# Supplementary material for: HBeeID: a molecular tool that identifies honey bee subspecies from different geographic populations
Source: BMC Bioinformatics. 2024 Aug 27;25:278. doi: 10.1186/s12859-024-05776-9 (PMC11348773; doi:10.1186/s12859-024-05776-9)
Supplement: Supplementary file 1 — Additional file 1. List of Cooperators in this study (Table S1). List of honey bee samples used with the Fluidigm platform (Table S2) and Agena (Table S3) and their respective locality of origin. [file 12859_2024_5776_MOESM1_ESM.xlsx]

## Sheet: Sup_Table_S1_Cooperators
Supplement Table S1 - List of cooperators
ID	Country	Region (Province or State)	Location (Town)	Cooperator	Institution
SAMP1399	Argentina	Chaco Province	Saenz Pena	Alberto Galindo-Cardona	Fundación Miguel Lillo, CCT CONICET NOA-SUR. Tucumán, Argentina.
SAMP1401	Argentina	Formosa Province	Mariano Boedo	Alberto Galindo-Cardona	Fundación Miguel Lillo, CCT CONICET NOA-SUR. Tucumán, Argentina.
SAMP1400	Argentina	Chaco Province	Saenz Pena	Alberto Galindo-Cardona	Fundación Miguel Lillo, CCT CONICET NOA-SUR. Tucumán, Argentina.
SAMP1402	Argentina	Formosa Province	Mariano Boedo	Alberto Galindo-Cardona	Fundación Miguel Lillo, CCT CONICET NOA-SUR. Tucumán, Argentina.
SAMP1413	Argentina	El Dorado Province	Misiones	Alberto Galindo-Cardona	Fundación Miguel Lillo, CCT CONICET NOA-SUR. Tucumán, Argentina.
SAMP1419	Argentina	Jujuy Province	Tilquiza	Alberto Galindo-Cardona	Fundación Miguel Lillo, CCT CONICET NOA-SUR. Tucumán, Argentina.
SAMP1428	Argentina	Santiago del Estero Province	Parque Aguirre	Alberto Galindo-Cardona	Fundación Miguel Lillo, CCT CONICET NOA-SUR. Tucumán, Argentina.
SAMP1440	Argentina	Tucuman Province	Horco Molle	Alberto Galindo-Cardona	Fundación Miguel Lillo, CCT CONICET NOA-SUR. Tucumán, Argentina.
SAMP1421	Argentina	Buenos Aires Province	Balcarce	Alberto Galindo-Cardona	Fundación Miguel Lillo, CCT CONICET NOA-SUR. Tucumán, Argentina.
SAMP1422	Argentina	Buenos Aires Province	Balcarce	Alberto Galindo-Cardona	Fundación Miguel Lillo, CCT CONICET NOA-SUR. Tucumán, Argentina.
SAMP1441	Argentina	Buenos Aires Province	Lujan	Alberto Galindo-Cardona	Fundación Miguel Lillo, CCT CONICET NOA-SUR. Tucumán, Argentina.
SAMP1442	Argentina	Buenos Aires Province	Lujan	Alberto Galindo-Cardona	Fundación Miguel Lillo, CCT CONICET NOA-SUR. Tucumán, Argentina.
SAMP1439	Argentina	Tucuman Province	Horco Molle	Alberto Galindo-Cardona	Fundación Miguel Lillo, CCT CONICET NOA-SUR. Tucumán, Argentina.
SAMP1444	Argentina	Buenos Aires Province	Castelar	Alberto Galindo-Cardona	Fundación Miguel Lillo, CCT CONICET NOA-SUR. Tucumán, Argentina.
SAMP1445	Argentina	Tucuman Province	Timbo Viejo	Alberto Galindo-Cardona	Fundación Miguel Lillo, CCT CONICET NOA-SUR. Tucumán, Argentina.
SAMP1446	Argentina	Tucuman Province	Timbo Viejo	Alberto Galindo-Cardona	Fundación Miguel Lillo, CCT CONICET NOA-SUR. Tucumán, Argentina.
SAMP1447	Argentina	Tucuman Province	Alberdi	Alberto Galindo-Cardona	Fundación Miguel Lillo, CCT CONICET NOA-SUR. Tucumán, Argentina.
SAMP1449	Argentina	Tucuman Province	Leales	Alberto Galindo-Cardona	Fundación Miguel Lillo, CCT CONICET NOA-SUR. Tucumán, Argentina.
SAMP1450	Argentina	Tucuman Province	Leales	Alberto Galindo-Cardona	Fundación Miguel Lillo, CCT CONICET NOA-SUR. Tucumán, Argentina.
SAMP1451	Argentina	Tucuman Province	Leales	Alberto Galindo-Cardona	Fundación Miguel Lillo, CCT CONICET NOA-SUR. Tucumán, Argentina.
SAMP1452	Argentina	Buenos Aires Province	Giles	Alberto Galindo-Cardona	Fundación Miguel Lillo, CCT CONICET NOA-SUR. Tucumán, Argentina.
SAMP1453	Argentina	Buenos Aires Province	Giles	Alejandra A. Scannapieco	Instituto de Genética gv IABIMO, INTA-CONICET. Buenos Aires, Argentina
SAMP1838	Argentina	Reconquista Province	Santa Fe	Alejandra A. Scannapieco	Instituto de Genética gv IABIMO, INTA-CONICET. Buenos Aires, Argentina
SAMP1839	Argentina	Reconquista Province	Santa Fe	Alejandra A. Scannapieco	Instituto de Genética gv IABIMO, INTA-CONICET. Buenos Aires, Argentina
SAMP1840	Argentina	Reconquista Province	Santa Fe	Alejandra A. Scannapieco	Instituto de Genética gv IABIMO, INTA-CONICET. Buenos Aires, Argentina
SAMP1841	Argentina	Reconquista Province	Santa Fe	Alejandra A. Scannapieco	Instituto de Genética gv IABIMO, INTA-CONICET. Buenos Aires, Argentina
SAMP1437	Argentina	Tucuman Province	Manantial	Alberto Galindo-Cardona	Fundación Miguel Lillo, CCT CONICET NOA-SUR. Tucumán, Argentina.
SAMP1438	Argentina	Tucuman Province	Manantial	Alberto Galindo-Cardona	Fundación Miguel Lillo, CCT CONICET NOA-SUR. Tucumán, Argentina.
SAMP1403	Argentina	Cordoba Province	Rio Ceballos	Alberto Galindo-Cardona	Fundación Miguel Lillo, CCT CONICET NOA-SUR. Tucumán, Argentina.
SAMP1404	Argentina	Cordoba Province	Rio Ceballos	Alberto Galindo-Cardona	Fundación Miguel Lillo, CCT CONICET NOA-SUR. Tucumán, Argentina.
SAMP1405	Argentina	Cordoba Province	El Rincon SDSM	Alberto Galindo-Cardona	Fundación Miguel Lillo, CCT CONICET NOA-SUR. Tucumán, Argentina.
SAMP1406	Argentina	Cordoba Province	El Rincon SDSM	Alberto Galindo-Cardona	Fundación Miguel Lillo, CCT CONICET NOA-SUR. Tucumán, Argentina.
SAMP1407	Argentina	Cordoba Province	Sierra San Marcos	Alberto Galindo-Cardona	Fundación Miguel Lillo, CCT CONICET NOA-SUR. Tucumán, Argentina.
SAMP1408	Argentina	Cordoba Province	Sierra San Marcos	Alberto Galindo-Cardona	Fundación Miguel Lillo, CCT CONICET NOA-SUR. Tucumán, Argentina.
SAMP1409	Argentina	Cordoba Province	Sierra San Marcos	Alberto Galindo-Cardona	Fundación Miguel Lillo, CCT CONICET NOA-SUR. Tucumán, Argentina.
SAMP1411	Argentina	Rio Negro Province	Bariloche	Alberto Galindo-Cardona	Fundación Miguel Lillo, CCT CONICET NOA-SUR. Tucumán, Argentina.
SAMP1412	Argentina	Rio Negro Province	Bariloche	Alberto Galindo-Cardona	Fundación Miguel Lillo, CCT CONICET NOA-SUR. Tucumán, Argentina.
SAMP1423	Argentina	Santiago Del Estero Province	La Banda	Alberto Galindo-Cardona	Fundación Miguel Lillo, CCT CONICET NOA-SUR. Tucumán, Argentina.
SAMP1424	Argentina	Santiago Del Estero Province	La Banda	Alberto Galindo-Cardona	Fundación Miguel Lillo, CCT CONICET NOA-SUR. Tucumán, Argentina.
SAMP1426	Argentina	Santiago Del Estero Province	La Banda	Alberto Galindo-Cardona	Fundación Miguel Lillo, CCT CONICET NOA-SUR. Tucumán, Argentina.
SAMP1427	Argentina	Santiago Del Estero Province	Parque Aguirre	Alberto Galindo-Cardona	Fundación Miguel Lillo, CCT CONICET NOA-SUR. Tucumán, Argentina.
SAMP1431	Argentina	La Rioja Province	Alto Carrizal	Alberto Galindo-Cardona	Fundación Miguel Lillo, CCT CONICET NOA-SUR. Tucumán, Argentina.
SAMP1432	Argentina	La Rioja Province	Alto Carrizal	Alberto Galindo-Cardona	Fundación Miguel Lillo, CCT CONICET NOA-SUR. Tucumán, Argentina.
SAMP1433	Argentina	Catamarca Province	Aconquija	Alberto Galindo-Cardona	Fundación Miguel Lillo, CCT CONICET NOA-SUR. Tucumán, Argentina.
SAMP1434	Argentina	Catamarca Province	Aconquija	Alberto Galindo-Cardona	Fundación Miguel Lillo, CCT CONICET NOA-SUR. Tucumán, Argentina.
SAMP1435	Argentina	Mendonza Province	Tunuyan	Alberto Galindo-Cardona	Fundación Miguel Lillo, CCT CONICET NOA-SUR. Tucumán, Argentina.
SAMP1436	Argentina	Mendonza Province	Tunuyan	Alberto Galindo-Cardona	Fundación Miguel Lillo, CCT CONICET NOA-SUR. Tucumán, Argentina.
SAMP1255	Bolivia	Chuquisaca Department	Tarija, Culpina	Rodrigo A. Velarde	Bolivian Apiculture Institute (IAB), PROMIEL-SEDEM, Jaimes Freyre No 2344, La Paz, Bolivia
SAMP1256	Bolivia	Chuquisaca Department	Culpina	Rodrigo A. Velarde	Bolivian Apiculture Institute (IAB), PROMIEL-SEDEM, Jaimes Freyre No 2344, La Paz, Bolivia
SAMP1263	Bolivia	Chuquisaca Department	Tarija, Huayco (E. Rios)	Rodrigo A. Velarde	Bolivian Apiculture Institute (IAB), PROMIEL-SEDEM, Jaimes Freyre No 2344, La Paz, Bolivia
SAMP1269	Bolivia	Chuquisaca, Candua	Candua (R. Banado)	Rodrigo A. Velarde	Bolivian Apiculture Institute (IAB), PROMIEL-SEDEM, Jaimes Freyre No 2344, La Paz, Bolivia
SAMP1271	Bolivia	Chuquisaca Department	Candua (R. Banado)	Rodrigo A. Velarde	Bolivian Apiculture Institute (IAB), PROMIEL-SEDEM, Jaimes Freyre No 2344, La Paz, Bolivia
SAMP1297	Bolivia	Santa Cruz Department	La Guardia	Rodrigo A. Velarde	Bolivian Apiculture Institute (IAB), PROMIEL-SEDEM, Jaimes Freyre No 2344, La Paz, Bolivia
SAMP1301	Bolivia	Santa Cruz Department	Yapacani (San German)	Rodrigo A. Velarde	Bolivian Apiculture Institute (IAB), PROMIEL-SEDEM, Jaimes Freyre No 2344, La Paz, Bolivia
SAMP1302	Bolivia	Santa Cruz Department	Yapacani (San German)	Rodrigo A. Velarde	Bolivian Apiculture Institute (IAB), PROMIEL-SEDEM, Jaimes Freyre No 2344, La Paz, Bolivia
SAMP1305	Bolivia	Santa Cruz Department	Pailon	Rodrigo A. Velarde	Bolivian Apiculture Institute (IAB), PROMIEL-SEDEM, Jaimes Freyre No 2344, La Paz, Bolivia
SAMP1309	Bolivia	Santa Cruz Department	Abapo	Rodrigo A. Velarde	Bolivian Apiculture Institute (IAB), PROMIEL-SEDEM, Jaimes Freyre No 2344, La Paz, Bolivia
SAMP1313	Bolivia	Cochabamba Department	Santibañez	Rodrigo A. Velarde	Bolivian Apiculture Institute (IAB), PROMIEL-SEDEM, Jaimes Freyre No 2344, La Paz, Bolivia
SAMP1317	Bolivia	Cochabamba Department	Central Agraria la Union (Villa Tunari)	Rodrigo A. Velarde	Bolivian Apiculture Institute (IAB), PROMIEL-SEDEM, Jaimes Freyre No 2344, La Paz, Bolivia
SAMP1329	Bolivia	Cochabamba Department	Pajcha-Independencia	Rodrigo A. Velarde	Bolivian Apiculture Institute (IAB), PROMIEL-SEDEM, Jaimes Freyre No 2344, La Paz, Bolivia
SAMP1330	Bolivia	Cochabamba Department	Pajcha-Independencia	Rodrigo A. Velarde	Bolivian Apiculture Institute (IAB), PROMIEL-SEDEM, Jaimes Freyre No 2344, La Paz, Bolivia
SAMP1283	Bolivia	La Paz Department	Palos Blancos	Rodrigo A. Velarde	Bolivian Apiculture Institute (IAB), PROMIEL-SEDEM, Jaimes Freyre No 2344, La Paz, Bolivia
SAMP1292	Bolivia	La Paz Department	Irupana	Rodrigo A. Velarde	Bolivian Apiculture Institute (IAB), PROMIEL-SEDEM, Jaimes Freyre No 2344, La Paz, Bolivia
SAMP1257	Bolivia	Chuquisaca Department	Tarija, Culpina	Rodrigo A. Velarde	Bolivian Apiculture Institute (IAB), PROMIEL-SEDEM, Jaimes Freyre No 2344, La Paz, Bolivia
SAMP1258	Bolivia	Chuquisaca Department	Tarija, Culpina	Rodrigo A. Velarde	Bolivian Apiculture Institute (IAB), PROMIEL-SEDEM, Jaimes Freyre No 2344, La Paz, Bolivia
SAMP1264	Bolivia	Chuquisaca Department	Tarija, Huayco (E. Rios)	Rodrigo A. Velarde	Bolivian Apiculture Institute (IAB), PROMIEL-SEDEM, Jaimes Freyre No 2344, La Paz, Bolivia
SAMP1265	Bolivia	Chuquisaca Department	Tarija, Huayco (E. Rios)	Rodrigo A. Velarde	Bolivian Apiculture Institute (IAB), PROMIEL-SEDEM, Jaimes Freyre No 2344, La Paz, Bolivia
SAMP1266	Bolivia	Chuquisaca Department	Tarija, Huayco (E. Rios)	Rodrigo A. Velarde	Bolivian Apiculture Institute (IAB), PROMIEL-SEDEM, Jaimes Freyre No 2344, La Paz, Bolivia
SAMP1281	Bolivia	Chuquisaca Department	Monteagudo	Rodrigo A. Velarde	Bolivian Apiculture Institute (IAB), PROMIEL-SEDEM, Jaimes Freyre No 2344, La Paz, Bolivia
SAMP1282	Bolivia	Chuquisaca Department	Monteagudo	Rodrigo A. Velarde	Bolivian Apiculture Institute (IAB), PROMIEL-SEDEM, Jaimes Freyre No 2344, La Paz, Bolivia
SAMP1270	Bolivia	Chuquisaca Department	Candua	Rodrigo A. Velarde	Bolivian Apiculture Institute (IAB), PROMIEL-SEDEM, Jaimes Freyre No 2344, La Paz, Bolivia
SAMP1272	Bolivia	Chuquisaca Department	Candua (R. Banado)	Rodrigo A. Velarde	Bolivian Apiculture Institute (IAB), PROMIEL-SEDEM, Jaimes Freyre No 2344, La Paz, Bolivia
SAMP1273	Bolivia	Chuquisaca Department	Sucre (Chaupi Molino)	Rodrigo A. Velarde	Bolivian Apiculture Institute (IAB), PROMIEL-SEDEM, Jaimes Freyre No 2344, La Paz, Bolivia
SAMP1274	Bolivia	Chuquisaca Department	Sucre (Chaupi Molino)	Rodrigo A. Velarde	Bolivian Apiculture Institute (IAB), PROMIEL-SEDEM, Jaimes Freyre No 2344, La Paz, Bolivia
SAMP1275	Bolivia	Chuquisaca Department	Tiyu Mayu	Rodrigo A. Velarde	Bolivian Apiculture Institute (IAB), PROMIEL-SEDEM, Jaimes Freyre No 2344, La Paz, Bolivia
SAMP1276	Bolivia	Chuquisaca Department	Tiyu Mayu	Rodrigo A. Velarde	Bolivian Apiculture Institute (IAB), PROMIEL-SEDEM, Jaimes Freyre No 2344, La Paz, Bolivia
SAMP1277	Bolivia	Chuquisaca Department	Monteagudo	Rodrigo A. Velarde	Bolivian Apiculture Institute (IAB), PROMIEL-SEDEM, Jaimes Freyre No 2344, La Paz, Bolivia
SAMP1278	Bolivia	Chuquisaca Department	Monteagudo	Rodrigo A. Velarde	Bolivian Apiculture Institute (IAB), PROMIEL-SEDEM, Jaimes Freyre No 2344, La Paz, Bolivia
SAMP1279	Bolivia	Chuquisaca Department	Yotala	Rodrigo A. Velarde	Bolivian Apiculture Institute (IAB), PROMIEL-SEDEM, Jaimes Freyre No 2344, La Paz, Bolivia
SAMP1280	Bolivia	Chuquisaca Department	Yotala	Rodrigo A. Velarde	Bolivian Apiculture Institute (IAB), PROMIEL-SEDEM, Jaimes Freyre No 2344, La Paz, Bolivia
SAMP1284	Bolivia	La Paz Department	Palos Blancos	Rodrigo A. Velarde	Bolivian Apiculture Institute (IAB), PROMIEL-SEDEM, Jaimes Freyre No 2344, La Paz, Bolivia
SAMP1285	Bolivia	La Paz Department	Sapecho	Rodrigo A. Velarde	Bolivian Apiculture Institute (IAB), PROMIEL-SEDEM, Jaimes Freyre No 2344, La Paz, Bolivia
SAMP1286	Bolivia	La Paz Department	Sapecho	Rodrigo A. Velarde	Bolivian Apiculture Institute (IAB), PROMIEL-SEDEM, Jaimes Freyre No 2344, La Paz, Bolivia
SAMP1287	Bolivia	La Paz Department	Cajuata	Rodrigo A. Velarde	Bolivian Apiculture Institute (IAB), PROMIEL-SEDEM, Jaimes Freyre No 2344, La Paz, Bolivia
SAMP1288	Bolivia	La Paz Department	Cajuata	Rodrigo A. Velarde	Bolivian Apiculture Institute (IAB), PROMIEL-SEDEM, Jaimes Freyre No 2344, La Paz, Bolivia
SAMP1289	Bolivia	La Paz Department	Caranavi	Rodrigo A. Velarde	Bolivian Apiculture Institute (IAB), PROMIEL-SEDEM, Jaimes Freyre No 2344, La Paz, Bolivia
SAMP1290	Bolivia	La Paz Department	Caranavi	Rodrigo A. Velarde	Bolivian Apiculture Institute (IAB), PROMIEL-SEDEM, Jaimes Freyre No 2344, La Paz, Bolivia
SAMP1291	Bolivia	La Paz Department	Irupana	Rodrigo A. Velarde	Bolivian Apiculture Institute (IAB), PROMIEL-SEDEM, Jaimes Freyre No 2344, La Paz, Bolivia
SAMP1293	Bolivia	La Paz Department	Apolo	Rodrigo A. Velarde	Bolivian Apiculture Institute (IAB), PROMIEL-SEDEM, Jaimes Freyre No 2344, La Paz, Bolivia
SAMP1294	Bolivia	La Paz Department	Apolo	Rodrigo A. Velarde	Bolivian Apiculture Institute (IAB), PROMIEL-SEDEM, Jaimes Freyre No 2344, La Paz, Bolivia
SAMP1295	Bolivia	La Paz Department	Zongo	Rodrigo A. Velarde	Bolivian Apiculture Institute (IAB), PROMIEL-SEDEM, Jaimes Freyre No 2344, La Paz, Bolivia
SAMP1296	Bolivia	La Paz Department	Zongo	Rodrigo A. Velarde	Bolivian Apiculture Institute (IAB), PROMIEL-SEDEM, Jaimes Freyre No 2344, La Paz, Bolivia
SAMP1298	Bolivia	Santa Cruz Department	La Guardia	Rodrigo A. Velarde	Bolivian Apiculture Institute (IAB), PROMIEL-SEDEM, Jaimes Freyre No 2344, La Paz, Bolivia
SAMP1299	Bolivia	Santa Cruz Department	La Guardia	Rodrigo A. Velarde	Bolivian Apiculture Institute (IAB), PROMIEL-SEDEM, Jaimes Freyre No 2344, La Paz, Bolivia
SAMP1300	Bolivia	Santa Cruz Department	La Guardia	Rodrigo A. Velarde	Bolivian Apiculture Institute (IAB), PROMIEL-SEDEM, Jaimes Freyre No 2344, La Paz, Bolivia
SAMP1303	Bolivia	Santa Cruz Department	Yapacani (San German)	Rodrigo A. Velarde	Bolivian Apiculture Institute (IAB), PROMIEL-SEDEM, Jaimes Freyre No 2344, La Paz, Bolivia
SAMP1304	Bolivia	Santa Cruz Department	Yapacani (San German)	Rodrigo A. Velarde	Bolivian Apiculture Institute (IAB), PROMIEL-SEDEM, Jaimes Freyre No 2344, La Paz, Bolivia
SAMP1306	Bolivia	Santa Cruz Department	Pailon	Rodrigo A. Velarde	Bolivian Apiculture Institute (IAB), PROMIEL-SEDEM, Jaimes Freyre No 2344, La Paz, Bolivia
SAMP1307	Bolivia	Santa Cruz Department	Pailon	Rodrigo A. Velarde	Bolivian Apiculture Institute (IAB), PROMIEL-SEDEM, Jaimes Freyre No 2344, La Paz, Bolivia
SAMP1308	Bolivia	Santa Cruz Department	Pailon	Rodrigo A. Velarde	Bolivian Apiculture Institute (IAB), PROMIEL-SEDEM, Jaimes Freyre No 2344, La Paz, Bolivia
SAMP1310	Bolivia	Santa Cruz Department	Abapo	Rodrigo A. Velarde	Bolivian Apiculture Institute (IAB), PROMIEL-SEDEM, Jaimes Freyre No 2344, La Paz, Bolivia
SAMP1311	Bolivia	Santa Cruz Department	Abapo	Rodrigo A. Velarde	Bolivian Apiculture Institute (IAB), PROMIEL-SEDEM, Jaimes Freyre No 2344, La Paz, Bolivia
SAMP1312	Bolivia	Santa Cruz Department	Abapo	Rodrigo A. Velarde	Bolivian Apiculture Institute (IAB), PROMIEL-SEDEM, Jaimes Freyre No 2344, La Paz, Bolivia
SAMP1314	Bolivia	Cochabamba Department	Santibañez	Rodrigo A. Velarde	Bolivian Apiculture Institute (IAB), PROMIEL-SEDEM, Jaimes Freyre No 2344, La Paz, Bolivia
SAMP1315	Bolivia	Cochabamba Department	Santibañez	Rodrigo A. Velarde	Bolivian Apiculture Institute (IAB), PROMIEL-SEDEM, Jaimes Freyre No 2344, La Paz, Bolivia
SAMP1316	Bolivia	Cochabamba Department	Santibañez	Rodrigo A. Velarde	Bolivian Apiculture Institute (IAB), PROMIEL-SEDEM, Jaimes Freyre No 2344, La Paz, Bolivia
SAMP1318	Bolivia	Cochabamba Department	Central Agraria la Union (Villa Tunari)	Rodrigo A. Velarde	Bolivian Apiculture Institute (IAB), PROMIEL-SEDEM, Jaimes Freyre No 2344, La Paz, Bolivia
SAMP1319	Bolivia	Cochabamba Department	Central Agraria la Union (Villa Tunari)	Rodrigo A. Velarde	Bolivian Apiculture Institute (IAB), PROMIEL-SEDEM, Jaimes Freyre No 2344, La Paz, Bolivia
SAMP1320	Bolivia	Cochabamba Department	Central Agraria la Union (Villa Tunari)	Rodrigo A. Velarde	Bolivian Apiculture Institute (IAB), PROMIEL-SEDEM, Jaimes Freyre No 2344, La Paz, Bolivia
SAMP1321	Bolivia	Cochabamba Department	Santa Ana (Mizque)	Rodrigo A. Velarde	Bolivian Apiculture Institute (IAB), PROMIEL-SEDEM, Jaimes Freyre No 2344, La Paz, Bolivia
SAMP1322	Bolivia	Cochabamba Department	Santa Ana (Mizque)	Rodrigo A. Velarde	Bolivian Apiculture Institute (IAB), PROMIEL-SEDEM, Jaimes Freyre No 2344, La Paz, Bolivia
SAMP1323	Bolivia	Cochabamba Department	Ojo de agua (Mizque)	Rodrigo A. Velarde	Bolivian Apiculture Institute (IAB), PROMIEL-SEDEM, Jaimes Freyre No 2344, La Paz, Bolivia
SAMP1324	Bolivia	Cochabamba Department	Ojo de agua (Mizque)	Rodrigo A. Velarde	Bolivian Apiculture Institute (IAB), PROMIEL-SEDEM, Jaimes Freyre No 2344, La Paz, Bolivia
SAMP1325	Bolivia	Cochabamba Department	T'onker Moqo (Mizque)	Rodrigo A. Velarde	Bolivian Apiculture Institute (IAB), PROMIEL-SEDEM, Jaimes Freyre No 2344, La Paz, Bolivia
SAMP1326	Bolivia	Cochabamba Department	T'onker Moqo (Mizque)	Rodrigo A. Velarde	Bolivian Apiculture Institute (IAB), PROMIEL-SEDEM, Jaimes Freyre No 2344, La Paz, Bolivia
SAMP1327	Bolivia	Cochabamba Department	Sucho Independencia	Rodrigo A. Velarde	Bolivian Apiculture Institute (IAB), PROMIEL-SEDEM, Jaimes Freyre No 2344, La Paz, Bolivia
SAMP1328	Bolivia	Cochabamba Department	Sucho Independencia	Rodrigo A. Velarde	Bolivian Apiculture Institute (IAB), PROMIEL-SEDEM, Jaimes Freyre No 2344, La Paz, Bolivia
SAMP1391	Costa Rica	San Jose Province	Brasil District	Cesar Guillen Sanchez	CORBANA - Corporacion Bananera Nacional, Pococí, Limón, Costa Rica
SAMP1389	Costa Rica	San Jose Province	San Andres District, Leon Cortes Castro	Cesar Guillen Sanchez	CORBANA - Corporacion Bananera Nacional, Pococí, Limón, Costa Rica
SAMP1390	Costa Rica	San Jose Province	San Andres District, Leon Cortes Castro	Cesar Guillen Sanchez	CORBANA - Corporacion Bananera Nacional, Pococí, Limón, Costa Rica
SAMP1392	Costa Rica	Santa Ana Province	Brasil District	Cesar Guillen Sanchez	CORBANA - Corporacion Bananera Nacional, Pococí, Limón, Costa Rica
SAMP1393	Costa Rica	Cartago Province	Birrisito Paraíso	Cesar Guillen Sanchez	CORBANA - Corporacion Bananera Nacional, Pococí, Limón, Costa Rica
SAMP1394	Costa Rica	Cartago Province	Birrisito Paraíso	Cesar Guillen Sanchez	CORBANA - Corporacion Bananera Nacional, Pococí, Limón, Costa Rica
SAMP1395	Costa Rica	Alajuela Province	San Ramón	Cesar Guillen Sanchez	CORBANA - Corporacion Bananera Nacional, Pococí, Limón, Costa Rica
SAMP1396	Costa Rica	Alajuela Province	San Ramón	Cesar Guillen Sanchez	CORBANA - Corporacion Bananera Nacional, Pococí, Limón, Costa Rica
SAMP1397	Costa Rica	Guanacaste Province	Santa Cruz	Cesar Guillen Sanchez	CORBANA - Corporacion Bananera Nacional, Pococí, Limón, Costa Rica
SAMP1398	Costa Rica	Guanacaste Province	Santa Cruz	Cesar Guillen Sanchez	CORBANA - Corporacion Bananera Nacional, Pococí, Limón, Costa Rica
SAMP1754	Israel	Tel Aviv	Tsrifin	Victoria Soroker	Agricultural Research Organization, The Volcani Center, Institute of Plant Protection, Department of Entomology, Rishon LeTsiyon, Israel
SAMP1755	Israel	Tel Aviv	Tsrifin	Victoria Soroker	Agricultural Research Organization, The Volcani Center, Institute of Plant Protection, Department of Entomology, Rishon LeTsiyon, Israel
SAMP1758	Israel	Tel Aviv	Tsrifin	Victoria Soroker	Agricultural Research Organization, The Volcani Center, Institute of Plant Protection, Department of Entomology, Rishon LeTsiyon, Israel
SAMP1763	Israel	Tel Aviv	Tsrifin	Victoria Soroker	Agricultural Research Organization, The Volcani Center, Institute of Plant Protection, Department of Entomology, Rishon LeTsiyon, Israel
SAMP1759	Israel	Tel Aviv	Tsrifin	Victoria Soroker	Agricultural Research Organization, The Volcani Center, Institute of Plant Protection, Department of Entomology, Rishon LeTsiyon, Israel
SAMP1762	Israel	Tel Aviv	Tsrifin	Victoria Soroker	Agricultural Research Organization, The Volcani Center, Institute of Plant Protection, Department of Entomology, Rishon LeTsiyon, Israel
SAMP1766	Israel	Tel Aviv	Tsrifin	Victoria Soroker	Agricultural Research Organization, The Volcani Center, Institute of Plant Protection, Department of Entomology, Rishon LeTsiyon, Israel
SAMP1791	Israel	Tel Aviv	Rishon Le-Tsiyon	Victoria Soroker	Agricultural Research Organization, The Volcani Center, Institute of Plant Protection, Department of Entomology, Rishon LeTsiyon, Israel
SAMP1776	Israel	Central Region	Mount Rafid	Victoria Soroker	Agricultural Research Organization, The Volcani Center, Institute of Plant Protection, Department of Entomology, Rishon LeTsiyon, Israel
SAMP1777	Israel	Central Region	Mount Rafid	Victoria Soroker	Agricultural Research Organization, The Volcani Center, Institute of Plant Protection, Department of Entomology, Rishon LeTsiyon, Israel
SAMP1783	Israel	Tel Aviv	Even Yehuda	Victoria Soroker	Agricultural Research Organization, The Volcani Center, Institute of Plant Protection, Department of Entomology, Rishon LeTsiyon, Israel
SAMP1786	Israel	Tel Aviv	Even Yehuda	Victoria Soroker	Agricultural Research Organization, The Volcani Center, Institute of Plant Protection, Department of Entomology, Rishon LeTsiyon, Israel
SAMP1787	Israel	Tel Aviv	Even Yehuda	Victoria Soroker	Agricultural Research Organization, The Volcani Center, Institute of Plant Protection, Department of Entomology, Rishon LeTsiyon, Israel
SAMP1790	Israel	Tel Aviv	Rishon Le-Tsiyon	Victoria Soroker	Agricultural Research Organization, The Volcani Center, Institute of Plant Protection, Department of Entomology, Rishon LeTsiyon, Israel
SAMP1793	Israel	Tel Aviv	Handasa	Victoria Soroker	Agricultural Research Organization, The Volcani Center, Institute of Plant Protection, Department of Entomology, Rishon LeTsiyon, Israel
SAMP1794	Israel	Tel Aviv	Handasa	Victoria Soroker	Agricultural Research Organization, The Volcani Center, Institute of Plant Protection, Department of Entomology, Rishon LeTsiyon, Israel
SAMP1795	Israel	Tel Aviv	Handasa	Victoria Soroker	Agricultural Research Organization, The Volcani Center, Institute of Plant Protection, Department of Entomology, Rishon LeTsiyon, Israel
SAMP1782	Israel	Tel Aviv	Even Yehuda	Victoria Soroker	Agricultural Research Organization, The Volcani Center, Institute of Plant Protection, Department of Entomology, Rishon LeTsiyon, Israel
SAMP1792	Israel	Tel Aviv	Handasa	Victoria Soroker	Agricultural Research Organization, The Volcani Center, Institute of Plant Protection, Department of Entomology, Rishon LeTsiyon, Israel
SAMP1767	Israel	Tel Aviv	Gush Dan	Victoria Soroker	Agricultural Research Organization, The Volcani Center, Institute of Plant Protection, Department of Entomology, Rishon LeTsiyon, Israel
SAMP331	Italy	Sicilia	Catania, Acireale	Gaetana Mazzeo	Università degli Studi di Catania, Dipartimento di Agricoltura, Alimentazione e Ambiente (Di3A), Catania, Italy
SAMP332	Italy	Sicilia	Catania, Acireale	Gaetana Mazzeo	Università degli Studi di Catania, Dipartimento di Agricoltura, Alimentazione e Ambiente (Di3A), Catania, Italy
SAMP385	Italy	Sardegna	Borore, Nuoro	Alberto Satta	Department of Agricultural Sciences, University of Sassari, viale Italia 39A, 07100 Sassari, Italy
SAMP388	Italy	South Sardegna	San Nicolo Gerrei	Alberto Satta	Department of Agricultural Sciences, University of Sassari, viale Italia 39A, 07100 Sassari, Italy
SAMP324	Italy	Sicilia	Catania	Gaetana Mazzeo	Università degli Studi di Catania, Dipartimento di Agricoltura, Alimentazione e Ambiente (Di3A), Catania, Italy
SAMP330	Italy	Sicilia	Catania, Acireale	Gaetana Mazzeo	Università degli Studi di Catania, Dipartimento di Agricoltura, Alimentazione e Ambiente (Di3A), Catania, Italy
SAMP389	Italy	South Sardegna	San Nicolo Gerrei	Alberto Satta	Department of Agricultural Sciences, University of Sassari, viale Italia 39A, 07100 Sassari, Italy
SAMP392	Italy	Sardegna	Zeddiani, Oristano	Alberto Satta	Department of Agricultural Sciences, University of Sassari, viale Italia 39A, 07100 Sassari, Italy
SAMP421	Italy	Sicilia	Palermo, Cerda	Eugenia Oliveri	Independent Researcher, Palermo, Italy
SAMP422	Italy	Sicilia	Palermo, Cerda	Eugenia Oliveri	Independent Researcher, Palermo, Italy
SAMP428	Italy	Sicilia	Palermo, Sciara	Eugenia Oliveri	Independent Researcher, Palermo, Italy
SAMP429	Italy	Sicilia	Palermo, Sciara	Eugenia Oliveri	Independent Researcher, Palermo, Italy
SAMP360	Italy	Sardegna	Sassari	Alberto Satta	Department of Agricultural Sciences, University of Sassari, viale Italia 39A, 07100 Sassari, Italy
SAMP370	Italy	South Sardegna	Gonnosfanadiga	Alberto Satta	Department of Agricultural Sciences, University of Sassari, viale Italia 39A, 07100 Sassari, Italy
SAMP376	Italy	Sardegna	Zeddiani, Oristano	Alberto Satta	Department of Agricultural Sciences, University of Sassari, viale Italia 39A, 07100 Sassari, Italy
SAMP382	Italy	Sardegna	Sassari, Ittiri	Alberto Satta	Department of Agricultural Sciences, University of Sassari, viale Italia 39A, 07100 Sassari, Italy
SAMP298	Italy	Sicilia	Ragusa	Gaetana Mazzeo	Università degli Studi di Catania, Dipartimento di Agricoltura, Alimentazione e Ambiente (Di3A), Catania, Italy
SAMP301	Italy	Sicilia	Ragusa	Gaetana Mazzeo	Università degli Studi di Catania, Dipartimento di Agricoltura, Alimentazione e Ambiente (Di3A), Catania, Italy
SAMP302	Italy	Sicilia	Ragusa	Gaetana Mazzeo	Università degli Studi di Catania, Dipartimento di Agricoltura, Alimentazione e Ambiente (Di3A), Catania, Italy
SAMP304	Italy	Sicilia	Enna	Gaetana Mazzeo	Università degli Studi di Catania, Dipartimento di Agricoltura, Alimentazione e Ambiente (Di3A), Catania, Italy
SAMP310	Italy	Sicilia	Enna	Gaetana Mazzeo	Università degli Studi di Catania, Dipartimento di Agricoltura, Alimentazione e Ambiente (Di3A), Catania, Italy
SAMP312	Italy	Sicilia	Siracusa	Gaetana Mazzeo	Università degli Studi di Catania, Dipartimento di Agricoltura, Alimentazione e Ambiente (Di3A), Catania, Italy
SAMP313	Italy	Sicilia	Siracusa	Gaetana Mazzeo	Università degli Studi di Catania, Dipartimento di Agricoltura, Alimentazione e Ambiente (Di3A), Catania, Italy
SAMP337	Italy	Sicilia	Siracusa	Gaetana Mazzeo	Università degli Studi di Catania, Dipartimento di Agricoltura, Alimentazione e Ambiente (Di3A), Catania, Italy
SAMP339	Italy	Sicilia	Siracusa	Gaetana Mazzeo	Università degli Studi di Catania, Dipartimento di Agricoltura, Alimentazione e Ambiente (Di3A), Catania, Italy
SAMP364	Italy	Sardegna	Sassari, Porto Torres	Alberto Satta	Department of Agricultural Sciences, University of Sassari, viale Italia 39A, 07100 Sassari, Italy
SAMP366	Italy	Sardegna	Sassari, Porto Torres	Alberto Satta	Department of Agricultural Sciences, University of Sassari, viale Italia 39A, 07100 Sassari, Italy
SAMP363	Italy	Sardegna	Sassari	Alberto Satta	Department of Agricultural Sciences, University of Sassari, viale Italia 39A, 07100 Sassari, Italy
SAMP381	Italy	Sardegna	Sassari, Ittiri	Alberto Satta	Department of Agricultural Sciences, University of Sassari, viale Italia 39A, 07100 Sassari, Italy
SAMP368	Italy	South Sardegna	Gonnosfanadiga	Alberto Satta	Department of Agricultural Sciences, University of Sassari, viale Italia 39A, 07100 Sassari, Italy
SAMP373	Italy	South Sardegna	Gonnosfanadiga	Alberto Satta	Department of Agricultural Sciences, University of Sassari, viale Italia 39A, 07100 Sassari, Italy
SAMP375	Italy	South Sardegna	Gonnosfanadiga	Alberto Satta	Department of Agricultural Sciences, University of Sassari, viale Italia 39A, 07100 Sassari, Italy
SAMP398	Italy	South Sardegna	Guspini	Alberto Satta	Department of Agricultural Sciences, University of Sassari, viale Italia 39A, 07100 Sassari, Italy
SAMP399	Italy	South Sardegna	Guspini	Alberto Satta	Department of Agricultural Sciences, University of Sassari, viale Italia 39A, 07100 Sassari, Italy
SAMP395	Italy	Sardegna	Oristano, Zeddiani	Alberto Satta	Department of Agricultural Sciences, University of Sassari, viale Italia 39A, 07100 Sassari, Italy
SAMP377	Italy	Sardegna	Oristano, Marrubiu	Alberto Satta	Department of Agricultural Sciences, University of Sassari, viale Italia 39A, 07100 Sassari, Italy
SAMP419	Italy	Sicilia	Palermo, Monreale	Eugenia Oliveri	Independent Researcher, Palermo, Italy
SAMP423	Italy	Sicilia	Palermo, Cerda	Eugenia Oliveri	Independent Researcher, Palermo, Italy
SAMP416	Italy	Sicilia	Palermo, Occidentale	Eugenia Oliveri	Independent Researcher, Palermo, Italy
SAMP418	Italy	Sicilia	Palermo, Occidentale	Eugenia Oliveri	Independent Researcher, Palermo, Italy
SAMP306	Italy	Sicilia	Enna	Gaetana Mazzeo	Università degli Studi di Catania, Dipartimento di Agricoltura, Alimentazione e Ambiente (Di3A), Catania, Italy
SAMP296	Italy	Sicilia	Ragusa	Gaetana Mazzeo	Università degli Studi di Catania, Dipartimento di Agricoltura, Alimentazione e Ambiente (Di3A), Catania, Italy
SAMP390	Italy	South Sardegna	San Nicolo Gerrei	Alberto Satta	Department of Agricultural Sciences, University of Sassari, viale Italia 39A, 07100 Sassari, Italy
SAMP1	Kenya	Vihiga County	Makuchi	Elliud Muli	International Centre of Insect Physiology and Ecology, Nairobi, Kenya & South Eastern Kenya University (SEKU), Kitui JXFW+X3C, Kenya.
SAMP2	Kenya	Vihiga County	Makuchi	Elliud Muli	International Centre of Insect Physiology and Ecology, Nairobi, Kenya & South Eastern Kenya University (SEKU), Kitui JXFW+X3C, Kenya.
SAMP3	Kenya	Kakamega County	Shirobani	Elliud Muli	International Centre of Insect Physiology and Ecology, Nairobi, Kenya & South Eastern Kenya University (SEKU), Kitui JXFW+X3C, Kenya.
SAMP4	Kenya	Kakamega County	Shirobani	Elliud Muli	International Centre of Insect Physiology and Ecology, Nairobi, Kenya & South Eastern Kenya University (SEKU), Kitui JXFW+X3C, Kenya.
SAMP7	Kenya	Nandi County	Kiborokok	Elliud Muli	International Centre of Insect Physiology and Ecology, Nairobi, Kenya & South Eastern Kenya University (SEKU), Kitui JXFW+X3C, Kenya.
SAMP8	Kenya	Nandi County	Kiborokok	Elliud Muli	International Centre of Insect Physiology and Ecology, Nairobi, Kenya & South Eastern Kenya University (SEKU), Kitui JXFW+X3C, Kenya.
SAMP9	Kenya	Kakamega county	Bukha	Elliud Muli	International Centre of Insect Physiology and Ecology, Nairobi, Kenya & South Eastern Kenya University (SEKU), Kitui JXFW+X3C, Kenya.
SAMP11	Kenya	Vihiga County	Isiekuti	Elliud Muli	International Centre of Insect Physiology and Ecology, Nairobi, Kenya & South Eastern Kenya University (SEKU), Kitui JXFW+X3C, Kenya.
SAMP105	Kenya	Nairobi County	Nairobi, ICIPE	Elliud Muli	International Centre of Insect Physiology and Ecology, Nairobi, Kenya & South Eastern Kenya University (SEKU), Kitui JXFW+X3C, Kenya.
SAMP106	Kenya	Nairobi County	Nairobi, ICIPE	Elliud Muli	International Centre of Insect Physiology and Ecology, Nairobi, Kenya & South Eastern Kenya University (SEKU), Kitui JXFW+X3C, Kenya.
SAMP13	Kenya	Kakamega County	Furaha	Elliud Muli	International Centre of Insect Physiology and Ecology, Nairobi, Kenya & South Eastern Kenya University (SEKU), Kitui JXFW+X3C, Kenya.
SAMP21	Kenya	Kakamega County	Akaranga	Elliud Muli	International Centre of Insect Physiology and Ecology, Nairobi, Kenya & South Eastern Kenya University (SEKU), Kitui JXFW+X3C, Kenya.
SAMP23	Kenya	Kakamega County	Kalende	Elliud Muli	International Centre of Insect Physiology and Ecology, Nairobi, Kenya & South Eastern Kenya University (SEKU), Kitui JXFW+X3C, Kenya.
SAMP27	Kenya	Kilifi County	Mtwapa	Elliud Muli	International Centre of Insect Physiology and Ecology, Nairobi, Kenya & South Eastern Kenya University (SEKU), Kitui JXFW+X3C, Kenya.
SAMP29	Kenya	Kilifi county	Chambakuoko	Elliud Muli	International Centre of Insect Physiology and Ecology, Nairobi, Kenya & South Eastern Kenya University (SEKU), Kitui JXFW+X3C, Kenya.
SAMP31	Kenya	Taita Taveta county	Taita FTC	Elliud Muli	International Centre of Insect Physiology and Ecology, Nairobi, Kenya & South Eastern Kenya University (SEKU), Kitui JXFW+X3C, Kenya.
SAMP33	Kenya	Kilifi County	Chambuko	Elliud Muli	International Centre of Insect Physiology and Ecology, Nairobi, Kenya & South Eastern Kenya University (SEKU), Kitui JXFW+X3C, Kenya.
SAMP37	Kenya	Taita Taveta county	Taita FTC	Elliud Muli	International Centre of Insect Physiology and Ecology, Nairobi, Kenya & South Eastern Kenya University (SEKU), Kitui JXFW+X3C, Kenya.
SAMP47	Kenya	Bungoma county	Mt. Elgon	Elliud Muli	International Centre of Insect Physiology and Ecology, Nairobi, Kenya & South Eastern Kenya University (SEKU), Kitui JXFW+X3C, Kenya.
SAMP51	Kenya	Isiolo County	Isiolo A2	Elliud Muli	International Centre of Insect Physiology and Ecology, Nairobi, Kenya & South Eastern Kenya University (SEKU), Kitui JXFW+X3C, Kenya.
SAMP53	Kenya	Meru county	Timau 1	Elliud Muli	International Centre of Insect Physiology and Ecology, Nairobi, Kenya & South Eastern Kenya University (SEKU), Kitui JXFW+X3C, Kenya.
SAMP55	Kenya	Meru county	Weru	Elliud Muli	International Centre of Insect Physiology and Ecology, Nairobi, Kenya & South Eastern Kenya University (SEKU), Kitui JXFW+X3C, Kenya.
SAMP57	Kenya	Kitui county	Kasanga	Elliud Muli	International Centre of Insect Physiology and Ecology, Nairobi, Kenya & South Eastern Kenya University (SEKU), Kitui JXFW+X3C, Kenya.
SAMP59	Kenya	Meru county	Kibaranyexi	Elliud Muli	International Centre of Insect Physiology and Ecology, Nairobi, Kenya & South Eastern Kenya University (SEKU), Kitui JXFW+X3C, Kenya.
SAMP61	Kenya	Meru county	Githongo A2	Elliud Muli	International Centre of Insect Physiology and Ecology, Nairobi, Kenya & South Eastern Kenya University (SEKU), Kitui JXFW+X3C, Kenya.
SAMP5	Kenya	Vihiga County	Makuchi	Elliud Muli	International Centre of Insect Physiology and Ecology, Nairobi, Kenya & South Eastern Kenya University (SEKU), Kitui JXFW+X3C, Kenya.
SAMP6	Kenya	Vihiga County	Makuchi	Elliud Muli	International Centre of Insect Physiology and Ecology, Nairobi, Kenya & South Eastern Kenya University (SEKU), Kitui JXFW+X3C, Kenya.
SAMP17	Kenya	Kakamega County	Shirobani	Elliud Muli	International Centre of Insect Physiology and Ecology, Nairobi, Kenya & South Eastern Kenya University (SEKU), Kitui JXFW+X3C, Kenya.
SAMP18	Kenya	Kakamega County	Shirobani	Elliud Muli	International Centre of Insect Physiology and Ecology, Nairobi, Kenya & South Eastern Kenya University (SEKU), Kitui JXFW+X3C, Kenya.
SAMP15	Kenya	Nandi County	Kiborokok	Elliud Muli	International Centre of Insect Physiology and Ecology, Nairobi, Kenya & South Eastern Kenya University (SEKU), Kitui JXFW+X3C, Kenya.
SAMP16	Kenya	Nandi County	Kiborokok	Elliud Muli	International Centre of Insect Physiology and Ecology, Nairobi, Kenya & South Eastern Kenya University (SEKU), Kitui JXFW+X3C, Kenya.
SAMP12	Kenya	Vihiga County	Isiekuti	Elliud Muli	International Centre of Insect Physiology and Ecology, Nairobi, Kenya & South Eastern Kenya University (SEKU), Kitui JXFW+X3C, Kenya.
SAMP14	Kenya	Kakamega County	Furaha	Elliud Muli	International Centre of Insect Physiology and Ecology, Nairobi, Kenya & South Eastern Kenya University (SEKU), Kitui JXFW+X3C, Kenya.
SAMP20	Kenya	Kakamega County	Akaranga	Elliud Muli	International Centre of Insect Physiology and Ecology, Nairobi, Kenya & South Eastern Kenya University (SEKU), Kitui JXFW+X3C, Kenya.
SAMP22	Kenya	Kakamega County	Akaranga	Elliud Muli	International Centre of Insect Physiology and Ecology, Nairobi, Kenya & South Eastern Kenya University (SEKU), Kitui JXFW+X3C, Kenya.
SAMP25	Kenya	Kakamega County	Kalende	Elliud Muli	International Centre of Insect Physiology and Ecology, Nairobi, Kenya & South Eastern Kenya University (SEKU), Kitui JXFW+X3C, Kenya.
SAMP26	Kenya	Kakamega County	Kalende	Elliud Muli	International Centre of Insect Physiology and Ecology, Nairobi, Kenya & South Eastern Kenya University (SEKU), Kitui JXFW+X3C, Kenya.
SAMP45	Kenya	Kilifi County	Mtwapa	Elliud Muli	International Centre of Insect Physiology and Ecology, Nairobi, Kenya & South Eastern Kenya University (SEKU), Kitui JXFW+X3C, Kenya.
SAMP46	Kenya	Kilifi County	Mtwapa	Elliud Muli	International Centre of Insect Physiology and Ecology, Nairobi, Kenya & South Eastern Kenya University (SEKU), Kitui JXFW+X3C, Kenya.
SAMP34	Kenya	Kilifi county	Chambuko/Matsangoni	Elliud Muli	International Centre of Insect Physiology and Ecology, Nairobi, Kenya & South Eastern Kenya University (SEKU), Kitui JXFW+X3C, Kenya.
SAMP35	Kenya	Kilifi county	Chambuko/Matsangoni	Elliud Muli	International Centre of Insect Physiology and Ecology, Nairobi, Kenya & South Eastern Kenya University (SEKU), Kitui JXFW+X3C, Kenya.
SAMP36	Kenya	Kilifi county	Chambuko/Matsangoni	Elliud Muli	International Centre of Insect Physiology and Ecology, Nairobi, Kenya & South Eastern Kenya University (SEKU), Kitui JXFW+X3C, Kenya.
SAMP41	Kenya	Taita Taveta county	Taita FTC	Elliud Muli	International Centre of Insect Physiology and Ecology, Nairobi, Kenya & South Eastern Kenya University (SEKU), Kitui JXFW+X3C, Kenya.
SAMP42	Kenya	Taita Taveta county	Taita FTC	Elliud Muli	International Centre of Insect Physiology and Ecology, Nairobi, Kenya & South Eastern Kenya University (SEKU), Kitui JXFW+X3C, Kenya.
SAMP49	Kenya	Bungoma county	Mt. Elgon	Elliud Muli	International Centre of Insect Physiology and Ecology, Nairobi, Kenya & South Eastern Kenya University (SEKU), Kitui JXFW+X3C, Kenya.
SAMP50	Kenya	Bungoma county	Mt. Elgon	Elliud Muli	International Centre of Insect Physiology and Ecology, Nairobi, Kenya & South Eastern Kenya University (SEKU), Kitui JXFW+X3C, Kenya.
SAMP52	Kenya	Isiolo County	Isiolo A2	Elliud Muli	International Centre of Insect Physiology and Ecology, Nairobi, Kenya & South Eastern Kenya University (SEKU), Kitui JXFW+X3C, Kenya.
SAMP54	Kenya	Meru county	Timau 1	Elliud Muli	International Centre of Insect Physiology and Ecology, Nairobi, Kenya & South Eastern Kenya University (SEKU), Kitui JXFW+X3C, Kenya.
SAMP56	Kenya	Meru county	Weru	Elliud Muli	International Centre of Insect Physiology and Ecology, Nairobi, Kenya & South Eastern Kenya University (SEKU), Kitui JXFW+X3C, Kenya.
SAMP58	Kenya	Kitui county	Kasanga	Elliud Muli	International Centre of Insect Physiology and Ecology, Nairobi, Kenya & South Eastern Kenya University (SEKU), Kitui JXFW+X3C, Kenya.
SAMP60	Kenya	Meru county	Kibaranyexi	Elliud Muli	International Centre of Insect Physiology and Ecology, Nairobi, Kenya & South Eastern Kenya University (SEKU), Kitui JXFW+X3C, Kenya.
SAMP62	Kenya	Meru county	Githongo A2	Elliud Muli	International Centre of Insect Physiology and Ecology, Nairobi, Kenya & South Eastern Kenya University (SEKU), Kitui JXFW+X3C, Kenya.
SAMP63	Kenya	Machakos County	Kithimani	Elliud Muli	International Centre of Insect Physiology and Ecology, Nairobi, Kenya & South Eastern Kenya University (SEKU), Kitui JXFW+X3C, Kenya.
SAMP64	Kenya	Machakos County	Kithimani	Elliud Muli	International Centre of Insect Physiology and Ecology, Nairobi, Kenya & South Eastern Kenya University (SEKU), Kitui JXFW+X3C, Kenya.
SAMP19	Kenya	Kakamega County	Akaranga	Elliud Muli	International Centre of Insect Physiology and Ecology, Nairobi, Kenya & South Eastern Kenya University (SEKU), Kitui JXFW+X3C, Kenya.
SAMP24	Kenya	Kakamega County	Kalende	Elliud Muli	International Centre of Insect Physiology and Ecology, Nairobi, Kenya & South Eastern Kenya University (SEKU), Kitui JXFW+X3C, Kenya.
SAMP28	Kenya	Kilifi County	Mtwapa	Elliud Muli	International Centre of Insect Physiology and Ecology, Nairobi, Kenya & South Eastern Kenya University (SEKU), Kitui JXFW+X3C, Kenya.
SAMP39	Kenya	Taita Taveta county	Taita FTC	Elliud Muli	International Centre of Insect Physiology and Ecology, Nairobi, Kenya & South Eastern Kenya University (SEKU), Kitui JXFW+X3C, Kenya.
SAMP48	Kenya	Bungoma county	Mt. Elgon	Elliud Muli	International Centre of Insect Physiology and Ecology, Nairobi, Kenya & South Eastern Kenya University (SEKU), Kitui JXFW+X3C, Kenya.
SAMP85	Madagascar	Fianarantsoa	Soanataoi Site3	Elliud Muli	International Centre of Insect Physiology and Ecology, Nairobi, Kenya & South Eastern Kenya University (SEKU), Kitui JXFW+X3C, Kenya.
SAMP87	Madagascar	Fianarantsoa	Ambaloyahy Site1	Elliud Muli	International Centre of Insect Physiology and Ecology, Nairobi, Kenya & South Eastern Kenya University (SEKU), Kitui JXFW+X3C, Kenya.
SAMP89	Madagascar	Fianarantsoa	Andranolava Site2	Elliud Muli	International Centre of Insect Physiology and Ecology, Nairobi, Kenya & South Eastern Kenya University (SEKU), Kitui JXFW+X3C, Kenya.
SAMP91	Madagascar	Fianarantsoa	Ambayovaky Site4	Elliud Muli	International Centre of Insect Physiology and Ecology, Nairobi, Kenya & South Eastern Kenya University (SEKU), Kitui JXFW+X3C, Kenya.
SAMP86	Madagascar	Fianarantsoa	Soanataoi Site 3	Elliud Muli	International Centre of Insect Physiology and Ecology, Nairobi, Kenya & South Eastern Kenya University (SEKU), Kitui JXFW+X3C, Kenya.
SAMP88	Madagascar	Fianarantsoa	Ambaldiahf - Site 1	Elliud Muli	International Centre of Insect Physiology and Ecology, Nairobi, Kenya & South Eastern Kenya University (SEKU), Kitui JXFW+X3C, Kenya.
SAMP90	Madagascar	Fianarantsoa	Adranolava Site 2	Elliud Muli	International Centre of Insect Physiology and Ecology, Nairobi, Kenya & South Eastern Kenya University (SEKU), Kitui JXFW+X3C, Kenya.
SAMP92	Madagascar	Fianarantsoa	Ambayovaky Site 4	Elliud Muli	International Centre of Insect Physiology and Ecology, Nairobi, Kenya & South Eastern Kenya University (SEKU), Kitui JXFW+X3C, Kenya.
SAMP93	Madagascar	Fianarantsoa	Amdibanjiana Site 5	Elliud Muli	International Centre of Insect Physiology and Ecology, Nairobi, Kenya & South Eastern Kenya University (SEKU), Kitui JXFW+X3C, Kenya.
SAMP94	Madagascar	Fianarantsoa	Amdibanjiana Site 5	Elliud Muli	International Centre of Insect Physiology and Ecology, Nairobi, Kenya & South Eastern Kenya University (SEKU), Kitui JXFW+X3C, Kenya.
SAMP97	Madagascar	Fianarantsoa	Iranjo Site 7	Elliud Muli	International Centre of Insect Physiology and Ecology, Nairobi, Kenya & South Eastern Kenya University (SEKU), Kitui JXFW+X3C, Kenya.
SAMP99	Madagascar	Fianarantsoa	Maroyr Elto Site 8	Elliud Muli	International Centre of Insect Physiology and Ecology, Nairobi, Kenya & South Eastern Kenya University (SEKU), Kitui JXFW+X3C, Kenya.
SAMP101	Madagascar	Fianarantsoa	Ambatolahikisoa-Site 9	Elliud Muli	International Centre of Insect Physiology and Ecology, Nairobi, Kenya & South Eastern Kenya University (SEKU), Kitui JXFW+X3C, Kenya.
SAMP103	Madagascar	Fianarantsoa	Ambalandrotsa	Elliud Muli	International Centre of Insect Physiology and Ecology, Nairobi, Kenya & South Eastern Kenya University (SEKU), Kitui JXFW+X3C, Kenya.
SAMP351	Malta	Northern Region	Mellieha	Adrian Bugueja Douglas	University of Malta, Institute of Earth Systems, Rural Sciences Farmhouse, Msida, Malta
SAMP352	Malta	Northern Region	Mellieha	Adrian Bugueja Douglas	University of Malta, Institute of Earth Systems, Rural Sciences Farmhouse, Msida, Malta
SAMP353	Malta	Northern Region	Mellieha	Adrian Bugueja Douglas	University of Malta, Institute of Earth Systems, Rural Sciences Farmhouse, Msida, Malta
SAMP354	Malta	Northern Region	Mellieha	Adrian Bugueja Douglas	University of Malta, Institute of Earth Systems, Rural Sciences Farmhouse, Msida, Malta
SAMP347	Malta	Southern Region	Qrendi	Adrian Bugueja Douglas	University of Malta, Institute of Earth Systems, Rural Sciences Farmhouse, Msida, Malta
SAMP348	Malta	Southern Region	Qrendi	Adrian Bugueja Douglas	University of Malta, Institute of Earth Systems, Rural Sciences Farmhouse, Msida, Malta
SAMP349	Malta	Southern Region	Qrendi	Adrian Bugueja Douglas	University of Malta, Institute of Earth Systems, Rural Sciences Farmhouse, Msida, Malta
SAMP346	Malta	Northern Region	Rabat	Adrian Bugueja Douglas	University of Malta, Institute of Earth Systems, Rural Sciences Farmhouse, Msida, Malta
SAMP341	Malta	Northern Region	Rabat	Adrian Bugueja Douglas	University of Malta, Institute of Earth Systems, Rural Sciences Farmhouse, Msida, Malta
SAMP357	Malta	Northern Region	Mellieha	Adrian Bugueja Douglas	University of Malta, Institute of Earth Systems, Rural Sciences Farmhouse, Msida, Malta
SAMP358	Malta	Northern Region	Mellieha	Adrian Bugueja Douglas	University of Malta, Institute of Earth Systems, Rural Sciences Farmhouse, Msida, Malta
SAMP835	Mexico	Ciudad de Mexico	Milta Alta, San Pedro Actopan	Ernesto Guzman-Novoa & Adriana Correa-Benitez	(Ernesto Guzman-Novoa) School of Environmental Sciences, University of Guelph, 50 Stone Road East, Guelph, Ontario N1G 2W1, Canada & (Adriana Correa-Benitez) Universidad Nacional Autónoma de México, Facultad de MedicinaVeterinaria y Zootecnia, Departamento de Medicina y Zootecnia de Abejas, Conejos y Organismos Acuáticos (DMZ:ACyOA), Universidad Nacional Autónoma de México, CP 04510, México
SAMP839	Mexico	Ciudad de Mexico	Milta Alta, San Pedro Actopan	Ernesto Guzman-Novoa & Adriana Correa-Benitez	(Ernesto Guzman-Novoa) School of Environmental Sciences, University of Guelph, 50 Stone Road East, Guelph, Ontario N1G 2W1, Canada & (Adriana Correa-Benitez) Universidad Nacional Autónoma de México, Facultad de MedicinaVeterinaria y Zootecnia, Departamento de Medicina y Zootecnia de Abejas, Conejos y Organismos Acuáticos (DMZ:ACyOA), Universidad Nacional Autónoma de México, CP 04510, México
SAMP836	Mexico	Ciudad de Mexico	Milta Alta, San Pedro Actopan	Ernesto Guzman-Novoa & Adriana Correa-Benitez	(Ernesto Guzman-Novoa) School of Environmental Sciences, University of Guelph, 50 Stone Road East, Guelph, Ontario N1G 2W1, Canada & (Adriana Correa-Benitez) Universidad Nacional Autónoma de México, Facultad de MedicinaVeterinaria y Zootecnia, Departamento de Medicina y Zootecnia de Abejas, Conejos y Organismos Acuáticos (DMZ:ACyOA), Universidad Nacional Autónoma de México, CP 04510, México
SAMP837	Mexico	Ciudad de Mexico	Milta Alta, San Pedro Actopan	Ernesto Guzman-Novoa & Adriana Correa-Benitez	(Ernesto Guzman-Novoa) School of Environmental Sciences, University of Guelph, 50 Stone Road East, Guelph, Ontario N1G 2W1, Canada & (Adriana Correa-Benitez) Universidad Nacional Autónoma de México, Facultad de MedicinaVeterinaria y Zootecnia, Departamento de Medicina y Zootecnia de Abejas, Conejos y Organismos Acuáticos (DMZ:ACyOA), Universidad Nacional Autónoma de México, CP 04510, México
SAMP838	Mexico	Ciudad de Mexico	Milta Alta, San Pedro Actopan	Ernesto Guzman-Novoa & Adriana Correa-Benitez	(Ernesto Guzman-Novoa) School of Environmental Sciences, University of Guelph, 50 Stone Road East, Guelph, Ontario N1G 2W1, Canada & (Adriana Correa-Benitez) Universidad Nacional Autónoma de México, Facultad de MedicinaVeterinaria y Zootecnia, Departamento de Medicina y Zootecnia de Abejas, Conejos y Organismos Acuáticos (DMZ:ACyOA), Universidad Nacional Autónoma de México, CP 04510, México
SAMP785	Mexico	Ciudad de Mexico	Milta Plana San Pablo Oztopec	Ernesto Guzman-Novoa & Adriana Correa-Benitez	(Ernesto Guzman-Novoa) School of Environmental Sciences, University of Guelph, 50 Stone Road East, Guelph, Ontario N1G 2W1, Canada & (Adriana Correa-Benitez) Universidad Nacional Autónoma de México, Facultad de MedicinaVeterinaria y Zootecnia, Departamento de Medicina y Zootecnia de Abejas, Conejos y Organismos Acuáticos (DMZ:ACyOA), Universidad Nacional Autónoma de México, CP 04510, México
SAMP786	Mexico	Ciudad de Mexico	Milta Plana San Pablo Oztopec	Ernesto Guzman-Novoa & Adriana Correa-Benitez	(Ernesto Guzman-Novoa) School of Environmental Sciences, University of Guelph, 50 Stone Road East, Guelph, Ontario N1G 2W1, Canada & (Adriana Correa-Benitez) Universidad Nacional Autónoma de México, Facultad de MedicinaVeterinaria y Zootecnia, Departamento de Medicina y Zootecnia de Abejas, Conejos y Organismos Acuáticos (DMZ:ACyOA), Universidad Nacional Autónoma de México, CP 04510, México
SAMP787	Mexico	Ciudad de Mexico	Milta Plana San Pablo Oztopec	Ernesto Guzman-Novoa & Adriana Correa-Benitez	(Ernesto Guzman-Novoa) School of Environmental Sciences, University of Guelph, 50 Stone Road East, Guelph, Ontario N1G 2W1, Canada & (Adriana Correa-Benitez) Universidad Nacional Autónoma de México, Facultad de MedicinaVeterinaria y Zootecnia, Departamento de Medicina y Zootecnia de Abejas, Conejos y Organismos Acuáticos (DMZ:ACyOA), Universidad Nacional Autónoma de México, CP 04510, México
SAMP1165	Mexico	Jalisco	Autlán	Ernesto Guzman-Novoa & Adriana Correa-Benitez	(Ernesto Guzman-Novoa) School of Environmental Sciences, University of Guelph, 50 Stone Road East, Guelph, Ontario N1G 2W1, Canada & (Adriana Correa-Benitez) Universidad Nacional Autónoma de México, Facultad de MedicinaVeterinaria y Zootecnia, Departamento de Medicina y Zootecnia de Abejas, Conejos y Organismos Acuáticos (DMZ:ACyOA), Universidad Nacional Autónoma de México, CP 04510, México
SAMP1166	Mexico	Jalisco	Autlán	Ernesto Guzman-Novoa & Adriana Correa-Benitez	(Ernesto Guzman-Novoa) School of Environmental Sciences, University of Guelph, 50 Stone Road East, Guelph, Ontario N1G 2W1, Canada & (Adriana Correa-Benitez) Universidad Nacional Autónoma de México, Facultad de MedicinaVeterinaria y Zootecnia, Departamento de Medicina y Zootecnia de Abejas, Conejos y Organismos Acuáticos (DMZ:ACyOA), Universidad Nacional Autónoma de México, CP 04510, México
SAMP1105	Mexico	Jalisco	Zapotlán el Grande	Ernesto Guzman-Novoa & Adriana Correa-Benitez	(Ernesto Guzman-Novoa) School of Environmental Sciences, University of Guelph, 50 Stone Road East, Guelph, Ontario N1G 2W1, Canada & (Adriana Correa-Benitez) Universidad Nacional Autónoma de México, Facultad de MedicinaVeterinaria y Zootecnia, Departamento de Medicina y Zootecnia de Abejas, Conejos y Organismos Acuáticos (DMZ:ACyOA), Universidad Nacional Autónoma de México, CP 04510, México
SAMP1106	Mexico	Jalisco	Zapotlán el Grande	Ernesto Guzman-Novoa & Adriana Correa-Benitez	(Ernesto Guzman-Novoa) School of Environmental Sciences, University of Guelph, 50 Stone Road East, Guelph, Ontario N1G 2W1, Canada & (Adriana Correa-Benitez) Universidad Nacional Autónoma de México, Facultad de MedicinaVeterinaria y Zootecnia, Departamento de Medicina y Zootecnia de Abejas, Conejos y Organismos Acuáticos (DMZ:ACyOA), Universidad Nacional Autónoma de México, CP 04510, México
SAMP1175	Mexico	Jalisco	Mezquitan	Ernesto Guzman-Novoa & Adriana Correa-Benitez	(Ernesto Guzman-Novoa) School of Environmental Sciences, University of Guelph, 50 Stone Road East, Guelph, Ontario N1G 2W1, Canada & (Adriana Correa-Benitez) Universidad Nacional Autónoma de México, Facultad de MedicinaVeterinaria y Zootecnia, Departamento de Medicina y Zootecnia de Abejas, Conejos y Organismos Acuáticos (DMZ:ACyOA), Universidad Nacional Autónoma de México, CP 04510, México
SAMP1177	Mexico	Jalisco	Mezquitan	Ernesto Guzman-Novoa & Adriana Correa-Benitez	(Ernesto Guzman-Novoa) School of Environmental Sciences, University of Guelph, 50 Stone Road East, Guelph, Ontario N1G 2W1, Canada & (Adriana Correa-Benitez) Universidad Nacional Autónoma de México, Facultad de MedicinaVeterinaria y Zootecnia, Departamento de Medicina y Zootecnia de Abejas, Conejos y Organismos Acuáticos (DMZ:ACyOA), Universidad Nacional Autónoma de México, CP 04510, México
SAMP1179	Mexico	Jalisco	Mezquitan	Ernesto Guzman-Novoa & Adriana Correa-Benitez	(Ernesto Guzman-Novoa) School of Environmental Sciences, University of Guelph, 50 Stone Road East, Guelph, Ontario N1G 2W1, Canada & (Adriana Correa-Benitez) Universidad Nacional Autónoma de México, Facultad de MedicinaVeterinaria y Zootecnia, Departamento de Medicina y Zootecnia de Abejas, Conejos y Organismos Acuáticos (DMZ:ACyOA), Universidad Nacional Autónoma de México, CP 04510, México
SAMP1181	Mexico	Jalisco	Mezquitan	Ernesto Guzman-Novoa & Adriana Correa-Benitez	(Ernesto Guzman-Novoa) School of Environmental Sciences, University of Guelph, 50 Stone Road East, Guelph, Ontario N1G 2W1, Canada & (Adriana Correa-Benitez) Universidad Nacional Autónoma de México, Facultad de MedicinaVeterinaria y Zootecnia, Departamento de Medicina y Zootecnia de Abejas, Conejos y Organismos Acuáticos (DMZ:ACyOA), Universidad Nacional Autónoma de México, CP 04510, México
SAMP1204	Mexico	Jalisco	El Aserradero	Ernesto Guzman-Novoa & Adriana Correa-Benitez	(Ernesto Guzman-Novoa) School of Environmental Sciences, University of Guelph, 50 Stone Road East, Guelph, Ontario N1G 2W1, Canada & (Adriana Correa-Benitez) Universidad Nacional Autónoma de México, Facultad de MedicinaVeterinaria y Zootecnia, Departamento de Medicina y Zootecnia de Abejas, Conejos y Organismos Acuáticos (DMZ:ACyOA), Universidad Nacional Autónoma de México, CP 04510, México
SAMP1205	Mexico	Jalisco	El Aserradero	Ernesto Guzman-Novoa & Adriana Correa-Benitez	(Ernesto Guzman-Novoa) School of Environmental Sciences, University of Guelph, 50 Stone Road East, Guelph, Ontario N1G 2W1, Canada & (Adriana Correa-Benitez) Universidad Nacional Autónoma de México, Facultad de MedicinaVeterinaria y Zootecnia, Departamento de Medicina y Zootecnia de Abejas, Conejos y Organismos Acuáticos (DMZ:ACyOA), Universidad Nacional Autónoma de México, CP 04510, México
SAMP1207	Mexico	Jalisco	El Aserradero	Ernesto Guzman-Novoa & Adriana Correa-Benitez	(Ernesto Guzman-Novoa) School of Environmental Sciences, University of Guelph, 50 Stone Road East, Guelph, Ontario N1G 2W1, Canada & (Adriana Correa-Benitez) Universidad Nacional Autónoma de México, Facultad de MedicinaVeterinaria y Zootecnia, Departamento de Medicina y Zootecnia de Abejas, Conejos y Organismos Acuáticos (DMZ:ACyOA), Universidad Nacional Autónoma de México, CP 04510, México
SAMP1136	Mexico	Jalisco	Zapotlan el Fresnito	Ernesto Guzman-Novoa & Adriana Correa-Benitez	(Ernesto Guzman-Novoa) School of Environmental Sciences, University of Guelph, 50 Stone Road East, Guelph, Ontario N1G 2W1, Canada & (Adriana Correa-Benitez) Universidad Nacional Autónoma de México, Facultad de MedicinaVeterinaria y Zootecnia, Departamento de Medicina y Zootecnia de Abejas, Conejos y Organismos Acuáticos (DMZ:ACyOA), Universidad Nacional Autónoma de México, CP 04510, México
SAMP1139	Mexico	Jalisco	Zapotlan el Fresnito	Ernesto Guzman-Novoa & Adriana Correa-Benitez	(Ernesto Guzman-Novoa) School of Environmental Sciences, University of Guelph, 50 Stone Road East, Guelph, Ontario N1G 2W1, Canada & (Adriana Correa-Benitez) Universidad Nacional Autónoma de México, Facultad de MedicinaVeterinaria y Zootecnia, Departamento de Medicina y Zootecnia de Abejas, Conejos y Organismos Acuáticos (DMZ:ACyOA), Universidad Nacional Autónoma de México, CP 04510, México
SAMP1141	Mexico	Jalisco	Zapotlan el Fresnito	Ernesto Guzman-Novoa & Adriana Correa-Benitez	(Ernesto Guzman-Novoa) School of Environmental Sciences, University of Guelph, 50 Stone Road East, Guelph, Ontario N1G 2W1, Canada & (Adriana Correa-Benitez) Universidad Nacional Autónoma de México, Facultad de MedicinaVeterinaria y Zootecnia, Departamento de Medicina y Zootecnia de Abejas, Conejos y Organismos Acuáticos (DMZ:ACyOA), Universidad Nacional Autónoma de México, CP 04510, México
SAMP1147	Mexico	Jalisco	El Limon	Ernesto Guzman-Novoa & Adriana Correa-Benitez	(Ernesto Guzman-Novoa) School of Environmental Sciences, University of Guelph, 50 Stone Road East, Guelph, Ontario N1G 2W1, Canada & (Adriana Correa-Benitez) Universidad Nacional Autónoma de México, Facultad de MedicinaVeterinaria y Zootecnia, Departamento de Medicina y Zootecnia de Abejas, Conejos y Organismos Acuáticos (DMZ:ACyOA), Universidad Nacional Autónoma de México, CP 04510, México
SAMP1149	Mexico	Jalisco	El Limon	Ernesto Guzman-Novoa & Adriana Correa-Benitez	(Ernesto Guzman-Novoa) School of Environmental Sciences, University of Guelph, 50 Stone Road East, Guelph, Ontario N1G 2W1, Canada & (Adriana Correa-Benitez) Universidad Nacional Autónoma de México, Facultad de MedicinaVeterinaria y Zootecnia, Departamento de Medicina y Zootecnia de Abejas, Conejos y Organismos Acuáticos (DMZ:ACyOA), Universidad Nacional Autónoma de México, CP 04510, México
SAMP1151	Mexico	Jalisco	El Limon	Ernesto Guzman-Novoa & Adriana Correa-Benitez	(Ernesto Guzman-Novoa) School of Environmental Sciences, University of Guelph, 50 Stone Road East, Guelph, Ontario N1G 2W1, Canada & (Adriana Correa-Benitez) Universidad Nacional Autónoma de México, Facultad de MedicinaVeterinaria y Zootecnia, Departamento de Medicina y Zootecnia de Abejas, Conejos y Organismos Acuáticos (DMZ:ACyOA), Universidad Nacional Autónoma de México, CP 04510, México
SAMP1085	Mexico	Yucatan	San Dionisio	Ernesto Guzman-Novoa & Adriana Correa-Benitez	(Ernesto Guzman-Novoa) School of Environmental Sciences, University of Guelph, 50 Stone Road East, Guelph, Ontario N1G 2W1, Canada & (Adriana Correa-Benitez) Universidad Nacional Autónoma de México, Facultad de MedicinaVeterinaria y Zootecnia, Departamento de Medicina y Zootecnia de Abejas, Conejos y Organismos Acuáticos (DMZ:ACyOA), Universidad Nacional Autónoma de México, CP 04510, México
SAMP1087	Mexico	Yucatan	San Dionisio	Ernesto Guzman-Novoa & Adriana Correa-Benitez	(Ernesto Guzman-Novoa) School of Environmental Sciences, University of Guelph, 50 Stone Road East, Guelph, Ontario N1G 2W1, Canada & (Adriana Correa-Benitez) Universidad Nacional Autónoma de México, Facultad de MedicinaVeterinaria y Zootecnia, Departamento de Medicina y Zootecnia de Abejas, Conejos y Organismos Acuáticos (DMZ:ACyOA), Universidad Nacional Autónoma de México, CP 04510, México
SAMP915	Mexico	Ciudad de Mexico	Tlahuac	Ernesto Guzman-Novoa & Adriana Correa-Benitez	(Ernesto Guzman-Novoa) School of Environmental Sciences, University of Guelph, 50 Stone Road East, Guelph, Ontario N1G 2W1, Canada & (Adriana Correa-Benitez) Universidad Nacional Autónoma de México, Facultad de MedicinaVeterinaria y Zootecnia, Departamento de Medicina y Zootecnia de Abejas, Conejos y Organismos Acuáticos (DMZ:ACyOA), Universidad Nacional Autónoma de México, CP 04510, México
SAMP917	Mexico	Ciudad de Mexico	Tlahuac	Ernesto Guzman-Novoa & Adriana Correa-Benitez	(Ernesto Guzman-Novoa) School of Environmental Sciences, University of Guelph, 50 Stone Road East, Guelph, Ontario N1G 2W1, Canada & (Adriana Correa-Benitez) Universidad Nacional Autónoma de México, Facultad de MedicinaVeterinaria y Zootecnia, Departamento de Medicina y Zootecnia de Abejas, Conejos y Organismos Acuáticos (DMZ:ACyOA), Universidad Nacional Autónoma de México, CP 04510, México
SAMP921	Mexico	Ciudad de Mexico	Tlahuac	Ernesto Guzman-Novoa & Adriana Correa-Benitez	(Ernesto Guzman-Novoa) School of Environmental Sciences, University of Guelph, 50 Stone Road East, Guelph, Ontario N1G 2W1, Canada & (Adriana Correa-Benitez) Universidad Nacional Autónoma de México, Facultad de MedicinaVeterinaria y Zootecnia, Departamento de Medicina y Zootecnia de Abejas, Conejos y Organismos Acuáticos (DMZ:ACyOA), Universidad Nacional Autónoma de México, CP 04510, México
SAMP1109	Mexico	Jalisco	Zapotlan El Grande	Ernesto Guzman-Novoa & Adriana Correa-Benitez	(Ernesto Guzman-Novoa) School of Environmental Sciences, University of Guelph, 50 Stone Road East, Guelph, Ontario N1G 2W1, Canada & (Adriana Correa-Benitez) Universidad Nacional Autónoma de México, Facultad de MedicinaVeterinaria y Zootecnia, Departamento de Medicina y Zootecnia de Abejas, Conejos y Organismos Acuáticos (DMZ:ACyOA), Universidad Nacional Autónoma de México, CP 04510, México
SAMP887	Mexico	Ciudad de Mexico	Milta Plana San Antonio Tecomil	Ernesto Guzman-Novoa & Adriana Correa-Benitez	(Ernesto Guzman-Novoa) School of Environmental Sciences, University of Guelph, 50 Stone Road East, Guelph, Ontario N1G 2W1, Canada & (Adriana Correa-Benitez) Universidad Nacional Autónoma de México, Facultad de MedicinaVeterinaria y Zootecnia, Departamento de Medicina y Zootecnia de Abejas, Conejos y Organismos Acuáticos (DMZ:ACyOA), Universidad Nacional Autónoma de México, CP 04510, México
SAMP889	Mexico	Ciudad de Mexico	Milta Plana San Antonio Tecomil	Ernesto Guzman-Novoa & Adriana Correa-Benitez	(Ernesto Guzman-Novoa) School of Environmental Sciences, University of Guelph, 50 Stone Road East, Guelph, Ontario N1G 2W1, Canada & (Adriana Correa-Benitez) Universidad Nacional Autónoma de México, Facultad de MedicinaVeterinaria y Zootecnia, Departamento de Medicina y Zootecnia de Abejas, Conejos y Organismos Acuáticos (DMZ:ACyOA), Universidad Nacional Autónoma de México, CP 04510, México
SAMP891	Mexico	Ciudad de Mexico	Milta Plana San Antonio Tecomil	Ernesto Guzman-Novoa & Adriana Correa-Benitez	(Ernesto Guzman-Novoa) School of Environmental Sciences, University of Guelph, 50 Stone Road East, Guelph, Ontario N1G 2W1, Canada & (Adriana Correa-Benitez) Universidad Nacional Autónoma de México, Facultad de MedicinaVeterinaria y Zootecnia, Departamento de Medicina y Zootecnia de Abejas, Conejos y Organismos Acuáticos (DMZ:ACyOA), Universidad Nacional Autónoma de México, CP 04510, México
SAMP1169	Mexico	Jalisco	Autlan	Ernesto Guzman-Novoa & Adriana Correa-Benitez	(Ernesto Guzman-Novoa) School of Environmental Sciences, University of Guelph, 50 Stone Road East, Guelph, Ontario N1G 2W1, Canada & (Adriana Correa-Benitez) Universidad Nacional Autónoma de México, Facultad de MedicinaVeterinaria y Zootecnia, Departamento de Medicina y Zootecnia de Abejas, Conejos y Organismos Acuáticos (DMZ:ACyOA), Universidad Nacional Autónoma de México, CP 04510, México
SAMP1188	Mexico	Jalisco	Mezquitan	Ernesto Guzman-Novoa & Adriana Correa-Benitez	(Ernesto Guzman-Novoa) School of Environmental Sciences, University of Guelph, 50 Stone Road East, Guelph, Ontario N1G 2W1, Canada & (Adriana Correa-Benitez) Universidad Nacional Autónoma de México, Facultad de MedicinaVeterinaria y Zootecnia, Departamento de Medicina y Zootecnia de Abejas, Conejos y Organismos Acuáticos (DMZ:ACyOA), Universidad Nacional Autónoma de México, CP 04510, México
SAMP920	Mexico	Ciudad de Mexico	Tlahuac	Ernesto Guzman-Novoa & Adriana Correa-Benitez	(Ernesto Guzman-Novoa) School of Environmental Sciences, University of Guelph, 50 Stone Road East, Guelph, Ontario N1G 2W1, Canada & (Adriana Correa-Benitez) Universidad Nacional Autónoma de México, Facultad de MedicinaVeterinaria y Zootecnia, Departamento de Medicina y Zootecnia de Abejas, Conejos y Organismos Acuáticos (DMZ:ACyOA), Universidad Nacional Autónoma de México, CP 04510, México
SAMP922	Mexico	Ciudad de Mexico	Tlahuac	Ernesto Guzman-Novoa & Adriana Correa-Benitez	(Ernesto Guzman-Novoa) School of Environmental Sciences, University of Guelph, 50 Stone Road East, Guelph, Ontario N1G 2W1, Canada & (Adriana Correa-Benitez) Universidad Nacional Autónoma de México, Facultad de MedicinaVeterinaria y Zootecnia, Departamento de Medicina y Zootecnia de Abejas, Conejos y Organismos Acuáticos (DMZ:ACyOA), Universidad Nacional Autónoma de México, CP 04510, México
SAMP840	Mexico	Ciudad de Mexico	Milta Alta, San Pedro Actopan	Ernesto Guzman-Novoa & Adriana Correa-Benitez	(Ernesto Guzman-Novoa) School of Environmental Sciences, University of Guelph, 50 Stone Road East, Guelph, Ontario N1G 2W1, Canada & (Adriana Correa-Benitez) Universidad Nacional Autónoma de México, Facultad de MedicinaVeterinaria y Zootecnia, Departamento de Medicina y Zootecnia de Abejas, Conejos y Organismos Acuáticos (DMZ:ACyOA), Universidad Nacional Autónoma de México, CP 04510, México
SAMP841	Mexico	Ciudad de Mexico	Milta Alta, San Pedro Actopan	Ernesto Guzman-Novoa & Adriana Correa-Benitez	(Ernesto Guzman-Novoa) School of Environmental Sciences, University of Guelph, 50 Stone Road East, Guelph, Ontario N1G 2W1, Canada & (Adriana Correa-Benitez) Universidad Nacional Autónoma de México, Facultad de MedicinaVeterinaria y Zootecnia, Departamento de Medicina y Zootecnia de Abejas, Conejos y Organismos Acuáticos (DMZ:ACyOA), Universidad Nacional Autónoma de México, CP 04510, México
SAMP842	Mexico	Ciudad de Mexico	Milta Alta, San Pedro Actopan	Ernesto Guzman-Novoa & Adriana Correa-Benitez	(Ernesto Guzman-Novoa) School of Environmental Sciences, University of Guelph, 50 Stone Road East, Guelph, Ontario N1G 2W1, Canada & (Adriana Correa-Benitez) Universidad Nacional Autónoma de México, Facultad de MedicinaVeterinaria y Zootecnia, Departamento de Medicina y Zootecnia de Abejas, Conejos y Organismos Acuáticos (DMZ:ACyOA), Universidad Nacional Autónoma de México, CP 04510, México
SAMP788	Mexico	Ciudad de Mexico	Milta Plana, San Pablo Oztopec	Ernesto Guzman-Novoa & Adriana Correa-Benitez	(Ernesto Guzman-Novoa) School of Environmental Sciences, University of Guelph, 50 Stone Road East, Guelph, Ontario N1G 2W1, Canada & (Adriana Correa-Benitez) Universidad Nacional Autónoma de México, Facultad de MedicinaVeterinaria y Zootecnia, Departamento de Medicina y Zootecnia de Abejas, Conejos y Organismos Acuáticos (DMZ:ACyOA), Universidad Nacional Autónoma de México, CP 04510, México
SAMP1168	Mexico	Jalisco	Autlán	Ernesto Guzman-Novoa & Adriana Correa-Benitez	(Ernesto Guzman-Novoa) School of Environmental Sciences, University of Guelph, 50 Stone Road East, Guelph, Ontario N1G 2W1, Canada & (Adriana Correa-Benitez) Universidad Nacional Autónoma de México, Facultad de MedicinaVeterinaria y Zootecnia, Departamento de Medicina y Zootecnia de Abejas, Conejos y Organismos Acuáticos (DMZ:ACyOA), Universidad Nacional Autónoma de México, CP 04510, México
SAMP1203	Mexico	Jalisco	El Aserradero	Ernesto Guzman-Novoa & Adriana Correa-Benitez	(Ernesto Guzman-Novoa) School of Environmental Sciences, University of Guelph, 50 Stone Road East, Guelph, Ontario N1G 2W1, Canada & (Adriana Correa-Benitez) Universidad Nacional Autónoma de México, Facultad de MedicinaVeterinaria y Zootecnia, Departamento de Medicina y Zootecnia de Abejas, Conejos y Organismos Acuáticos (DMZ:ACyOA), Universidad Nacional Autónoma de México, CP 04510, México
SAMP1135	Mexico	Jalisco	Zapotlan el Fresnito	Ernesto Guzman-Novoa & Adriana Correa-Benitez	(Ernesto Guzman-Novoa) School of Environmental Sciences, University of Guelph, 50 Stone Road East, Guelph, Ontario N1G 2W1, Canada & (Adriana Correa-Benitez) Universidad Nacional Autónoma de México, Facultad de MedicinaVeterinaria y Zootecnia, Departamento de Medicina y Zootecnia de Abejas, Conejos y Organismos Acuáticos (DMZ:ACyOA), Universidad Nacional Autónoma de México, CP 04510, México
SAMP885	Mexico	Ciudad de Mexico	Milta Plana San Antonio Tecomil	Ernesto Guzman-Novoa & Adriana Correa-Benitez	(Ernesto Guzman-Novoa) School of Environmental Sciences, University of Guelph, 50 Stone Road East, Guelph, Ontario N1G 2W1, Canada & (Adriana Correa-Benitez) Universidad Nacional Autónoma de México, Facultad de MedicinaVeterinaria y Zootecnia, Departamento de Medicina y Zootecnia de Abejas, Conejos y Organismos Acuáticos (DMZ:ACyOA), Universidad Nacional Autónoma de México, CP 04510, México
SAMP107	Morocco	Rabat-Salé-Kénitra (Region), Salé (Province)	Parc Maamoura	Amina Chakir	University Cadi Ayyad, Applied Chemistry Laboratory, Semlalia Faculty of Sciences, Marrakech, Morocco
SAMP138	Morocco	Tanger, Tétouan, Al Hoceïma (Region), Ouezzane (Province)	Ouezzane	Amina Chakir	University Cadi Ayyad, Applied Chemistry Laboratory, Semlalia Faculty of Sciences, Marrakech, Morocco
SAMP158	Morocco	Rabat-Salé-Kénitra (Region), Salé (Province)	Parc Maamoura	Amina Chakir	University Cadi Ayyad, Applied Chemistry Laboratory, Semlalia Faculty of Sciences, Marrakech, Morocco
SAMP159	Morocco	Rabat-Salé-Kénitra (Region), Salé (Province)	Parc Maamoura	Amina Chakir	University Cadi Ayyad, Applied Chemistry Laboratory, Semlalia Faculty of Sciences, Marrakech, Morocco
SAMP142	Morocco	Tanger, Tétouan, Al Hoceïma (Region), Ouezzane (Province)	Ouezzane	Amina Chakir	University Cadi Ayyad, Applied Chemistry Laboratory, Semlalia Faculty of Sciences, Marrakech, Morocco
SAMP143	Morocco	Tanger, Tétouan, Al Hoceïma (Region), Ouezzane (Province)	Ouezzane	Amina Chakir	University Cadi Ayyad, Applied Chemistry Laboratory, Semlalia Faculty of Sciences, Marrakech, Morocco
SAMP171	Morocco	Marrakech, Safi (Region), Al Haouz (Province)	Aghmat	Amina Chakir	University Cadi Ayyad, Applied Chemistry Laboratory, Semlalia Faculty of Sciences, Marrakech, Morocco
SAMP172	Morocco	Marrakech, Safi (Region), Al Haouz (Province)	Aghmat	Amina Chakir	University Cadi Ayyad, Applied Chemistry Laboratory, Semlalia Faculty of Sciences, Marrakech, Morocco
SAMP122	Morocco	Tanger, Tétouan, Al Hoceïma (Region), Ouezzane (Province)	Ouezzane	Amina Chakir	University Cadi Ayyad, Applied Chemistry Laboratory, Semlalia Faculty of Sciences, Marrakech, Morocco
SAMP141	Morocco	Tanger, Tétouan, Al Hoceïma (Region), Ouezzane (Province)	Ouezzane	Amina Chakir	University Cadi Ayyad, Applied Chemistry Laboratory, Semlalia Faculty of Sciences, Marrakech, Morocco
SAMP123	Morocco	Tanger, Tétouan, Al Hoceïma (Region), Tangier (Province)	Tangier	Amina Chakir	University Cadi Ayyad, Applied Chemistry Laboratory, Semlalia Faculty of Sciences, Marrakech, Morocco
SAMP139	Morocco	Tanger, Tétouan, Al Hoceïma (Region), Tangier (Province)	Tangier	Amina Chakir	University Cadi Ayyad, Applied Chemistry Laboratory, Semlalia Faculty of Sciences, Marrakech, Morocco
SAMP144	Morocco	Tanger, Tétouan, Al Hoceïma (Region), Tangier (Province)	Tangier	Amina Chakir	University Cadi Ayyad, Applied Chemistry Laboratory, Semlalia Faculty of Sciences, Marrakech, Morocco
SAMP146	Morocco	Rabat-Salé-Kénitra (Region), Salé (Province)	Parc Maamoura	Amina Chakir	University Cadi Ayyad, Applied Chemistry Laboratory, Semlalia Faculty of Sciences, Marrakech, Morocco
SAMP151	Morocco	Rabat-Salé-Kénitra (Region), Salé (Province)	Parc Maamoura	Amina Chakir	University Cadi Ayyad, Applied Chemistry Laboratory, Semlalia Faculty of Sciences, Marrakech, Morocco
SAMP154	Morocco	Rabat-Salé-Kénitra (Region), Salé (Province)	Parc Maamoura	Amina Chakir	University Cadi Ayyad, Applied Chemistry Laboratory, Semlalia Faculty of Sciences, Marrakech, Morocco
SAMP157	Morocco	Rabat-Salé-Kénitra (Region), Salé (Province)	Parc Maamoura	Amina Chakir	University Cadi Ayyad, Applied Chemistry Laboratory, Semlalia Faculty of Sciences, Marrakech, Morocco
SAMP112	Morocco	Marrakech, Safi (Region), Al Haouz (Province)	Aghmat	Amina Chakir	University Cadi Ayyad, Applied Chemistry Laboratory, Semlalia Faculty of Sciences, Marrakech, Morocco
SAMP114	Morocco	Marrakech, Safi (Region), Al Haouz (Province)	Aghmat	Amina Chakir	University Cadi Ayyad, Applied Chemistry Laboratory, Semlalia Faculty of Sciences, Marrakech, Morocco
SAMP117	Morocco	Marrakech, Safi (Region), Al Haouz (Province)	Aghmat	Amina Chakir	University Cadi Ayyad, Applied Chemistry Laboratory, Semlalia Faculty of Sciences, Marrakech, Morocco
SAMP119	Morocco	Marrakech, Safi (Region), Al Haouz (Province)	Aghmat	Amina Chakir	University Cadi Ayyad, Applied Chemistry Laboratory, Semlalia Faculty of Sciences, Marrakech, Morocco
SAMP173	Morocco	Marrakech, Safi (Region), Al Haouz (Province)	Aghmat	Amina Chakir	University Cadi Ayyad, Applied Chemistry Laboratory, Semlalia Faculty of Sciences, Marrakech, Morocco
SAMP164	Morocco	Marrakech, Safi (Region), Al Haouz (Province)	Aghmat	Amina Chakir	University Cadi Ayyad, Applied Chemistry Laboratory, Semlalia Faculty of Sciences, Marrakech, Morocco
SAMP108	Morocco	Rabat-Salé-Kénitra (Region), Rabat (Province)	Rabat	Amina Chakir	University Cadi Ayyad, Applied Chemistry Laboratory, Semlalia Faculty of Sciences, Marrakech, Morocco
SAMP110	Morocco	Rabat-Salé-Kénitra (Region), Rabat (Province)	Rabat	Amina Chakir	University Cadi Ayyad, Applied Chemistry Laboratory, Semlalia Faculty of Sciences, Marrakech, Morocco
SAMP1331	Panama	Guna Yala Comarca	Playón Chico	Hermógenes Fernández-Marín	Centro de Biodiversidad y Descubrimiento de Drogas, Instituto de Investigaciones Científicas y Servicios de Alta Tecnología (INDICASAT AIP), Panamá 0843-01103, Panama
SAMP1334	Panama	Darien Province	Meteti	Hermógenes Fernández-Marín	Centro de Biodiversidad y Descubrimiento de Drogas, Instituto de Investigaciones Científicas y Servicios de Alta Tecnología (INDICASAT AIP), Panamá 0843-01103, Panama
SAMP1351	Panama	West Panama Province	Arraijan	Hermógenes Fernández-Marín	Centro de Biodiversidad y Descubrimiento de Drogas, Instituto de Investigaciones Científicas y Servicios de Alta Tecnología (INDICASAT AIP), Panamá 0843-01103, Panama
SAMP1359	Panama	Cocle Province	Aguadulce	Hermógenes Fernández-Marín	Centro de Biodiversidad y Descubrimiento de Drogas, Instituto de Investigaciones Científicas y Servicios de Alta Tecnología (INDICASAT AIP), Panamá 0843-01103, Panama
SAMP1363	Panama	Herrera Province	Ocu	Hermógenes Fernández-Marín	Centro de Biodiversidad y Descubrimiento de Drogas, Instituto de Investigaciones Científicas y Servicios de Alta Tecnología (INDICASAT AIP), Panamá 0843-01103, Panama
SAMP1367	Panama	Veraguas Province	Santa Fe	Hermógenes Fernández-Marín	Centro de Biodiversidad y Descubrimiento de Drogas, Instituto de Investigaciones Científicas y Servicios de Alta Tecnología (INDICASAT AIP), Panamá 0843-01103, Panama
SAMP1371	Panama	Chiriqui Province	Gualaca	Hermógenes Fernández-Marín	Centro de Biodiversidad y Descubrimiento de Drogas, Instituto de Investigaciones Científicas y Servicios de Alta Tecnología (INDICASAT AIP), Panamá 0843-01103, Panama
SAMP1377	Panama	Chiriqui Province	Canaza	Hermógenes Fernández-Marín	Centro de Biodiversidad y Descubrimiento de Drogas, Instituto de Investigaciones Científicas y Servicios de Alta Tecnología (INDICASAT AIP), Panamá 0843-01103, Panama
SAMP1379	Panama	Chiriqui Province	Mirador	Hermógenes Fernández-Marín	Centro de Biodiversidad y Descubrimiento de Drogas, Instituto de Investigaciones Científicas y Servicios de Alta Tecnología (INDICASAT AIP), Panamá 0843-01103, Panama
SAMP1385	Panama	Chiriqui Province	La Libertad	Hermógenes Fernández-Marín	Centro de Biodiversidad y Descubrimiento de Drogas, Instituto de Investigaciones Científicas y Servicios de Alta Tecnología (INDICASAT AIP), Panamá 0843-01103, Panama
SAMP1338	Panama	Darien Province	Meteti	Hermógenes Fernández-Marín	Centro de Biodiversidad y Descubrimiento de Drogas, Instituto de Investigaciones Científicas y Servicios de Alta Tecnología (INDICASAT AIP), Panamá 0843-01103, Panama
SAMP1340	Panama	Darien Province	Meteti	Hermógenes Fernández-Marín	Centro de Biodiversidad y Descubrimiento de Drogas, Instituto de Investigaciones Científicas y Servicios de Alta Tecnología (INDICASAT AIP), Panamá 0843-01103, Panama
SAMP1347	Panama	Darien Province	Meteti	Hermógenes Fernández-Marín	Centro de Biodiversidad y Descubrimiento de Drogas, Instituto de Investigaciones Científicas y Servicios de Alta Tecnología (INDICASAT AIP), Panamá 0843-01103, Panama
SAMP1332	Panama	Guna Yala Comarca	Playón Chico	Hermógenes Fernández-Marín	Centro de Biodiversidad y Descubrimiento de Drogas, Instituto de Investigaciones Científicas y Servicios de Alta Tecnología (INDICASAT AIP), Panamá 0843-01103, Panama
SAMP1333	Panama	Guna Yala Comarca	Playón Chico	Hermógenes Fernández-Marín	Centro de Biodiversidad y Descubrimiento de Drogas, Instituto de Investigaciones Científicas y Servicios de Alta Tecnología (INDICASAT AIP), Panamá 0843-01103, Panama
SAMP1353	Panama	West Panama Province	Arraijan	Hermógenes Fernández-Marín	Centro de Biodiversidad y Descubrimiento de Drogas, Instituto de Investigaciones Científicas y Servicios de Alta Tecnología (INDICASAT AIP), Panamá 0843-01103, Panama
SAMP1357	Panama	West Panama Province	Arraijan	Hermógenes Fernández-Marín	Centro de Biodiversidad y Descubrimiento de Drogas, Instituto de Investigaciones Científicas y Servicios de Alta Tecnología (INDICASAT AIP), Panamá 0843-01103, Panama
SAMP1360	Panama	Cocle Province	Aguadulce	Hermógenes Fernández-Marín	Centro de Biodiversidad y Descubrimiento de Drogas, Instituto de Investigaciones Científicas y Servicios de Alta Tecnología (INDICASAT AIP), Panamá 0843-01103, Panama
SAMP1361	Panama	Cocle Province	Aguadulce	Hermógenes Fernández-Marín	Centro de Biodiversidad y Descubrimiento de Drogas, Instituto de Investigaciones Científicas y Servicios de Alta Tecnología (INDICASAT AIP), Panamá 0843-01103, Panama
SAMP1362	Panama	Cocle Province	Aguadulce	Hermógenes Fernández-Marín	Centro de Biodiversidad y Descubrimiento de Drogas, Instituto de Investigaciones Científicas y Servicios de Alta Tecnología (INDICASAT AIP), Panamá 0843-01103, Panama
SAMP1364	Panama	Herera Province	Ocu	Hermógenes Fernández-Marín	Centro de Biodiversidad y Descubrimiento de Drogas, Instituto de Investigaciones Científicas y Servicios de Alta Tecnología (INDICASAT AIP), Panamá 0843-01103, Panama
SAMP1366	Panama	Herera Province	Ocu	Hermógenes Fernández-Marín	Centro de Biodiversidad y Descubrimiento de Drogas, Instituto de Investigaciones Científicas y Servicios de Alta Tecnología (INDICASAT AIP), Panamá 0843-01103, Panama
SAMP1369	Panama	Veraguas	Santa Fé	Hermógenes Fernández-Marín	Centro de Biodiversidad y Descubrimiento de Drogas, Instituto de Investigaciones Científicas y Servicios de Alta Tecnología (INDICASAT AIP), Panamá 0843-01103, Panama
SAMP1370	Panama	Veraguas	Santa Fé	Hermógenes Fernández-Marín	Centro de Biodiversidad y Descubrimiento de Drogas, Instituto de Investigaciones Científicas y Servicios de Alta Tecnología (INDICASAT AIP), Panamá 0843-01103, Panama
SAMP1386	Panama	Darién Province	La Libertad, Santa Fe	Hermógenes Fernández-Marín	Centro de Biodiversidad y Descubrimiento de Drogas, Instituto de Investigaciones Científicas y Servicios de Alta Tecnología (INDICASAT AIP), Panamá 0843-01103, Panama
SAMP1387	Panama	Darién Province	La Libertad, Santa Fe	Hermógenes Fernández-Marín	Centro de Biodiversidad y Descubrimiento de Drogas, Instituto de Investigaciones Científicas y Servicios de Alta Tecnología (INDICASAT AIP), Panamá 0843-01103, Panama
SAMP1388	Panama	Darién Province	La Libertad, Santa Fe	Hermógenes Fernández-Marín	Centro de Biodiversidad y Descubrimiento de Drogas, Instituto de Investigaciones Científicas y Servicios de Alta Tecnología (INDICASAT AIP), Panamá 0843-01103, Panama
SAMP1383	Panama	Darién Province	Gariche	Hermógenes Fernández-Marín	Centro de Biodiversidad y Descubrimiento de Drogas, Instituto de Investigaciones Científicas y Servicios de Alta Tecnología (INDICASAT AIP), Panamá 0843-01103, Panama
SAMP1335	Panama	Darién Province	Meteti	Hermógenes Fernández-Marín	Centro de Biodiversidad y Descubrimiento de Drogas, Instituto de Investigaciones Científicas y Servicios de Alta Tecnología (INDICASAT AIP), Panamá 0843-01103, Panama
SAMP1337	Panama	Darién Province	Meteti	Hermógenes Fernández-Marín	Centro de Biodiversidad y Descubrimiento de Drogas, Instituto de Investigaciones Científicas y Servicios de Alta Tecnología (INDICASAT AIP), Panamá 0843-01103, Panama
SAMP1345	Panama	Darién Province	Meteti	Hermógenes Fernández-Marín	Centro de Biodiversidad y Descubrimiento de Drogas, Instituto de Investigaciones Científicas y Servicios de Alta Tecnología (INDICASAT AIP), Panamá 0843-01103, Panama
SAMP1374	Panama	Chiriqui Province	Gualaca	Hermógenes Fernández-Marín	Centro de Biodiversidad y Descubrimiento de Drogas, Instituto de Investigaciones Científicas y Servicios de Alta Tecnología (INDICASAT AIP), Panamá 0843-01103, Panama
SAMP1355	Panama	West Panama Province	Arraijan	Hermógenes Fernández-Marín	Centro de Biodiversidad y Descubrimiento de Drogas, Instituto de Investigaciones Científicas y Servicios de Alta Tecnología (INDICASAT AIP), Panamá 0843-01103, Panama
SAMP1356	Panama	West Panama Province	Arraijan	Hermógenes Fernández-Marín	Centro de Biodiversidad y Descubrimiento de Drogas, Instituto de Investigaciones Científicas y Servicios de Alta Tecnología (INDICASAT AIP), Panamá 0843-01103, Panama
SAMP1372	Panama	Chiriqui Province	Gualaca	Hermógenes Fernández-Marín	Centro de Biodiversidad y Descubrimiento de Drogas, Instituto de Investigaciones Científicas y Servicios de Alta Tecnología (INDICASAT AIP), Panamá 0843-01103, Panama
SAMP1368	Panama	Veraguas Province	Santa Fe	Hermógenes Fernández-Marín	Centro de Biodiversidad y Descubrimiento de Drogas, Instituto de Investigaciones Científicas y Servicios de Alta Tecnología (INDICASAT AIP), Panamá 0843-01103, Panama
SAMP1382	Panama	Chiriqui Province	Gariche	Hermógenes Fernández-Marín	Centro de Biodiversidad y Descubrimiento de Drogas, Instituto de Investigaciones Científicas y Servicios de Alta Tecnología (INDICASAT AIP), Panamá 0843-01103, Panama
SAMP436	Portugal	Beira Baixa Province	Cova do Gato	Susana B. Morgado	Meltagus, Associação de Apicultores do Parque Natural do Tejo Internacional, Castelo Branco 6000-790, Portugal
SAMP437	Portugal	Beira Baixa Province	Cova do Gato	Susana B. Morgado	Meltagus, Associação de Apicultores do Parque Natural do Tejo Internacional, Castelo Branco 6000-790, Portugal
SAMP438	Portugal	Beira Baixa Province	Cova do Gato	Susana B. Morgado	Meltagus, Associação de Apicultores do Parque Natural do Tejo Internacional, Castelo Branco 6000-790, Portugal
SAMP432	Portugal	Beira Baixa Province	Penamacor	Fernando Mota	Independent beekeeper, Castelo Branco 6000, Portugal
SAMP433	Portugal	Beira Baixa Province	Penamacor	Fernando Mota	Independent beekeeper, Castelo Branco 6000, Portugal
SAMP434	Portugal	Beira Baixa Province	Penamacor	Fernando Mota	Independent beekeeper, Castelo Branco 6000, Portugal
SAMP439	Portugal	Beira Baixa Province	Cova do Gato	Susana B. Morgado	Meltagus, Associação de Apicultores do Parque Natural do Tejo Internacional, Castelo Branco 6000-790, Portugal
SAMP431	Portugal	Beira Baixa Province	Penamacor	Fernando Mota	Independent beekeeper, Castelo Branco 6000, Portugal
SAMP2239	Puerto Rico (USA)	North Region	San Juan-Jardin Botanico	Tugrul Giray	Department of Biology, University of Puerto Rico, San Juan, PR 00931, USA
SAMP2293	Puerto Rico (USA)	East Region	Loiza	Tugrul Giray	Department of Biology, University of Puerto Rico, San Juan, PR 00931, USA
SAMP2354	Puerto Rico (USA)	West Region	Mayaguez	Tugrul Giray	Department of Biology, University of Puerto Rico, San Juan, PR 00931, USA
SAMP2428	Puerto Rico (USA)	West Region	Aguada	Tugrul Giray	Department of Biology, University of Puerto Rico, San Juan, PR 00931, USA
SAMP2948	Puerto Rico (USA)	North Region	Cupey	Tugrul Giray	Department of Biology, University of Puerto Rico, San Juan, PR 00931, USA
SAMP2291	Puerto Rico (USA)	East Region	Culebra	Tugrul Giray	Department of Biology, University of Puerto Rico, San Juan, PR 00931, USA
SAMP2248	Puerto Rico (USA)	North Region	Rio Piedras	Tugrul Giray	Department of Biology, University of Puerto Rico, San Juan, PR 00931, USA
SAMP2408	Puerto Rico (USA)	South Region	Salinas	Tugrul Giray	Department of Biology, University of Puerto Rico, San Juan, PR 00931, USA
SAMP2409	Puerto Rico (USA)	South Region	Salinas	Tugrul Giray	Department of Biology, University of Puerto Rico, San Juan, PR 00931, USA
SAMP2410	Puerto Rico (USA)	South Region	Salinas	Tugrul Giray	Department of Biology, University of Puerto Rico, San Juan, PR 00931, USA
SAMP2411	Puerto Rico (USA)	South Region	Salinas	Tugrul Giray	Department of Biology, University of Puerto Rico, San Juan, PR 00931, USA
SAMP2412	Puerto Rico (USA)	South Region	Salinas	Tugrul Giray	Department of Biology, University of Puerto Rico, San Juan, PR 00931, USA
SAMP2413	Puerto Rico (USA)	South Region	Salinas	Tugrul Giray	Department of Biology, University of Puerto Rico, San Juan, PR 00931, USA
SAMP2416	Puerto Rico (USA)	North Region	Manati	Tugrul Giray	Department of Biology, University of Puerto Rico, San Juan, PR 00931, USA
SAMP2417	Puerto Rico (USA)	North Region	Manati	Tugrul Giray	Department of Biology, University of Puerto Rico, San Juan, PR 00931, USA
SAMP2423	Puerto Rico (USA)	North Region	Trujillo Alto	Tugrul Giray	Department of Biology, University of Puerto Rico, San Juan, PR 00931, USA
SAMP2424	Puerto Rico (USA)	North Region	Trujillo Alto	Tugrul Giray	Department of Biology, University of Puerto Rico, San Juan, PR 00931, USA
SAMP2446	Puerto Rico (USA)	North Region	Toa Alta	Tugrul Giray	Department of Biology, University of Puerto Rico, San Juan, PR 00931, USA
SAMP2448	Puerto Rico (USA)	North Region	Toa Alta	Tugrul Giray	Department of Biology, University of Puerto Rico, San Juan, PR 00931, USA
SAMP2449	Puerto Rico (USA)	North Region	Toa Alta	Tugrul Giray	Department of Biology, University of Puerto Rico, San Juan, PR 00931, USA
SAMP2450	Puerto Rico (USA)	North Region	Toa Alta	Tugrul Giray	Department of Biology, University of Puerto Rico, San Juan, PR 00931, USA
SAMP2451	Puerto Rico (USA)	North Region	Toa Alta	Tugrul Giray	Department of Biology, University of Puerto Rico, San Juan, PR 00931, USA
SAMP2455	Puerto Rico (USA)	West Region	Anasco	Tugrul Giray	Department of Biology, University of Puerto Rico, San Juan, PR 00931, USA
SAMP2456	Puerto Rico (USA)	West Region	Anasco	Tugrul Giray	Department of Biology, University of Puerto Rico, San Juan, PR 00931, USA
SAMP2458	Puerto Rico (USA)	South Region	Santa Isabel	Tugrul Giray	Department of Biology, University of Puerto Rico, San Juan, PR 00931, USA
SAMP2460	Puerto Rico (USA)	South Region	Santa Isabel	Tugrul Giray	Department of Biology, University of Puerto Rico, San Juan, PR 00931, USA
SAMP2461	Puerto Rico (USA)	South Region	Santa Isabel	Tugrul Giray	Department of Biology, University of Puerto Rico, San Juan, PR 00931, USA
SAMP2463	Puerto Rico (USA)	South Region	Santa Isabel	Tugrul Giray	Department of Biology, University of Puerto Rico, San Juan, PR 00931, USA
SAMP2464	Puerto Rico (USA)	South Region	Santa Isabel	Tugrul Giray	Department of Biology, University of Puerto Rico, San Juan, PR 00931, USA
SAMP2466	Puerto Rico (USA)	West Region	Anasco	Tugrul Giray	Department of Biology, University of Puerto Rico, San Juan, PR 00931, USA
SAMP2469	Puerto Rico (USA)	West Region	Anasco	Tugrul Giray	Department of Biology, University of Puerto Rico, San Juan, PR 00931, USA
SAMP2470	Puerto Rico (USA)	West Region	Anasco	Tugrul Giray	Department of Biology, University of Puerto Rico, San Juan, PR 00931, USA
SAMP2471	Puerto Rico (USA)	West Region	Anasco	Tugrul Giray	Department of Biology, University of Puerto Rico, San Juan, PR 00931, USA
SAMP2473	Puerto Rico (USA)	Center Region	Comerio	Tugrul Giray	Department of Biology, University of Puerto Rico, San Juan, PR 00931, USA
SAMP2475	Puerto Rico (USA)	Center Region	Comerio	Tugrul Giray	Department of Biology, University of Puerto Rico, San Juan, PR 00931, USA
SAMP2476	Puerto Rico (USA)	Center Region	Comerio	Tugrul Giray	Department of Biology, University of Puerto Rico, San Juan, PR 00931, USA
SAMP2477	Puerto Rico (USA)	Center Region	Comerio	Tugrul Giray	Department of Biology, University of Puerto Rico, San Juan, PR 00931, USA
SAMP2431	Puerto Rico (USA)	East Region	Ceiba	Tugrul Giray	Department of Biology, University of Puerto Rico, San Juan, PR 00931, USA
SAMP2433	Puerto Rico (USA)	North Region	Carolina	Tugrul Giray	Department of Biology, University of Puerto Rico, San Juan, PR 00931, USA
SAMP2435	Puerto Rico (USA)	East Region	Fajardo	Tugrul Giray	Department of Biology, University of Puerto Rico, San Juan, PR 00931, USA
SAMP2439	Puerto Rico (USA)	East Region	Rio Grande, Villas de Loiza	Tugrul Giray	Department of Biology, University of Puerto Rico, San Juan, PR 00931, USA
SAMP2441	Puerto Rico (USA)	East Region	Mediania Alta, Loiza, Rio Grande	Tugrul Giray	Department of Biology, University of Puerto Rico, San Juan, PR 00931, USA
SAMP2480	Puerto Rico (USA)	Center Region	Tibes	Alberto Galindo-Cardona	Fundación Miguel Lillo, CCT CONICET NOA-SUR. Tucumán, Argentina.
SAMP2486	Puerto Rico (USA)	South Region	Juana Diaz, Sector Ranavales	Alberto Galindo-Cardona	Fundación Miguel Lillo, CCT CONICET NOA-SUR. Tucumán, Argentina.
SAMP2487	Puerto Rico (USA)	South Region	Ponce	Alberto Galindo-Cardona	Fundación Miguel Lillo, CCT CONICET NOA-SUR. Tucumán, Argentina.
SAMP2489	Puerto Rico (USA)	West Region	Aguada	Alberto Galindo-Cardona	Fundación Miguel Lillo, CCT CONICET NOA-SUR. Tucumán, Argentina.
SAMP2490	Puerto Rico (USA)	Center Region	Corozal	Alberto Galindo-Cardona	Fundación Miguel Lillo, CCT CONICET NOA-SUR. Tucumán, Argentina.
SAMP2494	Puerto Rico (USA)	West Region	Aguada	Alberto Galindo-Cardona	Fundación Miguel Lillo, CCT CONICET NOA-SUR. Tucumán, Argentina.
SAMP2496	Puerto Rico (USA)	South Region	Guayama	Alberto Galindo-Cardona	Fundación Miguel Lillo, CCT CONICET NOA-SUR. Tucumán, Argentina.
SAMP2497	Puerto Rico (USA)	West Region	Aguada	Alberto Galindo-Cardona	Fundación Miguel Lillo, CCT CONICET NOA-SUR. Tucumán, Argentina.
SAMP2499	Puerto Rico (USA)	West Region	Aguada	Alberto Galindo-Cardona	Fundación Miguel Lillo, CCT CONICET NOA-SUR. Tucumán, Argentina.
SAMP2500	Puerto Rico (USA)	North Region	Quebradillas	Alberto Galindo-Cardona	Fundación Miguel Lillo, CCT CONICET NOA-SUR. Tucumán, Argentina.
SAMP2501	Puerto Rico (USA)	West Region	Moca	Alberto Galindo-Cardona	Fundación Miguel Lillo, CCT CONICET NOA-SUR. Tucumán, Argentina.
SAMP2502	Puerto Rico (USA)	Center Region	Corozal #3	Alberto Galindo-Cardona	Fundación Miguel Lillo, CCT CONICET NOA-SUR. Tucumán, Argentina.
SAMP2503	Puerto Rico (USA)	West Region	Moca	Alberto Galindo-Cardona	Fundación Miguel Lillo, CCT CONICET NOA-SUR. Tucumán, Argentina.
SAMP2505	Puerto Rico (USA)	South Region	Guayanilla #2	Alberto Galindo-Cardona	Fundación Miguel Lillo, CCT CONICET NOA-SUR. Tucumán, Argentina.
SAMP2508	Puerto Rico (USA)	South Region	Guayama #3	Alberto Galindo-Cardona	Fundación Miguel Lillo, CCT CONICET NOA-SUR. Tucumán, Argentina.
SAMP2509	Puerto Rico (USA)	West Region	Mayaguez #2	Alberto Galindo-Cardona	Fundación Miguel Lillo, CCT CONICET NOA-SUR. Tucumán, Argentina.
SAMP2511	Puerto Rico (USA)	South Region	Ponce, Serralles #2	Alberto Galindo-Cardona	Fundación Miguel Lillo, CCT CONICET NOA-SUR. Tucumán, Argentina.
SAMP2517	Puerto Rico (USA)	South Region	Juana Diaz #3	Alberto Galindo-Cardona	Fundación Miguel Lillo, CCT CONICET NOA-SUR. Tucumán, Argentina.
SAMP2519	Puerto Rico (USA)	n/a	n/a	Alberto Galindo-Cardona	Fundación Miguel Lillo, CCT CONICET NOA-SUR. Tucumán, Argentina.
SAMP2520	Puerto Rico (USA)	n/a	n/a	Alberto Galindo-Cardona	Fundación Miguel Lillo, CCT CONICET NOA-SUR. Tucumán, Argentina.
SAMP2524	Puerto Rico (USA)	Center Region	Corozal #1	Alberto Galindo-Cardona	Fundación Miguel Lillo, CCT CONICET NOA-SUR. Tucumán, Argentina.
SAMP2944	Puerto Rico (USA)	East Region	San Lorenzo	Tugrul Giray	Department of Biology, University of Puerto Rico, San Juan, PR 00931, USA
SAMP2945	Puerto Rico (USA)	North Region	Barrio Cupey	Tugrul Giray	Department of Biology, University of Puerto Rico, San Juan, PR 00931, USA
SAMP2946	Puerto Rico (USA)	North Region	Puerto Nuevo	Tugrul Giray	Department of Biology, University of Puerto Rico, San Juan, PR 00931, USA
SAMP2947	Puerto Rico (USA)	Center Region	Cayey	Tugrul Giray	Department of Biology, University of Puerto Rico, San Juan, PR 00931, USA
SAMP3455	Puerto Rico (USA)	North Region	Carr. PR-2	Tugrul Giray	Department of Biology, University of Puerto Rico, San Juan, PR 00931, USA
SAMP3456	Puerto Rico (USA)	West Region	Calle Turgueasa	Tugrul Giray	Department of Biology, University of Puerto Rico, San Juan, PR 00931, USA
SAMP3457	Puerto Rico (USA)	West Region	Carr. PR-328	Tugrul Giray	Department of Biology, University of Puerto Rico, San Juan, PR 00931, USA
SAMP3458	Puerto Rico (USA)	North Region	Carolina, Carr. 887, Km 7	Tugrul Giray	Department of Biology, University of Puerto Rico, San Juan, PR 00931, USA
SAMP3459	Puerto Rico (USA)	North Region	Carolina, Carr. 3, Km 10	Tugrul Giray	Department of Biology, University of Puerto Rico, San Juan, PR 00931, USA
SAMP3460	Puerto Rico (USA)	North Region	Carolina, Carr. 857, Km 0.5	Tugrul Giray	Department of Biology, University of Puerto Rico, San Juan, PR 00931, USA
SAMP3462	Puerto Rico (USA)	East Region	Canovanas, Carr. 185, Km 0.9	Tugrul Giray	Department of Biology, University of Puerto Rico, San Juan, PR 00931, USA
SAMP3463	Puerto Rico (USA)	East Region	Rio Grande, Av. Delio Rojo	Tugrul Giray	Department of Biology, University of Puerto Rico, San Juan, PR 00931, USA
SAMP3464	Puerto Rico (USA)	North Region	Bayamon, Carr. 831, Km 86	Tugrul Giray	Department of Biology, University of Puerto Rico, San Juan, PR 00931, USA
SAMP3399	Puerto Rico (USA)	South Region	Ponce, Carr. 123, Km 17.3, Corral Viejo, Hacienda Buena Vista	Tugrul Giray	Department of Biology, University of Puerto Rico, San Juan, PR 00931, USA
SAMP2244	Puerto Rico (USA)	North Region	Rio Piedras	Tugrul Giray	Department of Biology, University of Puerto Rico, San Juan, PR 00931, USA
SAMP2315	Puerto Rico (USA)	West Region	Mayaguez	Tugrul Giray	Department of Biology, University of Puerto Rico, San Juan, PR 00931, USA
SAMP2357	Puerto Rico (USA)	West Region	Mayaguez	Tugrul Giray	Department of Biology, University of Puerto Rico, San Juan, PR 00931, USA
SAMP2407	Puerto Rico (USA)	South Region	Salinas	Tugrul Giray	Department of Biology, University of Puerto Rico, San Juan, PR 00931, USA
SAMP2425	Puerto Rico (USA)	North Region	Trujillo Alto	Tugrul Giray	Department of Biology, University of Puerto Rico, San Juan, PR 00931, USA
SAMP2453	Puerto Rico (USA)	West Region	Anasco, Barrio Hatillo	Tugrul Giray	Department of Biology, University of Puerto Rico, San Juan, PR 00931, USA
SAMP2462	Puerto Rico (USA)	South Region	Santa Isabel , Carr. 1, Km 99.9 Int. Bo. Jauca, Sector Destino	Tugrul Giray	Department of Biology, University of Puerto Rico, San Juan, PR 00931, USA
SAMP2468	Puerto Rico (USA)	West Region	Anasco	Tugrul Giray	Department of Biology, University of Puerto Rico, San Juan, PR 00931, USA
SAMP2437	Puerto Rico (USA)	East Region	Rio Grande, Bairro Carola	Tugrul Giray	Department of Biology, University of Puerto Rico, San Juan, PR 00931, USA
SAMP2482	Puerto Rico (USA)	South Region	Sector Santa Isabel	Alberto Galindo-Cardona	Fundación Miguel Lillo, CCT CONICET NOA-SUR. Tucumán, Argentina.
SAMP2484	Puerto Rico (USA)	South Region	Salinas	Alberto Galindo-Cardona	Fundación Miguel Lillo, CCT CONICET NOA-SUR. Tucumán, Argentina.
SAMP2488	Puerto Rico (USA)	Center Region	Cayey	Alberto Galindo-Cardona	Fundación Miguel Lillo, CCT CONICET NOA-SUR. Tucumán, Argentina.
SAMP2492	Puerto Rico (USA)	West Region	Aguada	Alberto Galindo-Cardona	Fundación Miguel Lillo, CCT CONICET NOA-SUR. Tucumán, Argentina.
SAMP2495	Puerto Rico (USA)	West Region	Mayaguez	Alberto Galindo-Cardona	Fundación Miguel Lillo, CCT CONICET NOA-SUR. Tucumán, Argentina.
SAMP2507	Puerto Rico (USA)	South Region	Juana Diaz	Alberto Galindo-Cardona	Fundación Miguel Lillo, CCT CONICET NOA-SUR. Tucumán, Argentina.
SAMP2513	Puerto Rico (USA)	North Region	Sector Villalba, Bayamon	Alberto Galindo-Cardona	Fundación Miguel Lillo, CCT CONICET NOA-SUR. Tucumán, Argentina.
SAMP2518	Puerto Rico (USA)	n/a	n/a	Alberto Galindo-Cardona	Fundación Miguel Lillo, CCT CONICET NOA-SUR. Tucumán, Argentina.
SAMP2521	Puerto Rico (USA)	n/a	n/a	Alberto Galindo-Cardona	Fundación Miguel Lillo, CCT CONICET NOA-SUR. Tucumán, Argentina.
SAMP2523	Puerto Rico (USA)	n/a	n/a	Alberto Galindo-Cardona	Fundación Miguel Lillo, CCT CONICET NOA-SUR. Tucumán, Argentina.
SAMP2949	Puerto Rico (USA)	Center Region	Jayuya, A-37, Res. Matel #1 Km. 2.2	Tugrul Giray	Department of Biology, University of Puerto Rico, San Juan, PR 00931, USA
SAMP2950	Puerto Rico (USA)	Center Region	Jayuya, A-37, Res. Matel #1 Km. 2.2	Tugrul Giray	Department of Biology, University of Puerto Rico, San Juan, PR 00931, USA
SAMP2951	Puerto Rico (USA)	Center Region	Jayuya, A-37, Res. Matel #1 Km. 2.2	Tugrul Giray	Department of Biology, University of Puerto Rico, San Juan, PR 00931, USA
SAMP2952	Puerto Rico (USA)	Center Region	Jayuya, A-37, Res. Matel #1 Km. 2.2	Tugrul Giray	Department of Biology, University of Puerto Rico, San Juan, PR 00931, USA
SAMP2953	Puerto Rico (USA)	Center Region	Jayuya, A-37, Res. Matel #1 Km. 2.2	Tugrul Giray	Department of Biology, University of Puerto Rico, San Juan, PR 00931, USA
SAMP2954	Puerto Rico (USA)	Center Region	Jayuya, A-37, Res. Matel #1 Km. 2.2	Tugrul Giray	Department of Biology, University of Puerto Rico, San Juan, PR 00931, USA
SAMP2955	Puerto Rico (USA)	Center Region	Jayuya, A-37, Res. Matel #1 Km. 2.2	Tugrul Giray	Department of Biology, University of Puerto Rico, San Juan, PR 00931, USA
SAMP2956	Puerto Rico (USA)	West Region	Bo. Duey Bajo, Km 48.5, San German	Tugrul Giray	Department of Biology, University of Puerto Rico, San Juan, PR 00931, USA
SAMP2957	Puerto Rico (USA)	West Region	Bo. Duey Bajo, Km 48.5, San German	Tugrul Giray	Department of Biology, University of Puerto Rico, San Juan, PR 00931, USA
SAMP2959	Puerto Rico (USA)	West Region	Bo. Duey Bajo, Km 48.5, San German	Tugrul Giray	Department of Biology, University of Puerto Rico, San Juan, PR 00931, USA
SAMP2960	Puerto Rico (USA)	West Region	Bo. Duey Bajo, Km 48.5, San German	Tugrul Giray	Department of Biology, University of Puerto Rico, San Juan, PR 00931, USA
SAMP2961	Puerto Rico (USA)	West Region	Bo. Duey Bajo, Km 48.5, San German	Tugrul Giray	Department of Biology, University of Puerto Rico, San Juan, PR 00931, USA
SAMP3276	Puerto Rico (USA)	North Region	Rio Piedras	Tugrul Giray	Department of Biology, University of Puerto Rico, San Juan, PR 00931, USA
SAMP3277	Puerto Rico (USA)	South Region	Juana Dias	Tugrul Giray	Department of Biology, University of Puerto Rico, San Juan, PR 00931, USA
SAMP3278	Puerto Rico (USA)	South Region	Santa Isabel, Portal del Valle	Tugrul Giray	Department of Biology, University of Puerto Rico, San Juan, PR 00931, USA
SAMP3279	Puerto Rico (USA)	South Region	Pozo Hondo, Guayama	Tugrul Giray	Department of Biology, University of Puerto Rico, San Juan, PR 00931, USA
SAMP3280	Puerto Rico (USA)	Center Region	Cayey, Comunidad San Tomas	Tugrul Giray	Department of Biology, University of Puerto Rico, San Juan, PR 00931, USA
SAMP3281	Puerto Rico (USA)	Center Region	Reparto Montellano, Cayey	Tugrul Giray	Department of Biology, University of Puerto Rico, San Juan, PR 00931, USA
SAMP3282	Puerto Rico (USA)	Center Region	Expreso Luis A. Ferre, Cayey	Tugrul Giray	Department of Biology, University of Puerto Rico, San Juan, PR 00931, USA
SAMP3283	Puerto Rico (USA)	East Region	Gurabo, Universidad del Turabo	Tugrul Giray	Department of Biology, University of Puerto Rico, San Juan, PR 00931, USA
SAMP3284	Puerto Rico (USA)	North Region	San Juan, Av. Paraná	Tugrul Giray	Department of Biology, University of Puerto Rico, San Juan, PR 00931, USA
SAMP3286	Puerto Rico (USA)	West Region	Aguadilla	Tugrul Giray	Department of Biology, University of Puerto Rico, San Juan, PR 00931, USA
SAMP3287	Puerto Rico (USA)	West Region	Aguadilla	Tugrul Giray	Department of Biology, University of Puerto Rico, San Juan, PR 00931, USA
SAMP3288	Puerto Rico (USA)	West Region	Aguadilla Carrettera 107, Km 1.4	Tugrul Giray	Department of Biology, University of Puerto Rico, San Juan, PR 00931, USA
SAMP3289	Puerto Rico (USA)	West Region	Aguadilla	Tugrul Giray	Department of Biology, University of Puerto Rico, San Juan, PR 00931, USA
SAMP3290	Puerto Rico (USA)	West Region	Mayaguez, 261-279 Calle San Ignacio	Tugrul Giray	Department of Biology, University of Puerto Rico, San Juan, PR 00931, USA
SAMP3291	Puerto Rico (USA)	West Region	Mayaguez, Carr. 105	Tugrul Giray	Department of Biology, University of Puerto Rico, San Juan, PR 00931, USA
SAMP3292	Puerto Rico (USA)	West Region	Mayaguez, Carr. 105	Tugrul Giray	Department of Biology, University of Puerto Rico, San Juan, PR 00931, USA
SAMP3293	Puerto Rico (USA)	West Region	Aguadilla	Tugrul Giray	Department of Biology, University of Puerto Rico, San Juan, PR 00931, USA
SAMP3294	Puerto Rico (USA)	West Region	Mayaguez, Carr. 105	Tugrul Giray	Department of Biology, University of Puerto Rico, San Juan, PR 00931, USA
SAMP3295	Puerto Rico (USA)	West Region	Mayaguez, Carr. 105	Tugrul Giray	Department of Biology, University of Puerto Rico, San Juan, PR 00931, USA
SAMP3296	Puerto Rico (USA)	West Region	Mayaguez, Carr. 357	Tugrul Giray	Department of Biology, University of Puerto Rico, San Juan, PR 00931, USA
SAMP3297	Puerto Rico (USA)	West Region	Moca, Carr. 357	Tugrul Giray	Department of Biology, University of Puerto Rico, San Juan, PR 00931, USA
SAMP3298	Puerto Rico (USA)	West Region	Moca, Carr. 105	Tugrul Giray	Department of Biology, University of Puerto Rico, San Juan, PR 00931, USA
SAMP3299	Puerto Rico (USA)	West Region	Moca, Carr. 120	Tugrul Giray	Department of Biology, University of Puerto Rico, San Juan, PR 00931, USA
SAMP3301	Puerto Rico (USA)	West Region	Sabana Grande, Carr. Pr-120	Tugrul Giray	Department of Biology, University of Puerto Rico, San Juan, PR 00931, USA
SAMP3302	Puerto Rico (USA)	West Region	Sabana Grande, Carr. Pr-120	Tugrul Giray	Department of Biology, University of Puerto Rico, San Juan, PR 00931, USA
SAMP3303	Puerto Rico (USA)	West Region	Sabana Grande, Carr. Pr-120	Tugrul Giray	Department of Biology, University of Puerto Rico, San Juan, PR 00931, USA
SAMP3304	Puerto Rico (USA)	West Region	Sabana Grande, Carr. Pr-120	Tugrul Giray	Department of Biology, University of Puerto Rico, San Juan, PR 00931, USA
SAMP3305	Puerto Rico (USA)	West Region	Sabana Grande, Caminos Dos Pueblo	Tugrul Giray	Department of Biology, University of Puerto Rico, San Juan, PR 00931, USA
SAMP3306	Puerto Rico (USA)	West Region	Cabo Rojo, Boulevard Guanajibo	Tugrul Giray	Department of Biology, University of Puerto Rico, San Juan, PR 00931, USA
SAMP3307	Puerto Rico (USA)	West Region	Cabo Rojo, Calle Cadiz	Tugrul Giray	Department of Biology, University of Puerto Rico, San Juan, PR 00931, USA
SAMP3308	Puerto Rico (USA)	West Region	Cabo Rojo, Carr. 102	Tugrul Giray	Department of Biology, University of Puerto Rico, San Juan, PR 00931, USA
SAMP3309	Puerto Rico (USA)	West Region	Aguadilla, Carr. 4443	Tugrul Giray	Department of Biology, University of Puerto Rico, San Juan, PR 00931, USA
SAMP3310	Puerto Rico (USA)	West Region	Moca, Carr. 111	Tugrul Giray	Department of Biology, University of Puerto Rico, San Juan, PR 00931, USA
SAMP3311	Puerto Rico (USA)	West Region	Moca, Carr. 111	Tugrul Giray	Department of Biology, University of Puerto Rico, San Juan, PR 00931, USA
SAMP3312	Puerto Rico (USA)	West Region	Moca, Carr. 111	Tugrul Giray	Department of Biology, University of Puerto Rico, San Juan, PR 00931, USA
SAMP3313	Puerto Rico (USA)	West Region	Moca, Carr. 111	Tugrul Giray	Department of Biology, University of Puerto Rico, San Juan, PR 00931, USA
SAMP3314	Puerto Rico (USA)	West Region	San Sebastian, Carr. 111	Tugrul Giray	Department of Biology, University of Puerto Rico, San Juan, PR 00931, USA
SAMP3315	Puerto Rico (USA)	West Region	San Sebastian, Carr. 111	Tugrul Giray	Department of Biology, University of Puerto Rico, San Juan, PR 00931, USA
SAMP3316	Puerto Rico (USA)	West Region	San Sebastian, Av. Emerito Estrada Rivera	Tugrul Giray	Department of Biology, University of Puerto Rico, San Juan, PR 00931, USA
SAMP3317	Puerto Rico (USA)	West Region	San Sebastian, Av. Emerito Estrada Rivera	Tugrul Giray	Department of Biology, University of Puerto Rico, San Juan, PR 00931, USA
SAMP3318	Puerto Rico (USA)	West Region	San Sebastian	Tugrul Giray	Department of Biology, University of Puerto Rico, San Juan, PR 00931, USA
SAMP3319	Puerto Rico (USA)	Center Region	Lares, Av. Los Patriotas	Tugrul Giray	Department of Biology, University of Puerto Rico, San Juan, PR 00931, USA
SAMP3320	Puerto Rico (USA)	Center Region	Lares, Carr. 129	Tugrul Giray	Department of Biology, University of Puerto Rico, San Juan, PR 00931, USA
SAMP3321	Puerto Rico (USA)	Center Region	Lares, Carr. 129	Tugrul Giray	Department of Biology, University of Puerto Rico, San Juan, PR 00931, USA
SAMP3322	Puerto Rico (USA)	Center Region	Lares, Carr. 129	Tugrul Giray	Department of Biology, University of Puerto Rico, San Juan, PR 00931, USA
SAMP3323	Puerto Rico (USA)	North Region	Camuy, Carr. 129	Tugrul Giray	Department of Biology, University of Puerto Rico, San Juan, PR 00931, USA
SAMP3324	Puerto Rico (USA)	North Region	Hatillo, Carr. 129	Tugrul Giray	Department of Biology, University of Puerto Rico, San Juan, PR 00931, USA
SAMP3325	Puerto Rico (USA)	North Region	Hatillo, Carr. 129	Tugrul Giray	Department of Biology, University of Puerto Rico, San Juan, PR 00931, USA
SAMP3326	Puerto Rico (USA)	North Region	Hatillo, Carr. 129	Tugrul Giray	Department of Biology, University of Puerto Rico, San Juan, PR 00931, USA
SAMP3327	Puerto Rico (USA)	North Region	Arecibo, Carr. 129	Tugrul Giray	Department of Biology, University of Puerto Rico, San Juan, PR 00931, USA
SAMP3328	Puerto Rico (USA)	West Region	Mayaguez, College Gardens	Tugrul Giray	Department of Biology, University of Puerto Rico, San Juan, PR 00931, USA
SAMP3329	Puerto Rico (USA)	West Region	Mayaguez, Home Depot	Tugrul Giray	Department of Biology, University of Puerto Rico, San Juan, PR 00931, USA
SAMP3330	Puerto Rico (USA)	West Region	Mayaguez, Calle Dávilas	Tugrul Giray	Department of Biology, University of Puerto Rico, San Juan, PR 00931, USA
SAMP3331	Puerto Rico (USA)	West Region	Mayaguez, Carr. 351	Tugrul Giray	Department of Biology, University of Puerto Rico, San Juan, PR 00931, USA
SAMP3332	Puerto Rico (USA)	West Region	Mayaguez, Carr. 342	Tugrul Giray	Department of Biology, University of Puerto Rico, San Juan, PR 00931, USA
SAMP3333	Puerto Rico (USA)	West Region	Mayaguez, Calle Los Robles	Tugrul Giray	Department of Biology, University of Puerto Rico, San Juan, PR 00931, USA
SAMP3334	Puerto Rico (USA)	West Region	San German, Carr. 3362	Tugrul Giray	Department of Biology, University of Puerto Rico, San Juan, PR 00931, USA
SAMP3452	Puerto Rico (USA)	North Region	Quebradillas-Carr. PR-2	Tugrul Giray	Department of Biology, University of Puerto Rico, San Juan, PR 00931, USA
SAMP3453	Puerto Rico (USA)	North Region	Quebradillas-Carr. PR-3	Tugrul Giray	Department of Biology, University of Puerto Rico, San Juan, PR 00931, USA
SAMP3454	Puerto Rico (USA)	North Region	Camuy-Carr. PR-2	Tugrul Giray	Department of Biology, University of Puerto Rico, San Juan, PR 00931, USA
SAMP3194	Puerto Rico (USA)	Center Region	Corozal #1	Alberto Galindo-Cardona	Fundación Miguel Lillo, CCT CONICET NOA-SUR. Tucumán, Argentina.
SAMP3093	Puerto Rico (USA)	Center Region	Corozal	Alberto Galindo-Cardona	Fundación Miguel Lillo, CCT CONICET NOA-SUR. Tucumán, Argentina.
SAMP2525a	Rep. Georgia	Samegrelo-Zemo Svaneti	Chkhorotsku-Mukhuri I	Shalva Barjadze & Igor Pichkhaia	Institute of Zoology, Ilia State University, 3 Giorgi Tsereteli st., 0162, Tbilisi, Georgia (S. Barjadze) & Chkhorotsku Local Historical Museum, David Aghmashenebeli st., 5000, Chkhorotsku, Georgia ( Igor Pichkhaia)
SAMP2526a	Rep. Georgia	Samegrelo-Zemo Svaneti	Chkhorotsku-Mukhuri I	Shalva Barjadze & Igor Pichkhaia	Institute of Zoology, Ilia State University, 3 Giorgi Tsereteli st., 0162, Tbilisi, Georgia (S. Barjadze) & Chkhorotsku Local Historical Museum, David Aghmashenebeli st., 5000, Chkhorotsku, Georgia ( Igor Pichkhaia)
SAMP2542a	Rep. Georgia	Samegrelo-Zemo Svaneti	Chkhorotsku-Mukhuri II	Shalva Barjadze & Igor Pichkhaia	Institute of Zoology, Ilia State University, 3 Giorgi Tsereteli st., 0162, Tbilisi, Georgia (S. Barjadze) & Chkhorotsku Local Historical Museum, David Aghmashenebeli st., 5000, Chkhorotsku, Georgia ( Igor Pichkhaia)
SAMP2543a	Rep. Georgia	Samegrelo-Zemo Svaneti	Chkhorotsku-Mukhuri II	Shalva Barjadze & Igor Pichkhaia	(Shalva Barjadze) Institute of Zoology, Ilia State University, 3 Giorgi Tsereteli st., 0162, Tbilisi, Georgia & (Igor Pichkhaia) Chkhorotsku Local Historical Museum, David Aghmashenebeli st., 5000, Chkhorotsku, Georgia
SAMP2561a	Rep. Georgia	Samegrelo-Zemo Svaneti	Chkhorotsku-Zumi I	Shalva Barjadze & Igor Pichkhaia	Institute of Zoology, Ilia State University, 3 Giorgi Tsereteli st., 0162, Tbilisi, Georgia (S. Barjadze) & Chkhorotsku Local Historical Museum, David Aghmashenebeli st., 5000, Chkhorotsku, Georgia ( Igor Pichkhaia)
SAMP2562a	Rep. Georgia	Samegrelo-Zemo Svaneti	Chkhorotsku-Zumi I	Shalva Barjadze & Igor Pichkhaia	Institute of Zoology, Ilia State University, 3 Giorgi Tsereteli st., 0162, Tbilisi, Georgia (S. Barjadze) & Chkhorotsku Local Historical Museum, David Aghmashenebeli st., 5000, Chkhorotsku, Georgia ( Igor Pichkhaia)
SAMP2579a	Rep. Georgia	Samegrelo-Zemo Svaneti	Chkhorotsku--Zumi II	Shalva Barjadze & Igor Pichkhaia	Institute of Zoology, Ilia State University, 3 Giorgi Tsereteli st., 0162, Tbilisi, Georgia (S. Barjadze) & Chkhorotsku Local Historical Museum, David Aghmashenebeli st., 5000, Chkhorotsku, Georgia ( Igor Pichkhaia)
SAMP2580a	Rep. Georgia	Samegrelo-Zemo Svaneti	Chkhorotsku--Zumi II	Shalva Barjadze & Igor Pichkhaia	Institute of Zoology, Ilia State University, 3 Giorgi Tsereteli st., 0162, Tbilisi, Georgia (S. Barjadze) & Chkhorotsku Local Historical Museum, David Aghmashenebeli st., 5000, Chkhorotsku, Georgia ( Igor Pichkhaia)
SAMP2592a	Rep. Georgia	Samegrelo-Zemo Svaneti	Chkhorotsku-Akhuti I	Shalva Barjadze & Igor Pichkhaia	Institute of Zoology, Ilia State University, 3 Giorgi Tsereteli st., 0162, Tbilisi, Georgia (S. Barjadze) & Chkhorotsku Local Historical Museum, David Aghmashenebeli st., 5000, Chkhorotsku, Georgia ( Igor Pichkhaia)
SAMP2607a	Rep. Georgia	Samegrelo-Zemo Svaneti	Chkhorotsku-Akhuti II	Shalva Barjadze & Igor Pichkhaia	Institute of Zoology, Ilia State University, 3 Giorgi Tsereteli st., 0162, Tbilisi, Georgia (S. Barjadze) & Chkhorotsku Local Historical Museum, David Aghmashenebeli st., 5000, Chkhorotsku, Georgia ( Igor Pichkhaia)
SAMP2608a	Rep. Georgia	Samegrelo-Zemo Svaneti	Chkhorotsku-Akhuti II	Shalva Barjadze & Igor Pichkhaia	Institute of Zoology, Ilia State University, 3 Giorgi Tsereteli st., 0162, Tbilisi, Georgia (S. Barjadze) & Chkhorotsku Local Historical Museum, David Aghmashenebeli st., 5000, Chkhorotsku, Georgia ( Igor Pichkhaia)
SAMP2623a	Rep. Georgia	Samegrelo-Zemo Svaneti	Chkhorotsku-Lesichine I	Shalva Barjadze & Igor Pichkhaia	Institute of Zoology, Ilia State University, 3 Giorgi Tsereteli st., 0162, Tbilisi, Georgia (S. Barjadze) & Chkhorotsku Local Historical Museum, David Aghmashenebeli st., 5000, Chkhorotsku, Georgia ( Igor Pichkhaia)
SAMP2624a	Rep. Georgia	Samegrelo-Zemo Svaneti	Chkhorotsku-Lesichine I	Shalva Barjadze & Igor Pichkhaia	Institute of Zoology, Ilia State University, 3 Giorgi Tsereteli st., 0162, Tbilisi, Georgia (S. Barjadze) & Chkhorotsku Local Historical Museum, David Aghmashenebeli st., 5000, Chkhorotsku, Georgia ( Igor Pichkhaia)
SAMP2645a	Rep. Georgia	Samegrelo-Zemo Svaneti	Chkhorotsku-Lesichine II	Shalva Barjadze & Igor Pichkhaia	Institute of Zoology, Ilia State University, 3 Giorgi Tsereteli st., 0162, Tbilisi, Georgia (S. Barjadze) & Chkhorotsku Local Historical Museum, David Aghmashenebeli st., 5000, Chkhorotsku, Georgia ( Igor Pichkhaia)
SAMP2646a	Rep. Georgia	Samegrelo-Zemo Svaneti	Chkhorotsku-Lesichine II	Shalva Barjadze & Igor Pichkhaia	Institute of Zoology, Ilia State University, 3 Giorgi Tsereteli st., 0162, Tbilisi, Georgia (S. Barjadze) & Chkhorotsku Local Historical Museum, David Aghmashenebeli st., 5000, Chkhorotsku, Georgia ( Igor Pichkhaia)
SAMP2655a	Rep. Georgia	Samegrelo-Zemo Svaneti	Chkhorotsku-Nakiani	Shalva Barjadze & Igor Pichkhaia	Institute of Zoology, Ilia State University, 3 Giorgi Tsereteli st., 0162, Tbilisi, Georgia (S. Barjadze) & Chkhorotsku Local Historical Museum, David Aghmashenebeli st., 5000, Chkhorotsku, Georgia ( Igor Pichkhaia)
SAMP2656a	Rep. Georgia	Samegrelo-Zemo Svaneti	Chkhorotsku-Nakiani	Shalva Barjadze & Igor Pichkhaia	Institute of Zoology, Ilia State University, 3 Giorgi Tsereteli st., 0162, Tbilisi, Georgia (S. Barjadze) & Chkhorotsku Local Historical Museum, David Aghmashenebeli st., 5000, Chkhorotsku, Georgia ( Igor Pichkhaia)
SAMP2657a	Rep. Georgia	Samegrelo-Zemo Svaneti	Chkhorotsku-Nakiani	Shalva Barjadze & Igor Pichkhaia	Institute of Zoology, Ilia State University, 3 Giorgi Tsereteli st., 0162, Tbilisi, Georgia (S. Barjadze) & Chkhorotsku Local Historical Museum, David Aghmashenebeli st., 5000, Chkhorotsku, Georgia ( Igor Pichkhaia)
SAMP2675a	Rep. Georgia	Samegrelo-Zemo Svaneti	Chkhorotsku-Kirtskhi	Shalva Barjadze & Igor Pichkhaia	Institute of Zoology, Ilia State University, 3 Giorgi Tsereteli st., 0162, Tbilisi, Georgia (S. Barjadze) & Chkhorotsku Local Historical Museum, David Aghmashenebeli st., 5000, Chkhorotsku, Georgia ( Igor Pichkhaia)
SAMP2676a	Rep. Georgia	Samegrelo-Zemo Svaneti	Chkhorotsku-Kirtskhi	Shalva Barjadze & Igor Pichkhaia	Institute of Zoology, Ilia State University, 3 Giorgi Tsereteli st., 0162, Tbilisi, Georgia (S. Barjadze) & Chkhorotsku Local Historical Museum, David Aghmashenebeli st., 5000, Chkhorotsku, Georgia ( Igor Pichkhaia)
SAMP2677a	Rep. Georgia	Samegrelo-Zemo Svaneti	Chkhorotsku-Kirtskhi	Shalva Barjadze & Igor Pichkhaia	Institute of Zoology, Ilia State University, 3 Giorgi Tsereteli st., 0162, Tbilisi, Georgia (S. Barjadze) & Chkhorotsku Local Historical Museum, David Aghmashenebeli st., 5000, Chkhorotsku, Georgia ( Igor Pichkhaia)
SAMP2691a	Rep. Georgia	Samegrelo-Zemo Svaneti	Chkhorotsku-Khabume	Shalva Barjadze & Igor Pichkhaia	Institute of Zoology, Ilia State University, 3 Giorgi Tsereteli st., 0162, Tbilisi, Georgia (S. Barjadze) & Chkhorotsku Local Historical Museum, David Aghmashenebeli st., 5000, Chkhorotsku, Georgia ( Igor Pichkhaia)
SAMP2692a	Rep. Georgia	Samegrelo-Zemo Svaneti	Chkhorotsku-Khabume	Shalva Barjadze & Igor Pichkhaia	Institute of Zoology, Ilia State University, 3 Giorgi Tsereteli st., 0162, Tbilisi, Georgia (S. Barjadze) & Chkhorotsku Local Historical Museum, David Aghmashenebeli st., 5000, Chkhorotsku, Georgia ( Igor Pichkhaia)
SAMP2693a	Rep. Georgia	Samegrelo-Zemo Svaneti	Chkhorotsku-Khabume	Shalva Barjadze & Igor Pichkhaia	Institute of Zoology, Ilia State University, 3 Giorgi Tsereteli st., 0162, Tbilisi, Georgia (S. Barjadze) & Chkhorotsku Local Historical Museum, David Aghmashenebeli st., 5000, Chkhorotsku, Georgia ( Igor Pichkhaia)
SAMP2704a	Rep. Georgia	Samegrelo-Zemo Svaneti	Chkhorotsku	Shalva Barjadze & Igor Pichkhaia	Institute of Zoology, Ilia State University, 3 Giorgi Tsereteli st., 0162, Tbilisi, Georgia (S. Barjadze) & Chkhorotsku Local Historical Museum, David Aghmashenebeli st., 5000, Chkhorotsku, Georgia ( Igor Pichkhaia)
SAMP2705a	Rep. Georgia	Samegrelo-Zemo Svaneti	Chkhorotsku	Shalva Barjadze & Igor Pichkhaia	Institute of Zoology, Ilia State University, 3 Giorgi Tsereteli st., 0162, Tbilisi, Georgia (S. Barjadze) & Chkhorotsku Local Historical Museum, David Aghmashenebeli st., 5000, Chkhorotsku, Georgia ( Igor Pichkhaia)
SAMP2706a	Rep. Georgia	Samegrelo-Zemo Svaneti	Chkhorotsku	Shalva Barjadze & Igor Pichkhaia	Institute of Zoology, Ilia State University, 3 Giorgi Tsereteli st., 0162, Tbilisi, Georgia (S. Barjadze) & Chkhorotsku Local Historical Museum, David Aghmashenebeli st., 5000, Chkhorotsku, Georgia ( Igor Pichkhaia)
SAMP2694	Rep. Georgia	Samegrelo-Zemo Svaneti	Chkhorotsku-Khabume	Shalva Barjadze & Igor Pichkhaia	Institute of Zoology, Ilia State University, 3 Giorgi Tsereteli st., 0162, Tbilisi, Georgia (S. Barjadze) & Chkhorotsku Local Historical Museum, David Aghmashenebeli st., 5000, Chkhorotsku, Georgia ( Igor Pichkhaia)
SAMP2591a	Rep. Georgia	Samegrelo-Zemo Svaneti	Chkhorotsku-Akhuti I	Shalva Barjadze & Igor Pichkhaia	Institute of Zoology, Ilia State University, 3 Giorgi Tsereteli st., 0162, Tbilisi, Georgia (S. Barjadze) & Chkhorotsku Local Historical Museum, David Aghmashenebeli st., 5000, Chkhorotsku, Georgia ( Igor Pichkhaia)
SAMP65	Seychelles	Mahe Island M 1.1.	Anse Boileau	Elliud Mulli	International Centre of Insect Physiology and Ecology, Nairobi, Kenya & South Eastern Kenya University (SEKU), Kitui JXFW+X3C, Kenya.
SAMP66	Seychelles	Mahe Island M 1.1.	Anse Boileau	Elliud Mulli	International Centre of Insect Physiology and Ecology, Nairobi, Kenya & South Eastern Kenya University (SEKU), Kitui JXFW+X3C, Kenya.
SAMP67	Seychelles	Mahe Island M 2.3.	De Quincy	Elliud Mulli	International Centre of Insect Physiology and Ecology, Nairobi, Kenya & South Eastern Kenya University (SEKU), Kitui JXFW+X3C, Kenya.
SAMP69	Seychelles	Mahe Island M.5.5	Au Cap	Elliud Mulli	International Centre of Insect Physiology and Ecology, Nairobi, Kenya & South Eastern Kenya University (SEKU), Kitui JXFW+X3C, Kenya.
SAMP68	Seychelles	Mahe Island M 2.3.	De Quincy	Elliud Mulli	International Centre of Insect Physiology and Ecology, Nairobi, Kenya & South Eastern Kenya University (SEKU), Kitui JXFW+X3C, Kenya.
SAMP70	Seychelles	Mahe Island M 5.5	Au Cap	Elliud Mulli	International Centre of Insect Physiology and Ecology, Nairobi, Kenya & South Eastern Kenya University (SEKU), Kitui JXFW+X3C, Kenya.
SAMP71	Seychelles	Mahe Island M 10. 2	La Batie	Elliud Mulli	International Centre of Insect Physiology and Ecology, Nairobi, Kenya & South Eastern Kenya University (SEKU), Kitui JXFW+X3C, Kenya.
SAMP72	Seychelles	Mahe Island M 10. 2	La Batie	Elliud Mulli	International Centre of Insect Physiology and Ecology, Nairobi, Kenya & South Eastern Kenya University (SEKU), Kitui JXFW+X3C, Kenya.
SAMP73	Seychelles	Mahe Island M 9, 1	Bel Ombre	Elliud Mulli	International Centre of Insect Physiology and Ecology, Nairobi, Kenya & South Eastern Kenya University (SEKU), Kitui JXFW+X3C, Kenya.
SAMP74	Seychelles	Mahe Island M 9, 1	Bel Ombre	Elliud Mulli	International Centre of Insect Physiology and Ecology, Nairobi, Kenya & South Eastern Kenya University (SEKU), Kitui JXFW+X3C, Kenya.
SAMP75	Seychelles	Praslin Island P5,1	Baie Sainte Anne	Elliud Mulli	International Centre of Insect Physiology and Ecology, Nairobi, Kenya & South Eastern Kenya University (SEKU), Kitui JXFW+X3C, Kenya.
SAMP76	Seychelles	Praslin Island P5,1	Grand Anse	Elliud Mulli	International Centre of Insect Physiology and Ecology, Nairobi, Kenya & South Eastern Kenya University (SEKU), Kitui JXFW+X3C, Kenya.
SAMP77	Seychelles	Praslin Island P4,5	Cote d'Or	Elliud Mulli	International Centre of Insect Physiology and Ecology, Nairobi, Kenya & South Eastern Kenya University (SEKU), Kitui JXFW+X3C, Kenya.
SAMP78	Seychelles	Praslin Island P4,5	Cote d'Or	Elliud Mulli	International Centre of Insect Physiology and Ecology, Nairobi, Kenya & South Eastern Kenya University (SEKU), Kitui JXFW+X3C, Kenya.
SAMP79	Seychelles	La Digue LD5	La Digue Marina	Elliud Mulli	International Centre of Insect Physiology and Ecology, Nairobi, Kenya & South Eastern Kenya University (SEKU), Kitui JXFW+X3C, Kenya.
SAMP80	Seychelles	La Digue LD5	La Digue Marina	Elliud Mulli	International Centre of Insect Physiology and Ecology, Nairobi, Kenya & South Eastern Kenya University (SEKU), Kitui JXFW+X3C, Kenya.
SAMP81	Seychelles	La Digue LD2	La Digue Marina	Elliud Mulli	International Centre of Insect Physiology and Ecology, Nairobi, Kenya & South Eastern Kenya University (SEKU), Kitui JXFW+X3C, Kenya.
SAMP82	Seychelles	La Digue LD2	La Digue Marina	Elliud Mulli	International Centre of Insect Physiology and Ecology, Nairobi, Kenya & South Eastern Kenya University (SEKU), Kitui JXFW+X3C, Kenya.
SAMP83	Seychelles	La Digue LD3	La Passe	Elliud Mulli	International Centre of Insect Physiology and Ecology, Nairobi, Kenya & South Eastern Kenya University (SEKU), Kitui JXFW+X3C, Kenya.
SAMP84	Seychelles	La Digue LD3	La Passe	Elliud Mulli	International Centre of Insect Physiology and Ecology, Nairobi, Kenya & South Eastern Kenya University (SEKU), Kitui JXFW+X3C, Kenya.
SAMP642	South Africa	Western Cape	Cape Point	Mike Allsopp	Honey Bee Research Section, ARC-Plant Protection & Health, P/Bag X5017, Stellenbosch 7599, South Africa
SAMP643	South Africa	Western Cape	Cape Point	Mike Allsopp	Honey Bee Research Section, ARC-Plant Protection & Health, P/Bag X5017, Stellenbosch 7599, South Africa
SAMP644	South Africa	Western Cape	Cape Point	Mike Allsopp	Honey Bee Research Section, ARC-Plant Protection & Health, P/Bag X5017, Stellenbosch 7599, South Africa
SAMP647	South Africa	Western Cape	Cape Point	Mike Allsopp	Honey Bee Research Section, ARC-Plant Protection & Health, P/Bag X5017, Stellenbosch 7599, South Africa
SAMP728	South Africa	Free State	Theunissen	Mike Allsopp	Honey Bee Research Section, ARC-Plant Protection & Health, P/Bag X5017, Stellenbosch 7599, South Africa
SAMP729	South Africa	Free State	Theunissen	Mike Allsopp	Honey Bee Research Section, ARC-Plant Protection & Health, P/Bag X5017, Stellenbosch 7599, South Africa
SAMP567	South Africa	Mpumalanga Province	Barberton	Mike Allsopp	Honey Bee Research Section, ARC-Plant Protection & Health, P/Bag X5017, Stellenbosch 7599, South Africa
SAMP589	South Africa	North West	Christiana	Mike Allsopp	Honey Bee Research Section, ARC-Plant Protection & Health, P/Bag X5017, Stellenbosch 7599, South Africa
SAMP645	South Africa	Western Cape	Cape Point	Mike Allsopp	Honey Bee Research Section, ARC-Plant Protection & Health, P/Bag X5017, Stellenbosch 7599, South Africa
SAMP646	South Africa	Western Cape	Cape Point	Mike Allsopp	Honey Bee Research Section, ARC-Plant Protection & Health, P/Bag X5017, Stellenbosch 7599, South Africa
SAMP648	South Africa	Western Cape	Cape Point	Mike Allsopp	Honey Bee Research Section, ARC-Plant Protection & Health, P/Bag X5017, Stellenbosch 7599, South Africa
SAMP649	South Africa	Western Cape	Cape Point	Mike Allsopp	Honey Bee Research Section, ARC-Plant Protection & Health, P/Bag X5017, Stellenbosch 7599, South Africa
SAMP726	South Africa	Free State	Theunissen	Mike Allsopp	Honey Bee Research Section, ARC-Plant Protection & Health, P/Bag X5017, Stellenbosch 7599, South Africa
SAMP727	South Africa	Free State	Theunissen	Mike Allsopp	Honey Bee Research Section, ARC-Plant Protection & Health, P/Bag X5017, Stellenbosch 7599, South Africa
SAMP730	South Africa	Free State	Theunissen	Mike Allsopp	Honey Bee Research Section, ARC-Plant Protection & Health, P/Bag X5017, Stellenbosch 7599, South Africa
SAMP731	South Africa	Free State	Theunissen	Mike Allsopp	Honey Bee Research Section, ARC-Plant Protection & Health, P/Bag X5017, Stellenbosch 7599, South Africa
SAMP732	South Africa	Free State	Theunissen	Mike Allsopp	Honey Bee Research Section, ARC-Plant Protection & Health, P/Bag X5017, Stellenbosch 7599, South Africa
SAMP733	South Africa	Free State	Theunissen	Mike Allsopp	Honey Bee Research Section, ARC-Plant Protection & Health, P/Bag X5017, Stellenbosch 7599, South Africa
SAMP442	South Africa	Western Cape	Stellenbosch	Mike Allsopp	Honey Bee Research Section, ARC-Plant Protection & Health, P/Bag X5017, Stellenbosch 7599, South Africa
SAMP446	South Africa	Western Cape	Stellenbosch	Mike Allsopp	Honey Bee Research Section, ARC-Plant Protection & Health, P/Bag X5017, Stellenbosch 7599, South Africa
SAMP451	South Africa	Western Cape	Stellenbosch	Mike Allsopp	Honey Bee Research Section, ARC-Plant Protection & Health, P/Bag X5017, Stellenbosch 7599, South Africa
SAMP455	South Africa	Western Cape	Stellenbosch	Mike Allsopp	Honey Bee Research Section, ARC-Plant Protection & Health, P/Bag X5017, Stellenbosch 7599, South Africa
SAMP538	South Africa	Western Cape	Velddrif	Mike Allsopp	Honey Bee Research Section, ARC-Plant Protection & Health, P/Bag X5017, Stellenbosch 7599, South Africa
SAMP541	South Africa	Western Cape	Velddrif	Mike Allsopp	Honey Bee Research Section, ARC-Plant Protection & Health, P/Bag X5017, Stellenbosch 7599, South Africa
SAMP546	South Africa	Western Cape	Velddrif	Mike Allsopp	Honey Bee Research Section, ARC-Plant Protection & Health, P/Bag X5017, Stellenbosch 7599, South Africa
SAMP552	South Africa	Western Cape	Velddrif	Mike Allsopp	Honey Bee Research Section, ARC-Plant Protection & Health, P/Bag X5017, Stellenbosch 7599, South Africa
SAMP572	South Africa	Mpumalanga Province	Barberton	Mike Allsopp	Honey Bee Research Section, ARC-Plant Protection & Health, P/Bag X5017, Stellenbosch 7599, South Africa
SAMP576	South Africa	Mpumalanga Province	Barberton	Mike Allsopp	Honey Bee Research Section, ARC-Plant Protection & Health, P/Bag X5017, Stellenbosch 7599, South Africa
SAMP577	South Africa	Mpumalanga Province	Barberton	Mike Allsopp	Honey Bee Research Section, ARC-Plant Protection & Health, P/Bag X5017, Stellenbosch 7599, South Africa
SAMP582	South Africa	North West	Christiana	Mike Allsopp	Honey Bee Research Section, ARC-Plant Protection & Health, P/Bag X5017, Stellenbosch 7599, South Africa
SAMP585	South Africa	North West	Christiana	Mike Allsopp	Honey Bee Research Section, ARC-Plant Protection & Health, P/Bag X5017, Stellenbosch 7599, South Africa
SAMP595	South Africa	North West	Christiana	Mike Allsopp	Honey Bee Research Section, ARC-Plant Protection & Health, P/Bag X5017, Stellenbosch 7599, South Africa
SAMP618	South Africa	Western Cape	Langebaan	Mike Allsopp	Honey Bee Research Section, ARC-Plant Protection & Health, P/Bag X5017, Stellenbosch 7599, South Africa
SAMP623	South Africa	Western Cape	Langebaan	Mike Allsopp	Honey Bee Research Section, ARC-Plant Protection & Health, P/Bag X5017, Stellenbosch 7599, South Africa
SAMP625	South Africa	Western Cape	Langebaan	Mike Allsopp	Honey Bee Research Section, ARC-Plant Protection & Health, P/Bag X5017, Stellenbosch 7599, South Africa
SAMP628	South Africa	Western Cape	Langebaan	Mike Allsopp	Honey Bee Research Section, ARC-Plant Protection & Health, P/Bag X5017, Stellenbosch 7599, South Africa
SAMP657	South Africa	Western Cape	Robben Island	Mike Allsopp	Honey Bee Research Section, ARC-Plant Protection & Health, P/Bag X5017, Stellenbosch 7599, South Africa
SAMP659	South Africa	Western Cape	Robben Island	Mike Allsopp	Honey Bee Research Section, ARC-Plant Protection & Health, P/Bag X5017, Stellenbosch 7599, South Africa
SAMP661	South Africa	Western Cape	Robben Island	Mike Allsopp	Honey Bee Research Section, ARC-Plant Protection & Health, P/Bag X5017, Stellenbosch 7599, South Africa
SAMP663	South Africa	Western Cape	Robben Island	Mike Allsopp	Honey Bee Research Section, ARC-Plant Protection & Health, P/Bag X5017, Stellenbosch 7599, South Africa
SAMP680	South Africa	Mpumalanga Province	Kiepersol	Mike Allsopp	Honey Bee Research Section, ARC-Plant Protection & Health, P/Bag X5017, Stellenbosch 7599, South Africa
SAMP685	South Africa	Mpumalanga Province	Kiepersol	Mike Allsopp	Honey Bee Research Section, ARC-Plant Protection & Health, P/Bag X5017, Stellenbosch 7599, South Africa
SAMP691	South Africa	Mpumalanga Province	Kiepersol	Mike Allsopp	Honey Bee Research Section, ARC-Plant Protection & Health, P/Bag X5017, Stellenbosch 7599, South Africa
SAMP695	South Africa	Mpumalanga Province	Kiepersol	Mike Allsopp	Honey Bee Research Section, ARC-Plant Protection & Health, P/Bag X5017, Stellenbosch 7599, South Africa
SAMP700	South Africa	Northern Cape	Douglas	Mike Allsopp	Honey Bee Research Section, ARC-Plant Protection & Health, P/Bag X5017, Stellenbosch 7599, South Africa
SAMP702	South Africa	Northern Cape	Douglas	Mike Allsopp	Honey Bee Research Section, ARC-Plant Protection & Health, P/Bag X5017, Stellenbosch 7599, South Africa
SAMP705	South Africa	Northern Cape	Douglas	Mike Allsopp	Honey Bee Research Section, ARC-Plant Protection & Health, P/Bag X5017, Stellenbosch 7599, South Africa
SAMP709	South Africa	Northern Cape	Douglas	Mike Allsopp	Honey Bee Research Section, ARC-Plant Protection & Health, P/Bag X5017, Stellenbosch 7599, South Africa
SAMP757	South Africa	Free State	Bloemfontein	Mike Allsopp	Honey Bee Research Section, ARC-Plant Protection & Health, P/Bag X5017, Stellenbosch 7599, South Africa
SAMP759	South Africa	Free State	Bloemfontein	Mike Allsopp	Honey Bee Research Section, ARC-Plant Protection & Health, P/Bag X5017, Stellenbosch 7599, South Africa
SAMP781	South Africa	Free State	Bloemfontein	Mike Allsopp	Honey Bee Research Section, ARC-Plant Protection & Health, P/Bag X5017, Stellenbosch 7599, South Africa
SAMP776	South Africa	Free State	Bloemfontein	Mike Allsopp	Honey Bee Research Section, ARC-Plant Protection & Health, P/Bag X5017, Stellenbosch 7599, South Africa
SAMP406	Spain	Córdoba	Villa Nueva del Duque	José A. Ruiz-Martínez	Apoidea. Spin-off from the University of Córdoba, Andalucía, Spain
SAMP407	Spain	Córdoba	Villa Nueva del Duque	José A. Ruiz-Martínez	Apoidea. Spin-off from the University of Córdoba, Andalucía, Spain
SAMP412	Spain	Córdoba	Parque Los Villares	José A. Ruiz-Martínez	Apoidea. Spin-off from the University of Córdoba, Andalucía, Spain
SAMP414	Spain	Córdoba	Villa Nueva del Duque	José A. Ruiz-Martínez	Apoidea. Spin-off from the University of Córdoba, Andalucía, Spain
SAMP265	Tunisia	Governorate of Ariana	Sidi Thabet	Monica Vercelli	Independent Researcher, Turin, Italy
SAMP269	Tunisia	Governorate of Manouba	Mornaguia	Monica Vercelli	Independent Researcher, Turin, Italy
SAMP270	Tunisia	Governorate of Manouba	Mornaguia	Monica Vercelli	Independent Researcher, Turin, Italy
SAMP271	Tunisia	Governorate of Manouba	Mornaguia	Monica Vercelli	Independent Researcher, Turin, Italy
SAMP272	Tunisia	Governorate of Manouba	Mornaguia	Monica Vercelli	Independent Researcher, Turin, Italy
SAMP277	Tunisia	Governorate of Sousse	Takrouna	Faten B. Abdelkader	University of Carthage, National Agronomic Institute of Tunisia, 1082, Tunis, Tunisia
SAMP279	Tunisia	Governorate of Beja	Beja	Faten B. Abdelkader	University of Carthage, National Agronomic Institute of Tunisia, 1082, Tunis, Tunisia
SAMP281	Tunisia	Governorate of Beja	Beja	Faten B. Abdelkader	University of Carthage, National Agronomic Institute of Tunisia, 1082, Tunis, Tunisia
SAMP283	Tunisia	Governorate of Nabeul	Beni Khalled	Faten B. Abdelkader	University of Carthage, National Agronomic Institute of Tunisia, 1082, Tunis, Tunisia
SAMP285	Tunisia	Governorate of Nabeul	Beni Khalled	Faten B. Abdelkader	University of Carthage, National Agronomic Institute of Tunisia, 1082, Tunis, Tunisia
SAMP286	Tunisia	Governorate of Nabeul	Beni Khalled	Faten B. Abdelkader	University of Carthage, National Agronomic Institute of Tunisia, 1082, Tunis, Tunisia
SAMP288	Tunisia	Governorate of Kairouan	Decret Jenoua	Faten B. Abdelkader	University of Carthage, National Agronomic Institute of Tunisia, 1082, Tunis, Tunisia
SAMP291	Tunisia	Governorate of Kairouan	Decret Jenoua	Faten B. Abdelkader	University of Carthage, National Agronomic Institute of Tunisia, 1082, Tunis, Tunisia
SAMP266	Tunisia	Governorate of Ariana	Sidi Thabet	Monica Vercelli	Independent Researcher, Turin, Italy
SAMP275	Tunisia	Governorate of Sousse	Takrouna	Faten B. Abdelkader	University of Carthage, National Agronomic Institute of Tunisia, 1082, Tunis, Tunisia
SAMP1858	Turkey	Black Sea	Giresun	Devrim Oskay	Tekirdağ Namık Kemal University, Department of Agricultural Biotechnology, 59030, Tekirdağ,Turkey
SAMP1859	Turkey	Black Sea	Giresun	Devrim Oskay	Tekirdağ Namık Kemal University, Department of Agricultural Biotechnology, 59030, Tekirdağ,Turkey
SAMP1860	Turkey	Marmara	Bursa	Devrim Oskay	Tekirdağ Namık Kemal University, Department of Agricultural Biotechnology, 59030, Tekirdağ,Turkey
SAMP1861	Turkey	Marmara	Bursa	Devrim Oskay	Tekirdağ Namık Kemal University, Department of Agricultural Biotechnology, 59030, Tekirdağ,Turkey
SAMP1852	Turkey	Marmara	Kırklareli	Devrim Oskay	Tekirdağ Namık Kemal University, Department of Agricultural Biotechnology, 59030, Tekirdağ,Turkey
SAMP1853	Turkey	Marmara	Kırklareli	Devrim Oskay	Tekirdağ Namık Kemal University, Department of Agricultural Biotechnology, 59030, Tekirdağ,Turkey
SAMP1854	Turkey	Marmara	Kırklareli	Devrim Oskay	Tekirdağ Namık Kemal University, Department of Agricultural Biotechnology, 59030, Tekirdağ,Turkey
SAMP1855	Turkey	Marmara	Kırklareli	Devrim Oskay	Tekirdağ Namık Kemal University, Department of Agricultural Biotechnology, 59030, Tekirdağ,Turkey
SAMP1856	Turkey	Black Sea	Giresun	Devrim Oskay	Tekirdağ Namık Kemal University, Department of Agricultural Biotechnology, 59030, Tekirdağ,Turkey
SAMP1857	Turkey	Black Sea	Giresun	Devrim Oskay	Tekirdağ Namık Kemal University, Department of Agricultural Biotechnology, 59030, Tekirdağ,Turkey
SAMP1862	Turkey	Marmara	Bursa	Devrim Oskay	Tekirdağ Namık Kemal University, Department of Agricultural Biotechnology, 59030, Tekirdağ,Turkey
SAMP1863	Turkey	Marmara	Bursa	Devrim Oskay	Tekirdağ Namık Kemal University, Department of Agricultural Biotechnology, 59030, Tekirdağ,Turkey
SAMP1906	Turkey	Thrace	Edirne	Devrim Oskay	Tekirdağ Namık Kemal University, Department of Agricultural Biotechnology, 59030, Tekirdağ,Turkey
SAMP1909	Turkey	Thrace	Edirne	Devrim Oskay	Tekirdağ Namık Kemal University, Department of Agricultural Biotechnology, 59030, Tekirdağ,Turkey
SAMP1874	Turkey	Black Sea	Yığılca	Devrim Oskay	Tekirdağ Namık Kemal University, Department of Agricultural Biotechnology, 59030, Tekirdağ,Turkey
SAMP1875	Turkey	Black Sea	Yığılca	Devrim Oskay	Tekirdağ Namık Kemal University, Department of Agricultural Biotechnology, 59030, Tekirdağ,Turkey
SAMP1876	Turkey	Black Sea	Yığılca	Devrim Oskay	Tekirdağ Namık Kemal University, Department of Agricultural Biotechnology, 59030, Tekirdağ,Turkey
SAMP1878	Turkey	Aegean	İzmir	Devrim Oskay	Tekirdağ Namık Kemal University, Department of Agricultural Biotechnology, 59030, Tekirdağ,Turkey
SAMP1889	Turkey	Aegean	Muğla	Devrim Oskay	Tekirdağ Namık Kemal University, Department of Agricultural Biotechnology, 59030, Tekirdağ,Turkey
SAMP1897	Turkey	Marmara	Bozca Ada	Devrim Oskay	Tekirdağ Namık Kemal University, Department of Agricultural Biotechnology, 59030, Tekirdağ,Turkey
SAMP1898	Turkey	Marmara	Bozca Ada	Devrim Oskay	Tekirdağ Namık Kemal University, Department of Agricultural Biotechnology, 59030, Tekirdağ,Turkey
SAMP1899	Turkey	Marmara	Bozca Ada	Devrim Oskay	Tekirdağ Namık Kemal University, Department of Agricultural Biotechnology, 59030, Tekirdağ,Turkey
SAMP1901	Turkey	Marmara	Gökçe Ada	Devrim Oskay	Tekirdağ Namık Kemal University, Department of Agricultural Biotechnology, 59030, Tekirdağ,Turkey
SAMP1903	Turkey	Marmara	Gökçe Ada	Devrim Oskay	Tekirdağ Namık Kemal University, Department of Agricultural Biotechnology, 59030, Tekirdağ,Turkey
SAMP1912	Turkey	Eastern Anatolia	Hakkari	Devrim Oskay	Tekirdağ Namık Kemal University, Department of Agricultural Biotechnology, 59030, Tekirdağ,Turkey
SAMP1454	Turkey	Central Anatolia	Ankara	Meral Kence & Mert Kükrer	Middle East Technical University, Dept. of Biological Sciences, Biodiversity and Conservation Laboratory, Ankara & Kilis 7 Aralık University, Molecular Biology and Genetics Department, Kilis, Turkey
SAMP1456	Turkey	Central Anatolia	Ankara	Meral Kence & Mert Kükrer	Middle East Technical University, Dept. of Biological Sciences, Biodiversity and Conservation Laboratory, Ankara & Kilis 7 Aralık University, Molecular Biology and Genetics Department, Kilis, Turkey
SAMP1478	Turkey	Aegean	Muğla-Fethiye	Meral Kence & Mert Kükrer	Middle East Technical University, Dept. of Biological Sciences, Biodiversity and Conservation Laboratory, Ankara & Kilis 7 Aralık University, Molecular Biology and Genetics Department, Kilis, Turkey
SAMP1480	Turkey	Aegean	Muğla-Fethiye	Meral Kence & Mert Kükrer	Middle East Technical University, Dept. of Biological Sciences, Biodiversity and Conservation Laboratory, Ankara & Kilis 7 Aralık University, Molecular Biology and Genetics Department, Kilis, Turkey
SAMP1492	Turkey	South Eastern Anatolia	Hatay-Yayladağı	Meral Kence & Mert Kükrer	Middle East Technical University, Dept. of Biological Sciences, Biodiversity and Conservation Laboratory, Ankara & Kilis 7 Aralık University, Molecular Biology and Genetics Department, Kilis, Turkey
SAMP1494	Turkey	South Eastern Anatolia	Hatay-Yayladağı	Meral Kence & Mert Kükrer	Middle East Technical University, Dept. of Biological Sciences, Biodiversity and Conservation Laboratory, Ankara & Kilis 7 Aralık University, Molecular Biology and Genetics Department, Kilis, Turkey
SAMP1502	Turkey	Thrace	Kırklareli-Merkez	Meral Kence & Mert Kükrer	Middle East Technical University, Dept. of Biological Sciences, Biodiversity and Conservation Laboratory, Ankara & Kilis 7 Aralık University, Molecular Biology and Genetics Department, Kilis, Turkey
SAMP1504	Turkey	Thrace	Kırklareli-Merkez	Meral Kence & Mert Kükrer	Middle East Technical University, Dept. of Biological Sciences, Biodiversity and Conservation Laboratory, Ankara & Kilis 7 Aralık University, Molecular Biology and Genetics Department, Kilis, Turkey
SAMP1508	Turkey	Thrace	Tekirdağ-Şarköy	Meral Kence & Mert Kükrer	Middle East Technical University, Dept. of Biological Sciences, Biodiversity and Conservation Laboratory, Ankara & Kilis 7 Aralık University, Molecular Biology and Genetics Department, Kilis, Turkey
SAMP1509	Turkey	Thrace	Tekirdağ-Şarköy	Meral Kence & Mert Kükrer	Middle East Technical University, Dept. of Biological Sciences, Biodiversity and Conservation Laboratory, Ankara & Kilis 7 Aralık University, Molecular Biology and Genetics Department, Kilis, Turkey
SAMP1510	Turkey	Thrace	Tekirdağ-Şarköy	Meral Kence & Mert Kükrer	Middle East Technical University, Dept. of Biological Sciences, Biodiversity and Conservation Laboratory, Ankara & Kilis 7 Aralık University, Molecular Biology and Genetics Department, Kilis, Turkey
SAMP1522	Turkey	Marmara	Bilecik	Meral Kence & Mert Kükrer	Middle East Technical University, Dept. of Biological Sciences, Biodiversity and Conservation Laboratory, Ankara & Kilis 7 Aralık University, Molecular Biology and Genetics Department, Kilis, Turkey
SAMP1523	Turkey	Aegean	Kütahya	Meral Kence & Mert Kükrer	Middle East Technical University, Dept. of Biological Sciences, Biodiversity and Conservation Laboratory, Ankara & Kilis 7 Aralık University, Molecular Biology and Genetics Department, Kilis, Turkey
SAMP1526	Turkey	Central Anatolia	Eskişehir	Meral Kence & Mert Kükrer	Middle East Technical University, Dept. of Biological Sciences, Biodiversity and Conservation Laboratory, Ankara & Kilis 7 Aralık University, Molecular Biology and Genetics Department, Kilis, Turkey
SAMP1528	Turkey	Black Sea	Bolu	Meral Kence & Mert Kükrer	Middle East Technical University, Dept. of Biological Sciences, Biodiversity and Conservation Laboratory, Ankara & Kilis 7 Aralık University, Molecular Biology and Genetics Department, Kilis, Turkey
SAMP1529	Turkey	Black Sea	Bolu	Meral Kence & Mert Kükrer	Middle East Technical University, Dept. of Biological Sciences, Biodiversity and Conservation Laboratory, Ankara & Kilis 7 Aralık University, Molecular Biology and Genetics Department, Kilis, Turkey
SAMP1530	Turkey	Black Sea	Zonguldak	Meral Kence & Mert Kükrer	Middle East Technical University, Dept. of Biological Sciences, Biodiversity and Conservation Laboratory, Ankara & Kilis 7 Aralık University, Molecular Biology and Genetics Department, Kilis, Turkey
SAMP1531	Turkey	Black Sea	Bolu	Meral Kence & Mert Kükrer	Middle East Technical University, Dept. of Biological Sciences, Biodiversity and Conservation Laboratory, Ankara & Kilis 7 Aralık University, Molecular Biology and Genetics Department, Kilis, Turkey
SAMP1549	Turkey	Black Sea	Ardahan	Meral Kence & Mert Kükrer	Middle East Technical University, Dept. of Biological Sciences, Biodiversity and Conservation Laboratory, Ankara & Kilis 7 Aralık University, Molecular Biology and Genetics Department, Kilis, Turkey
SAMP1653	Turkey	Black Sea	Ardahan-Hanak	Meral Kence & Mert Kükrer	Middle East Technical University, Dept. of Biological Sciences, Biodiversity and Conservation Laboratory, Ankara & Kilis 7 Aralık University, Molecular Biology and Genetics Department, Kilis, Turkey
SAMP1654	Turkey	Black Sea	Ardahan-Hanak	Meral Kence & Mert Kükrer	Middle East Technical University, Dept. of Biological Sciences, Biodiversity and Conservation Laboratory, Ankara & Kilis 7 Aralık University, Molecular Biology and Genetics Department, Kilis, Turkey
SAMP1656	Turkey	Black Sea	Ardahan-Hanak	Meral Kence & Mert Kükrer	Middle East Technical University, Dept. of Biological Sciences, Biodiversity and Conservation Laboratory, Ankara & Kilis 7 Aralık University, Molecular Biology and Genetics Department, Kilis, Turkey
SAMP1660	Turkey	Eastern Anatolia	Bitlis	Meral Kence & Mert Kükrer	Middle East Technical University, Dept. of Biological Sciences, Biodiversity and Conservation Laboratory, Ankara & Kilis 7 Aralık University, Molecular Biology and Genetics Department, Kilis, Turkey
SAMP1662	Turkey	Eastern Anatolia	Bitlis	Meral Kence & Mert Kükrer	Middle East Technical University, Dept. of Biological Sciences, Biodiversity and Conservation Laboratory, Ankara & Kilis 7 Aralık University, Molecular Biology and Genetics Department, Kilis, Turkey
SAMP1550	Turkey	Black Sea	Artvin-Şavşat	Meral Kence & Mert Kükrer	Middle East Technical University, Dept. of Biological Sciences, Biodiversity and Conservation Laboratory, Ankara & Kilis 7 Aralık University, Molecular Biology and Genetics Department, Kilis, Turkey
SAMP1551	Turkey	Central Anatolia	Kırklareli-Kofçaz	Meral Kence & Mert Kükrer	Middle East Technical University, Dept. of Biological Sciences, Biodiversity and Conservation Laboratory, Ankara & Kilis 7 Aralık University, Molecular Biology and Genetics Department, Kilis, Turkey
SAMP1620	Turkey	Black Sea	Artvin	Meral Kence & Mert Kükrer	Middle East Technical University, Dept. of Biological Sciences, Biodiversity and Conservation Laboratory, Ankara & Kilis 7 Aralık University, Molecular Biology and Genetics Department, Kilis, Turkey
SAMP1525	Turkey	Central Anatolia	Eskişehir	Meral Kence & Mert Kükrer	Middle East Technical University, Dept. of Biological Sciences, Biodiversity and Conservation Laboratory, Ankara & Kilis 7 Aralık University, Molecular Biology and Genetics Department, Kilis, Turkey
SAMP1850	Turkey	Black Sea	Sakarya	Devrim Oskay	Tekirdağ Namık Kemal University, Department of Agricultural Biotechnology, 59030, Tekirdağ,Turkey
SAMP1866	Turkey	Eastern Anatolia	Şırnak	Devrim Oskay	Tekirdağ Namık Kemal University, Department of Agricultural Biotechnology, 59030, Tekirdağ,Turkey
SAMP1871	Turkey	Eastern Anatolia	Bitlis	Devrim Oskay	Tekirdağ Namık Kemal University, Department of Agricultural Biotechnology, 59030, Tekirdağ,Turkey
SAMP1873	Turkey	South Eastern Anatolia	Diyarbakır	Devrim Oskay	Tekirdağ Namık Kemal University, Department of Agricultural Biotechnology, 59030, Tekirdağ,Turkey
SAMP1882	Turkey	South Eastern Anatolia	Hatay	Devrim Oskay	Tekirdağ Namık Kemal University, Department of Agricultural Biotechnology, 59030, Tekirdağ,Turkey
SAMP1891	Turkey	Aegean	Muğla	Devrim Oskay	Tekirdağ Namık Kemal University, Department of Agricultural Biotechnology, 59030, Tekirdağ,Turkey
SAMP1895	Turkey	Central Anatolia	Nevşehir	Devrim Oskay	Tekirdağ Namık Kemal University, Department of Agricultural Biotechnology, 59030, Tekirdağ,Turkey
SAMP1896	Turkey	Marmara	Bozcaada	Devrim Oskay	Tekirdağ Namık Kemal University, Department of Agricultural Biotechnology, 59030, Tekirdağ,Turkey
SAMP1907	Turkey	Thrace	Edirne	Devrim Oskay	Tekirdağ Namık Kemal University, Department of Agricultural Biotechnology, 59030, Tekirdağ,Turkey
SAMP1908	Turkey	Thrace	Edirne	Devrim Oskay	Tekirdağ Namık Kemal University, Department of Agricultural Biotechnology, 59030, Tekirdağ,Turkey
SAMP1911	Turkey	Eastern Anatolia	Hakkari-Bağışlı	Devrim Oskay	Tekirdağ Namık Kemal University, Department of Agricultural Biotechnology, 59030, Tekirdağ,Turkey
SAMP1913	Turkey	Black Sea	Sakarya	Devrim Oskay	Tekirdağ Namık Kemal University, Department of Agricultural Biotechnology, 59030, Tekirdağ,Turkey
SAMP1915	Turkey	South Eastern Anatolia	Şırnak	Devrim Oskay	Tekirdağ Namık Kemal University, Department of Agricultural Biotechnology, 59030, Tekirdağ,Turkey
SAMP1904	Turkey	Thrace	Edirne	Devrim Oskay	Tekirdağ Namık Kemal University, Department of Agricultural Biotechnology, 59030, Tekirdağ,Turkey
SAMP1910	Turkey	Thrace	Edirne	Devrim Oskay	Tekirdağ Namık Kemal University, Department of Agricultural Biotechnology, 59030, Tekirdağ,Turkey
SAMP1570	Turkey	Eastern Anatolia	Elazığ	Meral Kence & Mert Kükrer	Middle East Technical University, Dept. of Biological Sciences, Biodiversity and Conservation Laboratory, Ankara & Kilis 7 Aralık University, Molecular Biology and Genetics Department, Kilis, Turkey
SAMP1582	Turkey	Eastern Anatolia	Elazığ	Meral Kence & Mert Kükrer	Middle East Technical University, Dept. of Biological Sciences, Biodiversity and Conservation Laboratory, Ankara & Kilis 7 Aralık University, Molecular Biology and Genetics Department, Kilis, Turkey
SAMP1638	Turkey	Black Sea	Ordu	Meral Kence & Mert Kükrer	Middle East Technical University, Dept. of Biological Sciences, Biodiversity and Conservation Laboratory, Ankara & Kilis 7 Aralık University, Molecular Biology and Genetics Department, Kilis, Turkey
SAMP1639	Turkey	Black Sea	Düzce	Meral Kence & Mert Kükrer	Middle East Technical University, Dept. of Biological Sciences, Biodiversity and Conservation Laboratory, Ankara & Kilis 7 Aralık University, Molecular Biology and Genetics Department, Kilis, Turkey
SAMP1640	Turkey	Black Sea	Düzce	Meral Kence & Mert Kükrer	Middle East Technical University, Dept. of Biological Sciences, Biodiversity and Conservation Laboratory, Ankara & Kilis 7 Aralık University, Molecular Biology and Genetics Department, Kilis, Turkey
SAMP1691	Turkey	Central Anatolia	Eskişehir	Meral Kence & Mert Kükrer	Middle East Technical University, Dept. of Biological Sciences, Biodiversity and Conservation Laboratory, Ankara & Kilis 7 Aralık University, Molecular Biology and Genetics Department, Kilis, Turkey
SAMP1800	USA	Michigan (stock from Georgia)	East Lansing	Zachary Wang	Michigan State University, Dept. of Entomology, MSU Apiculture Lab, East Lansing, MI, USA
SAMP1801	USA	Michigan (stock from Georgia)	East Lansing	Zachary Wang	Michigan State University, Dept. of Entomology, MSU Apiculture Lab, East Lansing, MI, USA
SAMP1802	USA	Michigan (stock from Georgia)	East Lansing	Zachary Wang	Michigan State University, Dept. of Entomology, MSU Apiculture Lab, East Lansing, MI, USA
SAMP1803	USA	Michigan (stock from Georgia)	East Lansing	Zachary Wang	Michigan State University, Dept. of Entomology, MSU Apiculture Lab, East Lansing, MI, USA
SAMP1917	USA	Florida, St. John County	Palm Coast, St. John Co.	Robert Horsburgh	Florida Dept. of Agriculture and Consumer Services, Division of Plant Industry, Gainesville, FL 32608, USA
SAMP1918	USA	Florida, St. John County	Palm Coast, St. John Co.	Robert Horsburgh	Florida Dept. of Agriculture and Consumer Services, Division of Plant Industry, Gainesville, FL 32608, USA
SAMP1919	USA	Florida, St. John County	St. Augustine	Robert Horsburgh	Florida Dept. of Agriculture and Consumer Services, Division of Plant Industry, Gainesville, FL 32608, USA
SAMP1920	USA	Florida, St. John County	St. Augustine	Robert Horsburgh	Florida Dept. of Agriculture and Consumer Services, Division of Plant Industry, Gainesville, FL 32608, USA
SAMP1945a	USA	Florida, St. John County	St. Augustine	Robert Horsburgh	Florida Dept. of Agriculture and Consumer Services, Division of Plant Industry, Gainesville, FL 32608, USA
SAMP1946a	USA	Florida, St. John County	St. Augustine	Robert Horsburgh	Florida Dept. of Agriculture and Consumer Services, Division of Plant Industry, Gainesville, FL 32608, USA
SAMP1947a	USA	Florida, St. John County	St. Augustine	Robert Horsburgh	Florida Dept. of Agriculture and Consumer Services, Division of Plant Industry, Gainesville, FL 32608, USA
SAMP1948a	USA	Florida, St. John County	St. Augustine	Robert Horsburgh	Florida Dept. of Agriculture and Consumer Services, Division of Plant Industry, Gainesville, FL 32608, USA
SAMP1989a	USA	Florida, St. John County	St. Augustine Ocean Shore Blv. Palm Coast	Robert Horsburgh	Florida Dept. of Agriculture and Consumer Services, Division of Plant Industry, Gainesville, FL 32608, USA
SAMP1990a	USA	Florida, St. John County	St. Augustine Ocean Shore Blv. Palm Coast	Robert Horsburgh	Florida Dept. of Agriculture and Consumer Services, Division of Plant Industry, Gainesville, FL 32608, USA
SAMP1992a	USA	Florida, St. John County	St. Augustine Ocean Shore Blv. Palm Coast	Robert Horsburgh	Florida Dept. of Agriculture and Consumer Services, Division of Plant Industry, Gainesville, FL 32608, USA
SAMP1982a	USA	Florida, Duval County	Jacksonville, Jax Port	Robert Horsburgh	Florida Dept. of Agriculture and Consumer Services, Division of Plant Industry, Gainesville, FL 32608, USA
SAMP1983a	USA	Florida, Duval County	Jacksonville, Jax Port	Robert Horsburgh	Florida Dept. of Agriculture and Consumer Services, Division of Plant Industry, Gainesville, FL 32608, USA
SAMP1984a	USA	Florida, Duval County	Jacksonville, Jax Port	Robert Horsburgh	Florida Dept. of Agriculture and Consumer Services, Division of Plant Industry, Gainesville, FL 32608, USA
SAMP1986	USA	Florida, Duval County	Jacksonville, Jax Port	Robert Horsburgh	Florida Dept. of Agriculture and Consumer Services, Division of Plant Industry, Gainesville, FL 32608, USA
SAMP2001a	USA	Florida, St. John County	St. Augustine Ocean Shore Blv. Palm Coast	Robert Horsburgh	Florida Dept. of Agriculture and Consumer Services, Division of Plant Industry, Gainesville, FL 32608, USA
SAMP2003a	USA	Florida, St. John County	St. Augustine Ocean Shore Blv. Palm Coast	Robert Horsburgh	Florida Dept. of Agriculture and Consumer Services, Division of Plant Industry, Gainesville, FL 32608, USA
SAMP2004a	USA	Florida, St. John County	St. Augustine Ocean Shore Blv. Palm Coast	Robert Horsburgh	Florida Dept. of Agriculture and Consumer Services, Division of Plant Industry, Gainesville, FL 32608, USA
SAMP2164a	USA	Florida, St. John County	St. Augustine, June Lane	Robert Horsburgh	Florida Dept. of Agriculture and Consumer Services, Division of Plant Industry, Gainesville, FL 32608, USA
SAMP2165a	USA	Florida, St. John County	St. Augustine, June Lane	Robert Horsburgh	Florida Dept. of Agriculture and Consumer Services, Division of Plant Industry, Gainesville, FL 32608, USA
SAMP2166a	USA	Florida, St. John County	St. Augustine, June Lane	Robert Horsburgh	Florida Dept. of Agriculture and Consumer Services, Division of Plant Industry, Gainesville, FL 32608, USA
SAMP2167a	USA	Florida, St. John County	St. Augustine, June Lane	Robert Horsburgh	Florida Dept. of Agriculture and Consumer Services, Division of Plant Industry, Gainesville, FL 32608, USA
SAMP2178a	USA	Florida, St. John County	St. Augustine, Summer house	Robert Horsburgh	Florida Dept. of Agriculture and Consumer Services, Division of Plant Industry, Gainesville, FL 32608, USA
SAMP2180a	USA	Florida, St. John County	St. Augustine, Summer house	Robert Horsburgh	Florida Dept. of Agriculture and Consumer Services, Division of Plant Industry, Gainesville, FL 32608, USA
SAMP2207a	USA	Florida, St. John County	St. Augustine, Army Yard Matanza	Robert Horsburgh	Florida Dept. of Agriculture and Consumer Services, Division of Plant Industry, Gainesville, FL 32608, USA
SAMP2208a	USA	Florida, St. John County	St. Augustine, Army Yard Matanza	Robert Horsburgh	Florida Dept. of Agriculture and Consumer Services, Division of Plant Industry, Gainesville, FL 32608, USA
SAMP2209a	USA	Florida, St. John County	St. Augustine, Army Yard Matanza	Robert Horsburgh	Florida Dept. of Agriculture and Consumer Services, Division of Plant Industry, Gainesville, FL 32608, USA
SAMP2210a	USA	Florida, St. John County	St. Augustine, Army Yard Matanza	Robert Horsburgh	Florida Dept. of Agriculture and Consumer Services, Division of Plant Industry, Gainesville, FL 32608, USA
SAMP2055a	USA	Florida, St. John County	St. Augustine, Matanzas Prk.	Robert Horsburgh	Florida Dept. of Agriculture and Consumer Services, Division of Plant Industry, Gainesville, FL 32608, USA
SAMP2056a	USA	Florida, St. John County	St. Augustine, Matanzas Prk.	Robert Horsburgh	Florida Dept. of Agriculture and Consumer Services, Division of Plant Industry, Gainesville, FL 32608, USA
SAMP2057a	USA	Florida, St. John County	St. Augustine, Matanzas Prk.	Robert Horsburgh	Florida Dept. of Agriculture and Consumer Services, Division of Plant Industry, Gainesville, FL 32608, USA
SAMP2720a	USA	Florida, Port Manatee County	Port Manatee EM1	Carmen Fraccica	Florida Dept. of Agriculture and Consumer Services, Division of Plant Industry, Gainesville, FL 32614, USA
SAMP2721a	USA	Florida, Port Manatee County	Port Manatee EM1	Carmen Fraccica	Florida Dept. of Agriculture and Consumer Services, Division of Plant Industry, Gainesville, FL 32614, USA
SAMP2736a	USA	Florida, Port Manatee County	Port Manatee EM2	Carmen Fraccica	Florida Dept. of Agriculture and Consumer Services, Division of Plant Industry, Gainesville, FL 32614, USA
SAMP2737a	USA	Florida, Port Manatee County	Port Manatee EM2	Carmen Fraccica	Florida Dept. of Agriculture and Consumer Services, Division of Plant Industry, Gainesville, FL 32614, USA
SAMP2755a	USA	Florida, Port Manatee County	Port Manatee EM3	Carmen Fraccica	Florida Dept. of Agriculture and Consumer Services, Division of Plant Industry, Gainesville, FL 32614, USA
SAMP2756a	USA	Florida, Port Manatee County	Port Manatee EM3	Carmen Fraccica	Florida Dept. of Agriculture and Consumer Services, Division of Plant Industry, Gainesville, FL 32614, USA
SAMP2777a	USA	Florida, Port Manatee County	Port Manatee EM4	Carmen Fraccica	Florida Dept. of Agriculture and Consumer Services, Division of Plant Industry, Gainesville, FL 32614, USA
SAMP2778a	USA	Florida, Port Manatee County	Port Manatee EM4	Carmen Fraccica	Florida Dept. of Agriculture and Consumer Services, Division of Plant Industry, Gainesville, FL 32614, USA
SAMP2799a	USA	Florida, Port Manatee County	Port Manatee EM5	Carmen Fraccica	Florida Dept. of Agriculture and Consumer Services, Division of Plant Industry, Gainesville, FL 32614, USA
SAMP2800a	USA	Florida, Port Manatee County	Port Manatee EM5	Carmen Fraccica	Florida Dept. of Agriculture and Consumer Services, Division of Plant Industry, Gainesville, FL 32614, USA
SAMP2814a	USA	Florida, Port Manatee County	Port Manatee EM6	Carmen Fraccica	Florida Dept. of Agriculture and Consumer Services, Division of Plant Industry, Gainesville, FL 32614, USA
SAMP2815a	USA	Florida, Port Manatee County	Port Manatee EM6	Carmen Fraccica	Florida Dept. of Agriculture and Consumer Services, Division of Plant Industry, Gainesville, FL 32614, USA
SAMP2859a	USA	Florida, Hillsborough County	Port Tampa ET1	Carmen Fraccica	Florida Dept. of Agriculture and Consumer Services, Division of Plant Industry, Gainesville, FL 32614, USA
SAMP2860a	USA	Florida, Hillsborough County	Port Tampa ET1	Carmen Fraccica	Florida Dept. of Agriculture and Consumer Services, Division of Plant Industry, Gainesville, FL 32614, USA
SAMP2879a	USA	Florida, Hillsborough County	Port Tampa ET3	Carmen Fraccica	Florida Dept. of Agriculture and Consumer Services, Division of Plant Industry, Gainesville, FL 32614, USA
SAMP2880a	USA	Florida, Hillsborough County	Port Tampa ET3	Carmen Fraccica	Florida Dept. of Agriculture and Consumer Services, Division of Plant Industry, Gainesville, FL 32614, USA
SAMP2881	USA	Florida, Hillsborough County	Port of Tampa ET3	Carmen Fraccica	Florida Dept. of Agriculture and Consumer Services, Division of Plant Industry, Gainesville, FL 32614, USA
SAMP2901a	USA	Florida, Hillsborough County	Port Tampa ET6	Carmen Fraccica	Florida Dept. of Agriculture and Consumer Services, Division of Plant Industry, Gainesville, FL 32614, USA
SAMP2902a	USA	Florida, Hillsborough County	Port Tampa ET6	Carmen Fraccica	Florida Dept. of Agriculture and Consumer Services, Division of Plant Industry, Gainesville, FL 32614, USA
SAMP2919a	USA	Florida, Hillsborough County	Port Tampa ET9	Carmen Fraccica	Florida Dept. of Agriculture and Consumer Services, Division of Plant Industry, Gainesville, FL 32614, USA
SAMP2920	USA	Florida, Hillsborough County	Port Tampa ET9	Carmen Fraccica	Florida Dept. of Agriculture and Consumer Services, Division of Plant Industry, Gainesville, FL 32614, USA
SAMP3266a	USA	Florida, Jefferson County	Aucilla Wildlife Manag. Area	Becky Hogg & Tony Hogg	Florida State Beekeepers Association, Tallahassee, FL 32311, USA
SAMP3267a	USA	Florida, Jefferson County	Aucilla Wildlife Manag. Area	Becky Hogg & Tony Hogg	Florida State Beekeepers Association, Tallahassee, FL 32311, USA
SAMP3273a	USA	Florida, Jefferson County	Aucilla Wildlife Manag. Area	Becky Hogg & Tony Hogg	Florida State Beekeepers Association, Tallahassee, FL 32311, USA
SAMP3274a	USA	Florida, Jefferson County	Aucilla Wildlife Manag. Area	Becky Hogg & Tony Hogg	Florida State Beekeepers Association, Tallahassee, FL 32311, USA
SAMP3479	USA	Florida, Seminole County	Oviedo #6	David R. Báez	Amateur Beekeeper, Oviedo, FL 32765, USA
SAMP3483	USA	Florida, Seminole County	Oviedo #2	David R. Báez	Amateur Beekeeper, Oviedo, FL 32765, USA
SAMP3485	USA	Florida, Seminole County	Oviedo #4	David R. Báez	Amateur Beekeeper, Oviedo, FL 32765, USA
SAMP2185	USA	Florida, St. John County	St. Augustine	Robert Horsburgh	Florida Dept. of Agriculture and Consumer Services, Division of Plant Industry, Gainesville, FL 32608, USA
SAMP3466	USA	Florida, Martin County	Stuart	Jennifer Holmes	Hani Honey Company Stuart, Stuart, FL 34994, USA
SAMP3468a	USA	Florida, Martin County	Stuart	Jennifer Holmes	Hani Honey Company Stuart, Stuart, FL 34994, USA
SAMP3469a	USA	Florida, Martin County	Stuart	Jennifer Holmes	Hani Honey Company Stuart, Stuart, FL 34994, USA
SAMP3269a	USA	Florida, Jefferson County	Wacissa, Hive 1	Becky Hogg & Tony Hogg	Florida State Beekeepers Association, Tallahassee, FL 32311, USA
SAMP3272a	USA	Florida, Jefferson County	Aucilla Wildlife Manag. Area, Hive 2	Becky Hogg & Tony Hogg	Florida State Beekeepers Association, Tallahassee, FL 32311, USA
SAMP2722a	USA	Florida, Manatee County	Port of Manatee EM1	Carmen Fraccica	Florida Dept. of Agriculture and Consumer Services, Division of Plant Industry, Gainesville, FL 32614, USA
SAMP2723a	USA	Florida, Manatee County	Port of Manatee EM1	Carmen Fraccica	Florida Dept. of Agriculture and Consumer Services, Division of Plant Industry, Gainesville, FL 32614, USA
SAMP2738a	USA	Florida, Manatee County	Port of Manatee EM2	Carmen Fraccica	Florida Dept. of Agriculture and Consumer Services, Division of Plant Industry, Gainesville, FL 32614, USA
SAMP2739a	USA	Florida, Manatee County	Port of Manatee EM2	Carmen Fraccica	Florida Dept. of Agriculture and Consumer Services, Division of Plant Industry, Gainesville, FL 32614, USA
SAMP2757a	USA	Florida, Manatee County	Port of Manatee EM3	Carmen Fraccica	Florida Dept. of Agriculture and Consumer Services, Division of Plant Industry, Gainesville, FL 32614, USA
SAMP2758a	USA	Florida, Manatee County	Port of Manatee EM3	Carmen Fraccica	Florida Dept. of Agriculture and Consumer Services, Division of Plant Industry, Gainesville, FL 32614, USA
SAMP2779a	USA	Florida, Manatee County	Port of Manatee EM4	Carmen Fraccica	Florida Dept. of Agriculture and Consumer Services, Division of Plant Industry, Gainesville, FL 32614, USA
SAMP2780a	USA	Florida, Manatee County	Port of Manatee EM4	Carmen Fraccica	Florida Dept. of Agriculture and Consumer Services, Division of Plant Industry, Gainesville, FL 32614, USA
SAMP2801a	USA	Florida, Manatee County	Port of Manatee EM5	Carmen Fraccica	Florida Dept. of Agriculture and Consumer Services, Division of Plant Industry, Gainesville, FL 32614, USA
SAMP2802a	USA	Florida, Manatee County	Port of Manatee EM5	Carmen Fraccica	Florida Dept. of Agriculture and Consumer Services, Division of Plant Industry, Gainesville, FL 32614, USA
SAMP2816a	USA	Florida, Manatee County	Port of Manatee EM6	Carmen Fraccica	Florida Dept. of Agriculture and Consumer Services, Division of Plant Industry, Gainesville, FL 32614, USA
SAMP2817a	USA	Florida, Manatee County	Port of Manatee EM6	Carmen Fraccica	Florida Dept. of Agriculture and Consumer Services, Division of Plant Industry, Gainesville, FL 32614, USA
SAMP2865a	USA	Florida, Hillsborough County	Port of Tampa ET1	Carmen Fraccica	Florida Dept. of Agriculture and Consumer Services, Division of Plant Industry, Gainesville, FL 32614, USA
SAMP2866a	USA	Florida, Hillsborough County	Port of Tampa ET1	Carmen Fraccica	Florida Dept. of Agriculture and Consumer Services, Division of Plant Industry, Gainesville, FL 32614, USA
SAMP2881a	USA	Florida, Hillsborough County	Port of Tampa ET3	Carmen Fraccica	Florida Dept. of Agriculture and Consumer Services, Division of Plant Industry, Gainesville, FL 32614, USA
SAMP2882a	USA	Florida, Hillsborough County	Port of Tampa ET3	Carmen Fraccica	Florida Dept. of Agriculture and Consumer Services, Division of Plant Industry, Gainesville, FL 32614, USA
SAMP2903a	USA	Florida, Hillsborough County	Port of Tampa ET6	Carmen Fraccica	Florida Dept. of Agriculture and Consumer Services, Division of Plant Industry, Gainesville, FL 32614, USA
SAMP2904a	USA	Florida, Hillsborough County	Port of Tampa ET6	Carmen Fraccica	Florida Dept. of Agriculture and Consumer Services, Division of Plant Industry, Gainesville, FL 32614, USA
SAMP2923a	USA	Florida, Hillsborough County	Port of Tampa ET9	Carmen Fraccica	Florida Dept. of Agriculture and Consumer Services, Division of Plant Industry, Gainesville, FL 32614, USA
SAMP2924a	USA	Florida, Hillsborough County	Port of Tampa ET9	Carmen Fraccica	Florida Dept. of Agriculture and Consumer Services, Division of Plant Industry, Gainesville, FL 32614, USA
SAMP1917a	USA	Florida, St. John County	Palm Coast	Robert Horsburgh	Florida Dept. of Agriculture and Consumer Services, Division of Plant Industry, Gainesville, FL 32608, USA
SAMP1918a	USA	Florida, St. John County	Palm Coast	Robert Horsburgh	Florida Dept. of Agriculture and Consumer Services, Division of Plant Industry, Gainesville, FL 32608, USA
SAMP1919a	USA	Florida, St. John County	St. Augustine	Robert Horsburgh	Florida Dept. of Agriculture and Consumer Services, Division of Plant Industry, Gainesville, FL 32608, USA
SAMP1920a	USA	Florida, St. John County	St. Augustine	Robert Horsburgh	Florida Dept. of Agriculture and Consumer Services, Division of Plant Industry, Gainesville, FL 32608, USA
SAMP1951a	USA	Florida, St. John County	St. Augustine, Target Store	Robert Horsburgh	Florida Dept. of Agriculture and Consumer Services, Division of Plant Industry, Gainesville, FL 32608, USA
SAMP1952a	USA	Florida, St. John County	St. Augustine, Target Store	Robert Horsburgh	Florida Dept. of Agriculture and Consumer Services, Division of Plant Industry, Gainesville, FL 32608, USA
SAMP1985a	USA	Florida, Duval County	Jax Port	Robert Horsburgh	Florida Dept. of Agriculture and Consumer Services, Division of Plant Industry, Gainesville, FL 32608, USA
SAMP1986a	USA	Florida, Duval County	Jax Port	Robert Horsburgh	Florida Dept. of Agriculture and Consumer Services, Division of Plant Industry, Gainesville, FL 32608, USA
SAMP2118a	USA	Florida, St. John County	St. Augustine, 2 miles form Fort Matanzas	Robert Horsburgh	Florida Dept. of Agriculture and Consumer Services, Division of Plant Industry, Gainesville, FL 32608, USA
SAMP2119a	USA	Florida, St. John County	St. Augustine, 2 miles form Fort Matanzas	Robert Horsburgh	Florida Dept. of Agriculture and Consumer Services, Division of Plant Industry, Gainesville, FL 32608, USA
SAMP2227a	USA	Florida, St. John County	St. Augustine, Summer Beach Club	Robert Horsburgh	Florida Dept. of Agriculture and Consumer Services, Division of Plant Industry, Gainesville, FL 32608, USA
SAMP2228a	USA	Florida, St. John County	St. Augustine, Summer Beach Club	Robert Horsburgh	Florida Dept. of Agriculture and Consumer Services, Division of Plant Industry, Gainesville, FL 32608, USA
SAMP2033a	USA	Florida, St. John County	St. Augustine, Ocean Store Blvd.	Robert Horsburgh	Florida Dept. of Agriculture and Consumer Services, Division of Plant Industry, Gainesville, FL 32608, USA
SAMP2086a	USA	Florida, St. John County	St. Augustine, Ft. Matanzas	Robert Horsburgh	Florida Dept. of Agriculture and Consumer Services, Division of Plant Industry, Gainesville, FL 32608, USA
SAMP2087a	USA	Florida, St. John County	St. Augustine, Ft. Matanzas	Robert Horsburgh	Florida Dept. of Agriculture and Consumer Services, Division of Plant Industry, Gainesville, FL 32608, USA
SAMP1981a	USA	Florida, Duval County	Jax Port	Robert Horsburgh	Florida Dept. of Agriculture and Consumer Services, Division of Plant Industry, Gainesville, FL 32608, USA
SAMP3477a	USA	Florida, Seminole County	Oviedo #8	Jennifer Holmes	Hani Honey Company Stuart, Stuart, FL 34994, USA
SAMP3479a	USA	Florida, Seminole County	Oviedo #6	Jennifer Holmes	Hani Honey Company Stuart, Stuart, FL 34994, USA
SAMP3483a	USA	Florida, Seminole County	Oviedo #2	Jennifer Holmes	Hani Honey Company Stuart, Stuart, FL 34994, USA
SAMP3485a	USA	Florida, Seminole County	Oviedo #4	Jennifer Holmes	Hani Honey Company Stuart, Stuart, FL 34994, USA
SAMP3478a	USA	Florida, Seminole County	Oviedo #1	Jennifer Holmes	Hani Honey Company Stuart, Stuart, FL 34994, USA
SAMP236	Zambia	Western Province	Shangombo	Daniel Ball	Forest Fruits Ltd, Lusaka, Zambia
SAMP255	Zambia	North-Western Province	n/a	Daniel Ball	Forest Fruits Ltd, Lusaka, Zambia
SAMP256	Zambia	North-Western Province	n/a	Daniel Ball	Forest Fruits Ltd, Lusaka, Zambia
SAMP234	Zambia	Western Province	Sioma	Daniel Ball	Forest Fruits Ltd, Lusaka, Zambia
SAMP233	Zambia	Western Province	Sioma	Daniel Ball	Forest Fruits Ltd, Lusaka, Zambia
SAMP235	Zambia	Western Province	Sioma	Daniel Ball	Forest Fruits Ltd, Lusaka, Zambia
SAMP257	Zambia	North-Western Province	n/a	Daniel Ball	Forest Fruits Ltd, Lusaka, Zambia
SAMP258	Zambia	North-Western Province	n/a	Daniel Ball	Forest Fruits Ltd, Lusaka, Zambia
SAMP179	Zambia	Luapula Province	Mansa	Daniel Ball	Forest Fruits Ltd, Lusaka, Zambia
SAMP180	Zambia	Luapula Province	Mansa	Daniel Ball	Forest Fruits Ltd, Lusaka, Zambia
SAMP181	Zambia	Luapula Province	Mansa	Daniel Ball	Forest Fruits Ltd, Lusaka, Zambia
SAMP182	Zambia	Luapula Province	Mansa	Daniel Ball	Forest Fruits Ltd, Lusaka, Zambia
SAMP183	Zambia	Northern Province	Kasama	Daniel Ball	Forest Fruits Ltd, Lusaka, Zambia
SAMP184	Zambia	Northern Province	Kasama	Daniel Ball	Forest Fruits Ltd, Lusaka, Zambia
SAMP185	Zambia	Northern Province	Kasama	Daniel Ball	Forest Fruits Ltd, Lusaka, Zambia
SAMP186	Zambia	Northern Province	Kasama	Daniel Ball	Forest Fruits Ltd, Lusaka, Zambia
SAMP193	Zambia	Muchinga Province	Mpika	Daniel Ball	Forest Fruits Ltd, Lusaka, Zambia
SAMP194	Zambia	Muchinga Province	Mpika	Daniel Ball	Forest Fruits Ltd, Lusaka, Zambia
SAMP195	Zambia	Muchinga Province	Mpika	Daniel Ball	Forest Fruits Ltd, Lusaka, Zambia
SAMP196	Zambia	Muchinga Province	Mpika	Daniel Ball	Forest Fruits Ltd, Lusaka, Zambia
SAMP203	Zambia	Eastern Province	Nyimba	Daniel Ball	Forest Fruits Ltd, Lusaka, Zambia
SAMP204	Zambia	Eastern Province	Nyimba	Daniel Ball	Forest Fruits Ltd, Lusaka, Zambia
SAMP205	Zambia	Eastern Province	Nyimba	Daniel Ball	Forest Fruits Ltd, Lusaka, Zambia
SAMP206	Zambia	Eastern Province	Nyimba	Daniel Ball	Forest Fruits Ltd, Lusaka, Zambia
SAMP213	Zambia	Lusaka Province	Chiawa	Daniel Ball	Forest Fruits Ltd, Lusaka, Zambia
SAMP214	Zambia	Lusaka Province	Chiawa	Daniel Ball	Forest Fruits Ltd, Lusaka, Zambia
SAMP215	Zambia	Lusaka Province	Chiawa	Daniel Ball	Forest Fruits Ltd, Lusaka, Zambia
SAMP216	Zambia	Lusaka Province	Chiawa	Daniel Ball	Forest Fruits Ltd, Lusaka, Zambia
SAMP223	Zambia	Western Province	Kaoma	Daniel Ball	Forest Fruits Ltd, Lusaka, Zambia
SAMP224	Zambia	Western Province	Kaoma	Daniel Ball	Forest Fruits Ltd, Lusaka, Zambia
SAMP225	Zambia	Western Province	Kaoma	Daniel Ball	Forest Fruits Ltd, Lusaka, Zambia
SAMP226	Zambia	Western Province	Kaoma	Daniel Ball	Forest Fruits Ltd, Lusaka, Zambia
SAMP243	Zambia	Southern Province	n/a	Daniel Ball	Forest Fruits Ltd, Lusaka, Zambia
SAMP244	Zambia	Southern Province	n/a	Daniel Ball	Forest Fruits Ltd, Lusaka, Zambia
SAMP245	Zambia	Southern Province	n/a	Daniel Ball	Forest Fruits Ltd, Lusaka, Zambia
SAMP247	Zambia	Southern Province	n/a	Daniel Ball	Forest Fruits Ltd, Lusaka, Zambia
SAMP227	Zambia	Western Province	Kaoma	Daniel Ball	Forest Fruits Ltd, Lusaka, Zambia
SAMP230	Zambia	Western Province	Kaoma	Daniel Ball	Forest Fruits Ltd, Lusaka, Zambia
SAMP231	Zambia	Western Province	Kaoma	Daniel Ball	Forest Fruits Ltd, Lusaka, Zambia
SAMP228	Zambia	Western Province	Kaoma	Daniel Ball	Forest Fruits Ltd, Lusaka, Zambia
SAMP229	Zambia	Western Province	Kaoma	Daniel Ball	Forest Fruits Ltd, Lusaka, Zambia
SAMP262	Zambia	North-Western Province	n/a	Daniel Ball	Forest Fruits Ltd, Lusaka, Zambia
SAMP237	Zambia	Western Province	Shangombo	Daniel Ball	Forest Fruits Ltd, Lusaka, Zambia
SAMP239	Zambia	Western Province	Shangombo	Daniel Ball	Forest Fruits Ltd, Lusaka, Zambia

## Sheet: Sup_Table_S2_Fluidigm_Samples
Supplement Table S2 - List of honey bee samples used with the Fluidigm platform and their respective locality of origin.
ID	Country	Region (Province or State)	Location (Town)	Collection date	Latitude	Longitude
SAMP1399	Argentina	Chaco Province	Saenz Pena	15/05/2017	26°48'1.59"S	60°25'52.45"W
SAMP1400	Argentina	Chaco Province	Saenz Pena	15/05/2017	26°48'1.59"S	60°25'52.45"W
SAMP1401	Argentina	Formosa Province	Mariano Boedo	23/08/2017	26°5'41.89"S	58°30'59.29"W
SAMP1402	Argentina	Formosa Province	Mariano Boedo	23/08/2017	26°5'41.89"S	58°30'59.29"W
SAMP1403	Argentina	Cordoba Province	Rio Ceballos	25/04/2017	31°9'12.30"S	64°17'55.54"W
SAMP1404	Argentina	Cordoba Province	Rio Ceballos	25/04/2017	31°9'12.30"S	64°17'55.54"W
SAMP1405	Argentina	Cordoba Province	El Rincon SDSM	06/04/2017	30°44'57.00"S	64°38'54.30"W
SAMP1406	Argentina	Cordoba Province	El Rincon SDSM	06/04/2017	30°44'57.00"S	64°38'54.30"W
SAMP1407	Argentina	Cordoba Province	Sierra San Marcos	06/04/2017	30°45'27.31"S	64°40'18.00"W
SAMP1408	Argentina	Cordoba Province	Sierra San Marcos	06/04/2017	30°45'27.31"S	64°40'18.00"W
SAMP1409	Argentina	Cordoba Province	Sierra San Marcos	06/04/2017	30°45'6.10"S	64°39'44.63"W
SAMP1411	Argentina	Rio Negro Province	Bariloche	11/04/2017	41°8'0.50"S	71°18'37.00"W
SAMP1412	Argentina	Rio Negro Province	Bariloche	11/04/2017	41°8'0.50"S	71°18'37.00"W
SAMP1413	Argentina	Sup	El Dorado Province	30/07/2017	26°24'33.41''S	54°40'13.49''W
SAMP1419	Argentina	Jujuy Province	Tilquiza	01/02/2018	24°05'21.84''S	65°17'09.44''W
SAMP1421	Argentina	Buenos Aires Province	Balcarce	01/06/2017	37°52'5.98"S	58°17'50.53"W
SAMP1422	Argentina	Buenos Aires Province	Balcarce	01/06/2017	37°52'5.98"S	58°17'50.53"W
SAMP1423	Argentina	Santiago Del Estero Province	La Banda	01/09/2017	27°43'49.63"S	64°14'36.41"W
SAMP1424	Argentina	Santiago Del Estero Province	La Banda	01/09/2017	27°43'49.63"S	64°14'36.41"W
SAMP1426	Argentina	Santiago Del Estero Province	La Banda	01/09/2017	27°49'14.05"S	64°10'29.64"W
SAMP1427	Argentina	Santiago Del Estero Province	Parque Aguirre	01/10/2017	27°47'1.62"S	64°14'54.63"W
SAMP1428	Argentina	Santiago del Estero Province	Parque Aguirre	01/10/2017	27°47'1.62"S	64°14'54.63"W
SAMP1431	Argentina	La Rioja Province	Alto Carrizal	01/10/2017	28°52'30.71''S	67°33'16.08''W
SAMP1432	Argentina	La Rioja Province	Alto Carrizal	01/10/2017	28°52'30.71''S	67°33'16.08''W
SAMP1433	Argentina	Catamarca Province	Aconquija	01/03/2018	27°25'29.59"S	65°59'27.37"W
SAMP1434	Argentina	Catamarca Province	Aconquija	01/03/2018	27°25'29.59"S	65°59'27.37"W
SAMP1435	Argentina	Mendoza Province	Tunuyan	01/04/2017	33°37'41.19"S	69°01'49.58"W
SAMP1436	Argentina	Mendoza Province	Tunuyan	01/04/2017	33°37'41.19"S	69°01'49.58"W
SAMP1437	Argentina	Tucuman Province	Manantial	09/12/2017	26°50'21.07"S	65°16'57.77"W
SAMP1438	Argentina	Tucuman Province	Manantial	09/12/2017	26°50'21.07"S	65°16'57.77"W
SAMP1439	Argentina	Tucuman Province	Horco Molle	25/02/2018	26°47'11.34"S	65°19'25.27"W
SAMP1440	Argentina	Tucuman Province	Horco Molle	25/02/2018	26°47'11.34"S	65°19'25.27"W
SAMP1441	Argentina	Buenos Aires Province	Lujan	01/11/2017	34°34'4.67"S	59°13'3.74"W
SAMP1442	Argentina	Buenos Aires Province	Lujan	01/11/2017	34°34'4.67"S	59°13'3.74"W
SAMP1444	Argentina	Buenos Aires Province	Castelar	01/11/2017	34°36'57.57"S	58°39'22.99"W
SAMP1445	Argentina	Tucuman Province	Timbo Viejo	01/10/2017	26°38'52.58"S	65°7'55.61"W
SAMP1446	Argentina	Tucuman Province	Timbo Viejo	01/10/2017	26°38'52.58"S	65°7'55.61"W
SAMP1447	Argentina	Tucuman Province	Alberdi	01/10/2017	27°35'52.04"S	65°37'44.78"W
SAMP1449	Argentina	Tucuman Province	Leales	01/10/2017	27°18'0.01"S	65°7'7.36"W
SAMP1450	Argentina	Tucuman Province	Leales	01/10/2017	27°18'0.01"S	65°7'7.36"W
SAMP1451	Argentina	Tucuman Province	Leales	01/10/2017	27°18'0.01"S	65°7'7.36"W
SAMP1452	Argentina	Buenos Aires Province	Giles	01/03/2018	34°26'34.66"S	59°26'50.06"W
SAMP1453	Argentina	Buenos Aires Province	Giles	01/03/2018	34°26'34.66"S	59°26'50.06"W
SAMP1838	Argentina	Reconquista Province	Santa Fe	01/02/2018	29°11'15.9"S	59°42'30.2"W
SAMP1839	Argentina	Reconquista Province	Santa Fe	01/02/2018	29°11'15.9"S	59°42'30.2"W
SAMP1840	Argentina	Reconquista Province	Santa Fe	01/02/2018	29°11'15.9"S	59°42'30.2"W
SAMP1841	Argentina	Reconquista Province	Santa Fe	01/02/2018	29°11'15.9"S	59°42'30.2"W
SAMP1256	Bolivia	Chuquisaca Department	Culpina	25/11/2017	20°49'30.1"S	64°56'39.7"W
SAMP1257	Bolivia	Chuquisaca Department	Tarija, Culpina	25/11/2017	20°49'31.3"S	64°56'35.4"W
SAMP1258	Bolivia	Chuquisaca Department	Tarija, Culpina	25/11/2017	20°49'31.3"S	64°56'35.4"W
SAMP1264	Bolivia	Chuquisaca Department	Tarija, Huayco (E. Rios)	18/12/2017	21°31'37.4"S	64°10'28.4"W
SAMP1265	Bolivia	Chuquisaca Department	Tarija, Huayco (E. Rios)	18/12/2017	21°31'37.4"S	64°10'28.4"W
SAMP1266	Bolivia	Chuquisaca Department	Tarija, Huayco (E. Rios)	18/12/2017	21°31'37.4"S	64°10'28.4"W
SAMP1270	Bolivia	Chuquisaca Department	Candua	05/12/2017	19°48'21.9"S	63°59'46.7"W
SAMP1271	Bolivia	Chuquisaca Department	Candua (R. Banado)	05/12/2017	20°19'05.4"S	64°11'07.1"W
SAMP1272	Bolivia	Chuquisaca Department	Candua (R. Banado)	05/12/2017	20°19'05.4"S	64°11'07.1"W
SAMP1273	Bolivia	Chuquisaca Department	Sucre (Chaupi Molino)	05/12/2017	17°42'59.4"S	65°53'00.5"W
SAMP1274	Bolivia	Chuquisaca Department	Sucre (Chaupi Molino)	05/12/2017	17°42'59.4"S	65°53'00.5"W
SAMP1275	Bolivia	Chuquisaca Department	Tiyu Mayu	05/12/2017	19°37'52.5"S	64°22'17.3"W
SAMP1276	Bolivia	Chuquisaca Department	Tiyu Mayu	05/12/2017	19°37'52.5"S	64°22'17.3"W
SAMP1277	Bolivia	Chuquisaca Department	Monteagudo	05/12/2017	19°48'31.7"S	63°58'27.4"W
SAMP1278	Bolivia	Chuquisaca Department	Monteagudo	05/12/2017	19°48'31.7"S	63°58'27.4"W
SAMP1279	Bolivia	Chuquisaca Department	Yotala	02/12/2017	19°09'23.9"S	65°16'03.5"W
SAMP1280	Bolivia	Chuquisaca Department	Yotala	02/12/2017	19°09'23.9"S	65°16'03.5"W
SAMP1281	Bolivia	Chuquisaca Department	Monteagudo	02/12/2017	19°48'31.7"S	63°58'27.4"W
SAMP1282	Bolivia	Chuquisaca Department	Monteagudo	02/12/2017	19°48'31.7"S	63°58'27.4"W
SAMP1283	Bolivia	La Paz Department	Palos Blancos	26/11/2017	15°35'02.2"S	67°14'51.3"W
SAMP1284	Bolivia	La Paz Department	Palos Blancos	26/11/2017	15°35'02.2"S	67°14'51.3"W
SAMP1285	Bolivia	La Paz Department	Sapecho	26/11/2017	15°33'28.0"S	67°19'57.6"W
SAMP1286	Bolivia	La Paz Department	Sapecho	26/11/2017	15°33'28.0"S	67°19'57.6"W
SAMP1287	Bolivia	La Paz Department	Cajuata	02/12/2017	16°28'05.4"S	68°10'40.0"W
SAMP1288	Bolivia	La Paz Department	Cajuata	02/12/2017	16°28'05.4"S	68°10'40.0"W
SAMP1289	Bolivia	La Paz Department	Caranavi	07/12/2017	15°49'43.8"S	67°33'48.7"W
SAMP1290	Bolivia	La Paz Department	Caranavi	07/12/2017	15°49'43.8"S	67°33'48.7"W
SAMP1291	Bolivia	La Paz Department	Irupana	10/12/2017	16°28'21.8"S	67°27'11.1"W
SAMP1292	Bolivia	La Paz Department	Irupana	10/12/2017	16°28'21.8"S	67°27'11.1"W
SAMP1293	Bolivia	La Paz Department	Apolo	14/12/2017	14°43'11.3"S	68°24'46.9"W
SAMP1294	Bolivia	La Paz Department	Apolo	14/12/2017	14°43'11.3"S	68°24'46.9"W
SAMP1295	Bolivia	La Paz Department	Zongo	14/12/2017	16°06'03.8"S	68°03'06.9"W
SAMP1296	Bolivia	La Paz Department	Zongo	14/12/2017	16°06'03.8"S	68°03'06.9"W
SAMP1298	Bolivia	Santa Cruz Department	La Guardia	03/11/2017	17°53'33.5"S	63°19'59.3"W
SAMP1299	Bolivia	Santa Cruz Department	La Guardia	03/11/2017	17°53'33.5"S	63°19'59.3"W
SAMP1300	Bolivia	Santa Cruz Department	La Guardia	03/11/2017	17°53'33.5"S	63°19'59.3"W
SAMP1301	Bolivia	Santa Cruz Department	Yapacani (San German)	03/11/2017	17°24'03.9"S	63°52'51.3"W
SAMP1303	Bolivia	Santa Cruz Department	Yapacani (San German)	12/11/2017	17°24'03.9"S	63°52'51.3"W
SAMP1304	Bolivia	Santa Cruz Department	Yapacani (San German)	12/11/2017	17°24'03.9"S	63°52'51.3"W
SAMP1306	Bolivia	Santa Cruz Department	Pailon	14/11/2017	17°40'00.3"S	62°43'05.9"W
SAMP1307	Bolivia	Santa Cruz Department	Pailon	14/11/2017	17°40'00.3"S	62°43'05.9"W
SAMP1308	Bolivia	Santa Cruz Department	Pailon	14/11/2017	17°40'00.3"S	62°43'05.9"W
SAMP1310	Bolivia	Santa Cruz Department	Abapo	12/11/2017	18°54'02.3"S	63°23'45.3"W
SAMP1311	Bolivia	Santa Cruz Department	Abapo	12/11/2017	18°54'02.3"S	63°23'45.3"W
SAMP1312	Bolivia	Santa Cruz Department	Abapo	12/11/2017	18°54'02.3"S	63°23'45.3"W
SAMP1314	Bolivia	Cochabamba Department	Santibañez	30/11/2017	17°23'38.6"S	66°09'26.4"W
SAMP1315	Bolivia	Cochabamba Department	Santibañez	30/11/2017	17°23'38.6"S	66°09'26.4"W
SAMP1316	Bolivia	Cochabamba Department	Santibañez	30/11/2017	17°23'38.6"S	66°09'26.4"W
SAMP1318	Bolivia	Cochabamba Department	Central Agraria la Union (Villa Tunari)	14/12/2017	16°58'17.5"S	65°25'18.7"W
SAMP1319	Bolivia	Cochabamba Department	Central Agraria la Union (Villa Tunari)	14/12/2017	16°58'17.5"S	65°25'18.7"W
SAMP1320	Bolivia	Cochabamba Department	Central Agraria la Union (Villa Tunari)	14/12/2017	16°58'17.5"S	65°25'18.7"W
SAMP1321	Bolivia	Cochabamba Department	Santa Ana (Mizque)	21/11/2017	17°56'22.9"S	65°20'15.1"W
SAMP1322	Bolivia	Cochabamba Department	Santa Ana (Mizque)	21/11/2017	17°56'22.9"S	65°20'15.1"W
SAMP1323	Bolivia	Cochabamba Department	Ojo de agua (Mizque)	21/11/2017	17°56'32.6"S	65°20'53.7"W
SAMP1324	Bolivia	Cochabamba Department	Ojo de agua (Mizque)	21/11/2017	17°56'32.6"S	65°20'53.7"W
SAMP1325	Bolivia	Cochabamba Department	T'onker Moqo (Mizque)	21/11/2017	17°56'39.1"S	65°20'27.5"W
SAMP1326	Bolivia	Cochabamba Department	T'onker Moqo (Mizque)	21/11/2017	17°56'39.1"S	65°20'27.5"W
SAMP1327	Bolivia	Cochabamba Department	Sucho Independencia	06/12/2017	17°04'49.7"S	66°48'51.6"W
SAMP1328	Bolivia	Cochabamba Department	Sucho Independencia	06/12/2017	17°04'49.7"S	66°48'51.6"W
SAMP1330	Bolivia	Cochabamba Department	Pajcha-Independencia	06/12/2017	18°56'58.4"S	65°00'00.2"W
SAMP1389	Costa Rica	San Jose Province	San Andres District, Leon Cortes Castro	14/03/2018	9°43'6.01"N	84°3'28.53"W
SAMP1390	Costa Rica	San Jose Province	San Andres District, Leon Cortes Castro	14/03/2018	9°43'6.01"N	84°3'28.53"W
SAMP1391	Costa Rica	San Jose Province	Brasil District	14/03/2018	9°56'13.45"N	84°13'57.79"W
SAMP1392	Costa Rica	Santa Ana Province	Brasil District	14/03/2018	9°56'13.45"N	84°13'57.79"W
SAMP1393	Costa Rica	Cartago Province	Birrisito Paraíso	14/03/2018	9°51'25.27"N	83°50'21.06"W
SAMP1394	Costa Rica	Cartago Province	Birrisito Paraíso	14/03/2018	9°51'25.27"N	83°50'21.06"W
SAMP1395	Costa Rica	Alajuela Province	San Ramón	14/03/2018	10°5'10.21"N	84°28'46.17"W
SAMP1396	Costa Rica	Alajuela Province	San Ramón	14/03/2018	10°5'10.21"N	84°28'46.17"W
SAMP1397	Costa Rica	Guanacaste Province	Santa Cruz	14/03/2018	10°17'58.52"N	84°35'43.26"W
SAMP1398	Costa Rica	Guanacaste Province	Santa Cruz	14/03/2018	10°17'58.52"N	84°35'43.26"W
SAMP1754	Israel	Tel Aviv	Tsrifin	04/06/2017	31°57'50.49''N	34°50'32.20''E
SAMP1755	Israel	Tel Aviv	Tsrifin	04/06/2017	31°57'50.49''N	34°50'32.20''E
SAMP1758	Israel	Tel Aviv	Tsrifin	04/06/2017	31°57'50.49''N	34°50'32.20''E
SAMP1759	Israel	Tel Aviv	Tsrifin	04/06/2017	31°57'50.49''N	34°50'32.20''E
SAMP1762	Israel	Tel Aviv	Tsrifin	04/06/2017	31°57'50.49''N	34°50'32.20''E
SAMP1763	Israel	Tel Aviv	Tsrifin	04/06/2017	31°57'50.49''N	34°50'32.20''E
SAMP1766	Israel	Tel Aviv	Tsrifin	04/06/2017	31°57'50.49''N	34°50'32.20''E
SAMP1767	Israel	Tel Aviv	Gush Dan	04/06/2017	31°57'50.49''N	34°50'32.20''E
SAMP1776	Israel	Central Region	Mount Rafid	04/06/2017	31°49'27.74''N	35°06'17.71''E
SAMP1777	Israel	Central Region	Mount Rafid	04/06/2017	31°49'27.74''N	35°06'17.71''E
SAMP1782	Israel	Tel Aviv	Even Yehuda	04/06/2017	32°16'33.75''N	34°52'45.02''E
SAMP1783	Israel	Tel Aviv	Even Yehuda	04/06/2017	32°16'33.75''N	34°52'45.02''E
SAMP1786	Israel	Tel Aviv	Even Yehuda	04/06/2017	32°16'33.75''N	34°52'45.02''E
SAMP1787	Israel	Tel Aviv	Even Yehuda	04/06/2017	32°16'33.75''N	34°52'45.02''E
SAMP1790	Israel	Tel Aviv	Rishon Le-Tsiyon	04/06/2017	31°58'46.78''N	34°46'31.48''E
SAMP1791	Israel	Tel Aviv	Rishon Le-Tsiyon	04/06/2017	31°58'46.78''N	34°46'31.48''E
SAMP1792	Israel	Tel Aviv	Handasa	04/06/2017	31°59'51.51''N	34°48'59.79''E
SAMP1793	Israel	Tel Aviv	Handasa	04/06/2017	31°59'51.51''N	34°48'59.79''E
SAMP1794	Israel	Tel Aviv	Handasa	04/06/2017	31°59'51.51''N	34°48'59.79''E
SAMP1795	Israel	Tel Aviv	Handasa	04/06/2017	31°59'51.51''N	34°48'59.79''E
SAMP296	Italy	Sicilia	Ragusa	24/04/2017	36°44'15.50''N	14°53'11.90''E
SAMP298	Italy	Sicilia	Ragusa	24/04/2017	36°44'15.5"N	14°53'11.9"E
SAMP301	Italy	Sicilia	Ragusa	23/04/2017	36°44'01.9"N	14°49'39.2"E
SAMP302	Italy	Sicilia	Ragusa	23/04/2017	36°44'01.9"N	14°49'39.2"E
SAMP304	Italy	Sicilia	Enna	01/04/2017	37°35'48.51''N	14°25'31.89''E
SAMP306	Italy	Sicilia	Enna	01/04/2017	37°35'48.51''N	14°25'31.89''E
SAMP310	Italy	Sicilia	Enna	01/04/2017	37°36'31.06''N	14°24'43.51''E
SAMP312	Italy	Sicilia	Siracusa	15/04/2017	36°52'47.9"N	15°02'03.6"E
SAMP313	Italy	Sicilia	Siracusa	15/04/2017	36°52'47.9"N	15°02'03.6"E
SAMP324	Italy	Sicilia	Catania	18/05/2017	37°41'32.5"N	15°05'06.7"E
SAMP330	Italy	Sicilia	Catania, Acireale	11/04/2018	37°35'49.3"N	15°10'13.4"E
SAMP331	Italy	Sicilia	Catania, Acireale	11/04/2018	37°35'49.3"N	15°10'13.4"E
SAMP332	Italy	Sicilia	Catania, Acireale	15/04/2018	37°37'05.6"N	15°08'20.9"E
SAMP337	Italy	Sicilia	Siracusa	13/04/2018	37°05'15.9"N	14°58'36.1"E
SAMP339	Italy	Sicilia	Siracusa	13/04/2018	37°05'15.9"N	14°58'36.1"E
SAMP360	Italy	Sardegna	Sassari	18/04/2017	40°46'26''	8°29'20''
SAMP363	Italy	Sardegna	Sassari	18/04/2017	40°46'26''N	8°29'20''E
SAMP364	Italy	Sardegna	Sassari, Porto Torres	18/04/2017	40°47'51''N	8°27'19''E
SAMP366	Italy	Sardegna	Sassari, Porto Torres	18/04/2017	40°47'51''N	8°27'19''E
SAMP370	Italy	South Sardegna	Gonnosfanadiga	18/04/2017	39°30'51''	8°40'33''
SAMP373	Italy	South Sardegna	Gonnosfanadiga	18/04/2017	39°29'07''N	8°39'30''E
SAMP375	Italy	South Sardegna	Gonnosfanadiga	18/04/2017	39°29'07''N	8°39'30''E
SAMP376	Italy	Sardegna	Zeddiani, Oristano	18/04/2017	39°44'59''	8°39'04''
SAMP377	Italy	Sardegna	Oristano, Marrubiu	18/04/2017	39°44'59''N	8°39'04''E
SAMP381	Italy	Sardegna	Sassari, Ittiri	18/04/2017	40°35'13''N	8°32'49''E
SAMP382	Italy	Sardegna	Sassari, Ittiri	18/04/2017	40°35'13''	8°32'49''
SAMP385	Italy	Sardegna	Borore, Nuoro	18/04/2017	40°13'16''	8°47'28''
SAMP388	Italy	South Sardegna	San Nicolo Gerrei	18/04/2017	39°29'34''	9°18'45''
SAMP389	Italy	South Sardegna	San Nicolo Gerrei	18/04/2017	39°29'34''	9°18'45''
SAMP390	Italy	South Sardegna	San Nicolo Gerrei	18/04/2017	39°29'34''N	9°18'45''E
SAMP392	Italy	Sardegna	Zeddiani, Oristano	18/04/2017	39°59'11''	8°36'43''
SAMP395	Italy	Sardegna	Oristano, Zeddiani	18/04/2017	39°59'11''N	8°36'43''E
SAMP398	Italy	South Sardegna	Guspini	18/04/2017	39°31'59''N	8°37'7''E
SAMP399	Italy	South Sardegna	Guspini	18/04/2017	39°31'59''N	8°37'7''E
SAMP416	Italy	Sicilia	Palermo, Occidentale	27/04/2017	38°07'04.5"N	13°18'13.5"E
SAMP418	Italy	Sicilia	Palermo, Occidentale	27/04/2017	38°07'04.5"N	13°18'13.5"E
SAMP419	Italy	Sicilia	Palermo, Monreale	15/04/2017	38°03'07.0"N	13°13'58.3"E
SAMP421	Italy	Sicilia	Palermo, Cerda	09/04/2017	37°56'12.1"N	13°47'20.0"E
SAMP422	Italy	Sicilia	Palermo, Cerda	09/04/2017	37°56'12.1"N	13°47'20.0"E
SAMP423	Italy	Sicilia	Palermo, Cerda	09/04/2017	37°56'12.1"N	13°47'20.0"E
SAMP428	Italy	Sicilia	Palermo, Sciara	09/04/2017	37°57'12.6"N	13°46'25.1"E
SAMP429	Italy	Sicilia	Palermo, Sciara	09/04/2017	37°57'12.6"N	13°46'25.1"E
SAMP1	Kenya	Vihiga County	Makuchi	18/07/2017	0°09'09.22''N	34°51'20.48''E
SAMP105	Kenya	Nairobi County	Nairobi, ICIPE	18/07/2017	1°13'18.8"S	36°53'47.9"E
SAMP106	Kenya	Nairobi County	Nairobi, ICIPE	18/07/2017	1°13'18.8"S	36°53'47.9"E
SAMP11	Kenya	Vihiga County	Isiekuti	18/07/2017	0°15'11.0"N	34°50'24.9"E
SAMP12	Kenya	Vihiga County	Isiekuti	18/07/2017	0°15'11.0"N	34°50'24.9"E
SAMP13	Kenya	Kakamega County	Furaha	18/07/2017	0°17'40.99''N	34°30'55.01''E
SAMP14	Kenya	Kakamega County	Furaha	18/07/2017	0°17'40.99"N	34°30'55.01"E
SAMP15	Kenya	Nandi County	Kiborokok	18/07/2017	0°15'27.88"N	34°45'03.98"E
SAMP16	Kenya	Nandi County	Kiborokok	18/07/2017	0°15'27.88"N	34°45'03.98"E
SAMP17	Kenya	Kakamega County	Shirobani	18/07/2017	0°15'42.98"N	34°55'40.31"E
SAMP18	Kenya	Kakamega County	Shirobani	18/07/2017	0°15'42.98"N	34°55'40.31"E
SAMP19	Kenya	Kakamega County	Akaranga	18/07/2017	0°17'22.64" N	34°29'41.72" E
SAMP2	Kenya	Vihiga County	Makuchi	18/07/2017	0°09'09.22''N	34°51'20.48''E
SAMP20	Kenya	Kakamega County	Akaranga	18/07/2017	0°17'22.64"N	34°29'41.72"E
SAMP21	Kenya	Kakamega County	Akaranga	18/07/2017	0°17'22.64''N	34°29'41.72''E
SAMP22	Kenya	Kakamega County	Akaranga	18/07/2017	0°17'22.64"N	34°29'41.72"E
SAMP23	Kenya	Kakamega County	Kalende	18/07/2017	0°16'02.36''N	34°27'44.44''E
SAMP24	Kenya	Kakamega County	Kalende	18/07/2017	0°16'02.36" N	34°27'44.44" E
SAMP25	Kenya	Kakamega County	Kalende	18/07/2017	0°16'02.36"N	34°27'44.44"E
SAMP26	Kenya	Kakamega County	Kalende	18/07/2017	0°16'02.36"N	34°27'44.44"E
SAMP27	Kenya	Kilifi County	Mtwapa	18/07/2017	3°56'06.7"S	39°44'55.3"E
SAMP28	Kenya	Kilifi County	Mtwapa	18/07/2017	3°56'06.7"S	39°44'55.3"E
SAMP29	Kenya	Kilifi county	Chambakuoko	18/07/2017	3°31'30.66''N	39°27'00.06''E
SAMP3	Kenya	Kakamega County	Shirobani	18/07/2017	0°15'42.98''N	34°55'40.31''E
SAMP31	Kenya	Taita Taveta county	Taita FTC	18/07/2017	3°15'39.40''N	38°12'20.73''E
SAMP33	Kenya	Kilifi County	Chambuko	18/07/2017	3°14'04.14''N	39°33'44.92''E
SAMP34	Kenya	Kilifi county	Chambuko/Matsangoni	18/07/2017	3°23'23.0"S	39°55'36.5"E
SAMP35	Kenya	Kilifi county	Chambuko/Matsangoni	18/07/2017	3°23'23.0"S	39°55'36.5"E
SAMP36	Kenya	Kilifi county	Chambuko/Matsangoni	18/07/2017	3°23'23.0"S	39°55'36.5"E
SAMP37	Kenya	Taita Taveta county	Taita FTC	18/07/2017	3°15'39.51''N	38°12'20.80''E
SAMP39	Kenya	Taita Taveta county	Taita FTC	18/07/2017	3°15'39.40" N	38°12'20.73" E
SAMP4	Kenya	Kakamega County	Shirobani	18/07/2017	0°15'42.98''N	34°55'40.31''E
SAMP41	Kenya	Taita Taveta county	Taita FTC	18/07/2017	3°15'39.40"N	38°12'20.73"E
SAMP42	Kenya	Taita Taveta county	Taita FTC	18/07/2017	3°15'39.40"N	38°12'20.73"E
SAMP45	Kenya	Kilifi County	Mtwapa	18/07/2017	3°56'06.7"S	39°44'55.3"E
SAMP46	Kenya	Kilifi County	Mtwapa	18/07/2017	3°56'06.7"S	39°44'55.3"E
SAMP47	Kenya	Bungoma county	Mt. Elgon	18/07/2017	0°34'10.70''N	34°22'54.61''E
SAMP48	Kenya	Bungoma county	Mt. Elgon	18/07/2017	0°34'10.70" N	34°22'54.61" E
SAMP49	Kenya	Bungoma county	Mt. Elgon	18/07/2017	0°34'10.70"N	34°22'54.61"E
SAMP5	Kenya	Vihiga County	Makuchi	18/07/2017	0°09'09.22"N	34°51'20.48"E
SAMP50	Kenya	Bungoma county	Mt. Elgon	18/07/2017	0°34'10.70"N	34°22'54.61"E
SAMP51	Kenya	Isiolo County	Isiolo A2	18/07/2017	0°07'47.31''N	37°20'04.46''E
SAMP52	Kenya	Isiolo County	Isiolo A2	18/07/2017	0°07'47.31"N	37°20'04.46"E
SAMP53	Kenya	Meru county	Timau 1	18/07/2017	0°06'06.94''N	37°10'14.79''E
SAMP54	Kenya	Meru county	Timau 1	18/07/2017	0°06'06.94"N	37°10'14.79"E
SAMP55	Kenya	Meru county	Weru	18/07/2017	0°02'33.59''N	37°16'39.17''E
SAMP56	Kenya	Meru county	Weru	18/07/2017	0°02'33.59"N	37°16'39.17"E
SAMP57	Kenya	Kitui county	Kasanga	18/07/2017	0°27'41.39''N	38°05'05.93''E
SAMP58	Kenya	Kitui county	Kasanga	18/07/2017	0°27'41.39"N	38°05'05.93"E
SAMP59	Kenya	Meru county	Kibaranyexi	18/07/2017	0°00'01.86''N	37°19'45.37''E
SAMP6	Kenya	Vihiga County	Makuchi	18/07/2017	0°09'09.22"N	34°51'20.48"E
SAMP60	Kenya	Meru county	Kibaranyexi	18/07/2017	0°00'01.86"N	37°19'45.37"E
SAMP61	Kenya	Meru county	Githongo A2	18/07/2017	0°00'32.05''N	37°20'55.25''E
SAMP62	Kenya	Meru county	Githongo A2	18/07/2017	0°00'32.05"N	37°20'55.25"E
SAMP63	Kenya	Machakos County	Kithimani	18/07/2017	1°08'0.0"S	37°41'00.0"E
SAMP64	Kenya	Machakos County	Kithimani	18/07/2017	1°08'0.0"S	37°41'00.0"E
SAMP7	Kenya	Nandi County	Kiborokok	18/07/2017	0°15'27.88''N	34°45'03.98''E
SAMP8	Kenya	Nandi County	Kiborokok	18/07/2017	0°15'27.88''N	34°45'03.98''E
SAMP9	Kenya	Kakamega county	Bukha	18/07/2017	0°16'42.80''N	34°29'14.34''E
SAMP101	Madagascar	Fianarantsoa	Ambatolahikisoa-Site 9	18/07/2017	21°29'23.4"S	47°04'13.2"E
SAMP103	Madagascar	Fianarantsoa	Ambalandrotsa	18/07/2017	21°11'43.65''S	47°09'23.69''E
SAMP85	Madagascar	Fianarantsoa	Soanataoi Site3	18/07/2017	21°11'19.21''S	47°09'25.58''E
SAMP86	Madagascar	Fianarantsoa	Soanataoi Site 3	18/07/2017	21°11'19.21''S	47°09'25.58''E
SAMP87	Madagascar	Fianarantsoa	Ambaloyahy Site1	18/07/2017	21°15'32.61''S	47°10'01.74''E
SAMP88	Madagascar	Fianarantsoa	Ambaldiahf - Site 1	18/07/2017	21°15'32.61''S	47°10'01.74''E
SAMP89	Madagascar	Fianarantsoa	Andranolava Site2	18/07/2017	21°15'16.95''S	47°09'25.58''E
SAMP90	Madagascar	Fianarantsoa	Adranolava Site 2	18/07/2017	21°15'16.95''S	47°09'25.58''E
SAMP91	Madagascar	Fianarantsoa	Ambayovaky Site4	18/07/2017	21°10'46.70''S	47°10'40.48''E
SAMP92	Madagascar	Fianarantsoa	Ambayovaky Site 4	18/07/2017	21°10'46.70''S	47°10'40.48''E
SAMP93	Madagascar	Fianarantsoa	Amdibanjiana Site 5	18/07/2017	21°13'45.55''S	47°06'03.68''E
SAMP94	Madagascar	Fianarantsoa	Amdibanjiana Site 5	18/07/2017	21°13'45.55''S	47°06'03.68''E
SAMP97	Madagascar	Fianarantsoa	Iranjo Site 7	18/07/2017	21°11'51.40''S	47°09'59.49''E
SAMP99	Madagascar	Fianarantsoa	Maroyr Elto Site 8	18/07/2017	21°12'59.12''S	47°09'48.83''E
SAMP341	Malta	Northern Region	Rabat	26/04/2017	35°53'00.3''N	14°24'26.6''E
SAMP346	Malta	Northern Region	Rabat	26/04/2017	35°53'00.3''N	14°24'26.6''E
SAMP347	Malta	Southern Region	Qrendi	26/04/2017	35°49'27.7''N	14°27'06.8''E
SAMP348	Malta	Southern Region	Qrendi	26/04/2017	35°49'27.7''N	14°27'06.8''E
SAMP349	Malta	Southern Region	Qrendi	26/04/2017	35°49'27.7''N	14°27'06.8''E
SAMP351	Malta	Northern Region	Mellieha	26/04/2017	35°58'55.8''N	14°20'11.3''E
SAMP352	Malta	Northern Region	Mellieha	26/04/2017	35°58'55.8''N	14°20'11.3''E
SAMP353	Malta	Northern Region	Mellieha	26/04/2017	35°58'55.8''N	14°20'11.3''E
SAMP354	Malta	Northern Region	Mellieha	26/04/2017	35°58'55.8''N	14°20'11.3''E
SAMP358	Malta	Northern Region	Mellieha	26/04/2017	35°58'55.8''N	14°20'11.3''E
SAMP1085	Mexico	Yucatan	San Dionisio	09/10/2017	20°05'83"N	88°77'08"W
SAMP1087	Mexico	Yucatan	San Dionisio	09/10/2017	20°05'83"N	88°77'08"W
SAMP1105	Mexico	Jalisco	Zapotlán el Grande	06/09/2017	19°42'13''N	103°27'5''W
SAMP1106	Mexico	Jalisco	Zapotlán el Grande	06/09/2017	19°42'13''N	103°27'5''W
SAMP1109	Mexico	Jalisco	Zapotlan El Grande	06/09/2017	19°42'13''N	103°27'5''W
SAMP1135	Mexico	Jalisco	Zapotlan el Fresnito	06/09/2017	19°42'13.00''N	103°27'5.00''W
SAMP1136	Mexico	Jalisco	Zapotlan el Fresnito	06/09/2017	19°42'13''N	103°27'5''W
SAMP1139	Mexico	Jalisco	Zapotlan el Fresnito	06/09/2017	19°42'13''N	103°27'5''W
SAMP1141	Mexico	Jalisco	Zapotlan el Fresnito	06/09/2017	19°42'13''N	103°27'5''W
SAMP1147	Mexico	Jalisco	El Limon	06/09/2017	19°45'00"N	104°01'00"W
SAMP1149	Mexico	Jalisco	El Limon	06/09/2017	19°45'00"N	104°01'00"W
SAMP1151	Mexico	Jalisco	El Limon	06/09/2017	19°45'00"N	104°01'00"W
SAMP1165	Mexico	Jalisco	Autlán	07/09/2017	19°46'00''N	103°27'54''W
SAMP1166	Mexico	Jalisco	Autlán	07/09/2017	19°46'00''N	103°27'54''W
SAMP1168	Mexico	Jalisco	Autlán	07/09/2017	19°46'0.00''N	103°27'54''W
SAMP1169	Mexico	Jalisco	Autlan	07/09/2017	19°46'00"N	103°27'54"W
SAMP1175	Mexico	Jalisco	Mezquitan	07/09/2017	19°34'30''N	104°07'00"W
SAMP1177	Mexico	Jalisco	Mezquitan	07/09/2017	19°34'30''N	104°07'00"W
SAMP1179	Mexico	Jalisco	Mezquitan	07/09/2017	19°34'30"N	104°07'00"w
SAMP1181	Mexico	Jalisco	Mezquitan	07/09/2017	19°34'30"N	104°07'00"w
SAMP1188	Mexico	Jalisco	Mezquitan	07/09/2017	19°34'30"N	104°07'00"w
SAMP1203	Mexico	Jalisco	El Aserradero	10/09/2017	19°37'60.00''N	104°22'0.00''W
SAMP1204	Mexico	Jalisco	El Aserradero	10/09/2017	19°38'00"N	104°22'00"W
SAMP1205	Mexico	Jalisco	El Aserradero	10/09/2017	19°38'00"N	104°22'00"W
SAMP1207	Mexico	Jalisco	El Aserradero	10/09/2017	19°38'00"N	104°22'00"W
SAMP785	Mexico	Ciudad de Mexico	Milta Plana San Pablo Oztopec	22/08/2017	19°10'30.01"N	100°55'17.29"W
SAMP786	Mexico	Ciudad de Mexico	Milta Plana San Pablo Oztopec	22/08/2017	19°10'30.01"N	100°55'17.29"W
SAMP787	Mexico	Ciudad de Mexico	Milta Plana San Pablo Oztopec	22/08/2017	19°10'30.01"N	100°55'17.29"W
SAMP788	Mexico	Ciudad de Mexico	Milta Plana, San Pablo Oztopec	22/08/2017	19°10'30.01''N	99°4'42.71''W
SAMP835	Mexico	Ciudad de Mexico	Milta Alta, San Pedro Actopan	29/08/2017	19°12'59.28"N	100°56'5.00"W
SAMP836	Mexico	Ciudad de Mexico	Milta Alta, San Pedro Actopan	29/08/2017	19°12'59.28"N	100°56'5.00"W
SAMP837	Mexico	Ciudad de Mexico	Milta Alta, San Pedro Actopan	29/08/2017	19°12'59.28"N	100°56'5.00"W
SAMP838	Mexico	Ciudad de Mexico	Milta Alta, San Pedro Actopan	29/08/2017	19°12'59.28"N	100°56'5.00"W
SAMP839	Mexico	Ciudad de Mexico	Milta Alta, San Pedro Actopan	29/08/2017	19°12'59.28"N	100°56'5.00"W
SAMP840	Mexico	Ciudad de Mexico	Milta Alta, San Pedro Actopan	29/08/2017	19°12'59.28''N	99°3'55.00''W
SAMP841	Mexico	Ciudad de Mexico	Milta Alta, San Pedro Actopan	29/08/2017	19°12'59.28''N	99°3'55.00''W
SAMP842	Mexico	Ciudad de Mexico	Milta Alta, San Pedro Actopan	29/08/2017	19°12'59.28''N	99°3'55.00''W
SAMP885	Mexico	Ciudad de Mexico	Milta Plana San Antonio Tecomil	13/09/2017	19°10'20.20''N	98°58'26.86''W
SAMP887	Mexico	Ciudad de Mexico	Milta Plana San Antonio Tecomil	13/09/2017	19°10’20.203”N	98°58’26.862”W
SAMP889	Mexico	Ciudad de Mexico	Milta Plana San Antonio Tecomil	13/09/2017	19°10’20.203”N	98°58’26.862”W
SAMP891	Mexico	Ciudad de Mexico	Milta Plana San Antonio Tecomil	13/09/2017	19°10’20.203”N	98°58’26.862”W
SAMP915	Mexico	Ciudad de Mexico	Tlahuac	14/09/2017	19°14’43.327”N	98°58’29.328”W
SAMP917	Mexico	Ciudad de Mexico	Tlahuac	14/09/2017	19°14’43.327”N	98°58’29.328”W
SAMP920	Mexico	Ciudad de Mexico	Tlahuac	14/09/2017	19°14’43.327”N	98°58’29.328”W
SAMP921	Mexico	Ciudad de Mexico	Tlahuac	14/09/2017	19°14’43.327”N	98°58’29.328”W
SAMP922	Mexico	Ciudad de Mexico	Tlahuac	14/09/2017	19°14’43.327”N	98°58’29.328”W
SAMP107	Morocco	Rabat-Salé-Kénitra (Region), Salé (Province)	Parc Maamoura	27/07/2017	34°00'22.9"N	6°43'22.0"W
SAMP108	Morocco	Rabat-Salé-Kénitra (Region), Rabat (Province)	Rabat	27/07/2017	34°00'22.9"N	6°43'22"W
SAMP110	Morocco	Rabat-Salé-Kénitra (Region), Rabat (Province)	Rabat	27/07/2017	34°00'22.9"N	6°43'22"W
SAMP112	Morocco	Marrakech, Safi (Region), Al Haouz (Province)	Aghmat	27/07/2017	31°27'39.3"N	7°51'54.8"W
SAMP114	Morocco	Marrakech, Safi (Region), Al Haouz (Province)	Aghmat	27/07/2017	31°27'39.3"N	7°51'54.8"W
SAMP117	Morocco	Marrakech, Safi (Region), Al Haouz (Province)	Aghmat	27/07/2017	31°27'39.3"N	7°51'54.8"W
SAMP119	Morocco	Marrakech, Safi (Region), Al Haouz (Province)	Aghmat	27/07/2017	31°27'39.3"N	7°51'54.8"W
SAMP122	Morocco	Tanger, Tétouan, Al Hoceïma (Region), Ouezzane (Province)	Ouezzane	27/07/2017	34°48'18.9''N	5°28'57.7''W
SAMP123	Morocco	Tanger, Tétouan, Al Hoceïma (Region), Tangier (Province)	Tangier	27/07/2017	34°48'18.9"N	5°28'57.7"W
SAMP138	Morocco	Tanger, Tétouan, Al Hoceïma (Region), Ouezzane (Province)	Ouezzane	27/07/2017	34°48'18.9''N	5°28'57.7''W
SAMP139	Morocco	Tanger, Tétouan, Al Hoceïma (Region), Tangier (Province)	Tangier	27/07/2017	34°48'18.9"N	5°28'57.7"W
SAMP141	Morocco	Tanger, Tétouan, Al Hoceïma (Region), Ouezzane (Province)	Ouezzane	27/07/2017	34°48'18.9''N	5°28'57.7''W
SAMP142	Morocco	Tanger, Tétouan, Al Hoceïma (Region), Ouezzane (Province)	Ouezzane	27/07/2017	34°48'18.9''N	5°28'57.7''W
SAMP143	Morocco	Tanger, Tétouan, Al Hoceïma (Region), Ouezzane (Province)	Ouezzane	27/07/2017	34°48'18.9''N	5°28'57.7''W
SAMP144	Morocco	Tanger, Tétouan, Al Hoceïma (Region), Tangier (Province)	Tangier	27/07/2017	34°48'18.9"N	5°28'57.7"W
SAMP146	Morocco	Rabat-Salé-Kénitra (Region), Salé (Province)	Parc Maamoura	27/07/2017	34°00'22.9"N	6°43'22.0"W
SAMP151	Morocco	Rabat-Salé-Kénitra (Region), Salé (Province)	Parc Maamoura	27/07/2017	34°00'22.9"N	6°43'22.0"W
SAMP154	Morocco	Rabat-Salé-Kénitra (Region), Salé (Province)	Parc Maamoura	27/07/2017	34°00'22.9"N	6°43'22.0"W
SAMP157	Morocco	Rabat-Salé-Kénitra (Region), Salé (Province)	Parc Maamoura	26/07/2017	34°00'22.9"N	6°43'22.0"W
SAMP158	Morocco	Rabat-Salé-Kénitra (Region), Salé (Province)	Parc Maamoura	26/07/2017	34°00'22.9"N	6°43'22.0"W
SAMP159	Morocco	Rabat-Salé-Kénitra (Region), Salé (Province)	Parc Maamoura	26/07/2017	34°00'22.9"N	6°43'22.0"W
SAMP164	Morocco	Marrakech, Safi (Region), Al Haouz (Province)	Aghmat	26/07/2017	31°27'39.3''N	7°51'54.8''W
SAMP171	Morocco	Marrakech, Safi (Region), Al Haouz (Province)	Aghmat	26/07/2017	31°27'39.3''N	7°51'54.8''W
SAMP172	Morocco	Marrakech, Safi (Region), Al Haouz (Province)	Aghmat	26/07/2017	31°27'39.3''N	7°51'54.8''W
SAMP173	Morocco	Marrakech, Safi (Region), Al Haouz (Province)	Aghmat	26/07/2017	31°27'39.3"N	7°51'54.8"W
SAMP1331	Panama	Guna Yala Comarca	Playón Chico	12/10/2017	9°18'12.4''N	78°14'11.9''W
SAMP1332	Panama	Guna Yala Comarca	Playón Chico	12/10/2017	9°18'12.4''N	78°14'11.9''W
SAMP1333	Panama	Guna Yala Comarca	Playón Chico	12/10/2017	9°18'12.4''N	78°14'11.9''W
SAMP1334	Panama	Darien Province	Meteti	01/10/2017	8°27'58.7''N	77°56'53.6''W
SAMP1335	Panama	Darién Province	Meteti	01/10/2017	8°27'58.7''N	77°56'53.6''W
SAMP1337	Panama	Darién Province	Meteti	01/10/2017	8°27'58.7''N	77°56'53.6''W
SAMP1338	Panama	Darien Province	Meteti	01/10/2017	8°28'19.6''N	77°57'10.3''W
SAMP1340	Panama	Darien Province	Meteti	01/10/2017	8°28'19.6''N	77°57'10.3''W
SAMP1345	Panama	Darién Province	Meteti	01/10/2017	8°27'58.7''N	77°56'53.6''W
SAMP1347	Panama	Darien Province	Meteti	01/10/2017	8°28'19.6''N	77°57'10.3''W
SAMP1351	Panama	West Panama Province	Arraijan	27/10/2017	8°27'58.7''N	77°56'53.6''W
SAMP1353	Panama	West Panama Province	Arraijan	27/10/2017	9°00'09.8''N	79°46'36.5''W
SAMP1355	Panama	West Panama Province	Arraijan	27/10/2017	9°00'08.8''N	79°47'26''W
SAMP1356	Panama	West Panama Province	Arraijan	27/10/2017	9°00'08.8''N	79°47'26''W
SAMP1357	Panama	West Panama Province	Arraijan	27/10/2017	9°00'09.8''N	79°46'36.5''W
SAMP1359	Panama	Cocle Province	Aguadulce	15/10/2017	8°15'25.3''N	80°32'30.8''W
SAMP1360	Panama	Cocle Province	Aguadulce	15/10/2017	8°15'25.3''N	80°32'30.8''W
SAMP1361	Panama	Cocle Province	Aguadulce	15/10/2017	8°15'25.3''N	80°32'30.8''W
SAMP1362	Panama	Cocle Province	Aguadulce	15/10/2017	8°15'25.3''N	80°32'30.8''W
SAMP1363	Panama	Herrera Province	Ocu	10/09/2017	8°04'44.4''N	80°45'42.7''W
SAMP1364	Panama	Herera Province	Ocu	10/09/2017	8°04'44.4''N	80°45'42.7''W
SAMP1366	Panama	Herera Province	Ocu	10/09/2017	8°04'44.4''N	80°45'42.7''W
SAMP1367	Panama	Veraguas Province	Santa Fe	12/09/2017	8°25'21.9''N	81°03'16.4''W
SAMP1368	Panama	Veraguas Province	Santa Fe	12/09/2017	8°25'21.90''N	81°3'16.4''W
SAMP1369	Panama	Veraguas	Santa Fé	12/09/2017	8°25'21.9''N	81°03'16.4''W
SAMP1370	Panama	Veraguas	Santa Fé	12/09/2017	8°25'21.9''N	81°03'16.4''W
SAMP1371	Panama	Chiriqui Province	Gualaca	17/09/2017	8°31'16.3''N	82°11'38.2''W
SAMP1374	Panama	Chiriqui Province	Gualaca	17/09/2017	8°31'16.3''N	82°11'38.2''W
SAMP1377	Panama	Chiriqui Province	Canaza	17/09/2017	8°32'36.2''N	82°40'07.8''W
SAMP1379	Panama	Chiriqui Province	Mirador	17/09/2017	8°36'31.3''N	82°37'59''W
SAMP1382	Panama	Chiriqui Province	Gariche	17/09/2017	8°28'12.80''N	82°46'39.7''W
SAMP1383	Panama	Darién Province	Gariche	17/09/2017	8°28'12.8''N	82°46'39.7''W
SAMP1385	Panama	Chiriqui Province	La Libertad	17/09/2017	8°30'24.9''N	82°47'04.7''W
SAMP1386	Panama	Darién Province	La Libertad, Santa Fe	17/09/2017	8°30'24.9''N	82°47'04.7''W
SAMP1387	Panama	Darién Province	La Libertad, Santa Fe	17/09/2017	8°30'24.9''N	82°47'04.7''W
SAMP1388	Panama	Darién Province	La Libertad, Santa Fe	17/09/2017	8°30'24.9''N	82°47'04.7''W
SAMP431	Portugal	Beira Baixa Province	Penamacor	11/04/2017	40°09'48.40"N	7°09'43.34"W
SAMP432	Portugal	Beira Baixa Province	Penamacor	11/04/2017	40°09'48.40"N	7°09'43.34"W
SAMP433	Portugal	Beira Baixa Province	Penamacor	11/04/2017	40°09'48.40"N	7°09'43.34"W
SAMP434	Portugal	Beira Baixa Province	Penamacor	11/04/2017	40°09'48.40"N	7°09'43.34"W
SAMP436	Portugal	Beira Baixa Province	Cova do Gato	11/09/2017	39°49'30.73"N	7°27'42.38"W
SAMP437	Portugal	Beira Baixa Province	Cova do Gato	11/09/2017	39°49'30.73"N	7°27'42.38"W
SAMP438	Portugal	Beira Baixa Province	Cova do Gato	11/09/2017	39°49'30.73"N	7°27'42.38"W
SAMP439	Portugal	Beira Baixa Province	Cova do Gato	11/09/2017	39°49'30.73"N	7°27'42.38"W
SAMP2244	Puerto Rico (USA)	North Region	Rio Piedras	28/02/2018	18°24'05.0"N	66°03'09.1"W
SAMP2248	Puerto Rico (USA)	North Region	Rio Piedras	24/02/2018	18°24'14.6"N	66°02'40.8"W
SAMP2291	Puerto Rico (USA)	East Region	Culebra	25/02/2018	18°19'40.1"N	65°18'53.9"W
SAMP2293	Puerto Rico (USA)	East Region	Loiza	25/02/2018	18°27'17.9"N	65°58'27.4"W
SAMP2315	Puerto Rico (USA)	West Region	Mayaguez	23/02/2018	18°11'4''N	67°9'19''W
SAMP2354	Puerto Rico (USA)	West Region	Mayaguez	04/03/2018	18°13'40''N	67°9'10''W
SAMP2357	Puerto Rico (USA)	West Region	Mayaguez	04/03/2018	18°11'51''N	67°8'21''W
SAMP2407	Puerto Rico (USA)	South Region	Salinas	08/03/2018	17°57'34.4"N	66°13'33.3"W
SAMP2408	Puerto Rico (USA)	South Region	Salinas	08/03/2018	17°57'34.4"N	66°13'33.3"W
SAMP2409	Puerto Rico (USA)	South Region	Salinas	08/03/2018	17°57'34.4"N	66°13'33.3"W
SAMP2410	Puerto Rico (USA)	South Region	Salinas	08/03/2018	17°57'34.4"N	66°13'33.3"W
SAMP2411	Puerto Rico (USA)	South Region	Salinas	08/03/2018	17°57'34.4"N	66°13'33.3"W
SAMP2412	Puerto Rico (USA)	South Region	Salinas	08/03/2018	17°57'34.4"N	66°13'33.3"W
SAMP2413	Puerto Rico (USA)	South Region	Salinas	08/03/2018	17°57'34.4"N	66°13'33.3"W
SAMP2416	Puerto Rico (USA)	North Region	Manati	04/04/2018	18°28'24.0"N	66°31'26.4"W
SAMP2417	Puerto Rico (USA)	North Region	Manati	04/04/2018	18°28'24.0"N	66°31'26.4"W
SAMP2423	Puerto Rico (USA)	North Region	Trujillo Alto	05/04/2018	18°20'12.7"N	65°59'28.1"W
SAMP2424	Puerto Rico (USA)	North Region	Trujillo Alto	05/04/2018	18°20'12.7"N	65°59'28.1"W
SAMP2425	Puerto Rico (USA)	North Region	Trujillo Alto	05/04/2018	18°20'12.7"N	65°59'28.1"W
SAMP2428	Puerto Rico (USA)	West Region	Aguada	11/03/2018	18°21'40''N	67°8'30''W
SAMP2431	Puerto Rico (USA)	East Region	Ceiba	25/02/2018	18°15'49.2"N	65°42'33.6"W
SAMP2433	Puerto Rico (USA)	North Region	Carolina	25/02/2018	18°18'05.54''N	65°56'21.04''W
SAMP2435	Puerto Rico (USA)	East Region	Fajardo	25/02/2018	18°20'51.9"N	65°38'40.9"W
SAMP2437	Puerto Rico (USA)	East Region	Rio Grande, Bairro Carola	25/02/2018	18°21'00.87''N	65°46'00.87''W
SAMP2439	Puerto Rico (USA)	East Region	Rio Grande, Villas de Loiza	25/02/2018	18°23'19.89''N	65°52'00.13''W
SAMP2441	Puerto Rico (USA)	East Region	Mediania Alta, Loiza, Rio Grande	25/02/2018	18°25'13.30''N	65°50'30.53''W
SAMP2446	Puerto Rico (USA)	North Region	Toa Alta	14/05/2018	18°23'10.1"N	66°12'57.6"W
SAMP2448	Puerto Rico (USA)	North Region	Toa Alta	14/05/2018	18°23'10.1"N	66°12'57.6"W
SAMP2449	Puerto Rico (USA)	North Region	Toa Alta	14/05/2018	18°23'10.1"N	66°12'57.6"W
SAMP2450	Puerto Rico (USA)	North Region	Toa Alta	14/05/2018	18°23'10.1"N	66°12'57.6"W
SAMP2451	Puerto Rico (USA)	North Region	Toa Alta	14/05/2018	18°23'10.1"N	66°12'57.6"W
SAMP2453	Puerto Rico (USA)	West Region	Anasco, Barrio Hatillo	14/05/2018	18°18'03.9"N	67°11'00.2"W
SAMP2455	Puerto Rico (USA)	West Region	Anasco	14/05/2018	18°18'03.9''N	67°11'00.2''W
SAMP2456	Puerto Rico (USA)	West Region	Anasco	14/05/2018	18°18'03.9''N	67°11'00.2''W
SAMP2458	Puerto Rico (USA)	South Region	Santa Isabel	14/05/2018	17°58'43.3''N	66°22'33.1''W
SAMP2460	Puerto Rico (USA)	South Region	Santa Isabel	14/05/2018	17°58'43.3''N	66°22'33.1''W
SAMP2461	Puerto Rico (USA)	South Region	Santa Isabel	14/05/2018	17°58'43.3''N	66°22'33.1''W
SAMP2462	Puerto Rico (USA)	South Region	Santa Isabel , Carr. 1, Km 99.9 Int. Bo. Jauca, Sector Destino	14/05/2018	17°58'43.3"N	66°22'33.1"W
SAMP2463	Puerto Rico (USA)	South Region	Santa Isabel	14/05/2018	17°58'43.3''N	66°22'33.1''W
SAMP2464	Puerto Rico (USA)	South Region	Santa Isabel	14/05/2018	17°58'43.3''N	66°22'33.1''W
SAMP2466	Puerto Rico (USA)	West Region	Anasco	24/05/2018	18°18'22.2''N	67°09'38.6''W
SAMP2468	Puerto Rico (USA)	West Region	Anasco	24/05/2018	18°18'22.2''N	67°09'38.6''W
SAMP2469	Puerto Rico (USA)	West Region	Anasco	24/05/2018	18°18'22.2''N	67°09'38.6''W
SAMP2470	Puerto Rico (USA)	West Region	Anasco	24/05/2018	18°18'22.2''N	67°09'38.6''W
SAMP2471	Puerto Rico (USA)	West Region	Anasco	24/05/2018	18°18'22.2''N	67°09'38.6''W
SAMP2473	Puerto Rico (USA)	Center Region	Comerio	24/05/2018	18°13'38.7"N	66°12'07.7"W
SAMP2475	Puerto Rico (USA)	Center Region	Comerio	24/05/2018	18°13'38.7"N	66°12'07.7"W
SAMP2476	Puerto Rico (USA)	Center Region	Comerio	24/05/2018	18°13'38.7"N	66°12'07.7"W
SAMP2477	Puerto Rico (USA)	Center Region	Comerio	24/05/2018	18°13'38.7"N	66°12'07.7"W
SAMP2480	Puerto Rico (USA)	Center Region	Tibes	2007-01-11	18°02'56.4"N	66°37'22.8"W
SAMP2482	Puerto Rico (USA)	South Region	Sector Santa Isabel	2007-01-08	18°01'55.6"N	66°22'43.3"W
SAMP2484	Puerto Rico (USA)	South Region	Salinas	01/10/2007	18°00'17.0"N	66°15'41.3"W
SAMP2486	Puerto Rico (USA)	South Region	Juana Diaz, Sector Ranavales	01/11/2007	18°03'02.3"N	66°29'57.2"W
SAMP2487	Puerto Rico (USA)	South Region	Ponce	01/11/2007	18°01'09.6"N	66°37'26.0"W
SAMP2488	Puerto Rico (USA)	Center Region	Cayey	01/08/2007	18°06'37.8"N	66°09'57.2"W
SAMP2489	Puerto Rico (USA)	West Region	Aguada	27/02/2009	18°22'45.8"N	67°11'04.1"W
SAMP2490	Puerto Rico (USA)	Center Region	Corozal	27/02/2009	18°19'48.7"N	66°17'46.7"W
SAMP2492	Puerto Rico (USA)	West Region	Aguada	27/02/2009	18°22'43.4"N	67°11'21.0"W
SAMP2494	Puerto Rico (USA)	West Region	Aguada	06/03/2009	18°22'55.2"N	67°11'20.6"W
SAMP2495	Puerto Rico (USA)	West Region	Mayaguez	06/03/2009	18°13'08.6"N	67°08'40.9"W
SAMP2496	Puerto Rico (USA)	South Region	Guayama	06/03/2009	17°59'19.3"N	66°05'12.8"W
SAMP2497	Puerto Rico (USA)	West Region	Aguada	27/02/2009	18°22'44.8"N	67°11'26.6"W
SAMP2499	Puerto Rico (USA)	West Region	Aguada	27/02/2009	18°22'45.8"N	67°11'04.1"W
SAMP2500	Puerto Rico (USA)	North Region	Quebradillas	27/02/2009	18°28'42.9"N	66°57'00.3"W
SAMP2501	Puerto Rico (USA)	West Region	Moca	06/03/2009	18°24'01.9"N	67°07'03.5"W
SAMP2502	Puerto Rico (USA)	Center Region	Corozal #3	21/02/2009	18°17'34.9"N	66°18'24.2"W
SAMP2503	Puerto Rico (USA)	West Region	Moca	06/03/2009	18°24'21.6"N	67°07'13.8"W
SAMP2505	Puerto Rico (USA)	South Region	Guayanilla #2	01/01/2009	18°01'07.0"N	66°47'09.3"W
SAMP2507	Puerto Rico (USA)	South Region	Juana Diaz	01/01/2007	18°02'58.3"N	66°30'07.5"W
SAMP2508	Puerto Rico (USA)	South Region	Guayama #3	2007-01-01	18°00'07.8"N	66°06'32.8"W
SAMP2509	Puerto Rico (USA)	West Region	Mayaguez #2	2007-01-02	18°10'40.6"N	67°08'37.2"W
SAMP2511	Puerto Rico (USA)	South Region	Ponce, Serralles #2	2007-01-03	18°01'06.4"N	66°37'09.4"W
SAMP2513	Puerto Rico (USA)	North Region	Sector Villalba, Bayamon	01/01/2007	18°21'10.1"N	66°10'16.0"W
SAMP2517	Puerto Rico (USA)	South Region	Juana Diaz #3	01/12/2007	18°03'30.3"N	66°30'39.4"W
SAMP2518	Puerto Rico (USA)	n/a	n/a	06/04/2004	n/a	n/a
SAMP2519	Puerto Rico (USA)	n/a	n/a	06/04/2004	n/a	n/a
SAMP2520	Puerto Rico (USA)	n/a	n/a	06/04/2004	n/a	n/a
SAMP2521	Puerto Rico (USA)	n/a	n/a	06/04/2004	n/a	n/a
SAMP2523	Puerto Rico (USA)	n/a	n/a	06/04/2004	n/a	n/a
SAMP2524	Puerto Rico (USA)	Center Region	Corozal #1	19/02/2009	18°20'37.4"N	66°19'41.2"W
SAMP2944	Puerto Rico (USA)	East Region	San Lorenzo	01/05/2018	18°11'25.6"N	65°57'39.1"W
SAMP2945	Puerto Rico (USA)	North Region	Barrio Cupey	01/05/2018	18°21'06.1"N	66°03'06.4"W
SAMP2946	Puerto Rico (USA)	North Region	Puerto Nuevo	01/04/2018	18°24'59.5"N	66°04'59.4"W
SAMP2947	Puerto Rico (USA)	Center Region	Cayey	15/02/2018	18°06'41.9"N	66°10'18.1"W
SAMP2948	Puerto Rico (USA)	North Region	Cupey	14/06/2018	18°23'28.5"N	66°03'40.3"W
SAMP2949	Puerto Rico (USA)	Center Region	Jayuya, A-37, Res. Matel #1 Km. 2.2	01/06/2018	18°13'38.1"N	66°35'38.9"W
SAMP2950	Puerto Rico (USA)	Center Region	Jayuya, A-37, Res. Matel #1 Km. 2.2	01/06/2018	18°13'38.1"N	66°35'38.9"W
SAMP2951	Puerto Rico (USA)	Center Region	Jayuya, A-37, Res. Matel #1 Km. 2.2	01/06/2018	18°13'38.1"N	66°35'38.9"W
SAMP2952	Puerto Rico (USA)	Center Region	Jayuya, A-37, Res. Matel #1 Km. 2.2	01/06/2018	18°13'38.1"N	66°35'38.9"W
SAMP2953	Puerto Rico (USA)	Center Region	Jayuya, A-37, Res. Matel #1 Km. 2.2	01/06/2018	18°13'38.1"N	66°35'38.9"W
SAMP2954	Puerto Rico (USA)	Center Region	Jayuya, A-37, Res. Matel #1 Km. 2.2	01/06/2018	18°13'38.1"N	66°35'38.9"W
SAMP2955	Puerto Rico (USA)	Center Region	Jayuya, A-37, Res. Matel #1 Km. 2.2	01/06/2018	18°13'38.1"N	66°35'38.9"W
SAMP2956	Puerto Rico (USA)	West Region	Bo. Duey Bajo, Km 48.5, San German	03/05/2018	18°07'09.4"N	67°04'53.1"W
SAMP2957	Puerto Rico (USA)	West Region	Bo. Duey Bajo, Km 48.5, San German	03/05/2018	18°07'09.4"N	67°04'53.1"W
SAMP2959	Puerto Rico (USA)	West Region	Bo. Duey Bajo, Km 48.5, San German	03/05/2018	18°07'09.4"N	67°04'53.1"W
SAMP2960	Puerto Rico (USA)	West Region	Bo. Duey Bajo, Km 48.5, San German	03/05/2018	18°07'09.4"N	67°04'53.1"W
SAMP2961	Puerto Rico (USA)	West Region	Bo. Duey Bajo, Km 48.5, San German	03/05/2018	18°07'09.4"N	67°04'53.1"W
SAMP3093	Puerto Rico (USA)	Center Region	Corozal	2009	18°19'48.7''N	66°17'46.7''W
SAMP3194	Puerto Rico (USA)	Center Region	Corozal #1	2009-02-01	18°20'37.40''N	66°19'41.2''W
SAMP3276	Puerto Rico (USA)	North Region	Rio Piedras	14/06/2018	18°22'42.4"N	66°04'10.0"W
SAMP3277	Puerto Rico (USA)	South Region	Juana Dias	14/06/2018	18°01'41.2"N	66°31'22.1"W
SAMP3278	Puerto Rico (USA)	South Region	Santa Isabel, Portal del Valle	18/06/2018	18°00'34.1"N	66°22'57.5"W
SAMP3279	Puerto Rico (USA)	South Region	Pozo Hondo, Guayama	18/06/2018	18°00'32.5"N	66°22'57.9"W
SAMP3280	Puerto Rico (USA)	Center Region	Cayey, Comunidad San Tomas	18/06/2018	18°06'25.6"N	66°10'24.8"W
SAMP3281	Puerto Rico (USA)	Center Region	Reparto Montellano, Cayey	18/06/2018	18°06'38.3"N	66°08'41.8"W
SAMP3282	Puerto Rico (USA)	Center Region	Expreso Luis A. Ferre, Cayey	18/06/2018	18°08'19.7"N	66°06'48.0"W
SAMP3283	Puerto Rico (USA)	East Region	Gurabo, Universidad del Turabo	18/06/2018	18°14'36.6"N	66°00'27.2"W
SAMP3284	Puerto Rico (USA)	North Region	San Juan, Av. Paraná	18/06/2018	18°23'00.6"N	66°03'36.3"W
SAMP3286	Puerto Rico (USA)	West Region	Aguadilla	15/06/2018	18°28'53''N	67°8'56''W
SAMP3287	Puerto Rico (USA)	West Region	Aguadilla	15/06/2018	18°26'35''N	67°8'30''W
SAMP3288	Puerto Rico (USA)	West Region	Aguadilla Carrettera 107, Km 1.4	15/06/2018	18°27'15''N	67°9'14''W
SAMP3289	Puerto Rico (USA)	West Region	Aguadilla	15/06/2018	18°28'12''N	67°7'24''W
SAMP3290	Puerto Rico (USA)	West Region	Mayaguez, 261-279 Calle San Ignacio	15/06/2018	18°11'57''N	67°7'55''W
SAMP3291	Puerto Rico (USA)	West Region	Mayaguez, Carr. 105	15/06/2018	18°11'56''N	67°5'60''W
SAMP3292	Puerto Rico (USA)	West Region	Mayaguez, Carr. 105	15/06/2018	18°11'13''N	67°4'45''W
SAMP3293	Puerto Rico (USA)	West Region	Aguadilla	15/06/2018	18°25'52''N	67°9'19''W
SAMP3294	Puerto Rico (USA)	West Region	Mayaguez, Carr. 105	16/06/2018	18°11'13''N	67°3'22''W
SAMP3295	Puerto Rico (USA)	West Region	Mayaguez, Carr. 105	16/06/2018	18°10'55''N	67°2'29''W
SAMP3296	Puerto Rico (USA)	West Region	Mayaguez, Carr. 357	16/06/2018	18°11'21.0"N	67°01'07.0"W
SAMP3297	Puerto Rico (USA)	West Region	Moca, Carr. 357	16/06/2018	18°11'18''N	66°59'53''W
SAMP3298	Puerto Rico (USA)	West Region	Moca, Carr. 105	16/06/2018	18°10'52''N	66°59'10''W
SAMP3299	Puerto Rico (USA)	West Region	Moca, Carr. 120	16/06/2018	18°9'46''N	66°59'41''W
SAMP3301	Puerto Rico (USA)	West Region	Sabana Grande, Carr. Pr-120	16/06/2018	18°8'42''N	66°57'39''W
SAMP3302	Puerto Rico (USA)	West Region	Sabana Grande, Carr. Pr-120	16/06/2018	18°7'40''N	66°57'9''W
SAMP3303	Puerto Rico (USA)	West Region	Sabana Grande, Carr. Pr-120	16/06/2018	18°6'46''N	66°57'12''W
SAMP3304	Puerto Rico (USA)	West Region	Sabana Grande, Carr. Pr-120	16/06/2018	18°5'12''N	66°57'50''W
SAMP3305	Puerto Rico (USA)	West Region	Sabana Grande, Caminos Dos Pueblo	16/06/2018	18°04'55.0"N	66°58'55.7"W
SAMP3306	Puerto Rico (USA)	West Region	Cabo Rojo, Boulevard Guanajibo	16/06/2018	18°10'3''N	67°10'50''W
SAMP3307	Puerto Rico (USA)	West Region	Cabo Rojo, Calle Cadiz	16/06/2018	18°8'31''N	67°10'38''W
SAMP3308	Puerto Rico (USA)	West Region	Cabo Rojo, Carr. 102	16/06/2018	18°07'14.0"N	67°11'02.0"W
SAMP3309	Puerto Rico (USA)	West Region	Aguadilla, Carr. 4443	17/06/2018	18°24'6''N	67°8'42''W
SAMP3310	Puerto Rico (USA)	West Region	Moca, Carr. 111	17/06/2018	18°23'49''N	67°6'55''W
SAMP3311	Puerto Rico (USA)	West Region	Moca, Carr. 111	17/06/2018	18°22'58''N	67°5'36''W
SAMP3312	Puerto Rico (USA)	West Region	Moca, Carr. 111	17/06/2018	18°22'17''N	67°4'10''W
SAMP3313	Puerto Rico (USA)	West Region	Moca, Carr. 111	17/06/2018	18°21'36''N	67°2'37''W
SAMP3314	Puerto Rico (USA)	West Region	San Sebastian, Carr. 111	17/06/2018	18°21'9''N	67°1'5''W
SAMP3315	Puerto Rico (USA)	West Region	San Sebastian, Carr. 111	17/06/2018	18°20'30''N	66°59'24''W
SAMP3316	Puerto Rico (USA)	West Region	San Sebastian, Av. Emerito Estrada Rivera	17/06/2018	18°20'16''N	66°57'48''W
SAMP3317	Puerto Rico (USA)	West Region	San Sebastian, Av. Emerito Estrada Rivera	17/06/2018	18°19'23''N	66°56'32''W
SAMP3318	Puerto Rico (USA)	West Region	San Sebastian	17/06/2018	18°18'38''N	66°55'4''W
SAMP3319	Puerto Rico (USA)	Center Region	Lares, Av. Los Patriotas	17/06/2018	18°17'57''N	66°53'53''W
SAMP3320	Puerto Rico (USA)	Center Region	Lares, Carr. 129	17/06/2018	18°17'56''N	66°52'15''W
SAMP3321	Puerto Rico (USA)	Center Region	Lares, Carr. 129	17/06/2018	18°19'25''N	66°52'4''W
SAMP3322	Puerto Rico (USA)	Center Region	Lares, Carr. 129	17/06/2018	18°20'10''N	66°50'33''W
SAMP3323	Puerto Rico (USA)	North Region	Camuy, Carr. 129	17/06/2018	18°21'2''N	66°49'14''W
SAMP3324	Puerto Rico (USA)	North Region	Hatillo, Carr. 129	17/06/2018	18°22'2''N	66°48'11''W
SAMP3325	Puerto Rico (USA)	North Region	Hatillo, Carr. 129	17/06/2018	18°23'34''N	66°47'27''W
SAMP3326	Puerto Rico (USA)	North Region	Hatillo, Carr. 129	17/06/2018	18°24'52''N	66°46'17''W
SAMP3327	Puerto Rico (USA)	North Region	Arecibo, Carr. 129	17/06/2018	18°26'34''N	66°45'22''W
SAMP3328	Puerto Rico (USA)	West Region	Mayaguez, College Gardens	18/06/2018	18°13'25''N	67°8'11''W
SAMP3329	Puerto Rico (USA)	West Region	Mayaguez, Home Depot	18/06/2018	18°14'28''N	67°9'51''W
SAMP3330	Puerto Rico (USA)	West Region	Mayaguez, Calle Dávilas	18/06/2018	18°12'58''N	67°8'55''W
SAMP3331	Puerto Rico (USA)	West Region	Mayaguez, Carr. 351	18/06/2018	18°12'45''N	67°7'2''W
SAMP3332	Puerto Rico (USA)	West Region	Mayaguez, Carr. 342	18/06/2018	18°14'20''N	67°7'59''W
SAMP3333	Puerto Rico (USA)	West Region	Mayaguez, Calle Los Robles	18/06/2018	18°15'59''N	67°9'58''W
SAMP3334	Puerto Rico (USA)	West Region	San German, Carr. 3362	18/06/2018	18°4'56''N	67°0'28''W
SAMP3399	Puerto Rico (USA)	South Region	Ponce, Carr. 123, Km 17.3, Corral Viejo, Hacienda Buena Vista	22/06/2018	18°05'04.8"N	66°39'16.3"W
SAMP3452	Puerto Rico (USA)	North Region	Quebradillas-Carr. PR-2	21/06/2018	18°29'17''N	66°56'42''W
SAMP3453	Puerto Rico (USA)	North Region	Quebradillas-Carr. PR-3	21/06/2018	18°27'31''N	66°54'20''W
SAMP3454	Puerto Rico (USA)	North Region	Camuy-Carr. PR-2	21/06/2018	18°28'11''N	66°52'45''W
SAMP3455	Puerto Rico (USA)	North Region	Carr. PR-2	21/06/2018	18°28'25''N	66°51'10''W
SAMP3456	Puerto Rico (USA)	West Region	Calle Turgueasa	22/06/2018	18°11'4''N	67°9'19''W
SAMP3457	Puerto Rico (USA)	West Region	Carr. PR-328	22/06/2018	18°2'38''N	66°57'58''W
SAMP3458	Puerto Rico (USA)	North Region	Carolina, Carr. 887, Km 7	25/05/2018	18°23'41.3"N	65°49'22.4"W
SAMP3459	Puerto Rico (USA)	North Region	Carolina, Carr. 3, Km 10	25/05/2018	18°22'57.4"N	65°57'59.9"W
SAMP3460	Puerto Rico (USA)	North Region	Carolina, Carr. 857, Km 0.5	25/05/2018	18°22'22.0"N	65°55'52.5"W
SAMP3462	Puerto Rico (USA)	East Region	Canovanas, Carr. 185, Km 0.9	25/06/2018	18°22'11.0"N	65°54'02.2"W
SAMP3463	Puerto Rico (USA)	East Region	Rio Grande, Av. Delio Rojo	25/06/2018	18°22'35.8"N	65°52'03.1"W
SAMP3464	Puerto Rico (USA)	North Region	Bayamon, Carr. 831, Km 86	22/06/2018	18°20'36.9"N	66°09'39.7"W
SAMP2526a	Rep. Georgia	Samegrelo-Zemo Svaneti	Chkhorotsku-Mukhuri I	10/05/2018	42°37'35.2"N	42°09'58.2"E
SAMP2542a	Rep. Georgia	Samegrelo-Zemo Svaneti	Chkhorotsku-Mukhuri II	10/05/2018	42°37'35.2"N	42°09'58.2"E
SAMP2543a	Rep. Georgia	Samegrelo-Zemo Svaneti	Chkhorotsku-Mukhuri II	10/05/2018	42°37'35.2"N	42°09'58.2"E
SAMP2562a	Rep. Georgia	Samegrelo-Zemo Svaneti	Chkhorotsku-Zumi I	10/05/2018	42°36'04.3"N	42°09'12.8"E
SAMP2579a	Rep. Georgia	Samegrelo-Zemo Svaneti	Chkhorotsku--Zumi II	13/05/2018	42°36'04.3"N	42°09'12.8"E
SAMP2580a	Rep. Georgia	Samegrelo-Zemo Svaneti	Chkhorotsku--Zumi II	13/05/2018	42°36'04.3"N	42°09'12.8"E
SAMP2591a	Rep. Georgia	Samegrelo-Zemo Svaneti	Chkhorotsku-Akhuti I	14/05/2018	42°27'56''N	42°9'51.6''E
SAMP2592a	Rep. Georgia	Samegrelo-Zemo Svaneti	Chkhorotsku-Akhuti I	14/05/2018	42°27'56.0"N	42°09'51.6"E
SAMP2607a	Rep. Georgia	Samegrelo-Zemo Svaneti	Chkhorotsku-Akhuti II	14/05/2018	42°27'56.0"N	42°09'51.6"E
SAMP2608a	Rep. Georgia	Samegrelo-Zemo Svaneti	Chkhorotsku-Akhuti II	14/05/2018	42°27'56.0"N	42°09'51.6"E
SAMP2624a	Rep. Georgia	Samegrelo-Zemo Svaneti	Chkhorotsku-Lesichine I	14/05/2018	42°26'17.9"N	42°05'46.5"E
SAMP2645a	Rep. Georgia	Samegrelo-Zemo Svaneti	Chkhorotsku-Lesichine II	14/05/2018	42°26'17.9"N	42°05'46.5"E
SAMP2646a	Rep. Georgia	Samegrelo-Zemo Svaneti	Chkhorotsku-Lesichine II	14/05/2018	42°26'17.9"N	42°05'46.5"E
SAMP2655a	Rep. Georgia	Samegrelo-Zemo Svaneti	Chkhorotsku-Nakiani	13/05/2018	42°31'05.3"N	42°11'43.0"E
SAMP2656a	Rep. Georgia	Samegrelo-Zemo Svaneti	Chkhorotsku-Nakiani	13/05/2018	42°31'05.3"N	42°11'43.0"E
SAMP2657a	Rep. Georgia	Samegrelo-Zemo Svaneti	Chkhorotsku-Nakiani	13/05/2018	42°31'05.3"N	42°11'43.0"E
SAMP2675a	Rep. Georgia	Samegrelo-Zemo Svaneti	Chkhorotsku-Kirtskhi	14/05/2018	42°28'58.1"N	42°03'03.9"E
SAMP2676a	Rep. Georgia	Samegrelo-Zemo Svaneti	Chkhorotsku-Kirtskhi	14/05/2018	42°28'58.1"N	42°03'03.9"E
SAMP2677a	Rep. Georgia	Samegrelo-Zemo Svaneti	Chkhorotsku-Kirtskhi	14/05/2018	42°28'58.1"N	42°03'03.9"E
SAMP2691a	Rep. Georgia	Samegrelo-Zemo Svaneti	Chkhorotsku-Khabume	12/05/2018	42°33'59.4"N	42°08'48.4"E
SAMP2692a	Rep. Georgia	Samegrelo-Zemo Svaneti	Chkhorotsku-Khabume	12/05/2018	42°33'59.4"N	42°08'48.4"E
SAMP2693a	Rep. Georgia	Samegrelo-Zemo Svaneti	Chkhorotsku-Khabume	12/05/2018	42°33'59.4"N	42°08'48.4"E
SAMP2694	Rep. Georgia	Samegrelo-Zemo Svaneti	Chkhorotsku-Khabume	2018-12-05	42°33'59.4"N	42°08'48.4"E
SAMP2704a	Rep. Georgia	Samegrelo-Zemo Svaneti	Chkhorotsku	14/05/2018	42°30'59.1"N	42°07'34.3"E
SAMP2705a	Rep. Georgia	Samegrelo-Zemo Svaneti	Chkhorotsku	14/05/2018	42°30'59.1"N	42°07'34.3"E
SAMP2706a	Rep. Georgia	Samegrelo-Zemo Svaneti	Chkhorotsku	14/05/2018	42°30'59.1"N	42°07'34.3"E
SAMP65	Seychelles	Mahe Island M 1.1.	Anse Boileau	18/07/2017	4°44'17.2"S	55°29'38.2"E
SAMP66	Seychelles	Mahe Island M 1.1.	Anse Boileau	18/07/2017	4°44'17.2"S	55°29'38.2"E
SAMP67	Seychelles	Mahe Island M 2.3.	De Quincy	18/07/2017	4°36'13.3"S	55°27'33.0"E
SAMP68	Seychelles	Mahe Island M 2.3.	De Quincy	18/07/2017	4°36'13.3"S	55°27'33.0"E
SAMP69	Seychelles	Mahe Island M.5.5	Au Cap	18/07/2017	4°43'02.2"S	55°31'11.6"E
SAMP70	Seychelles	Mahe Island M 5.5	Au Cap	18/07/2017	4°43'02.2"S	55°31'11.6"E
SAMP72	Seychelles	Mahe Island M 10. 2	La Batie	18/07/2017	4°36'36.1"S	55°26'05.0"E
SAMP73	Seychelles	Mahe Island M 9, 1	Bel Ombre	18/07/2017	4°37'01.7"S	55°25'14.4"E
SAMP74	Seychelles	Mahe Island M 9, 1	Bel Ombre	18/07/2017	4°37'01.7"S	55°25'14.4"E
SAMP75	Seychelles	Praslin Island P5,1	Baie Sainte Anne	18/07/2017	4°19'39.2"S	55°43'00.3"E
SAMP76	Seychelles	Praslin Island P5,1	Grand Anse	18/07/2017	4°19'39.2"S	55°43'00.3"E
SAMP77	Seychelles	Praslin Island P4,5	Cote d'Or	18/07/2017	4°19'16.3"S	55°45'01.6"E
SAMP78	Seychelles	Praslin Island P4,5	Cote d'Or	18/07/2017	4°19'16.3"S	55°45'01.6"E
SAMP80	Seychelles	La Digue LD5	La Digue Marina	18/07/2017	4°20'54.6"S	55°49'54.2"E
SAMP81	Seychelles	La Digue LD2	La Digue Marina	18/07/2017	4°20'54.6"S	55°49'54.2"E
SAMP83	Seychelles	La Digue LD3	La Passe	18/07/2017	4°20'59.2"S	55°49'55.6"E
SAMP442	South Africa	Western Cape	Stellenbosch	25/05/2017	33°58'15''S	18°54'30''E
SAMP446	South Africa	Western Cape	Stellenbosch	25/05/2017	33°58'15''S	18°54'30''E
SAMP451	South Africa	Western Cape	Stellenbosch	25/05/2017	33°58'15''S	18°54'30''E
SAMP455	South Africa	Western Cape	Stellenbosch	25/05/2017	33°58'15''S	18°54'30''E
SAMP538	South Africa	Western Cape	Velddrif	25/05/2017	32°45'15''S	18°19'30''E
SAMP541	South Africa	Western Cape	Velddrif	25/05/2017	32°45'15''S	18°19'30''E
SAMP546	South Africa	Western Cape	Velddrif	25/05/2017	32°45'15''S	18°19'30''E
SAMP552	South Africa	Western Cape	Velddrif	25/05/2017	32°45'15''S	18°19'30''E
SAMP567	South Africa	Mpumalanga Province	Barberton	01/08/2017	25°46'15''S	31°05'00''E
SAMP572	South Africa	Mpumalanga Province	Barberton	01/08/2017	25°46'15''S	31°05'00''E
SAMP576	South Africa	Mpumalanga Province	Barberton	01/08/2017	25°46'15''S	31°05'00''E
SAMP577	South Africa	Mpumalanga Province	Barberton	01/08/2017	25°46'15''S	31°05'00''E
SAMP582	South Africa	North West	Christiana	01/08/2017	26°48'00''S	25°12'30''E
SAMP585	South Africa	North West	Christiana	01/08/2017	26°48'00''S	25°12'30''E
SAMP589	South Africa	North West	Christiana	01/08/2017	26°48'00''S	25°12'30''E
SAMP595	South Africa	North West	Christiana	01/08/2017	26°48'00''S	25°12'30''E
SAMP618	South Africa	Western Cape	Langebaan	01/08/2017	33°00'45''S	18°13'45''E
SAMP623	South Africa	Western Cape	Langebaan	01/08/2017	33°00'45''S	18°13'45''E
SAMP625	South Africa	Western Cape	Langebaan	01/08/2017	33°00'45''S	18°13'45''E
SAMP628	South Africa	Western Cape	Langebaan	01/08/2017	33°00'45''S	18°13'45''E
SAMP642	South Africa	Western Cape	Cape Point	01/01/2012	34°21'09.8"S	18°28'47.4"E
SAMP643	South Africa	Western Cape	Cape Point	01/01/2012	34°21'09.8"S	18°28'47.4"E
SAMP644	South Africa	Western Cape	Cape Point	01/01/2012	34°21'09.8"S	18°28'47.4"E
SAMP645	South Africa	Western Cape	Cape Point	01/01/2012	34°21'09.8"S	18°28'47.4"E
SAMP646	South Africa	Western Cape	Cape Point	01/01/2012	34°21'09.8"S	18°28'47.4"E
SAMP647	South Africa	Western Cape	Cape Point	01/01/2012	34°21'09.8"S	18°28'47.4"E
SAMP648	South Africa	Western Cape	Cape Point	01/01/2012	34°21'09.8"S	18°28'47.4"E
SAMP649	South Africa	Western Cape	Cape Point	01/01/2012	34°21'09.8"S	18°28'47.4"E
SAMP657	South Africa	Western Cape	Robben Island	01/10/2014	33°52'45''S	18°26'00''E
SAMP659	South Africa	Western Cape	Robben Island	01/10/2014	33°52'45''S	18°26'00''E
SAMP661	South Africa	Western Cape	Robben Island	01/10/2014	33°52'45''S	18°26'00''E
SAMP663	South Africa	Western Cape	Robben Island	01/10/2014	33°52'45''S	18°26'00''E
SAMP680	South Africa	Mpumalanga Province	Kiepersol	01/08/2017	25°03'30''S	31°02'45''E
SAMP685	South Africa	Mpumalanga Province	Kiepersol	01/08/2017	25°03'30''S	31°02'45''E
SAMP691	South Africa	Mpumalanga Province	Kiepersol	01/08/2017	25°03'30''S	31°02'45''E
SAMP695	South Africa	Mpumalanga Province	Kiepersol	01/08/2017	25°03'30''S	31°02'45''E
SAMP700	South Africa	Northern Cape	Douglas	01/06/2017	24°31'15''S	23°52'45''E
SAMP702	South Africa	Northern Cape	Douglas	01/06/2017	24°31'15''S	23°52'45''E
SAMP705	South Africa	Northern Cape	Douglas	01/06/2017	24°31'15''S	23°52'45''E
SAMP709	South Africa	Northern Cape	Douglas	01/06/2017	28°26'00''S	23°52'45''E
SAMP726	South Africa	Free State	Theunissen	01/08/2017	28°26'30"S	26°44'00"E
SAMP727	South Africa	Free State	Theunissen	01/08/2017	28°26'30"S	26°44'00"E
SAMP728	South Africa	Free State	Theunissen	01/08/2017	28°26'30"S	26°44'00"E
SAMP729	South Africa	Free State	Theunissen	01/08/2017	28°26'30"S	26°44'00"E
SAMP730	South Africa	Free State	Theunissen	01/08/2017	28°26'30"S	26°44'00"E
SAMP731	South Africa	Free State	Theunissen	01/08/2017	28°26'30"S	26°44'00"E
SAMP732	South Africa	Free State	Theunissen	01/08/2017	28°26'30"S	26°44'00"E
SAMP733	South Africa	Free State	Theunissen	01/08/2017	28°26'30"S	26°44'00"E
SAMP757	South Africa	Free State	Bloemfontein	01/08/2017	28°48'45''S	26°04'15''E
SAMP759	South Africa	Free State	Bloemfontein	01/08/2017	28°48'45''S	26°04'15''E
SAMP776	South Africa	Free State	Bloemfontein	01/08/2017	28°48'45''S	26°04'15''E
SAMP781	South Africa	Free State	Bloemfontein	01/08/2017	28°48'45''S	26°04'15''E
SAMP406	Spain	Córdoba	Villa Nueva del Duque	09/04/2017	38°25'47.2''N	5°00'26.9''W
SAMP407	Spain	Córdoba	Villa Nueva del Duque	09/04/2017	38°25'47.2''N	5°00'26.9''W
SAMP412	Spain	Córdoba	Parque Los Villares	09/04/2017	37°57'08.0''N	4°49'09.5''W
SAMP414	Spain	Córdoba	Villa Nueva del Duque	09/04/2017	38°25'47.2''N	5°00'26.9''W
SAMP265	Tunisia	Governorate of Ariana	Sidi Thabet	11/04/2017	36°57'49.1"N	10°03'07.4"E
SAMP266	Tunisia	Governorate of Ariana	Sidi Thabet	11/04/2017	36°57'49.1"N	10°03'07.4"E
SAMP269	Tunisia	Governorate of Manouba	Mornaguia	11/04/2017	36°37'36.4"N	9°58'00.7"E
SAMP270	Tunisia	Governorate of Manouba	Mornaguia	11/04/2017	36°37'36.4"N	9°58'00.7"E
SAMP271	Tunisia	Governorate of Manouba	Mornaguia	11/04/2017	36°38'17.1"N	9°58'08.8"E
SAMP272	Tunisia	Governorate of Manouba	Mornaguia	11/04/2017	36°38'17.1"N	9°58'08.8"E
SAMP275	Tunisia	Governorate of Sousse	Takrouna	09/05/2017	36°08'52.9''N	10°20'46.1''E
SAMP277	Tunisia	Governorate of Sousse	Takrouna	09/05/2017	36°08'52.9''N	10°20'46.1''E
SAMP279	Tunisia	Governorate of Beja	Beja	09/05/2017	36°43'47.0''N	9°11'15.4''E
SAMP281	Tunisia	Governorate of Beja	Beja	09/05/2017	36°43'47.0''N	9°11'15.4''E
SAMP283	Tunisia	Governorate of Nabeul	Beni Khalled	09/05/2017	36°38'55.4''N	10°35'29.8''E
SAMP285	Tunisia	Governorate of Nabeul	Beni Khalled	09/05/2017	36°38'55.4''N	10°35'29.8''E
SAMP286	Tunisia	Governorate of Nabeul	Beni Khalled	09/05/2017	36°38'55.4''N	10°35'29.8''E
SAMP288	Tunisia	Governorate of Kairouan	Decret Jenoua	09/05/2017	35°50'52.2''N	9°35'30.8''E
SAMP291	Tunisia	Governorate of Kairouan	Decret Jenoua	09/05/2017	35°50'52.2''N	9°35'30.8''E
SAMP1454	Turkey	Central Anatolia	Ankara	01/06/2010	migratorybeekeeping	migratorybeekeeping
SAMP1456	Turkey	Central Anatolia	Ankara	01/06/2010	migratorybeekeeping	migratorybeekeeping
SAMP1478	Turkey	Aegean	Muğla-Fethiye	01/08/2012	36°46'12.0"N	29°12'36.0"E
SAMP1480	Turkey	Aegean	Muğla-Fethiye	01/08/2012	36°46'12.0"N	29°12'36.0"E
SAMP1492	Turkey	South Eastern Anatolia	Hatay-Yayladağı	01/04/2011	35°59'24.0"N	36°09'00.0"E
SAMP1494	Turkey	South Eastern Anatolia	Hatay-Yayladağı	01/04/2011	35°59'24.0"N	36°09'00.0"E
SAMP1502	Turkey	Thrace	Kırklareli-Merkez	01/07/2011	41°37'12.0"N	27°21'36.0"E
SAMP1504	Turkey	Thrace	Kırklareli-Merkez	01/07/2011	41°55'12.0"N	27°26'24.0"E
SAMP1508	Turkey	Thrace	Tekirdağ-Şarköy	01/04/2010	40°48'00.0"N	27°21'36.0"E
SAMP1509	Turkey	Thrace	Tekirdağ-Şarköy	01/04/2010	40°40'12.0"N	27°13'12.0"E
SAMP1510	Turkey	Thrace	Tekirdağ-Şarköy	01/04/2010	40°48'00.0"N	27°21'36.0"E
SAMP1522	Turkey	Marmara	Bilecik	01/05/2014	40°07'12.0"N	30°06'00.0"E
SAMP1523	Turkey	Aegean	Kütahya	01/05/2011	39°22'48.0"N	29°34'48.0"E
SAMP1525	Turkey	Central Anatolia	Eskişehir	01/05/2011	39°38'24.0"N	31°04'12.0"E
SAMP1526	Turkey	Central Anatolia	Eskişehir	01/05/2011	39°38'24.0"N	31°04'12.0"E
SAMP1528	Turkey	Black Sea	Bolu	01/05/2011	40°37'48.0"N	26°33'00.0"E
SAMP1529	Turkey	Black Sea	Bolu	01/05/2011	40°37'48.0"N	31°42'00.0"E
SAMP1530	Turkey	Black Sea	Zonguldak	01/07/2011	41°16'48.0"N	31°49'12.0"E
SAMP1531	Turkey	Black Sea	Bolu	01/07/2011	40°37'48.0"N	31°42'00.0"E
SAMP1549	Turkey	Black Sea	Ardahan	01/12/2011	migratorybeekeeping	migratorybeekeeping
SAMP1550	Turkey	Black Sea	Artvin-Şavşat	01/12/2010	41°15'00.0"N	42°21'00.0"E
SAMP1551	Turkey	Central Anatolia	Kırklareli-Kofçaz	01/04/2011	41°57'00.0"N	27°09'36.0"E
SAMP1570	Turkey	Eastern Anatolia	Elazığ	01/11/2010	migratorybeekeeping	migratorybeekeeping
SAMP1582	Turkey	Eastern Anatolia	Elazığ	01/11/2010	migratorybeekeeping	migratorybeekeeping
SAMP1620	Turkey	Black Sea	Artvin	01/08/2012	41°10'12.0"N	41°48'00.0"E
SAMP1638	Turkey	Black Sea	Ordu	01/08/2012	migratorybeekeeping	migratorybeekeeping
SAMP1639	Turkey	Black Sea	Düzce	01/10/2011	40°57'36.0"N	31°27'00.0"E
SAMP1640	Turkey	Black Sea	Düzce	01/10/2011	40°57'36.0"N	31°27'00.0"E
SAMP1653	Turkey	Black Sea	Ardahan-Hanak	01/07/2010	41°13'48.0"N	42°51'36.0"E
SAMP1654	Turkey	Black Sea	Ardahan-Hanak	01/07/2010	41°13'48.0"N	42°51'36.0"E
SAMP1656	Turkey	Black Sea	Ardahan-Hanak	01/07/2010	41°14'24.0"N	42°47'24.0"E
SAMP1660	Turkey	Eastern Anatolia	Bitlis	01/10/2010	migratorybeekeeping	migratorybeekeeping
SAMP1662	Turkey	Eastern Anatolia	Bitlis	01/10/2010	migratorybeekeeping	migratorybeekeeping
SAMP1850	Turkey	Black Sea	Sakarya	01/07/2008	40°47'12.4"N	30°24'26.7"E
SAMP1852	Turkey	Marmara	Kırklareli	01/07/2008	41°37'25.2"N	27°30'35.2"E
SAMP1853	Turkey	Marmara	Kırklareli	01/07/2008	41°37'25.2"N	27°30'35.2"E
SAMP1854	Turkey	Marmara	Kırklareli	01/07/2008	41°45'04.8"N	27°19'12.9"E
SAMP1855	Turkey	Marmara	Kırklareli	01/07/2008	41°45'04.8"N	27°19'12.9"E
SAMP1856	Turkey	Black Sea	Giresun	01/07/2008	40°55'03.6"N	38°22'50.7"E
SAMP1857	Turkey	Black Sea	Giresun	01/07/2008	40°55'03.6"N	38°22'50.7"E
SAMP1858	Turkey	Black Sea	Giresun	01/07/2008	40°55'03.6"N	38°22'50.7"E
SAMP1859	Turkey	Black Sea	Giresun	01/07/2008	40°55'03.6"N	38°22'50.7"E
SAMP1860	Turkey	Marmara	Bursa	01/07/2008	38°29'47.7"N	30°34'29.8"E
SAMP1861	Turkey	Marmara	Bursa	01/07/2008	38°29'47.7"N	30°34'29.8"E
SAMP1862	Turkey	Marmara	Bursa	01/07/2008	38°29'47.7"N	30°34'29.8"E
SAMP1863	Turkey	Marmara	Bursa	01/07/2008	38°29'47.7"N	30°34'29.8"E
SAMP1866	Turkey	Eastern Anatolia	Şırnak	01/07/2008	37°14'44.3"N	42°28'23.3"E
SAMP1871	Turkey	Eastern Anatolia	Bitlis	01/07/2008	38°23'51.5"N	42°06'38.2"E
SAMP1873	Turkey	South Eastern Anatolia	Diyarbakır	01/07/2008	37°55'21.1"N	40°12'35.9"E
SAMP1874	Turkey	Black Sea	Yığılca	01/07/2008	40°57'33.0"N	31°26'44.2"E
SAMP1875	Turkey	Black Sea	Yığılca	01/07/2008	40°57'33.0"N	31°26'44.2"E
SAMP1876	Turkey	Black Sea	Yığılca	01/07/2008	40°57'33.0"N	31°26'44.2"E
SAMP1878	Turkey	Aegean	İzmir	01/07/2008	38°27'43.9"N	27°10'48.6"E
SAMP1882	Turkey	South Eastern Anatolia	Hatay	01/07/2008	36°15'59.1"N	36°33'45.0"E
SAMP1889	Turkey	Aegean	Muğla	01/07/2008	37°06'06.3"N	28°25'08.0"E
SAMP1891	Turkey	Aegean	Muğla	01/07/2008	37°06'06.3"N	28°25'08.0"E
SAMP1895	Turkey	Central Anatolia	Nevşehir	01/07/2008	38°22'03.0"N	34°39'03.2"E
SAMP1896	Turkey	Marmara	Bozcaada	01/07/2008	39°49'16.3"N	26°01'55.6"E
SAMP1897	Turkey	Marmara	Bozca Ada	01/07/2008	39°49'16.3"N	26°01'55.6"E
SAMP1898	Turkey	Marmara	Bozca Ada	01/07/2008	39°49'16.3"N	26°01'55.6"E
SAMP1899	Turkey	Marmara	Bozca Ada	01/07/2008	39°49'16.3"N	26°01'55.6"E
SAMP1901	Turkey	Marmara	Gökçe Ada	01/07/2008	40°10'43.9"N	25°54'01.0"E
SAMP1903	Turkey	Marmara	Gökçe Ada	01/07/2008	40°10'43.9"N	25°54'01.0"E
SAMP1904	Turkey	Thrace	Edirne	01/07/2008	41°40'22.5"N	26°33'14.2"E
SAMP1906	Turkey	Thrace	Edirne	01/07/2008	41°40'22.5"N	26°33'14.2"E
SAMP1907	Turkey	Thrace	Edirne	01/07/2008	41°40'22.5"N	26°33'14.2"E
SAMP1908	Turkey	Thrace	Edirne	01/07/2008	41°40'22.5"N	26°33'14.2"E
SAMP1909	Turkey	Thrace	Edirne	01/07/2008	41°40'22.5"N	26°33'14.2"E
SAMP1910	Turkey	Thrace	Edirne	01/07/2008	41°40'22.5"N	26°33'14.2"E
SAMP1911	Turkey	Eastern Anatolia	Hakkari-Bağışlı	01/07/2008	37°43'24.5"N	44°02'24.6"E
SAMP1912	Turkey	Eastern Anatolia	Hakkari	01/07/2008	37°43'24.5"N	44°02'24.6"E
SAMP1913	Turkey	Black Sea	Sakarya	01/07/2008	40°47'12.4"N	30°24'26.7"E
SAMP1915	Turkey	South Eastern Anatolia	Şırnak	01/07/2008	37°14'44.3"N	42°28'23.3"E
SAMP1800	USA	Michigan (stock from Georgia)	East Lansing	31/10/2017	42°43'50.91"N	84°28'37.09"W
SAMP1801	USA	Michigan (stock from Georgia)	East Lansing	31/10/2017	42°43'50.91"N	84°28'37.09"W
SAMP1802	USA	Michigan (stock from Georgia)	East Lansing	31/10/2017	42°43'50.91"N	84°28'37.09"W
SAMP1803	USA	Michigan (stock from Georgia)	East Lansing	31/10/2017	42°43'50.91"N	84°28'37.09"W
SAMP1917a	USA	Florida, St. John County	Palm Coast	07/08/2017	29°34'20.07"N	81°11'04.77"W
SAMP1918a	USA	Florida, St. John County	Palm Coast	07/08/2017	29°34'20.07"N	81°11'04.77"W
SAMP1919a	USA	Florida, St. John County	St. Augustine	07/08/2017	29°34'20.07"N	81°11'04.77"W
SAMP1920a	USA	Florida, St. John County	St. Augustine	07/08/2017	29°34'20.07"N	81°11'04.77"W
SAMP1945a	USA	Florida, St. John County	St. Augustine	07/08/2017	29°54'19.52"N	81°18'44.13"W
SAMP1946a	USA	Florida, St. John County	St. Augustine	07/08/2017	29°54'19.52"N	81°18'44.13"W
SAMP1947a	USA	Florida, St. John County	St. Augustine	07/08/2017	29°54'19.52"N	81°18'44.13"W
SAMP1951a	USA	Florida, St. John County	St. Augustine, Target Store	25/07/2017	29°52'34.14"N	81°19'20.04"W
SAMP1952a	USA	Florida, St. John County	St. Augustine, Target Store	25/07/2017	29°52'34.14"N	81°19'20.04"W
SAMP1981a	USA	Florida, Duval County	Jax Port	07/08/2017	30°21'24.01"N	81°37'30.20"W
SAMP1982a	USA	Florida, Duval County	Jacksonville, Jax Port	07/08/2017	30°21'24.01"N	81°37'30.20"W
SAMP1983a	USA	Florida, Duval County	Jacksonville, Jax Port	07/08/2017	30°21'24.01"N	81°37'30.20"W
SAMP1984a	USA	Florida, Duval County	Jacksonville, Jax Port	07/08/2017	30°21'24.01"N	81°37'30.20"W
SAMP1985a	USA	Florida, Duval County	Jax Port	07/08/2017	30°21'24.01"N	81°37'30.20"W
SAMP1986a	USA	Florida, Duval County	Jax Port	07/08/2017	30°21'24.01"N	81°37'30.20"W
SAMP1989a	USA	Florida, St. John County	St. Augustine Ocean Shore Blv. Palm Coast	19/09/2017	29°34'20.38"N	81°11'06.31"W
SAMP1990a	USA	Florida, St. John County	St. Augustine Ocean Shore Blv. Palm Coast	19/09/2017	29°34'20.38"N	81°11'06.31"W
SAMP1992a	USA	Florida, St. John County	St. Augustine Ocean Shore Blv. Palm Coast	19/09/2017	29°34'20.38"N	81°11'06.31"W
SAMP2001a	USA	Florida, St. John County	St. Augustine Ocean Shore Blv. Palm Coast	19/09/2017	29°34'20.07"N	81°11'04.77"W
SAMP2003a	USA	Florida, St. John County	St. Augustine Ocean Shore Blv. Palm Coast	19/09/2017	29°34'20.07"N	81°11'04.77"W
SAMP2004a	USA	Florida, St. John County	St. Augustine Ocean Shore Blv. Palm Coast	19/09/2017	29°34'20.07"N	81°11'04.77"W
SAMP2033a	USA	Florida, St. John County	St. Augustine, Ocean Store Blvd.	07/08/2017	29°40'07.56"N	81°12'47.29"W
SAMP2055a	USA	Florida, St. John County	St. Augustine, Matanzas Prk.	25/07/2015	29°39'18.79"N	81°13'32.67"W
SAMP2056a	USA	Florida, St. John County	St. Augustine, Matanzas Prk.	25/07/2016	29°39'18.79"N	81°13'32.67"W
SAMP2057a	USA	Florida, St. John County	St. Augustine, Matanzas Prk.	25/07/2017	29°39'18.79"N	81°13'32.67"W
SAMP2086a	USA	Florida, St. John County	St. Augustine, Ft. Matanzas	25/07/2017	29°39'18.79"N	81°13'32.67"W
SAMP2087a	USA	Florida, St. John County	St. Augustine, Ft. Matanzas	25/07/2017	29°39'18.79"N	81°13'32.67"W
SAMP2118a	USA	Florida, St. John County	St. Augustine, 2 miles form Fort Matanzas	25/07/2017	29°39'18.79"N	81°13'32.67"W
SAMP2119a	USA	Florida, St. John County	St. Augustine, 2 miles form Fort Matanzas	25/07/2017	29°39'18.79"N	81°13'32.67"W
SAMP2164a	USA	Florida, St. John County	St. Augustine, June Lane	2017-07-06	29°41'43.33"N	81°13'39.55"W
SAMP2165a	USA	Florida, St. John County	St. Augustine, June Lane	2017-07-06	29°41'43.33"N	81°13'39.55"W
SAMP2166a	USA	Florida, St. John County	St. Augustine, June Lane	2017-07-06	29°41'43.33"N	81°13'39.55"W
SAMP2167a	USA	Florida, St. John County	St. Augustine, June Lane	2017-07-06	29°41'43.33"N	81°13'39.55"W
SAMP2178a	USA	Florida, St. John County	St. Augustine, Summer house	2017-07-06	29°43'06.28"N	81°14'00.06"W
SAMP2180a	USA	Florida, St. John County	St. Augustine, Summer house	2017-07-07	29°43'06.28"N	81°14'00.06"W
SAMP2185	USA	Florida, St. John County	St. Augustine	2017-07-07	29°43'06.28"N	81°14'00.06"W
SAMP2208a	USA	Florida, St. John County	St. Augustine, Army Yard Matanza	25/07/2012	29°39'18.79"N	81°13'32.67"W
SAMP2209a	USA	Florida, St. John County	St. Augustine, Army Yard Matanza	25/07/2013	29°39'18.79"N	81°13'32.67"W
SAMP2210a	USA	Florida, St. John County	St. Augustine, Army Yard Matanza	25/07/2014	29°39'18.79"N	81°13'32.67"W
SAMP2227a	USA	Florida, St. John County	St. Augustine, Summer Beach Club	13/06/2017	29°43'06.28"N	81°14'00.06"W
SAMP2228a	USA	Florida, St. John County	St. Augustine, Summer Beach Club	13/06/2017	29°43'06.28"N	81°14'00.06"W
SAMP2720a	USA	Florida, Port Manatee County	Port Manatee EM1	05/06/2018	27°38'13.8"N	82°33'00.9"W
SAMP2721a	USA	Florida, Port Manatee County	Port Manatee EM1	05/06/2018	27°38'13.8"N	82°33'00.9"W
SAMP2722a	USA	Florida, Manatee County	Port of Manatee EM1	05/06/2018	27°38'13.8"N	82°33'00.9"W
SAMP2723a	USA	Florida, Manatee County	Port of Manatee EM1	05/06/2018	27°38'13.8"N	82°33'00.9"W
SAMP2736a	USA	Florida, Port Manatee County	Port Manatee EM2	05/06/2018	27°38'26.2"N	82°33'19.0"W
SAMP2737a	USA	Florida, Port Manatee County	Port Manatee EM2	05/06/2018	27°38'26.2"N	82°33'19.0"W
SAMP2738a	USA	Florida, Manatee County	Port of Manatee EM2	05/06/2018	27°38'26.2"N	82°33'19.0"W
SAMP2739a	USA	Florida, Manatee County	Port of Manatee EM2	05/06/2018	27°38'26.2"N	82°33'19.0"W
SAMP2755a	USA	Florida, Port Manatee County	Port Manatee EM3	05/06/2018	27°38'22.3"N	82°33'13.6"W
SAMP2756a	USA	Florida, Port Manatee County	Port Manatee EM3	05/06/2018	27°38'22.3"N	82°33'13.6"W
SAMP2757a	USA	Florida, Manatee County	Port of Manatee EM3	05/06/2018	27°38'22.3"N	82°33'13.6"W
SAMP2758a	USA	Florida, Manatee County	Port of Manatee EM3	05/06/2018	27°38'22.3"N	82°33'13.6"W
SAMP2777a	USA	Florida, Port Manatee County	Port Manatee EM4	05/06/2018	27°38'19.2"N	82°33'34.6"W
SAMP2778a	USA	Florida, Port Manatee County	Port Manatee EM4	05/06/2018	27°38'19.2"N	82°33'34.6"W
SAMP2779a	USA	Florida, Manatee County	Port of Manatee EM4	05/06/2018	27°38'19.2"N	82°33'34.6"W
SAMP2780a	USA	Florida, Manatee County	Port of Manatee EM4	05/06/2018	27°38'19.2"N	82°33'34.6"W
SAMP2799a	USA	Florida, Port Manatee County	Port Manatee EM5	05/06/2018	27°37'45.7"N	82°33'23.7"W
SAMP2800a	USA	Florida, Port Manatee County	Port Manatee EM5	05/06/2018	27°37'45.7"N	82°33'23.7"W
SAMP2801a	USA	Florida, Manatee County	Port of Manatee EM5	05/06/2018	27°37'45.7"N	82°33'23.7"W
SAMP2802a	USA	Florida, Manatee County	Port of Manatee EM5	05/06/2018	27°37'45.7"N	82°33'23.7"W
SAMP2814a	USA	Florida, Port Manatee County	Port Manatee EM6	06/06/2018	27°37'42.9"N	82°33'31.1"W
SAMP2815a	USA	Florida, Port Manatee County	Port Manatee EM6	06/06/2018	27°37'42.9"N	82°33'31.1"W
SAMP2816a	USA	Florida, Manatee County	Port of Manatee EM6	06/06/2018	27°37'42.9"N	82°33'31.1"W
SAMP2817a	USA	Florida, Manatee County	Port of Manatee EM6	06/06/2018	27°37'42.9"N	82°33'31.1"W
SAMP2859a	USA	Florida, Hillsborough County	Port Tampa ET1	05/06/2018	27°55'44.9"N	82°26'39.7"W
SAMP2860a	USA	Florida, Hillsborough County	Port Tampa ET1	05/06/2018	27°55'44.9"N	82°26'39.7"W
SAMP2865a	USA	Florida, Hillsborough County	Port of Tampa ET1	05/06/2018	27°55'44.9"N	82°26'39.7"W
SAMP2866a	USA	Florida, Hillsborough County	Port of Tampa ET1	05/06/2018	27°55'44.9"N	82°26'39.7"W
SAMP2879a	USA	Florida, Hillsborough County	Port Tampa ET3	05/06/2018	27°55'53.0"N	82°26'37.5"W
SAMP2880a	USA	Florida, Hillsborough County	Port Tampa ET3	05/06/2018	27°55'53.0"N	82°26'37.5"W
SAMP2881a	USA	Florida, Hillsborough County	Port of Tampa ET3	05/06/2018	27°55'53.0"N	82°26'37.5"W
SAMP2882a	USA	Florida, Hillsborough County	Port of Tampa ET3	05/06/2018	27°55'53.0"N	82°26'37.5"W
SAMP2901a	USA	Florida, Hillsborough County	Port Tampa ET6	05/06/2018	27°54'32.3"N	82°25'55.6"W
SAMP2902a	USA	Florida, Hillsborough County	Port Tampa ET6	05/06/2018	27°54'32.3"N	82°25'55.6"W
SAMP2903a	USA	Florida, Hillsborough County	Port of Tampa ET6	05/06/2018	27°54'32.3"N	82°25'55.6"W
SAMP2904a	USA	Florida, Hillsborough County	Port of Tampa ET6	05/06/2018	27°54'32.3"N	82°25'55.6"W
SAMP2919a	USA	Florida, Hillsborough County	Port Tampa ET9	05/06/2018	27°55'48.7"N	82°26'04.4"W
SAMP2920	USA	Florida, Hillsborough County	Port Tampa ET9	2018-05-06	27°55'48.7"N	82°26'04.4"W
SAMP2923a	USA	Florida, Hillsborough County	Port of Tampa ET9	05/06/2018	27°55'48.7"N	82°26'04.4"W
SAMP2924a	USA	Florida, Hillsborough County	Port of Tampa ET9	05/06/2018	27°55'48.7"N	82°26'04.4"W
SAMP3266a	USA	Florida, Jefferson County	Aucilla Wildlife Manag. Area	12/06/2018	30°19'07"N	83°58'13"W
SAMP3267a	USA	Florida, Jefferson County	Aucilla Wildlife Manag. Area	12/06/2018	30°19'07"N	83°58'13"W
SAMP3269a	USA	Florida, Jefferson County	Wacissa, Hive 1	12/06/2018	30°19'07"N	83°58'13"W
SAMP3272a	USA	Florida, Jefferson County	Aucilla Wildlife Manag. Area, Hive 2	12/06/2018	30°17'31"N	84°00'40"W
SAMP3273a	USA	Florida, Jefferson County	Aucilla Wildlife Manag. Area	12/06/2018	30°17'31"N	84°00'40"W
SAMP3274a	USA	Florida, Jefferson County	Aucilla Wildlife Manag. Area	12/06/2018	30°17'31"N	84°00'40"W
SAMP3466	USA	Florida, Martin County	Stuart	24/06/2018	27°08'27.5"N	80°11'54.6"W
SAMP3468a	USA	Florida, Martin County	Stuart	24/06/2018	27°08'27.5"N	80°11'54.6"W
SAMP3469a	USA	Florida, Martin County	Stuart	24/06/2018	27°08'27.5"N	80°11'54.6"W
SAMP3477a	USA	Florida, Seminole County	Oviedo #8	25/06/2018	27°38'38.3"N	80°23'44.4"W
SAMP3478a	USA	Florida, Seminole County	Oviedo #1	25/06/2018	27°38'38.3"N	80°23'44.4"W
SAMP3479a	USA	Florida, Seminole County	Oviedo #6	25/06/2018	27°38'38.3"N	80°23'44.4"W
SAMP3483a	USA	Florida, Seminole County	Oviedo #2	25/06/2018	27°38'38.3"N	80°23'44.4"W
SAMP3485a	USA	Florida, Seminole County	Oviedo #4	25/06/2018	28°39'43.8"N	81°12'23.4"W
SAMP179	Zambia	Luapula Province	Mansa	10/08/2017	11°12'33.67''S	28°53'33.10''E
SAMP180	Zambia	Luapula Province	Mansa	10/08/2017	11°12'33.67''S	28°53'33.10''E
SAMP181	Zambia	Luapula Province	Mansa	10/08/2017	11°12'33.67''S	28°53'33.10''E
SAMP182	Zambia	Luapula Province	Mansa	10/08/2017	11°12'33.67''S	28°53'33.10''E
SAMP183	Zambia	Northern Province	Kasama	11/08/2017	10°11'50.94''S	31°11'29.46''E
SAMP184	Zambia	Northern Province	Kasama	11/08/2017	10°11'50.94''S	31°11'29.46''E
SAMP185	Zambia	Northern Province	Kasama	11/08/2017	10°11'50.94''S	31°11'29.46''E
SAMP186	Zambia	Northern Province	Kasama	11/08/2017	10°11'50.94''S	31°11'29.46''E
SAMP193	Zambia	Muchinga Province	Mpika	11/08/2017	10°32'36.24''S	31°09'01.97''E
SAMP194	Zambia	Muchinga Province	Mpika	11/08/2017	10°32'36.24''S	31°09'01.97''E
SAMP195	Zambia	Muchinga Province	Mpika	12/08/2017	10°32'36.24''S	31°09'01.97''E
SAMP196	Zambia	Muchinga Province	Mpika	12/08/2017	10°32'36.24''S	31°09'01.97''E
SAMP203	Zambia	Eastern Province	Nyimba	12/08/2017	13°32'34.47''S	29°42'57.95''E
SAMP204	Zambia	Eastern Province	Nyimba	12/08/2017	13°32'34.47''S	29°42'57.95''E
SAMP205	Zambia	Eastern Province	Nyimba	14/08/2017	13°32'34.47''S	29°42'57.95''E
SAMP206	Zambia	Eastern Province	Nyimba	14/08/2017	13°32'34.47''S	29°42'57.95''E
SAMP213	Zambia	Lusaka Province	Chiawa	15/08/2017	15°45'44.49''S	28°58'08.18''E
SAMP214	Zambia	Lusaka Province	Chiawa	15/08/2017	15°45'44.49''S	28°58'08.18''E
SAMP215	Zambia	Lusaka Province	Chiawa	15/08/2017	15°45'44.49''S	28°58'08.18''E
SAMP216	Zambia	Lusaka Province	Chiawa	15/08/2017	15°45'44.49''S	28°58'08.18''E
SAMP223	Zambia	Western Province	Kaoma	20/08/2017	15°22'13.14''S	28°17'47.63''E
SAMP224	Zambia	Western Province	Kaoma	20/08/2017	15°22'13.14''S	28°17'47.63''E
SAMP225	Zambia	Western Province	Kaoma	20/08/2017	15°22'13.14''S	28°17'47.63''E
SAMP226	Zambia	Western Province	Kaoma	20/08/2017	15°22'13.14''S	28°17'47.63''E
SAMP227	Zambia	Western Province	Kaoma	20/08/2017	14°53'36.53"S	25°24'53.24"E
SAMP228	Zambia	Western Province	Kaoma	20/08/2017	15°22'13.14"S	28°17'47.63"E
SAMP229	Zambia	Western Province	Kaoma	20/08/2017	15°22'13.14"S	28°17'47.63"E
SAMP230	Zambia	Western Province	Kaoma	20/08/2017	14°53'36.53"S	25°24'53.24"E
SAMP231	Zambia	Western Province	Kaoma	20/08/2017	14°53'36.53"S	25°24'53.24"E
SAMP233	Zambia	Shangombo-Western Province	Sioma	22/08/2017	14°53'33.63"S	25°24'51.67"E
SAMP234	Zambia	Shangombo-Western Province	Sioma	22/08/2017	14°53'33.63"S	25°24'51.67"E
SAMP235	Zambia	Shangombo-Western Province	Sioma	22/08/2017	14°53'33.63"S	25°24'51.67"E
SAMP236	Zambia	Shangombo-Western Province	Sioma	22/08/2017	14°53'33.63"S	25°24'51.67"E
SAMP237	Zambia	Shangombo-Western Province	Sioma	22/08/2017	14°53.00'33.63''S	25°24'51.67''E
SAMP239	Zambia	Shangombo-Western Province	Sioma	22/08/2017	16°36.00'16.70''S	23°30'1.46''E
SAMP243	Zambia	Southern Province	Kalomo	25/08/2017	17°28'28.33''S	24°17'12.03''E
SAMP244	Zambia	Southern Province	Kalomo	25/08/2017	17°28'28.33''S	24°17'12.03''E
SAMP245	Zambia	Southern Province	Kalomo	25/08/2017	17°28'28.33''S	24°17'12.03''E
SAMP247	Zambia	Southern Province	Kalomo	25/08/2017	17°28'28.33''S	24°17'12.03''E
SAMP255	Zambia	North-Western Province	Mwinilunga	25/08/2017	16°53'08.97"S	26°43'15.52"E
SAMP256	Zambia	North-Western Province	Mwinilunga	25/08/2017	16°53'08.97"S	26°43'15.52"E
SAMP257	Zambia	North-Western Province	Mwinilunga	25/08/2017	16°53'08.97"S	26°43'15.52"E
SAMP258	Zambia	North-Western Province	Mwinilunga	25/08/2017	16°53'08.97"S	26°43'15.52"E
The following samples are not part of the 874 samples used in the analysis
SAMP368	Italy	South Sardegna	Gonnosfanadiga	18/04/2017	39°30'51''N	8°40'33''E
SAMP1372	Panama	Chiriqui Province	Gualaca	17/09/2017	8°31'16.3''N	82°11'38.2''W
SAMP2239	Puerto Rico (USA)	North Region	San Juan-Jardin Botanico	18/02/2018	18°23'18.3"N	66°03'26.8"W
SAMP1691	Turkey	Central Anatolia	Eskişehir	01/07/2010	39°38'24.0"N	31°04'12.0"E
SAMP262	Zambia	North-Western Province	Mwinilunga	25/08/2017	11°39.00'4.88''S	24°25'55.08''E

## Sheet: Sup_Table_S3_Agena_Samples
Supplement Table S3 - List of honey bee samples used with the Agena platform and their respective locality of origin.
ID	Country	Region (Mostly provinces)	Location	Collection date	Latitude	Longitude
SAMP1399	Argentina	Chaco Province	Saenz Pena	15/05/2017	26°48'1.59"S	60°25'52.45"W
SAMP1400	Argentina	Chaco Province	Saenz Pena	15/05/2017	26°48'1.59"S	60°25'52.45"W
SAMP1401	Argentina	Formosa Province	Mariano Boedo	23/08/2017	26°5'41.89"S	58°30'59.29"W
SAMP1402	Argentina	Formosa Province	Mariano Boedo	23/08/2017	26°5'41.89"S	58°30'59.29"W
SAMP1403	Argentina	Cordoba Province	Rio Ceballos	25/04/2017	31°9'12.30"S	64°17'55.54"W
SAMP1404	Argentina	Cordoba Province	Rio Ceballos	25/04/2017	31°9'12.30"S	64°17'55.54"W
SAMP1406	Argentina	Cordoba Province	El Rincon SDSM	2017-06-04	30°44'57.00"S	64°38'54.30"W
SAMP1407	Argentina	Cordoba Province	Sierra San Marcos	2017-06-04	30°45'27.31"S	64°40'18.00"W
SAMP1408	Argentina	Cordoba Province	Sierra San Marcos	2017-06-04	30°45'27.31"S	64°40'18.00"W
SAMP1409	Argentina	Cordoba Province	Sierra San Marcos	2017-06-04	30°45'6.10"S	64°39'44.63"W
SAMP1411	Argentina	Rio Negro Province	Bariloche	2017-11-04	41°8'0.50"S	71°18'37.00"W
SAMP1412	Argentina	Rio Negro Province	Bariloche	2017-11-04	41°8'0.50"S	71°18'37.00"W
SAMP1413	Argentina	Misiones	El Dorado Province	30/07/2017	26°24'33.41''S	54°40'13.49''W
SAMP1419	Argentina	Jujuy Province	Tilquiza	2018-01-02	24°05'21.84''S	65°17'09.44''W
SAMP1421	Argentina	Buenos Aires Province	Balcarce	2017-01-06	37°52'5.98"S	58°17'50.53"W
SAMP1422	Argentina	Buenos Aires Province	Balcarce	2017-01-06	37°52'5.98"S	58°17'50.53"W
SAMP1423	Argentina	Santiago Del Estero Province	La Banda	2017-01-09	27°43'49.63"S	64°14'36.41"W
SAMP1424	Argentina	Santiago Del Estero Province	La Banda	2017-01-09	27°43'49.63"S	64°14'36.41"W
SAMP1426	Argentina	Santiago Del Estero Province	La Banda	2017-01-09	27°49'14.05"S	64°10'29.64"W
SAMP1427	Argentina	Santiago Del Estero Province	Parque Aguirre	2017-01-10	27°47'1.62"S	64°14'54.63"W
SAMP1428	Argentina	Santiago del Estero Province	Parque Aguirre	2017-01-10	27°47'1.62"S	64°14'54.63"W
SAMP1431	Argentina	La Rioja Province	Alto Carrizal	2017-01-10	28°52'30.71''S	67°33'16.08''W
SAMP1432	Argentina	La Rioja Province	Alto Carrizal	2017-01-10	28°52'30.71''S	67°33'16.08''W
SAMP1433	Argentina	Catamarca Province	Aconquija	2018-01-03	27°25'29.59"S	65°59'27.37"W
SAMP1434	Argentina	Catamarca Province	Aconquija	2018-01-03	27°25'29.59"S	65°59'27.37"W
SAMP1435	Argentina	Mendoza Province	Tunuyan	2017-01-04	33°37'41.19"S	69°01'49.58"W
SAMP1436	Argentina	Mendoza Province	Tunuyan	2017-01-04	33°37'41.19"S	69°01'49.58"W
SAMP1437	Argentina	Tucuman Province	Manantial	2017-09-12	26°50'21.07"S	65°16'57.77"W
SAMP1438	Argentina	Tucuman Province	Manantial	2017-09-12	26°50'21.07"S	65°16'57.77"W
SAMP1439	Argentina	Tucuman Province	Horco Molle	25/02/2018	26°47'11.34"S	65°19'25.27"W
SAMP1440	Argentina	Tucuman Province	Horco Molle	25/02/2018	26°47'11.34"S	65°19'25.27"W
SAMP1441	Argentina	Buenos Aires Province	Lujan	2017-01-11	34°34'4.67"S	59°13'3.74"W
SAMP1442	Argentina	Buenos Aires Province	Lujan	2017-01-11	34°34'4.67"S	59°13'3.74"W
SAMP1444	Argentina	Buenos Aires Province	Castelar	2017-01-11	34°36'57.57"S	58°39'22.99"W
SAMP1445	Argentina	Tucuman Province	Timbo Viejo	2017-01-10	26°38'52.58"S	65°7'55.61"W
SAMP1446	Argentina	Tucuman Province	Timbo Viejo	2017-01-10	26°38'52.58"S	65°7'55.61"W
SAMP1447	Argentina	Tucuman Province	Alberdi	2017-01-10	27°35'52.04"S	65°37'44.78"W
SAMP1449	Argentina	Tucuman Province	Leales	2017-01-10	27°18'0.01"S	65°7'7.36"W
SAMP1450	Argentina	Tucuman Province	Leales	2017-01-10	27°18'0.01"S	65°7'7.36"W
SAMP1451	Argentina	Tucuman Province	Leales	2017-01-10	27°18'0.01"S	65°7'7.36"W
SAMP1452	Argentina	Buenos Aires Province	Giles	2018-01-03	34°26'34.66"S	59°26'50.06"W
SAMP1453	Argentina	Buenos Aires Province	Giles	2018-01-03	34°26'34.66"S	59°26'50.06"W
SAMP1838	Argentina	Reconquista Province	Santa Fe	2018-01-02	29°11'15.9"S	59°42'30.2"W
SAMP1839	Argentina	Reconquista Province	Santa Fe	2018-01-02	29°11'15.9"S	59°42'30.2"W
SAMP1840	Argentina	Reconquista Province	Santa Fe	2018-01-02	29°11'15.9"S	59°42'30.2"W
SAMP1841	Argentina	Reconquista Province	Santa Fe	2018-01-02	29°11'15.9"S	59°42'30.2"W
SAMP1256	Bolivia	Chuquisaca Department	Culpina	25/11/2017	20°49'30.1"S	64°56'39.7"W
SAMP1257	Bolivia	Chuquisaca Department	Tarija, Culpina	25/11/2017	20°49'31.3"S	64°56'35.4"W
SAMP1258	Bolivia	Chuquisaca Department	Tarija, Culpina	25/11/2017	20°49'31.3"S	64°56'35.4"W
SAMP1264	Bolivia	Chuquisaca Department	Tarija, Huayco (E. Rios)	18/12/2017	21°31'37.4"S	64°10'28.4"W
SAMP1265	Bolivia	Chuquisaca Department	Tarija, Huayco (E. Rios)	18/12/2017	21°31'37.4"S	64°10'28.4"W
SAMP1266	Bolivia	Chuquisaca Department	Tarija, Huayco (E. Rios)	18/12/2017	21°31'37.4"S	64°10'28.4"W
SAMP1270	Bolivia	Chuquisaca Department	Candua	2017-05-12	19°48'21.9"S	63°59'46.7"W
SAMP1271	Bolivia	Chuquisaca Department	Candua (R. Banado)	2017-05-12	20°19'05.4"S	64°11'07.1"W
SAMP1272	Bolivia	Chuquisaca Department	Candua (R. Banado)	2017-05-12	20°19'05.4"S	64°11'07.1"W
SAMP1273	Bolivia	Chuquisaca Department	Sucre (Chaupi Molino)	2017-05-12	17°42'59.4"S	65°53'00.5"W
SAMP1274	Bolivia	Chuquisaca Department	Sucre (Chaupi Molino)	2017-05-12	17°42'59.4"S	65°53'00.5"W
SAMP1275	Bolivia	Chuquisaca Department	Tiyu Mayu	2017-05-12	19°37'52.5"S	64°22'17.3"W
SAMP1276	Bolivia	Chuquisaca Department	Tiyu Mayu	2017-05-12	19°37'52.5"S	64°22'17.3"W
SAMP1277	Bolivia	Chuquisaca Department	Monteagudo	2017-05-12	19°48'31.7"S	63°58'27.4"W
SAMP1278	Bolivia	Chuquisaca Department	Monteagudo	2017-05-12	19°48'31.7"S	63°58'27.4"W
SAMP1279	Bolivia	Chuquisaca Department	Yotala	2017-02-12	19°09'23.9"S	65°16'03.5"W
SAMP1280	Bolivia	Chuquisaca Department	Yotala	2017-02-12	19°09'23.9"S	65°16'03.5"W
SAMP1281	Bolivia	Chuquisaca Department	Monteagudo	2017-02-12	19°48'31.7"S	63°58'27.4"W
SAMP1282	Bolivia	Chuquisaca Department	Monteagudo	2017-02-12	19°48'31.7"S	63°58'27.4"W
SAMP1283	Bolivia	La Paz Department	Palos Blancos	26/11/2017	15°35'02.2"S	67°14'51.3"W
SAMP1284	Bolivia	La Paz Department	Palos Blancos	26/11/2017	15°35'02.2"S	67°14'51.3"W
SAMP1285	Bolivia	La Paz Department	Sapecho	26/11/2017	15°33'28.0"S	67°19'57.6"W
SAMP1286	Bolivia	La Paz Department	Sapecho	26/11/2017	15°33'28.0"S	67°19'57.6"W
SAMP1287	Bolivia	La Paz Department	Cajuata	2017-02-12	16°28'05.4"S	68°10'40.0"W
SAMP1288	Bolivia	La Paz Department	Cajuata	2017-02-12	16°28'05.4"S	68°10'40.0"W
SAMP1289	Bolivia	La Paz Department	Caranavi	2017-07-12	15°49'43.8"S	67°33'48.7"W
SAMP1290	Bolivia	La Paz Department	Caranavi	2017-07-12	15°49'43.8"S	67°33'48.7"W
SAMP1291	Bolivia	La Paz Department	Irupana	2017-10-12	16°28'21.8"S	67°27'11.1"W
SAMP1292	Bolivia	La Paz Department	Irupana	2017-10-12	16°28'21.8"S	67°27'11.1"W
SAMP1293	Bolivia	La Paz Department	Apolo	14/12/2017	14°43'11.3"S	68°24'46.9"W
SAMP1294	Bolivia	La Paz Department	Apolo	14/12/2017	14°43'11.3"S	68°24'46.9"W
SAMP1295	Bolivia	La Paz Department	Zongo	14/12/2017	16°06'03.8"S	68°03'06.9"W
SAMP1296	Bolivia	La Paz Department	Zongo	14/12/2017	16°06'03.8"S	68°03'06.9"W
SAMP1298	Bolivia	Santa Cruz Department	La Guardia	2017-03-11	17°53'33.5"S	63°19'59.3"W
SAMP1299	Bolivia	Santa Cruz Department	La Guardia	2017-03-11	17°53'33.5"S	63°19'59.3"W
SAMP1300	Bolivia	Santa Cruz Department	La Guardia	2017-03-11	17°53'33.5"S	63°19'59.3"W
SAMP1301	Bolivia	Santa Cruz Department	Yapacani (San German)	2017-03-11	17°24'03.9"S	63°52'51.3"W
SAMP1303	Bolivia	Santa Cruz Department	Yapacani (San German)	2017-12-11	17°24'03.9"S	63°52'51.3"W
SAMP1304	Bolivia	Santa Cruz Department	Yapacani (San German)	2017-12-11	17°24'03.9"S	63°52'51.3"W
SAMP1306	Bolivia	Santa Cruz Department	Pailon	14/11/2017	17°40'00.3"S	62°43'05.9"W
SAMP1307	Bolivia	Santa Cruz Department	Pailon	14/11/2017	17°40'00.3"S	62°43'05.9"W
SAMP1308	Bolivia	Santa Cruz Department	Pailon	14/11/2017	17°40'00.3"S	62°43'05.9"W
SAMP1310	Bolivia	Santa Cruz Department	Abapo	2017-12-11	18°54'02.3"S	63°23'45.3"W
SAMP1311	Bolivia	Santa Cruz Department	Abapo	2017-12-11	18°54'02.3"S	63°23'45.3"W
SAMP1312	Bolivia	Santa Cruz Department	Abapo	2017-12-11	18°54'02.3"S	63°23'45.3"W
SAMP1314	Bolivia	Cochabamba Department	Santibañez	30/11/2017	17°23'38.6"S	66°09'26.4"W
SAMP1315	Bolivia	Cochabamba Department	Santibañez	30/11/2017	17°23'38.6"S	66°09'26.4"W
SAMP1316	Bolivia	Cochabamba Department	Santibañez	30/11/2017	17°23'38.6"S	66°09'26.4"W
SAMP1318	Bolivia	Cochabamba Department	Central Agraria la Union (Villa Tunari)	14/12/2017	16°58'17.5"S	65°25'18.7"W
SAMP1319	Bolivia	Cochabamba Department	Central Agraria la Union (Villa Tunari)	14/12/2017	16°58'17.5"S	65°25'18.7"W
SAMP1320	Bolivia	Cochabamba Department	Central Agraria la Union (Villa Tunari)	14/12/2017	16°58'17.5"S	65°25'18.7"W
SAMP1321	Bolivia	Cochabamba Department	Santa Ana (Mizque)	21/11/2017	17°56'22.9"S	65°20'15.1"W
SAMP1322	Bolivia	Cochabamba Department	Santa Ana (Mizque)	21/11/2017	17°56'22.9"S	65°20'15.1"W
SAMP1323	Bolivia	Cochabamba Department	Ojo de agua (Mizque)	21/11/2017	17°56'32.6"S	65°20'53.7"W
SAMP1324	Bolivia	Cochabamba Department	Ojo de agua (Mizque)	21/11/2017	17°56'32.6"S	65°20'53.7"W
SAMP1325	Bolivia	Cochabamba Department	T'onker Moqo (Mizque)	21/11/2017	17°56'39.1"S	65°20'27.5"W
SAMP1326	Bolivia	Cochabamba Department	T'onker Moqo (Mizque)	21/11/2017	17°56'39.1"S	65°20'27.5"W
SAMP1327	Bolivia	Cochabamba Department	Sucho Independencia	2017-06-12	17°04'49.7"S	66°48'51.6"W
SAMP1328	Bolivia	Cochabamba Department	Sucho Independencia	2017-06-12	17°04'49.7"S	66°48'51.6"W
SAMP1330	Bolivia	Cochabamba Department	Pajcha-Independencia	2017-06-12	18°56'58.4"S	65°00'00.2"W
SAMP1389	Costa Rica	San Jose Province	San Andres District, Leon Cortes Castro	14/03/2018	9°43'6.01"N	84°3'28.53"W
SAMP1390	Costa Rica	San Jose Province	San Andres District, Leon Cortes Castro	14/03/2018	9°43'6.01"N	84°3'28.53"W
SAMP1391	Costa Rica	San Jose Province	Brasil District	14/03/2018	9°56'13.45"N	84°13'57.79"W
SAMP1392	Costa Rica	Santa Ana Province	Brasil District	14/03/2018	9°56'13.45"N	84°13'57.79"W
SAMP1393	Costa Rica	Cartago Province	Birrisito Paraíso	14/03/2018	9°51'25.27"N	83°50'21.06"W
SAMP1394	Costa Rica	Cartago Province	Birrisito Paraíso	14/03/2018	9°51'25.27"N	83°50'21.06"W
SAMP1395	Costa Rica	Alajuela Province	San Ramón	14/03/2018	10°5'10.21"N	84°28'46.17"W
SAMP1396	Costa Rica	Alajuela Province	San Ramón	14/03/2018	10°5'10.21"N	84°28'46.17"W
SAMP1397	Costa Rica	Guanacaste Province	Santa Cruz	14/03/2018	10°17'58.52"N	84°35'43.26"W
SAMP1398	Costa Rica	Guanacaste Province	Santa Cruz	14/03/2018	10°17'58.52"N	84°35'43.26"W
SAMP1754	Israel	Tel Aviv	Tsrifin	2017-04-06	31°57'50.49''N	34°50'32.20''E
SAMP1755	Israel	Tel Aviv	Tsrifin	2017-04-06	31°57'50.49''N	34°50'32.20''E
SAMP1758	Israel	Tel Aviv	Tsrifin	2017-04-06	31°57'50.49''N	34°50'32.20''E
SAMP1759	Israel	Tel Aviv	Tsrifin	2017-04-06	31°57'50.49''N	34°50'32.20''E
SAMP1762	Israel	Tel Aviv	Tsrifin	2017-04-06	31°57'50.49''N	34°50'32.20''E
SAMP1763	Israel	Tel Aviv	Tsrifin	2017-04-06	31°57'50.49''N	34°50'32.20''E
SAMP1766	Israel	Tel Aviv	Tsrifin	2017-04-06	31°57'50.49''N	34°50'32.20''E
SAMP1767	Israel	Tel Aviv	Gush Dan	2017-04-06	31°57'50.49''N	34°50'32.20''E
SAMP1776	Israel	Central Region	Mount Rafid	2017-04-06	31°49'27.74''N	35°06'17.71''E
SAMP1777	Israel	Central Region	Mount Rafid	2017-04-06	31°49'27.74''N	35°06'17.71''E
SAMP1782	Israel	Tel Aviv	Even Yehuda	2017-04-06	32°16'33.75''N	34°52'45.02''E
SAMP1783	Israel	Tel Aviv	Even Yehuda	2017-04-06	32°16'33.75''N	34°52'45.02''E
SAMP1786	Israel	Tel Aviv	Even Yehuda	2017-04-06	32°16'33.75''N	34°52'45.02''E
SAMP1787	Israel	Tel Aviv	Even Yehuda	2017-04-06	32°16'33.75''N	34°52'45.02''E
SAMP1790	Israel	Tel Aviv	Rishon Le-Tsiyon	2017-04-06	31°58'46.78''N	34°46'31.48''E
SAMP1791	Israel	Tel Aviv	Rishon Le-Tsiyon	2017-04-06	31°58'46.78''N	34°46'31.48''E
SAMP1792	Israel	Tel Aviv	Handasa	2017-04-06	31°59'51.51''N	34°48'59.79''E
SAMP1793	Israel	Tel Aviv	Handasa	2017-04-06	31°59'51.51''N	34°48'59.79''E
SAMP1794	Israel	Tel Aviv	Handasa	2017-04-06	31°59'51.51''N	34°48'59.79''E
SAMP1795	Israel	Tel Aviv	Handasa	2017-04-06	31°59'51.51''N	34°48'59.79''E
SAMP296	Italy	Sicilia	Ragusa	24/04/2017	36°44'15.50''N	14°53'11.90''E
SAMP298	Italy	Sicilia	Ragusa	24/04/2017	36°44'15.5"N	14°53'11.9"E
SAMP301	Italy	Sicilia	Ragusa	23/04/2017	36°44'01.9"N	14°49'39.2"E
SAMP302	Italy	Sicilia	Ragusa	23/04/2017	36°44'01.9"N	14°49'39.2"E
SAMP304	Italy	Sicilia	Enna	2017-01-04	37°35'48.51''N	14°25'31.89''E
SAMP306	Italy	Sicilia	Enna	2017-01-04	37°35'48.51''N	14°25'31.89''E
SAMP310	Italy	Sicilia	Enna	2017-01-04	37°36'31.06''N	14°24'43.51''E
SAMP312	Italy	Sicilia	Siracusa	15/04/2017	36°52'47.9"N	15°02'03.6"E
SAMP313	Italy	Sicilia	Siracusa	15/04/2017	36°52'47.9"N	15°02'03.6"E
SAMP337	Italy	Sicilia	Siracusa	13/04/2018	37°05'15.9"N	14°58'36.1"E
SAMP339	Italy	Sicilia	Siracusa	13/04/2018	37°05'15.9"N	14°58'36.1"E
SAMP363	Italy	Sardegna	Sassari	18/04/2017	40°46'26''N	8°29'20''E
SAMP364	Italy	Sardegna	Sassari, Porto Torres	18/04/2017	40°47'51''N	8°27'19''E
SAMP366	Italy	Sardegna	Sassari, Porto Torres	18/04/2017	40°47'51''N	8°27'19''E
SAMP368	Italy	South Sardegna	Gonnosfanadiga	18/04/2017	39°30'51''N	8°40'33''E
SAMP373	Italy	South Sardegna	Gonnosfanadiga	18/04/2017	39°29'07''N	8°39'30''E
SAMP375	Italy	South Sardegna	Gonnosfanadiga	18/04/2017	39°29'07''N	8°39'30''E
SAMP377	Italy	Sardegna	Oristano, Marrubiu	18/04/2017	39°44'59''N	8°39'04''E
SAMP381	Italy	Sardegna	Sassari, Ittiri	18/04/2017	40°35'13''N	8°32'49''E
SAMP395	Italy	Sardegna	Oristano, Zeddiani	18/04/2017	39°59'11''N	8°36'43''E
SAMP398	Italy	South Sardegna	Guspini	18/04/2017	39°31'59''N	8°37'7''E
SAMP399	Italy	South Sardegna	Guspini	18/04/2017	39°31'59''N	8°37'7''E
SAMP416	Italy	Sicilia	Palermo, Occidentale	27/04/2017	38°07'04.5"N	13°18'13.5"E
SAMP418	Italy	Sicilia	Palermo, Occidentale	27/04/2017	38°07'04.5"N	13°18'13.5"E
SAMP419	Italy	Sicilia	Palermo, Monreale	15/04/2017	38°03'07.0"N	13°13'58.3"E
SAMP423	Italy	Sicilia	Palermo, Cerda	2017-09-04	37°56'12.1"N	13°47'20.0"E
SAMP324	Italy	Sicilia	Catania	18/05/2017	37°41'32.5"N	15°05'06.7"E
SAMP330	Italy	Sicilia	Catania, Acireale	2018-11-04	37°35'49.3"N	15°10'13.4"E
SAMP331	Italy	Sicilia	Catania, Acireale	2018-11-04	37°35'49.3"N	15°10'13.4"E
SAMP332	Italy	Sicilia	Catania, Acireale	15/04/2018	37°37'05.6"N	15°08'20.9"E
SAMP360	Italy	Sardegna	Sassari	18/04/2017	40°46'26''	8°29'20''
SAMP370	Italy	South Sardegna	Gonnosfanadiga	18/04/2017	39°30'51''	8°40'33''
SAMP376	Italy	Sardegna	Zeddiani, Oristano	18/04/2017	39°44'59''	8°39'04''
SAMP382	Italy	Sardegna	Sassari, Ittiri	18/04/2017	40°35'13''	8°32'49''
SAMP385	Italy	Sardegna	Borore, Nuoro	18/04/2017	40°13'16''	8°47'28''
SAMP388	Italy	South Sardegna	San Nicolo Gerrei	18/04/2017	39°29'34''	9°18'45''
SAMP389	Italy	South Sardegna	San Nicolo Gerrei	18/04/2017	39°29'34''	9°18'45''
SAMP392	Italy	Sardegna	Zeddiani, Oristano	18/04/2017	39°59'11''	8°36'43''
SAMP421	Italy	Sicilia	Palermo, Cerda	2017-09-04	37°56'12.1"N	13°47'20.0"E
SAMP422	Italy	Sicilia	Palermo, Cerda	2017-09-04	37°56'12.1"N	13°47'20.0"E
SAMP428	Italy	Sicilia	Palermo, Sciara	2017-09-04	37°57'12.6"N	13°46'25.1"E
SAMP429	Italy	Sicilia	Palermo, Sciara	2017-09-04	37°57'12.6"N	13°46'25.1"E
SAMP1	Kenya	Vihiga County	Makuchi	18/07/2017	0°09'09.22''N	34°51'20.48''E
SAMP105	Kenya	Nairobi County	Nairobi, ICIPE	18/07/2017	1°13'18.8"S	36°53'47.9"E
SAMP106	Kenya	Nairobi County	Nairobi, ICIPE	18/07/2017	1°13'18.8"S	36°53'47.9"E
SAMP11	Kenya	Vihiga County	Isiekuti	18/07/2017	0°15'11.0"N	34°50'24.9"E
SAMP12	Kenya	Vihiga County	Isiekuti	18/07/2017	0°15'11.0"N	34°50'24.9"E
SAMP13	Kenya	Kakamega County	Furaha	18/07/2017	0°17'40.99''N	34°30'55.01''E
SAMP14	Kenya	Kakamega County	Furaha	18/07/2017	0°17'40.99"N	34°30'55.01"E
SAMP15	Kenya	Nandi County	Kiborokok	18/07/2017	0°15'27.88"N	34°45'03.98"E
SAMP16	Kenya	Nandi County	Kiborokok	18/07/2017	0°15'27.88"N	34°45'03.98"E
SAMP17	Kenya	Kakamega County	Shirobani	18/07/2017	0°15'42.98"N	34°55'40.31"E
SAMP18	Kenya	Kakamega County	Shirobani	18/07/2017	0°15'42.98"N	34°55'40.31"E
SAMP19	Kenya	Kakamega County	Akaranga	18/07/2017	0°17'22.64" N	34°29'41.72" E
SAMP2	Kenya	Vihiga County	Makuchi	18/07/2017	0°09'09.22''N	34°51'20.48''E
SAMP20	Kenya	Kakamega County	Akaranga	18/07/2017	0°17'22.64"N	34°29'41.72"E
SAMP21	Kenya	Kakamega County	Akaranga	18/07/2017	0°17'22.64''N	34°29'41.72''E
SAMP22	Kenya	Kakamega County	Akaranga	18/07/2017	0°17'22.64"N	34°29'41.72"E
SAMP23	Kenya	Kakamega County	Kalende	18/07/2017	0°16'02.36''N	34°27'44.44''E
SAMP24	Kenya	Kakamega County	Kalende	18/07/2017	0°16'02.36" N	34°27'44.44" E
SAMP25	Kenya	Kakamega County	Kalende	18/07/2017	0°16'02.36"N	34°27'44.44"E
SAMP26	Kenya	Kakamega County	Kalende	18/07/2017	0°16'02.36"N	34°27'44.44"E
SAMP27	Kenya	Kilifi County	Mtwapa	18/07/2017	3°56'06.7"S	39°44'55.3"E
SAMP28	Kenya	Kilifi County	Mtwapa	18/07/2017	3°56'06.7"S	39°44'55.3"E
SAMP29	Kenya	Kilifi county	Chambakuoko	18/07/2017	3°31'30.66''N	39°27'00.06''E
SAMP3	Kenya	Kakamega County	Shirobani	18/07/2017	0°15'42.98''N	34°55'40.31''E
SAMP31	Kenya	Taita Taveta county	Taita FTC	18/07/2017	3°15'39.40''N	38°12'20.73''E
SAMP33	Kenya	Kilifi County	Chambuko	18/07/2017	3°14'04.14''N	39°33'44.92''E
SAMP34	Kenya	Kilifi county	Chambuko/Matsangoni	18/07/2017	3°23'23.0"S	39°55'36.5"E
SAMP35	Kenya	Kilifi county	Chambuko/Matsangoni	18/07/2017	3°23'23.0"S	39°55'36.5"E
SAMP36	Kenya	Kilifi county	Chambuko/Matsangoni	18/07/2017	3°23'23.0"S	39°55'36.5"E
SAMP37	Kenya	Taita Taveta county	Taita FTC	18/07/2017	3°15'39.51''N	38°12'20.80''E
SAMP39	Kenya	Taita Taveta county	Taita FTC	18/07/2017	3°15'39.40" N	38°12'20.73" E
SAMP4	Kenya	Kakamega County	Shirobani	18/07/2017	0°15'42.98''N	34°55'40.31''E
SAMP41	Kenya	Taita Taveta county	Taita FTC	18/07/2017	3°15'39.40"N	38°12'20.73"E
SAMP42	Kenya	Taita Taveta county	Taita FTC	18/07/2017	3°15'39.40"N	38°12'20.73"E
SAMP45	Kenya	Kilifi County	Mtwapa	18/07/2017	3°56'06.7"S	39°44'55.3"E
SAMP46	Kenya	Kilifi County	Mtwapa	18/07/2017	3°56'06.7"S	39°44'55.3"E
SAMP47	Kenya	Bungoma county	Mt. Elgon	18/07/2017	0°34'10.70''N	34°22'54.61''E
SAMP48	Kenya	Bungoma county	Mt. Elgon	18/07/2017	0°34'10.70" N	34°22'54.61" E
SAMP49	Kenya	Bungoma county	Mt. Elgon	18/07/2017	0°34'10.70"N	34°22'54.61"E
SAMP5	Kenya	Vihiga County	Makuchi	18/07/2017	0°09'09.22"N	34°51'20.48"E
SAMP50	Kenya	Bungoma county	Mt. Elgon	18/07/2017	0°34'10.70"N	34°22'54.61"E
SAMP51	Kenya	Isiolo County	Isiolo A2	18/07/2017	0°07'47.31''N	37°20'04.46''E
SAMP52	Kenya	Isiolo County	Isiolo A2	18/07/2017	0°07'47.31"N	37°20'04.46"E
SAMP53	Kenya	Meru county	Timau 1	18/07/2017	0°06'06.94''N	37°10'14.79''E
SAMP54	Kenya	Meru county	Timau 1	18/07/2017	0°06'06.94"N	37°10'14.79"E
SAMP55	Kenya	Meru county	Weru	18/07/2017	0°02'33.59''N	37°16'39.17''E
SAMP56	Kenya	Meru county	Weru	18/07/2017	0°02'33.59"N	37°16'39.17"E
SAMP57	Kenya	Kitui county	Kasanga	18/07/2017	0°27'41.39''N	38°05'05.93''E
SAMP58	Kenya	Kitui county	Kasanga	18/07/2017	0°27'41.39"N	38°05'05.93"E
SAMP59	Kenya	Meru county	Kibaranyexi	18/07/2017	0°00'01.86''N	37°19'45.37''E
SAMP6	Kenya	Vihiga County	Makuchi	18/07/2017	0°09'09.22"N	34°51'20.48"E
SAMP60	Kenya	Meru county	Kibaranyexi	18/07/2017	0°00'01.86"N	37°19'45.37"E
SAMP61	Kenya	Meru county	Githongo A2	18/07/2017	0°00'32.05''N	37°20'55.25''E
SAMP62	Kenya	Meru county	Githongo A2	18/07/2017	0°00'32.05"N	37°20'55.25"E
SAMP63	Kenya	Machakos County	Kithimani	18/07/2017	1°08'0.0"S	37°41'00.0"E
SAMP64	Kenya	Machakos County	Kithimani	18/07/2017	1°08'0.0"S	37°41'00.0"E
SAMP7	Kenya	Nandi County	Kiborokok	18/07/2017	0°15'27.88''N	34°45'03.98''E
SAMP8	Kenya	Nandi County	Kiborokok	18/07/2017	0°15'27.88''N	34°45'03.98''E
SAMP9	Kenya	Kakamega county	Bukha	18/07/2017	0°16'42.80''N	34°29'14.34''E
SAMP101	Madagascar	Fianarantsoa	Ambatolahikisoa-Site 9	18/07/2017	21°29'23.4"S	47°04'13.2"E
SAMP103	Madagascar	Fianarantsoa	Ambalandrotsa	18/07/2017	21°11'43.65''S	47°09'23.69''E
SAMP85	Madagascar	Fianarantsoa	Soanataoi Site3	18/07/2017	21°11'19.21''S	47°09'25.58''E
SAMP86	Madagascar	Fianarantsoa	Soanataoi Site 3	18/07/2017	21°11'19.21''S	47°09'25.58''E
SAMP87	Madagascar	Fianarantsoa	Ambaloyahy Site1	18/07/2017	21°15'32.61''S	47°10'01.74''E
SAMP88	Madagascar	Fianarantsoa	Ambaldiahf - Site 1	18/07/2017	21°15'32.61''S	47°10'01.74''E
SAMP89	Madagascar	Fianarantsoa	Andranolava Site2	18/07/2017	21°15'16.95''S	47°09'25.58''E
SAMP90	Madagascar	Fianarantsoa	Adranolava Site 2	18/07/2017	21°15'16.95''S	47°09'25.58''E
SAMP91	Madagascar	Fianarantsoa	Ambayovaky Site4	18/07/2017	21°10'46.70''S	47°10'40.48''E
SAMP92	Madagascar	Fianarantsoa	Ambayovaky Site 4	18/07/2017	21°10'46.70''S	47°10'40.48''E
SAMP93	Madagascar	Fianarantsoa	Amdibanjiana Site 5	18/07/2017	21°13'45.55''S	47°06'03.68''E
SAMP94	Madagascar	Fianarantsoa	Amdibanjiana Site 5	18/07/2017	21°13'45.55''S	47°06'03.68''E
SAMP97	Madagascar	Fianarantsoa	Iranjo Site 7	18/07/2017	21°11'51.40''S	47°09'59.49''E
SAMP99	Madagascar	Fianarantsoa	Maroyr Elto Site 8	18/07/2017	21°12'59.12''S	47°09'48.83''E
SAMP341	Malta	Northern Region	Rabat	26/04/2017	35°53'00.3''N	14°24'26.6''E
SAMP346	Malta	Northern Region	Rabat	26/04/2017	35°53'00.3''N	14°24'26.6''E
SAMP347	Malta	Southern Region	Qrendi	26/04/2017	35°49'27.7''N	14°27'06.8''E
SAMP348	Malta	Southern Region	Qrendi	26/04/2017	35°49'27.7''N	14°27'06.8''E
SAMP349	Malta	Southern Region	Qrendi	26/04/2017	35°49'27.7''N	14°27'06.8''E
SAMP351	Malta	Northern Region	Mellieha	26/04/2017	35°58'55.8''N	14°20'11.3''E
SAMP352	Malta	Northern Region	Mellieha	26/04/2017	35°58'55.8''N	14°20'11.3''E
SAMP353	Malta	Northern Region	Mellieha	26/04/2017	35°58'55.8''N	14°20'11.3''E
SAMP354	Malta	Northern Region	Mellieha	26/04/2017	35°58'55.8''N	14°20'11.3''E
SAMP358	Malta	Northern Region	Mellieha	26/04/2017	35°58'55.8''N	14°20'11.3''E
SAMP1085	Mexico	Yucatan	San Dionisio	2017-09-10	20°05'83"N	88°77'08"W
SAMP1087	Mexico	Yucatan	San Dionisio	2017-09-10	20°05'83"N	88°77'08"W
SAMP1105	Mexico	Jalisco	Zapotlán el Grande	2017-06-09	19°42'13''N	103°27'5''W
SAMP1106	Mexico	Jalisco	Zapotlán el Grande	2017-06-09	19°42'13''N	103°27'5''W
SAMP1109	Mexico	Jalisco	Zapotlan El Grande	2017-06-09	19°42'13''N	103°27'5''W
SAMP1135	Mexico	Jalisco	Zapotlan el Fresnito	2017-06-09	19°42'13.00''N	103°27'5.00''W
SAMP1136	Mexico	Jalisco	Zapotlan el Fresnito	2017-06-09	19°42'13''N	103°27'5''W
SAMP1139	Mexico	Jalisco	Zapotlan el Fresnito	2017-06-09	19°42'13''N	103°27'5''W
SAMP1141	Mexico	Jalisco	Zapotlan el Fresnito	2017-06-09	19°42'13''N	103°27'5''W
SAMP1147	Mexico	Jalisco	El Limon	2017-06-09	19°45'00"N	104°01'00"W
SAMP1149	Mexico	Jalisco	El Limon	2017-06-09	19°45'00"N	104°01'00"W
SAMP1151	Mexico	Jalisco	El Limon	2017-06-09	19°45'00"N	104°01'00"W
SAMP1165	Mexico	Jalisco	Autlán	2017-07-09	19°46'00''N	103°27'54''W
SAMP1166	Mexico	Jalisco	Autlán	2017-07-09	19°46'00''N	103°27'54''W
SAMP1168	Mexico	Jalisco	Autlán	2017-07-09	19°46'0.00''N	103°27'54''W
SAMP1169	Mexico	Jalisco	Autlan	2017-07-09	19°46'00"N	103°27'54"W
SAMP1175	Mexico	Jalisco	Mezquitan	2017-07-09	19°34'30''N	104°07'00"W
SAMP1177	Mexico	Jalisco	Mezquitan	2017-07-09	19°34'30''N	104°07'00"W
SAMP1179	Mexico	Jalisco	Mezquitan	2017-07-09	19°34'30"N	104°07'00"w
SAMP1181	Mexico	Jalisco	Mezquitan	2017-07-09	19°34'30"N	104°07'00"w
SAMP1188	Mexico	Jalisco	Mezquitan	2017-07-09	19°34'30"N	104°07'00"w
SAMP1203	Mexico	Jalisco	El Aserradero	2017-10-09	19°37'60.00''N	104°22'0.00''W
SAMP1204	Mexico	Jalisco	El Aserradero	2017-10-09	19°38'00"N	104°22'00"W
SAMP1205	Mexico	Jalisco	El Aserradero	2017-10-09	19°38'00"N	104°22'00"W
SAMP1207	Mexico	Jalisco	El Aserradero	2017-10-09	19°38'00"N	104°22'00"W
SAMP785	Mexico	Ciudad de Mexico	Milta Plana San Pablo Oztopec	22/08/2017	19°10'30.01"N	100°55'17.29"W
SAMP786	Mexico	Ciudad de Mexico	Milta Plana San Pablo Oztopec	22/08/2017	19°10'30.01"N	100°55'17.29"W
SAMP787	Mexico	Ciudad de Mexico	Milta Plana San Pablo Oztopec	22/08/2017	19°10'30.01"N	100°55'17.29"W
SAMP788	Mexico	Ciudad de Mexico	Milta Plana, San Pablo Oztopec	22/08/2017	19°10'30.01''N	99°4'42.71''W
SAMP835	Mexico	Ciudad de Mexico	Milta Alta, San Pedro Actopan	29/08/2017	19°12'59.28"N	100°56'5.00"W
SAMP836	Mexico	Ciudad de Mexico	Milta Alta, San Pedro Actopan	29/08/2017	19°12'59.28"N	100°56'5.00"W
SAMP837	Mexico	Ciudad de Mexico	Milta Alta, San Pedro Actopan	29/08/2017	19°12'59.28"N	100°56'5.00"W
SAMP838	Mexico	Ciudad de Mexico	Milta Alta, San Pedro Actopan	29/08/2017	19°12'59.28"N	100°56'5.00"W
SAMP839	Mexico	Ciudad de Mexico	Milta Alta, San Pedro Actopan	29/08/2017	19°12'59.28"N	100°56'5.00"W
SAMP840	Mexico	Ciudad de Mexico	Milta Alta, San Pedro Actopan	29/08/2017	19°12'59.28''N	99°3'55.00''W
SAMP841	Mexico	Ciudad de Mexico	Milta Alta, San Pedro Actopan	29/08/2017	19°12'59.28''N	99°3'55.00''W
SAMP842	Mexico	Ciudad de Mexico	Milta Alta, San Pedro Actopan	29/08/2017	19°12'59.28''N	99°3'55.00''W
SAMP885	Mexico	Ciudad de Mexico	Milta Plana San Antonio Tecomil	13/09/2017	19°10'20.20''N	98°58'26.86''W
SAMP887	Mexico	Ciudad de Mexico	Milta Plana San Antonio Tecomil	13/09/2017	19°10’20.203”N	98°58’26.862”W
SAMP889	Mexico	Ciudad de Mexico	Milta Plana San Antonio Tecomil	13/09/2017	19°10’20.203”N	98°58’26.862”W
SAMP891	Mexico	Ciudad de Mexico	Milta Plana San Antonio Tecomil	13/09/2017	19°10’20.203”N	98°58’26.862”W
SAMP915	Mexico	Ciudad de Mexico	Tlahuac	14/09/2017	19°14’43.327”N	98°58’29.328”W
SAMP917	Mexico	Ciudad de Mexico	Tlahuac	14/09/2017	19°14’43.327”N	98°58’29.328”W
SAMP920	Mexico	Ciudad de Mexico	Tlahuac	14/09/2017	19°14’43.327”N	98°58’29.328”W
SAMP921	Mexico	Ciudad de Mexico	Tlahuac	14/09/2017	19°14’43.327”N	98°58’29.328”W
SAMP922	Mexico	Ciudad de Mexico	Tlahuac	14/09/2017	19°14’43.327”N	98°58’29.328”W
SAMP107	Morocco	Rabat-Salé-Kénitra (Region), Salé (Province)	Parc Maamoura	27/07/2017	34°00'22.9"N	6°43'22.0"W
SAMP108	Morocco	Rabat-Salé-Kénitra (Region), Rabat (Province)	Rabat	27/07/2017	34°00'22.9"N	6°43'22"W
SAMP110	Morocco	Rabat-Salé-Kénitra (Region), Rabat (Province)	Rabat	27/07/2017	34°00'22.9"N	6°43'22"W
SAMP112	Morocco	Marrakech, Safi (Region), Al Haouz (Province)	Aghmat	27/07/2017	31°27'39.3"N	7°51'54.8"W
SAMP114	Morocco	Marrakech, Safi (Region), Al Haouz (Province)	Aghmat	27/07/2017	31°27'39.3"N	7°51'54.8"W
SAMP117	Morocco	Marrakech, Safi (Region), Al Haouz (Province)	Aghmat	27/07/2017	31°27'39.3"N	7°51'54.8"W
SAMP119	Morocco	Marrakech, Safi (Region), Al Haouz (Province)	Aghmat	27/07/2017	31°27'39.3"N	7°51'54.8"W
SAMP122	Morocco	Tanger, Tétouan, Al Hoceïma (Region), Ouezzane (Province)	Ouezzane	27/07/2017	34°48'18.9''N	5°28'57.7''W
SAMP123	Morocco	Tanger, Tétouan, Al Hoceïma (Region), Tangier (Province)	Tangier	27/07/2017	34°48'18.9"N	5°28'57.7"W
SAMP138	Morocco	Tanger, Tétouan, Al Hoceïma (Region), Ouezzane (Province)	Ouezzane	27/07/2017	34°48'18.9''N	5°28'57.7''W
SAMP139	Morocco	Tanger, Tétouan, Al Hoceïma (Region), Tangier (Province)	Tangier	27/07/2017	34°48'18.9"N	5°28'57.7"W
SAMP141	Morocco	Tanger, Tétouan, Al Hoceïma (Region), Ouezzane (Province)	Ouezzane	27/07/2017	34°48'18.9''N	5°28'57.7''W
SAMP142	Morocco	Tanger, Tétouan, Al Hoceïma (Region), Ouezzane (Province)	Ouezzane	27/07/2017	34°48'18.9''N	5°28'57.7''W
SAMP143	Morocco	Tanger, Tétouan, Al Hoceïma (Region), Ouezzane (Province)	Ouezzane	27/07/2017	34°48'18.9''N	5°28'57.7''W
SAMP144	Morocco	Tanger, Tétouan, Al Hoceïma (Region), Tangier (Province)	Tangier	27/07/2017	34°48'18.9"N	5°28'57.7"W
SAMP146	Morocco	Rabat-Salé-Kénitra (Region), Salé (Province)	Parc Maamoura	27/07/2017	34°00'22.9"N	6°43'22.0"W
SAMP151	Morocco	Rabat-Salé-Kénitra (Region), Salé (Province)	Parc Maamoura	27/07/2017	34°00'22.9"N	6°43'22.0"W
SAMP154	Morocco	Rabat-Salé-Kénitra (Region), Salé (Province)	Parc Maamoura	27/07/2017	34°00'22.9"N	6°43'22.0"W
SAMP157	Morocco	Rabat-Salé-Kénitra (Region), Salé (Province)	Parc Maamoura	26/07/2017	34°00'22.9"N	6°43'22.0"W
SAMP158	Morocco	Rabat-Salé-Kénitra (Region), Salé (Province)	Parc Maamoura	26/07/2017	34°00'22.9"N	6°43'22.0"W
SAMP159	Morocco	Rabat-Salé-Kénitra (Region), Salé (Province)	Parc Maamoura	26/07/2017	34°00'22.9"N	6°43'22.0"W
SAMP164	Morocco	Marrakech, Safi (Region), Al Haouz (Province)	Aghmat	26/07/2017	31°27'39.3''N	7°51'54.8''W
SAMP171	Morocco	Marrakech, Safi (Region), Al Haouz (Province)	Aghmat	26/07/2017	31°27'39.3''N	7°51'54.8''W
SAMP172	Morocco	Marrakech, Safi (Region), Al Haouz (Province)	Aghmat	26/07/2017	31°27'39.3''N	7°51'54.8''W
SAMP173	Morocco	Marrakech, Safi (Region), Al Haouz (Province)	Aghmat	26/07/2017	31°27'39.3"N	7°51'54.8"W
SAMP1331	Panama	Guna Yala Comarca	Playón Chico	2017-12-10	9°18'12.4''N	78°14'11.9''W
SAMP1332	Panama	Guna Yala Comarca	Playón Chico	2017-12-10	9°18'12.4''N	78°14'11.9''W
SAMP1333	Panama	Guna Yala Comarca	Playón Chico	2017-12-10	9°18'12.4''N	78°14'11.9''W
SAMP1334	Panama	Darien Province	Meteti	2017-01-10	8°27'58.7''N	77°56'53.6''W
SAMP1335	Panama	Darién Province	Meteti	2017-01-10	8°27'58.7''N	77°56'53.6''W
SAMP1337	Panama	Darién Province	Meteti	2017-01-10	8°27'58.7''N	77°56'53.6''W
SAMP1338	Panama	Darien Province	Meteti	2017-01-10	8°28'19.6''N	77°57'10.3''W
SAMP1340	Panama	Darien Province	Meteti	2017-01-10	8°28'19.6''N	77°57'10.3''W
SAMP1345	Panama	Darién Province	Meteti	2017-01-10	8°27'58.7''N	77°56'53.6''W
SAMP1347	Panama	Darien Province	Meteti	2017-01-10	8°28'19.6''N	77°57'10.3''W
SAMP1351	Panama	West Panama Province	Arraijan	27/10/2017	8°27'58.7''N	77°56'53.6''W
SAMP1353	Panama	West Panama Province	Arraijan	27/10/2017	9°00'09.8''N	79°46'36.5''W
SAMP1355	Panama	West Panama Province	Arraijan	27/10/2017	9°00'08.8''N	79°47'26''W
SAMP1356	Panama	West Panama Province	Arraijan	27/10/2017	9°00'08.8''N	79°47'26''W
SAMP1357	Panama	West Panama Province	Arraijan	27/10/2017	9°00'09.8''N	79°46'36.5''W
SAMP1359	Panama	Cocle Province	Aguadulce	15/10/2017	8°15'25.3''N	80°32'30.8''W
SAMP1360	Panama	Cocle Province	Aguadulce	15/10/2017	8°15'25.3''N	80°32'30.8''W
SAMP1361	Panama	Cocle Province	Aguadulce	15/10/2017	8°15'25.3''N	80°32'30.8''W
SAMP1362	Panama	Cocle Province	Aguadulce	15/10/2017	8°15'25.3''N	80°32'30.8''W
SAMP1363	Panama	Herrera Province	Ocu	2017-10-09	8°04'44.4''N	80°45'42.7''W
SAMP1364	Panama	Herera Province	Ocu	2017-10-09	8°04'44.4''N	80°45'42.7''W
SAMP1366	Panama	Herera Province	Ocu	2017-10-09	8°04'44.4''N	80°45'42.7''W
SAMP1367	Panama	Veraguas Province	Santa Fe	2017-12-09	8°25'21.9''N	81°03'16.4''W
SAMP1368	Panama	Veraguas Province	Santa Fe	2017-12-09	8°25'21.90''N	81°3'16.4''W
SAMP1369	Panama	Veraguas	Santa Fé	2017-12-09	8°25'21.9''N	81°03'16.4''W
SAMP1370	Panama	Veraguas	Santa Fé	2017-12-09	8°25'21.9''N	81°03'16.4''W
SAMP1371	Panama	Chiriqui Province	Gualaca	17/09/2017	8°31'16.3''N	82°11'38.2''W
SAMP1372	Panama	Chiriqui Province	Gualaca	17/09/2017	8°31'16.3''N	82°11'38.2''W
SAMP1374	Panama	Chiriqui Province	Gualaca	17/09/2017	8°31'16.3''N	82°11'38.2''W
SAMP1377	Panama	Chiriqui Province	Canaza	17/09/2017	8°32'36.2''N	82°40'07.8''W
SAMP1379	Panama	Chiriqui Province	Mirador	17/09/2017	8°36'31.3''N	82°37'59''W
SAMP1382	Panama	Chiriqui Province	Gariche	17/09/2017	8°28'12.80''N	82°46'39.7''W
SAMP1383	Panama	Darién Province	Gariche	17/09/2017	8°28'12.8''N	82°46'39.7''W
SAMP1385	Panama	Chiriqui Province	La Libertad	17/09/2017	8°30'24.9''N	82°47'04.7''W
SAMP1386	Panama	Darién Province	La Libertad, Santa Fe	17/09/2017	8°30'24.9''N	82°47'04.7''W
SAMP1387	Panama	Darién Province	La Libertad, Santa Fe	17/09/2017	8°30'24.9''N	82°47'04.7''W
SAMP1388	Panama	Darién Province	La Libertad, Santa Fe	17/09/2017	8°30'24.9''N	82°47'04.7''W
SAMP431	Portugal	Beira Baixa Province	Penamacor	2017-11-04	40°09'48.40"N	7°09'43.34"W
SAMP432	Portugal	Beira Baixa Province	Penamacor	2017-11-04	40°09'48.40"N	7°09'43.34"W
SAMP433	Portugal	Beira Baixa Province	Penamacor	2017-11-04	40°09'48.40"N	7°09'43.34"W
SAMP434	Portugal	Beira Baixa Province	Penamacor	2017-11-04	40°09'48.40"N	7°09'43.34"W
SAMP436	Portugal	Beira Baixa Province	Cova do Gato	2017-11-09	39°49'30.73"N	7°27'42.38"W
SAMP437	Portugal	Beira Baixa Province	Cova do Gato	2017-11-09	39°49'30.73"N	7°27'42.38"W
SAMP438	Portugal	Beira Baixa Province	Cova do Gato	2017-11-09	39°49'30.73"N	7°27'42.38"W
SAMP439	Portugal	Beira Baixa Province	Cova do Gato	2017-11-09	39°49'30.73"N	7°27'42.38"W
SAMP2244	Puerto Rico (USA)	North Region	Rio Piedras	28/02/2018	18°24'05.0"N	66°03'09.1"W
SAMP2315	Puerto Rico (USA)	West Region	Mayaguez	23/02/2018	18°11'4''N	67°9'19''W
SAMP2357	Puerto Rico (USA)	West Region	Mayaguez	2018-04-03	18°11'51''N	67°8'21''W
SAMP2407	Puerto Rico (USA)	South Region	Salinas	2018-08-03	17°57'34.4"N	66°13'33.3"W
SAMP2408	Puerto Rico (USA)	South Region	Salinas	2018-08-03	17°57'34.4"N	66°13'33.3"W
SAMP2409	Puerto Rico (USA)	South Region	Salinas	2018-08-03	17°57'34.4"N	66°13'33.3"W
SAMP2410	Puerto Rico (USA)	South Region	Salinas	2018-08-03	17°57'34.4"N	66°13'33.3"W
SAMP2411	Puerto Rico (USA)	South Region	Salinas	2018-08-03	17°57'34.4"N	66°13'33.3"W
SAMP2412	Puerto Rico (USA)	South Region	Salinas	2018-08-03	17°57'34.4"N	66°13'33.3"W
SAMP2413	Puerto Rico (USA)	South Region	Salinas	2018-08-03	17°57'34.4"N	66°13'33.3"W
SAMP2416	Puerto Rico (USA)	North Region	Manati	2018-04-04	18°28'24.0"N	66°31'26.4"W
SAMP2417	Puerto Rico (USA)	North Region	Manati	2018-04-04	18°28'24.0"N	66°31'26.4"W
SAMP2423	Puerto Rico (USA)	North Region	Trujillo Alto	2018-05-04	18°20'12.7"N	65°59'28.1"W
SAMP2424	Puerto Rico (USA)	North Region	Trujillo Alto	2018-05-04	18°20'12.7"N	65°59'28.1"W
SAMP2425	Puerto Rico (USA)	North Region	Trujillo Alto	2018-05-04	18°20'12.7"N	65°59'28.1"W
SAMP2428	Puerto Rico (USA)	West Region	Aguada	2018-11-03	18°21'40''N	67°8'30''W
SAMP2431	Puerto Rico (USA)	East Region	Ceiba	25/02/2018	18°15'49.2"N	65°42'33.6"W
SAMP2433	Puerto Rico (USA)	North Region	Carolina	25/02/2018	18°18'05.54''N	65°56'21.04''W
SAMP2435	Puerto Rico (USA)	East Region	Fajardo	25/02/2018	18°20'51.9"N	65°38'40.9"W
SAMP2437	Puerto Rico (USA)	East Region	Rio Grande, Bairro Carola	25/02/2018	18°21'00.87''N	65°46'00.87''W
SAMP2439	Puerto Rico (USA)	East Region	Rio Grande, Villas de Loiza	25/02/2018	18°23'19.89''N	65°52'00.13''W
SAMP2441	Puerto Rico (USA)	East Region	Mediania Alta, Loiza, Rio Grande	25/02/2018	18°25'13.30''N	65°50'30.53''W
SAMP2446	Puerto Rico (USA)	North Region	Toa Alta	14/05/2018	18°23'10.1"N	66°12'57.6"W
SAMP2448	Puerto Rico (USA)	North Region	Toa Alta	14/05/2018	18°23'10.1"N	66°12'57.6"W
SAMP2449	Puerto Rico (USA)	North Region	Toa Alta	14/05/2018	18°23'10.1"N	66°12'57.6"W
SAMP2450	Puerto Rico (USA)	North Region	Toa Alta	14/05/2018	18°23'10.1"N	66°12'57.6"W
SAMP2451	Puerto Rico (USA)	North Region	Toa Alta	14/05/2018	18°23'10.1"N	66°12'57.6"W
SAMP2453	Puerto Rico (USA)	West Region	Anasco, Barrio Hatillo	14/05/2018	18°18'03.9"N	67°11'00.2"W
SAMP2455	Puerto Rico (USA)	West Region	Anasco	14/05/2018	18°18'03.9''N	67°11'00.2''W
SAMP2456	Puerto Rico (USA)	West Region	Anasco	14/05/2018	18°18'03.9''N	67°11'00.2''W
SAMP2458	Puerto Rico (USA)	South Region	Santa Isabel	14/05/2018	17°58'43.3''N	66°22'33.1''W
SAMP2460	Puerto Rico (USA)	South Region	Santa Isabel	14/05/2018	17°58'43.3''N	66°22'33.1''W
SAMP2461	Puerto Rico (USA)	South Region	Santa Isabel	14/05/2018	17°58'43.3''N	66°22'33.1''W
SAMP2462	Puerto Rico (USA)	South Region	Santa Isabel , Carr. 1, Km 99.9 Int. Bo. Jauca, Sector Destino	14/05/2018	17°58'43.3"N	66°22'33.1"W
SAMP2463	Puerto Rico (USA)	South Region	Santa Isabel	14/05/2018	17°58'43.3''N	66°22'33.1''W
SAMP2464	Puerto Rico (USA)	South Region	Santa Isabel	14/05/2018	17°58'43.3''N	66°22'33.1''W
SAMP2466	Puerto Rico (USA)	West Region	Anasco	24/05/2018	18°18'22.2''N	67°09'38.6''W
SAMP2468	Puerto Rico (USA)	West Region	Anasco	24/05/2018	18°18'22.2''N	67°09'38.6''W
SAMP2469	Puerto Rico (USA)	West Region	Anasco	24/05/2018	18°18'22.2''N	67°09'38.6''W
SAMP2470	Puerto Rico (USA)	West Region	Anasco	24/05/2018	18°18'22.2''N	67°09'38.6''W
SAMP2471	Puerto Rico (USA)	West Region	Anasco	24/05/2018	18°18'22.2''N	67°09'38.6''W
SAMP2473	Puerto Rico (USA)	Center Region	Comerio	24/05/2018	18°13'38.7"N	66°12'07.7"W
SAMP2475	Puerto Rico (USA)	Center Region	Comerio	24/05/2018	18°13'38.7"N	66°12'07.7"W
SAMP2476	Puerto Rico (USA)	Center Region	Comerio	24/05/2018	18°13'38.7"N	66°12'07.7"W
SAMP2477	Puerto Rico (USA)	Center Region	Comerio	24/05/2018	18°13'38.7"N	66°12'07.7"W
SAMP2480	Puerto Rico (USA)	Center Region	Tibes	2007-01-11	18°02'56.4"N	66°37'22.8"W
SAMP2482	Puerto Rico (USA)	South Region	Sector Santa Isabel	2007-01-08	18°01'55.6"N	66°22'43.3"W
SAMP2484	Puerto Rico (USA)	South Region	Salinas	2007-01-10	18°00'17.0"N	66°15'41.3"W
SAMP2486	Puerto Rico (USA)	South Region	Juana Diaz, Sector Ranavales	2007-01-11	18°03'02.3"N	66°29'57.2"W
SAMP2487	Puerto Rico (USA)	South Region	Ponce	2007-01-11	18°01'09.6"N	66°37'26.0"W
SAMP2488	Puerto Rico (USA)	Center Region	Cayey	2007-01-08	18°06'37.8"N	66°09'57.2"W
SAMP2489	Puerto Rico (USA)	West Region	Aguada	27/02/2009	18°22'45.8"N	67°11'04.1"W
SAMP2490	Puerto Rico (USA)	Center Region	Corozal	27/02/2009	18°19'48.7"N	66°17'46.7"W
SAMP2492	Puerto Rico (USA)	West Region	Aguada	27/02/2009	18°22'43.4"N	67°11'21.0"W
SAMP2494	Puerto Rico (USA)	West Region	Aguada	2009-06-03	18°22'55.2"N	67°11'20.6"W
SAMP2495	Puerto Rico (USA)	West Region	Mayaguez	2009-06-03	18°13'08.6"N	67°08'40.9"W
SAMP2496	Puerto Rico (USA)	South Region	Guayama	2009-06-03	17°59'19.3"N	66°05'12.8"W
SAMP2497	Puerto Rico (USA)	West Region	Aguada	27/02/2009	18°22'44.8"N	67°11'26.6"W
SAMP2499	Puerto Rico (USA)	West Region	Aguada	27/02/2009	18°22'45.8"N	67°11'04.1"W
SAMP2500	Puerto Rico (USA)	North Region	Quebradillas	27/02/2009	18°28'42.9"N	66°57'00.3"W
SAMP2501	Puerto Rico (USA)	West Region	Moca	2009-06-03	18°24'01.9"N	67°07'03.5"W
SAMP2502	Puerto Rico (USA)	Center Region	Corozal #3	21/02/2009	18°17'34.9"N	66°18'24.2"W
SAMP2503	Puerto Rico (USA)	West Region	Moca	2009-06-03	18°24'21.6"N	67°07'13.8"W
SAMP2505	Puerto Rico (USA)	South Region	Guayanilla #2	2009-01-01	18°01'07.0"N	66°47'09.3"W
SAMP2507	Puerto Rico (USA)	South Region	Juana Diaz	2007-01-01	18°02'58.3"N	66°30'07.5"W
SAMP2508	Puerto Rico (USA)	South Region	Guayama #3	2007-01-01	18°00'07.8"N	66°06'32.8"W
SAMP2509	Puerto Rico (USA)	West Region	Mayaguez #2	2007-01-02	18°10'40.6"N	67°08'37.2"W
SAMP2511	Puerto Rico (USA)	South Region	Ponce, Serralles #2	2007-01-03	18°01'06.4"N	66°37'09.4"W
SAMP2513	Puerto Rico (USA)	North Region	Sector Villalba, Bayamon	2007-01-01	18°21'10.1"N	66°10'16.0"W
SAMP2517	Puerto Rico (USA)	South Region	Juana Diaz #3	2007-01-12	18°03'30.3"N	66°30'39.4"W
SAMP2518	Puerto Rico (USA)	n/a	n/a	2004-06-04	n/a	n/a
SAMP2519	Puerto Rico (USA)	n/a	n/a	2004-06-04	n/a	n/a
SAMP2520	Puerto Rico (USA)	n/a	n/a	2004-06-04	n/a	n/a
SAMP2521	Puerto Rico (USA)	n/a	n/a	2004-06-04	n/a	n/a
SAMP2523	Puerto Rico (USA)	n/a	n/a	2004-06-04	n/a	n/a
SAMP2524	Puerto Rico (USA)	Center Region	Corozal #1	19/02/2009	18°20'37.4"N	66°19'41.2"W
SAMP2944	Puerto Rico (USA)	East Region	San Lorenzo	2018-01-05	18°11'25.6"N	65°57'39.1"W
SAMP2945	Puerto Rico (USA)	North Region	Barrio Cupey	2018-01-05	18°21'06.1"N	66°03'06.4"W
SAMP2946	Puerto Rico (USA)	North Region	Puerto Nuevo	2018-01-04	18°24'59.5"N	66°04'59.4"W
SAMP2947	Puerto Rico (USA)	Center Region	Cayey	15/02/2018	18°06'41.9"N	66°10'18.1"W
SAMP2948	Puerto Rico (USA)	North Region	Cupey	14/06/2018	18°23'28.5"N	66°03'40.3"W
SAMP2949	Puerto Rico (USA)	Center Region	Jayuya, A-37, Res. Matel #1 Km. 2.2	2018-01-06	18°13'38.1"N	66°35'38.9"W
SAMP2950	Puerto Rico (USA)	Center Region	Jayuya, A-37, Res. Matel #1 Km. 2.2	2018-01-06	18°13'38.1"N	66°35'38.9"W
SAMP2951	Puerto Rico (USA)	Center Region	Jayuya, A-37, Res. Matel #1 Km. 2.2	2018-01-06	18°13'38.1"N	66°35'38.9"W
SAMP2952	Puerto Rico (USA)	Center Region	Jayuya, A-37, Res. Matel #1 Km. 2.2	2018-01-06	18°13'38.1"N	66°35'38.9"W
SAMP2953	Puerto Rico (USA)	Center Region	Jayuya, A-37, Res. Matel #1 Km. 2.2	2018-01-06	18°13'38.1"N	66°35'38.9"W
SAMP2954	Puerto Rico (USA)	Center Region	Jayuya, A-37, Res. Matel #1 Km. 2.2	2018-01-06	18°13'38.1"N	66°35'38.9"W
SAMP2955	Puerto Rico (USA)	Center Region	Jayuya, A-37, Res. Matel #1 Km. 2.2	2018-01-06	18°13'38.1"N	66°35'38.9"W
SAMP2956	Puerto Rico (USA)	West Region	Bo. Duey Bajo, Km 48.5, San German	2018-03-05	18°07'09.4"N	67°04'53.1"W
SAMP2957	Puerto Rico (USA)	West Region	Bo. Duey Bajo, Km 48.5, San German	2018-03-05	18°07'09.4"N	67°04'53.1"W
SAMP2959	Puerto Rico (USA)	West Region	Bo. Duey Bajo, Km 48.5, San German	2018-03-05	18°07'09.4"N	67°04'53.1"W
SAMP2960	Puerto Rico (USA)	West Region	Bo. Duey Bajo, Km 48.5, San German	2018-03-05	18°07'09.4"N	67°04'53.1"W
SAMP2961	Puerto Rico (USA)	West Region	Bo. Duey Bajo, Km 48.5, San German	2018-03-05	18°07'09.4"N	67°04'53.1"W
SAMP3276	Puerto Rico (USA)	North Region	Rio Piedras	14/06/2018	18°22'42.4"N	66°04'10.0"W
SAMP3277	Puerto Rico (USA)	South Region	Juana Dias	14/06/2018	18°01'41.2"N	66°31'22.1"W
SAMP3278	Puerto Rico (USA)	South Region	Santa Isabel, Portal del Valle	18/06/2018	18°00'34.1"N	66°22'57.5"W
SAMP3279	Puerto Rico (USA)	South Region	Pozo Hondo, Guayama	18/06/2018	18°00'32.5"N	66°22'57.9"W
SAMP3280	Puerto Rico (USA)	Center Region	Cayey, Comunidad San Tomas	18/06/2018	18°06'25.6"N	66°10'24.8"W
SAMP3281	Puerto Rico (USA)	Center Region	Reparto Montellano, Cayey	18/06/2018	18°06'38.3"N	66°08'41.8"W
SAMP3282	Puerto Rico (USA)	Center Region	Expreso Luis A. Ferre, Cayey	18/06/2018	18°08'19.7"N	66°06'48.0"W
SAMP3283	Puerto Rico (USA)	East Region	Gurabo, Universidad del Turabo	18/06/2018	18°14'36.6"N	66°00'27.2"W
SAMP3284	Puerto Rico (USA)	North Region	San Juan, Av. Paraná	18/06/2018	18°23'00.6"N	66°03'36.3"W
SAMP3286	Puerto Rico (USA)	West Region	Aguadilla	15/06/2018	18°28'53''N	67°8'56''W
SAMP3287	Puerto Rico (USA)	West Region	Aguadilla	15/06/2018	18°26'35''N	67°8'30''W
SAMP3288	Puerto Rico (USA)	West Region	Aguadilla Carrettera 107, Km 1.4	15/06/2018	18°27'15''N	67°9'14''W
SAMP3289	Puerto Rico (USA)	West Region	Aguadilla	15/06/2018	18°28'12''N	67°7'24''W
SAMP3290	Puerto Rico (USA)	West Region	Mayaguez, 261-279 Calle San Ignacio	15/06/2018	18°11'57''N	67°7'55''W
SAMP3291	Puerto Rico (USA)	West Region	Mayaguez, Carr. 105	15/06/2018	18°11'56''N	67°5'60''W
SAMP3292	Puerto Rico (USA)	West Region	Mayaguez, Carr. 105	15/06/2018	18°11'13''N	67°4'45''W
SAMP3293	Puerto Rico (USA)	West Region	Aguadilla	15/06/2018	18°25'52''N	67°9'19''W
SAMP3294	Puerto Rico (USA)	West Region	Mayaguez, Carr. 105	16/06/2018	18°11'13''N	67°3'22''W
SAMP3295	Puerto Rico (USA)	West Region	Mayaguez, Carr. 105	16/06/2018	18°10'55''N	67°2'29''W
SAMP3296	Puerto Rico (USA)	West Region	Mayaguez, Carr. 357	16/06/2018	18°11'21.0"N	67°01'07.0"W
SAMP3297	Puerto Rico (USA)	West Region	Moca, Carr. 357	16/06/2018	18°11'18''N	66°59'53''W
SAMP3298	Puerto Rico (USA)	West Region	Moca, Carr. 105	16/06/2018	18°10'52''N	66°59'10''W
SAMP3299	Puerto Rico (USA)	West Region	Moca, Carr. 120	16/06/2018	18°9'46''N	66°59'41''W
SAMP3301	Puerto Rico (USA)	West Region	Sabana Grande, Carr. Pr-120	16/06/2018	18°8'42''N	66°57'39''W
SAMP3302	Puerto Rico (USA)	West Region	Sabana Grande, Carr. Pr-120	16/06/2018	18°7'40''N	66°57'9''W
SAMP3303	Puerto Rico (USA)	West Region	Sabana Grande, Carr. Pr-120	16/06/2018	18°6'46''N	66°57'12''W
SAMP3304	Puerto Rico (USA)	West Region	Sabana Grande, Carr. Pr-120	16/06/2018	18°5'12''N	66°57'50''W
SAMP3305	Puerto Rico (USA)	West Region	Sabana Grande, Caminos Dos Pueblo	16/06/2018	18°04'55.0"N	66°58'55.7"W
SAMP3306	Puerto Rico (USA)	West Region	Cabo Rojo, Boulevard Guanajibo	16/06/2018	18°10'3''N	67°10'50''W
SAMP3307	Puerto Rico (USA)	West Region	Cabo Rojo, Calle Cadiz	16/06/2018	18°8'31''N	67°10'38''W
SAMP3308	Puerto Rico (USA)	West Region	Cabo Rojo, Carr. 102	16/06/2018	18°07'14.0"N	67°11'02.0"W
SAMP3309	Puerto Rico (USA)	West Region	Aguadilla, Carr. 4443	17/06/2018	18°24'6''N	67°8'42''W
SAMP3310	Puerto Rico (USA)	West Region	Moca, Carr. 111	17/06/2018	18°23'49''N	67°6'55''W
SAMP3311	Puerto Rico (USA)	West Region	Moca, Carr. 111	17/06/2018	18°22'58''N	67°5'36''W
SAMP3312	Puerto Rico (USA)	West Region	Moca, Carr. 111	17/06/2018	18°22'17''N	67°4'10''W
SAMP3313	Puerto Rico (USA)	West Region	Moca, Carr. 111	17/06/2018	18°21'36''N	67°2'37''W
SAMP3314	Puerto Rico (USA)	West Region	San Sebastian, Carr. 111	17/06/2018	18°21'9''N	67°1'5''W
SAMP3315	Puerto Rico (USA)	West Region	San Sebastian, Carr. 111	17/06/2018	18°20'30''N	66°59'24''W
SAMP3316	Puerto Rico (USA)	West Region	San Sebastian, Av. Emerito Estrada Rivera	17/06/2018	18°20'16''N	66°57'48''W
SAMP3317	Puerto Rico (USA)	West Region	San Sebastian, Av. Emerito Estrada Rivera	17/06/2018	18°19'23''N	66°56'32''W
SAMP3318	Puerto Rico (USA)	West Region	San Sebastian	17/06/2018	18°18'38''N	66°55'4''W
SAMP3319	Puerto Rico (USA)	Center Region	Lares, Av. Los Patriotas	17/06/2018	18°17'57''N	66°53'53''W
SAMP3320	Puerto Rico (USA)	Center Region	Lares, Carr. 129	17/06/2018	18°17'56''N	66°52'15''W
SAMP3321	Puerto Rico (USA)	Center Region	Lares, Carr. 129	17/06/2018	18°19'25''N	66°52'4''W
SAMP3322	Puerto Rico (USA)	Center Region	Lares, Carr. 129	17/06/2018	18°20'10''N	66°50'33''W
SAMP3323	Puerto Rico (USA)	North Region	Camuy, Carr. 129	17/06/2018	18°21'2''N	66°49'14''W
SAMP3324	Puerto Rico (USA)	North Region	Hatillo, Carr. 129	17/06/2018	18°22'2''N	66°48'11''W
SAMP3325	Puerto Rico (USA)	North Region	Hatillo, Carr. 129	17/06/2018	18°23'34''N	66°47'27''W
SAMP3326	Puerto Rico (USA)	North Region	Hatillo, Carr. 129	17/06/2018	18°24'52''N	66°46'17''W
SAMP3327	Puerto Rico (USA)	North Region	Arecibo, Carr. 129	17/06/2018	18°26'34''N	66°45'22''W
SAMP3328	Puerto Rico (USA)	West Region	Mayaguez, College Gardens	18/06/2018	18°13'25''N	67°8'11''W
SAMP3329	Puerto Rico (USA)	West Region	Mayaguez, Home Depot	18/06/2018	18°14'28''N	67°9'51''W
SAMP3330	Puerto Rico (USA)	West Region	Mayaguez, Calle Dávilas	18/06/2018	18°12'58''N	67°8'55''W
SAMP3331	Puerto Rico (USA)	West Region	Mayaguez, Carr. 351	18/06/2018	18°12'45''N	67°7'2''W
SAMP3332	Puerto Rico (USA)	West Region	Mayaguez, Carr. 342	18/06/2018	18°14'20''N	67°7'59''W
SAMP3333	Puerto Rico (USA)	West Region	Mayaguez, Calle Los Robles	18/06/2018	18°15'59''N	67°9'58''W
SAMP3334	Puerto Rico (USA)	West Region	San German, Carr. 3362	18/06/2018	18°4'56''N	67°0'28''W
SAMP3399	Puerto Rico (USA)	South Region	Ponce, Carr. 123, Km 17.3, Corral Viejo, Hacienda Buena Vista	22/06/2018	18°05'04.8"N	66°39'16.3"W
SAMP3452	Puerto Rico (USA)	North Region	Quebradillas-Carr. PR-2	21/06/2018	18°29'17''N	66°56'42''W
SAMP3453	Puerto Rico (USA)	North Region	Quebradillas-Carr. PR-3	21/06/2018	18°27'31''N	66°54'20''W
SAMP3454	Puerto Rico (USA)	North Region	Camuy-Carr. PR-2	21/06/2018	18°28'11''N	66°52'45''W
SAMP3455	Puerto Rico (USA)	North Region	Carr. PR-2	21/06/2018	18°28'25''N	66°51'10''W
SAMP3456	Puerto Rico (USA)	West Region	Calle Turgueasa	22/06/2018	18°11'4''N	67°9'19''W
SAMP3457	Puerto Rico (USA)	West Region	Carr. PR-328	22/06/2018	18°2'38''N	66°57'58''W
SAMP3458	Puerto Rico (USA)	North Region	Carolina, Carr. 887, Km 7	25/05/2018	18°23'41.3"N	65°49'22.4"W
SAMP3459	Puerto Rico (USA)	North Region	Carolina, Carr. 3, Km 10	25/05/2018	18°22'57.4"N	65°57'59.9"W
SAMP3460	Puerto Rico (USA)	North Region	Carolina, Carr. 857, Km 0.5	25/05/2018	18°22'22.0"N	65°55'52.5"W
SAMP3462	Puerto Rico (USA)	East Region	Canovanas, Carr. 185, Km 0.9	25/06/2018	18°22'11.0"N	65°54'02.2"W
SAMP3463	Puerto Rico (USA)	East Region	Rio Grande, Av. Delio Rojo	25/06/2018	18°22'35.8"N	65°52'03.1"W
SAMP3464	Puerto Rico (USA)	North Region	Bayamon, Carr. 831, Km 86	22/06/2018	18°20'36.9"N	66°09'39.7"W
SAMP2526a	Rep. Georgia	Samegrelo-Zemo Svaneti	Chkhorotsku-Mukhuri I	2018-10-05	42°37'35.2"N	42°09'58.2"E
SAMP2542a	Rep. Georgia	Samegrelo-Zemo Svaneti	Chkhorotsku-Mukhuri II	2018-10-05	42°37'35.2"N	42°09'58.2"E
SAMP2543a	Rep. Georgia	Samegrelo-Zemo Svaneti	Chkhorotsku-Mukhuri II	2018-10-05	42°37'35.2"N	42°09'58.2"E
SAMP2562a	Rep. Georgia	Samegrelo-Zemo Svaneti	Chkhorotsku-Zumi I	2018-10-05	42°36'04.3"N	42°09'12.8"E
SAMP2579a	Rep. Georgia	Samegrelo-Zemo Svaneti	Chkhorotsku--Zumi II	13/05/2018	42°36'04.3"N	42°09'12.8"E
SAMP2580a	Rep. Georgia	Samegrelo-Zemo Svaneti	Chkhorotsku--Zumi II	13/05/2018	42°36'04.3"N	42°09'12.8"E
SAMP2591a	Rep. Georgia	Samegrelo-Zemo Svaneti	Chkhorotsku-Akhuti I	14/05/2018	42°27'56''N	42°9'51.6''E
SAMP2592a	Rep. Georgia	Samegrelo-Zemo Svaneti	Chkhorotsku-Akhuti I	14/05/2018	42°27'56.0"N	42°09'51.6"E
SAMP2607a	Rep. Georgia	Samegrelo-Zemo Svaneti	Chkhorotsku-Akhuti II	14/05/2018	42°27'56.0"N	42°09'51.6"E
SAMP2608a	Rep. Georgia	Samegrelo-Zemo Svaneti	Chkhorotsku-Akhuti II	14/05/2018	42°27'56.0"N	42°09'51.6"E
SAMP2624a	Rep. Georgia	Samegrelo-Zemo Svaneti	Chkhorotsku-Lesichine I	14/05/2018	42°26'17.9"N	42°05'46.5"E
SAMP2645a	Rep. Georgia	Samegrelo-Zemo Svaneti	Chkhorotsku-Lesichine II	14/05/2018	42°26'17.9"N	42°05'46.5"E
SAMP2646a	Rep. Georgia	Samegrelo-Zemo Svaneti	Chkhorotsku-Lesichine II	14/05/2018	42°26'17.9"N	42°05'46.5"E
SAMP2655a	Rep. Georgia	Samegrelo-Zemo Svaneti	Chkhorotsku-Nakiani	13/05/2018	42°31'05.3"N	42°11'43.0"E
SAMP2656a	Rep. Georgia	Samegrelo-Zemo Svaneti	Chkhorotsku-Nakiani	13/05/2018	42°31'05.3"N	42°11'43.0"E
SAMP2657a	Rep. Georgia	Samegrelo-Zemo Svaneti	Chkhorotsku-Nakiani	13/05/2018	42°31'05.3"N	42°11'43.0"E
SAMP2675a	Rep. Georgia	Samegrelo-Zemo Svaneti	Chkhorotsku-Kirtskhi	14/05/2018	42°28'58.1"N	42°03'03.9"E
SAMP2676a	Rep. Georgia	Samegrelo-Zemo Svaneti	Chkhorotsku-Kirtskhi	14/05/2018	42°28'58.1"N	42°03'03.9"E
SAMP2677a	Rep. Georgia	Samegrelo-Zemo Svaneti	Chkhorotsku-Kirtskhi	14/05/2018	42°28'58.1"N	42°03'03.9"E
SAMP2691a	Rep. Georgia	Samegrelo-Zemo Svaneti	Chkhorotsku-Khabume	2018-12-05	42°33'59.4"N	42°08'48.4"E
SAMP2692a	Rep. Georgia	Samegrelo-Zemo Svaneti	Chkhorotsku-Khabume	2018-12-05	42°33'59.4"N	42°08'48.4"E
SAMP2693a	Rep. Georgia	Samegrelo-Zemo Svaneti	Chkhorotsku-Khabume	2018-12-05	42°33'59.4"N	42°08'48.4"E
SAMP2694	Rep. Georgia	Samegrelo-Zemo Svaneti	Chkhorotsku-Khabume	2018-12-05	42°33'59.4"N	42°08'48.4"E
SAMP2704a	Rep. Georgia	Samegrelo-Zemo Svaneti	Chkhorotsku	14/05/2018	42°30'59.1"N	42°07'34.3"E
SAMP2705a	Rep. Georgia	Samegrelo-Zemo Svaneti	Chkhorotsku	14/05/2018	42°30'59.1"N	42°07'34.3"E
SAMP2706a	Rep. Georgia	Samegrelo-Zemo Svaneti	Chkhorotsku	14/05/2018	42°30'59.1"N	42°07'34.3"E
SAMP65	Seychelles	Mahe Island M 1.1.	Anse Boileau	18/07/2017	4°44'17.2"S	55°29'38.2"E
SAMP67	Seychelles	Mahe Island M 2.3.	De Quincy	18/07/2017	4°36'13.3"S	55°27'33.0"E
SAMP68	Seychelles	Mahe Island M 2.3.	De Quincy	18/07/2017	4°36'13.3"S	55°27'33.0"E
SAMP69	Seychelles	Mahe Island M.5.5	Au Cap	18/07/2017	4°43'02.2"S	55°31'11.6"E
SAMP70	Seychelles	Mahe Island M 5.5	Au Cap	18/07/2017	4°43'02.2"S	55°31'11.6"E
SAMP72	Seychelles	Mahe Island M 10. 2	La Batie	18/07/2017	4°36'36.1"S	55°26'05.0"E
SAMP73	Seychelles	Mahe Island M 9, 1	Bel Ombre	18/07/2017	4°37'01.7"S	55°25'14.4"E
SAMP74	Seychelles	Mahe Island M 9, 1	Bel Ombre	18/07/2017	4°37'01.7"S	55°25'14.4"E
SAMP75	Seychelles	Praslin Island P5,1	Baie Sainte Anne	18/07/2017	4°19'39.2"S	55°43'00.3"E
SAMP76	Seychelles	Praslin Island P5,1	Grand Anse	18/07/2017	4°19'39.2"S	55°43'00.3"E
SAMP77	Seychelles	Praslin Island P4,5	Cote d'Or	18/07/2017	4°19'16.3"S	55°45'01.6"E
SAMP78	Seychelles	Praslin Island P4,5	Cote d'Or	18/07/2017	4°19'16.3"S	55°45'01.6"E
SAMP80	Seychelles	La Digue LD5	La Digue Marina	18/07/2017	4°20'54.6"S	55°49'54.2"E
SAMP81	Seychelles	La Digue LD2	La Digue Marina	18/07/2017	4°20'54.6"S	55°49'54.2"E
SAMP83	Seychelles	La Digue LD3	La Passe	18/07/2017	4°20'59.2"S	55°49'55.6"E
SAMP442	South Africa	Western Cape	Stellenbosch	25/05/2017	33°58'15''S	18°54'30''E
SAMP446	South Africa	Western Cape	Stellenbosch	25/05/2017	33°58'15''S	18°54'30''E
SAMP451	South Africa	Western Cape	Stellenbosch	25/05/2017	33°58'15''S	18°54'30''E
SAMP455	South Africa	Western Cape	Stellenbosch	25/05/2017	33°58'15''S	18°54'30''E
SAMP538	South Africa	Western Cape	Velddrif	25/05/2017	32°45'15''S	18°19'30''E
SAMP541	South Africa	Western Cape	Velddrif	25/05/2017	32°45'15''S	18°19'30''E
SAMP546	South Africa	Western Cape	Velddrif	25/05/2017	32°45'15''S	18°19'30''E
SAMP552	South Africa	Western Cape	Velddrif	25/05/2017	32°45'15''S	18°19'30''E
SAMP567	South Africa	Mpumalanga Province	Barberton	2017-01-08	25°46'15''S	31°05'00''E
SAMP572	South Africa	Mpumalanga Province	Barberton	2017-01-08	25°46'15''S	31°05'00''E
SAMP576	South Africa	Mpumalanga Province	Barberton	2017-01-08	25°46'15''S	31°05'00''E
SAMP577	South Africa	Mpumalanga Province	Barberton	2017-01-08	25°46'15''S	31°05'00''E
SAMP582	South Africa	North West	Christiana	2017-01-08	26°48'00''S	25°12'30''E
SAMP585	South Africa	North West	Christiana	2017-01-08	26°48'00''S	25°12'30''E
SAMP589	South Africa	North West	Christiana	2017-01-08	26°48'00''S	25°12'30''E
SAMP595	South Africa	North West	Christiana	2017-01-08	26°48'00''S	25°12'30''E
SAMP618	South Africa	Western Cape	Langebaan	2017-01-08	33°00'45''S	18°13'45''E
SAMP623	South Africa	Western Cape	Langebaan	2017-01-08	33°00'45''S	18°13'45''E
SAMP625	South Africa	Western Cape	Langebaan	2017-01-08	33°00'45''S	18°13'45''E
SAMP628	South Africa	Western Cape	Langebaan	2017-01-08	33°00'45''S	18°13'45''E
SAMP642	South Africa	Western Cape	Cape Point	2012-01-01	34°21'09.8"S	18°28'47.4"E
SAMP643	South Africa	Western Cape	Cape Point	2012-01-01	34°21'09.8"S	18°28'47.4"E
SAMP644	South Africa	Western Cape	Cape Point	2012-01-01	34°21'09.8"S	18°28'47.4"E
SAMP645	South Africa	Western Cape	Cape Point	2012-01-01	34°21'09.8"S	18°28'47.4"E
SAMP646	South Africa	Western Cape	Cape Point	2012-01-01	34°21'09.8"S	18°28'47.4"E
SAMP647	South Africa	Western Cape	Cape Point	2012-01-01	34°21'09.8"S	18°28'47.4"E
SAMP648	South Africa	Western Cape	Cape Point	2012-01-01	34°21'09.8"S	18°28'47.4"E
SAMP649	South Africa	Western Cape	Cape Point	2012-01-01	34°21'09.8"S	18°28'47.4"E
SAMP657	South Africa	Western Cape	Robben Island	2014-01-10	33°52'45''S	18°26'00''E
SAMP659	South Africa	Western Cape	Robben Island	2014-01-10	33°52'45''S	18°26'00''E
SAMP661	South Africa	Western Cape	Robben Island	2014-01-10	33°52'45''S	18°26'00''E
SAMP663	South Africa	Western Cape	Robben Island	2014-01-10	33°52'45''S	18°26'00''E
SAMP680	South Africa	Mpumalanga Province	Kiepersol	2017-01-08	25°03'30''S	31°02'45''E
SAMP685	South Africa	Mpumalanga Province	Kiepersol	2017-01-08	25°03'30''S	31°02'45''E
SAMP691	South Africa	Mpumalanga Province	Kiepersol	2017-01-08	25°03'30''S	31°02'45''E
SAMP695	South Africa	Mpumalanga Province	Kiepersol	2017-01-08	25°03'30''S	31°02'45''E
SAMP700	South Africa	Northern Cape	Douglas	2017-01-06	24°31'15''S	23°52'45''E
SAMP702	South Africa	Northern Cape	Douglas	2017-01-06	24°31'15''S	23°52'45''E
SAMP705	South Africa	Northern Cape	Douglas	2017-01-06	24°31'15''S	23°52'45''E
SAMP709	South Africa	Northern Cape	Douglas	2017-01-06	28°26'00''S	23°52'45''E
SAMP726	South Africa	Free State	Theunissen	2017-01-08	28°26'30"S	26°44'00"E
SAMP727	South Africa	Free State	Theunissen	2017-01-08	28°26'30"S	26°44'00"E
SAMP728	South Africa	Free State	Theunissen	2017-01-08	28°26'30"S	26°44'00"E
SAMP729	South Africa	Free State	Theunissen	2017-01-08	28°26'30"S	26°44'00"E
SAMP730	South Africa	Free State	Theunissen	2017-01-08	28°26'30"S	26°44'00"E
SAMP731	South Africa	Free State	Theunissen	2017-01-08	28°26'30"S	26°44'00"E
SAMP732	South Africa	Free State	Theunissen	2017-01-08	28°26'30"S	26°44'00"E
SAMP733	South Africa	Free State	Theunissen	2017-01-08	28°26'30"S	26°44'00"E
SAMP757	South Africa	Free State	Bloemfontein	2017-01-08	28°48'45''S	26°04'15''E
SAMP759	South Africa	Free State	Bloemfontein	2017-01-08	28°48'45''S	26°04'15''E
SAMP776	South Africa	Free State	Bloemfontein	2017-01-08	28°48'45''S	26°04'15''E
SAMP781	South Africa	Free State	Bloemfontein	2017-01-08	28°48'45''S	26°04'15''E
SAMP406	Spain	Córdoba	Villa Nueva del Duque	2017-09-04	38°25'47.2''N	5°00'26.9''W
SAMP407	Spain	Córdoba	Villa Nueva del Duque	2017-09-04	38°25'47.2''N	5°00'26.9''W
SAMP412	Spain	Córdoba	Parque Los Villares	2017-09-04	37°57'08.0''N	4°49'09.5''W
SAMP414	Spain	Córdoba	Villa Nueva del Duque	2017-09-04	38°25'47.2''N	5°00'26.9''W
SAMP265	Tunisia	Governorate of Ariana	Sidi Thabet	2017-11-04	36°57'49.1"N	10°03'07.4"E
SAMP266	Tunisia	Governorate of Ariana	Sidi Thabet	2017-11-04	36°57'49.1"N	10°03'07.4"E
SAMP269	Tunisia	Governorate of Manouba	Mornaguia	2017-11-04	36°37'36.4"N	9°58'00.7"E
SAMP270	Tunisia	Governorate of Manouba	Mornaguia	2017-11-04	36°37'36.4"N	9°58'00.7"E
SAMP271	Tunisia	Governorate of Manouba	Mornaguia	2017-11-04	36°38'17.1"N	9°58'08.8"E
SAMP272	Tunisia	Governorate of Manouba	Mornaguia	2017-11-04	36°38'17.1"N	9°58'08.8"E
SAMP275	Tunisia	Governorate of Sousse	Takrouna	2017-09-05	36°08'52.9''N	10°20'46.1''E
SAMP277	Tunisia	Governorate of Sousse	Takrouna	2017-09-05	36°08'52.9''N	10°20'46.1''E
SAMP279	Tunisia	Governorate of Beja	Beja	2017-09-05	36°43'47.0''N	9°11'15.4''E
SAMP281	Tunisia	Governorate of Beja	Beja	2017-09-05	36°43'47.0''N	9°11'15.4''E
SAMP283	Tunisia	Governorate of Nabeul	Beni Khalled	2017-09-05	36°38'55.4''N	10°35'29.8''E
SAMP285	Tunisia	Governorate of Nabeul	Beni Khalled	2017-09-05	36°38'55.4''N	10°35'29.8''E
SAMP286	Tunisia	Governorate of Nabeul	Beni Khalled	2017-09-05	36°38'55.4''N	10°35'29.8''E
SAMP288	Tunisia	Governorate of Kairouan	Decret Jenoua	2017-09-05	35°50'52.2''N	9°35'30.8''E
SAMP291	Tunisia	Governorate of Kairouan	Decret Jenoua	2017-09-05	35°50'52.2''N	9°35'30.8''E
SAMP1454	Turkey	Central Anatolia	Ankara	2010-01-06	migratorybeekeeping	migratorybeekeeping
SAMP1456	Turkey	Central Anatolia	Ankara	2010-01-06	migratorybeekeeping	migratorybeekeeping
SAMP1478	Turkey	Aegean	Muğla-Fethiye	2012-01-08	36°46'12.0"N	29°12'36.0"E
SAMP1480	Turkey	Aegean	Muğla-Fethiye	2012-01-08	36°46'12.0"N	29°12'36.0"E
SAMP1492	Turkey	South Eastern Anatolia	Hatay-Yayladağı	2011-01-04	35°59'24.0"N	36°09'00.0"E
SAMP1494	Turkey	South Eastern Anatolia	Hatay-Yayladağı	2011-01-04	35°59'24.0"N	36°09'00.0"E
SAMP1502	Turkey	Thrace	Kırklareli-Merkez	2011-01-07	41°37'12.0"N	27°21'36.0"E
SAMP1504	Turkey	Thrace	Kırklareli-Merkez	2011-01-07	41°55'12.0"N	27°26'24.0"E
SAMP1508	Turkey	Thrace	Tekirdağ-Şarköy	2010-01-04	40°48'00.0"N	27°21'36.0"E
SAMP1509	Turkey	Thrace	Tekirdağ-Şarköy	2010-01-04	40°40'12.0"N	27°13'12.0"E
SAMP1510	Turkey	Thrace	Tekirdağ-Şarköy	2010-01-04	40°48'00.0"N	27°21'36.0"E
SAMP1522	Turkey	Marmara	Bilecik	2014-01-05	40°07'12.0"N	30°06'00.0"E
SAMP1523	Turkey	Aegean	Kütahya	2011-01-05	39°22'48.0"N	29°34'48.0"E
SAMP1525	Turkey	Central Anatolia	Eskişehir	2011-01-05	39°38'24.0"N	31°04'12.0"E
SAMP1526	Turkey	Central Anatolia	Eskişehir	2011-01-05	39°38'24.0"N	31°04'12.0"E
SAMP1528	Turkey	Black Sea	Bolu	2011-01-05	40°37'48.0"N	26°33'00.0"E
SAMP1529	Turkey	Black Sea	Bolu	2011-01-05	40°37'48.0"N	31°42'00.0"E
SAMP1530	Turkey	Black Sea	Zonguldak	2011-01-07	41°16'48.0"N	31°49'12.0"E
SAMP1531	Turkey	Black Sea	Bolu	2011-01-07	40°37'48.0"N	31°42'00.0"E
SAMP1549	Turkey	Black Sea	Ardahan	2011-01-12	migratorybeekeeping	migratorybeekeeping
SAMP1550	Turkey	Black Sea	Artvin-Şavşat	2010-01-12	41°15'00.0"N	42°21'00.0"E
SAMP1551	Turkey	Central Anatolia	Kırklareli-Kofçaz	2011-01-04	41°57'00.0"N	27°09'36.0"E
SAMP1570	Turkey	Eastern Anatolia	Elazığ	2010-01-11	migratorybeekeeping	migratorybeekeeping
SAMP1582	Turkey	Eastern Anatolia	Elazığ	2010-01-11	migratorybeekeeping	migratorybeekeeping
SAMP1620	Turkey	Black Sea	Artvin	2012-01-08	41°10'12.0"N	41°48'00.0"E
SAMP1638	Turkey	Black Sea	Ordu	2012-01-08	migratorybeekeeping	migratorybeekeeping
SAMP1639	Turkey	Black Sea	Düzce	2011-01-10	40°57'36.0"N	31°27'00.0"E
SAMP1640	Turkey	Black Sea	Düzce	2011-01-10	40°57'36.0"N	31°27'00.0"E
SAMP1653	Turkey	Black Sea	Ardahan-Hanak	2010-01-07	41°13'48.0"N	42°51'36.0"E
SAMP1654	Turkey	Black Sea	Ardahan-Hanak	2010-01-07	41°13'48.0"N	42°51'36.0"E
SAMP1656	Turkey	Black Sea	Ardahan-Hanak	2010-01-07	41°14'24.0"N	42°47'24.0"E
SAMP1660	Turkey	Eastern Anatolia	Bitlis	2010-01-10	migratorybeekeeping	migratorybeekeeping
SAMP1662	Turkey	Eastern Anatolia	Bitlis	2010-01-10	migratorybeekeeping	migratorybeekeeping
SAMP1691	Turkey	Central Anatolia	Eskişehir	2010-01-07	39°38'24.0"N	31°04'12.0"E
SAMP1850	Turkey	Black Sea	Sakarya	2008-01-07	40°47'12.4"N	30°24'26.7"E
SAMP1852	Turkey	Marmara	Kırklareli	2008-01-07	41°37'25.2"N	27°30'35.2"E
SAMP1853	Turkey	Marmara	Kırklareli	2008-01-07	41°37'25.2"N	27°30'35.2"E
SAMP1854	Turkey	Marmara	Kırklareli	2008-01-07	41°45'04.8"N	27°19'12.9"E
SAMP1855	Turkey	Marmara	Kırklareli	2008-01-07	41°45'04.8"N	27°19'12.9"E
SAMP1856	Turkey	Black Sea	Giresun	2008-01-07	40°55'03.6"N	38°22'50.7"E
SAMP1857	Turkey	Black Sea	Giresun	2008-01-07	40°55'03.6"N	38°22'50.7"E
SAMP1858	Turkey	Black Sea	Giresun	2008-01-07	40°55'03.6"N	38°22'50.7"E
SAMP1859	Turkey	Black Sea	Giresun	2008-01-07	40°55'03.6"N	38°22'50.7"E
SAMP1860	Turkey	Marmara	Bursa	2008-01-07	38°29'47.7"N	30°34'29.8"E
SAMP1861	Turkey	Marmara	Bursa	2008-01-07	38°29'47.7"N	30°34'29.8"E
SAMP1862	Turkey	Marmara	Bursa	2008-01-07	38°29'47.7"N	30°34'29.8"E
SAMP1863	Turkey	Marmara	Bursa	2008-01-07	38°29'47.7"N	30°34'29.8"E
SAMP1866	Turkey	Eastern Anatolia	Şırnak	2008-01-07	37°14'44.3"N	42°28'23.3"E
SAMP1871	Turkey	Eastern Anatolia	Bitlis	2008-01-07	38°23'51.5"N	42°06'38.2"E
SAMP1873	Turkey	South Eastern Anatolia	Diyarbakır	2008-01-07	37°55'21.1"N	40°12'35.9"E
SAMP1874	Turkey	Black Sea	Yığılca	2008-01-07	40°57'33.0"N	31°26'44.2"E
SAMP1875	Turkey	Black Sea	Yığılca	2008-01-07	40°57'33.0"N	31°26'44.2"E
SAMP1876	Turkey	Black Sea	Yığılca	2008-01-07	40°57'33.0"N	31°26'44.2"E
SAMP1878	Turkey	Aegean	İzmir	2008-01-07	38°27'43.9"N	27°10'48.6"E
SAMP1882	Turkey	South Eastern Anatolia	Hatay	2008-01-07	36°15'59.1"N	36°33'45.0"E
SAMP1889	Turkey	Aegean	Muğla	2008-01-07	37°06'06.3"N	28°25'08.0"E
SAMP1891	Turkey	Aegean	Muğla	2008-01-07	37°06'06.3"N	28°25'08.0"E
SAMP1895	Turkey	Central Anatolia	Nevşehir	2008-01-07	38°22'03.0"N	34°39'03.2"E
SAMP1896	Turkey	Marmara	Bozcaada	2008-01-07	39°49'16.3"N	26°01'55.6"E
SAMP1897	Turkey	Marmara	Bozca Ada	2008-01-07	39°49'16.3"N	26°01'55.6"E
SAMP1898	Turkey	Marmara	Bozca Ada	2008-01-07	39°49'16.3"N	26°01'55.6"E
SAMP1899	Turkey	Marmara	Bozca Ada	2008-01-07	39°49'16.3"N	26°01'55.6"E
SAMP1901	Turkey	Marmara	Gökçe Ada	2008-01-07	40°10'43.9"N	25°54'01.0"E
SAMP1903	Turkey	Marmara	Gökçe Ada	2008-01-07	40°10'43.9"N	25°54'01.0"E
SAMP1904	Turkey	Thrace	Edirne	2008-01-07	41°40'22.5"N	26°33'14.2"E
SAMP1906	Turkey	Thrace	Edirne	2008-01-07	41°40'22.5"N	26°33'14.2"E
SAMP1907	Turkey	Thrace	Edirne	2008-01-07	41°40'22.5"N	26°33'14.2"E
SAMP1908	Turkey	Thrace	Edirne	2008-01-07	41°40'22.5"N	26°33'14.2"E
SAMP1909	Turkey	Thrace	Edirne	2008-01-07	41°40'22.5"N	26°33'14.2"E
SAMP1910	Turkey	Thrace	Edirne	2008-01-07	41°40'22.5"N	26°33'14.2"E
SAMP1911	Turkey	Eastern Anatolia	Hakkari-Bağışlı	2008-01-07	37°43'24.5"N	44°02'24.6"E
SAMP1912	Turkey	Eastern Anatolia	Hakkari	2008-01-07	37°43'24.5"N	44°02'24.6"E
SAMP1913	Turkey	Black Sea	Sakarya	2008-01-07	40°47'12.4"N	30°24'26.7"E
SAMP1915	Turkey	South Eastern Anatolia	Şırnak	2008-01-07	37°14'44.3"N	42°28'23.3"E
SAMP1800	USA	Michigan (stock from Georgia)	East Lansing	31/10/2017	42°43'50.91"N	84°28'37.09"W
SAMP1801	USA	Michigan (stock from Georgia)	East Lansing	31/10/2017	42°43'50.91"N	84°28'37.09"W
SAMP1802	USA	Michigan (stock from Georgia)	East Lansing	31/10/2017	42°43'50.91"N	84°28'37.09"W
SAMP1803	USA	Michigan (stock from Georgia)	East Lansing	31/10/2017	42°43'50.91"N	84°28'37.09"W
SAMP1951a	USA	Florida, St. John County	St. Augustine, Target Store	25/07/2017	29°52'34.14"N	81°19'20.04"W
SAMP1952a	USA	Florida, St. John County	St. Augustine, Target Store	25/07/2017	29°52'34.14"N	81°19'20.04"W
SAMP1981a	USA	Florida, Duval County	Jax Port	2017-07-08	30°21'24.01"N	81°37'30.20"W
SAMP1985a	USA	Florida, Duval County	Jax Port	2017-07-08	30°21'24.01"N	81°37'30.20"W
SAMP2033a	USA	Florida, St. John County	St. Augustine, Ocean Store Blvd.	2017-07-08	29°40'07.56"N	81°12'47.29"W
SAMP2086a	USA	Florida, St. John County	St. Augustine, Ft. Matanzas	25/07/2017	29°39'18.79"N	81°13'32.67"W
SAMP2087a	USA	Florida, St. John County	St. Augustine, Ft. Matanzas	25/07/2017	29°39'18.79"N	81°13'32.67"W
SAMP2118a	USA	Florida, St. John County	St. Augustine, 2 miles form Fort Matanzas	25/07/2017	29°39'18.79"N	81°13'32.67"W
SAMP2119a	USA	Florida, St. John County	St. Augustine, 2 miles form Fort Matanzas	25/07/2017	29°39'18.79"N	81°13'32.67"W
SAMP2185	USA	Florida, St. John County	St. Augustine	2017-07-07	29°43'06.28"N	81°14'00.06"W
SAMP2227a	USA	Florida, St. John County	St. Augustine, Summer Beach Club	13/06/2017	29°43'06.28"N	81°14'00.06"W
SAMP2228a	USA	Florida, St. John County	St. Augustine, Summer Beach Club	13/06/2017	29°43'06.28"N	81°14'00.06"W
SAMP2720a	USA	Florida, Port Manatee County	Port Manatee EM1	2018-05-06	27°38'13.8"N	82°33'00.9"W
SAMP2721a	USA	Florida, Port Manatee County	Port Manatee EM1	2018-05-06	27°38'13.8"N	82°33'00.9"W
SAMP2722a	USA	Florida, Manatee County	Port of Manatee EM1	2018-05-06	27°38'13.8"N	82°33'00.9"W
SAMP2723a	USA	Florida, Manatee County	Port of Manatee EM1	2018-05-06	27°38'13.8"N	82°33'00.9"W
SAMP2736a	USA	Florida, Port Manatee County	Port Manatee EM2	2018-05-06	27°38'26.2"N	82°33'19.0"W
SAMP2737a	USA	Florida, Port Manatee County	Port Manatee EM2	2018-05-06	27°38'26.2"N	82°33'19.0"W
SAMP2738a	USA	Florida, Manatee County	Port of Manatee EM2	2018-05-06	27°38'26.2"N	82°33'19.0"W
SAMP2739a	USA	Florida, Manatee County	Port of Manatee EM2	2018-05-06	27°38'26.2"N	82°33'19.0"W
SAMP2755a	USA	Florida, Port Manatee County	Port Manatee EM3	2018-05-06	27°38'22.3"N	82°33'13.6"W
SAMP2756a	USA	Florida, Port Manatee County	Port Manatee EM3	2018-05-06	27°38'22.3"N	82°33'13.6"W
SAMP2757a	USA	Florida, Manatee County	Port of Manatee EM3	2018-05-06	27°38'22.3"N	82°33'13.6"W
SAMP2758a	USA	Florida, Manatee County	Port of Manatee EM3	2018-05-06	27°38'22.3"N	82°33'13.6"W
SAMP2777a	USA	Florida, Port Manatee County	Port Manatee EM4	2018-05-06	27°38'19.2"N	82°33'34.6"W
SAMP2778a	USA	Florida, Port Manatee County	Port Manatee EM4	2018-05-06	27°38'19.2"N	82°33'34.6"W
SAMP2779a	USA	Florida, Manatee County	Port of Manatee EM4	2018-05-06	27°38'19.2"N	82°33'34.6"W
SAMP2780a	USA	Florida, Manatee County	Port of Manatee EM4	2018-05-06	27°38'19.2"N	82°33'34.6"W
SAMP2799a	USA	Florida, Port Manatee County	Port Manatee EM5	2018-05-06	27°37'45.7"N	82°33'23.7"W
SAMP2800a	USA	Florida, Port Manatee County	Port Manatee EM5	2018-05-06	27°37'45.7"N	82°33'23.7"W
SAMP2801a	USA	Florida, Manatee County	Port of Manatee EM5	2018-05-06	27°37'45.7"N	82°33'23.7"W
SAMP2802a	USA	Florida, Manatee County	Port of Manatee EM5	2018-05-06	27°37'45.7"N	82°33'23.7"W
SAMP2814a	USA	Florida, Port Manatee County	Port Manatee EM6	2018-06-06	27°37'42.9"N	82°33'31.1"W
SAMP2815a	USA	Florida, Port Manatee County	Port Manatee EM6	2018-06-06	27°37'42.9"N	82°33'31.1"W
SAMP2816a	USA	Florida, Manatee County	Port of Manatee EM6	2018-06-06	27°37'42.9"N	82°33'31.1"W
SAMP2817a	USA	Florida, Manatee County	Port of Manatee EM6	2018-06-06	27°37'42.9"N	82°33'31.1"W
SAMP2859a	USA	Florida, Hillsborough County	Port Tampa ET1	2018-05-06	27°55'44.9"N	82°26'39.7"W
SAMP2860a	USA	Florida, Hillsborough County	Port Tampa ET1	2018-05-06	27°55'44.9"N	82°26'39.7"W
SAMP2865a	USA	Florida, Hillsborough County	Port of Tampa ET1	2018-05-06	27°55'44.9"N	82°26'39.7"W
SAMP2866a	USA	Florida, Hillsborough County	Port of Tampa ET1	2018-05-06	27°55'44.9"N	82°26'39.7"W
SAMP2879a	USA	Florida, Hillsborough County	Port Tampa ET3	2018-05-06	27°55'53.0"N	82°26'37.5"W
SAMP2880a	USA	Florida, Hillsborough County	Port Tampa ET3	2018-05-06	27°55'53.0"N	82°26'37.5"W
SAMP2882a	USA	Florida, Hillsborough County	Port of Tampa ET3	2018-05-06	27°55'53.0"N	82°26'37.5"W
SAMP2901a	USA	Florida, Hillsborough County	Port Tampa ET6	2018-05-06	27°54'32.3"N	82°25'55.6"W
SAMP2902a	USA	Florida, Hillsborough County	Port Tampa ET6	2018-05-06	27°54'32.3"N	82°25'55.6"W
SAMP2903a	USA	Florida, Hillsborough County	Port of Tampa ET6	2018-05-06	27°54'32.3"N	82°25'55.6"W
SAMP2904a	USA	Florida, Hillsborough County	Port of Tampa ET6	2018-05-06	27°54'32.3"N	82°25'55.6"W
SAMP2919a	USA	Florida, Hillsborough County	Port Tampa ET9	2018-05-06	27°55'48.7"N	82°26'04.4"W
SAMP2920	USA	Florida, Hillsborough County	Port Tampa ET9	2018-05-06	27°55'48.7"N	82°26'04.4"W
SAMP2923a	USA	Florida, Hillsborough County	Port of Tampa ET9	2018-05-06	27°55'48.7"N	82°26'04.4"W
SAMP2924a	USA	Florida, Hillsborough County	Port of Tampa ET9	2018-05-06	27°55'48.7"N	82°26'04.4"W
SAMP3266a	USA	Florida, Jefferson County	Aucilla Wildlife Manag. Area	2018-12-06	30°19'07"N	83°58'13"W
SAMP3267a	USA	Florida, Jefferson County	Aucilla Wildlife Manag. Area	2018-12-06	30°19'07"N	83°58'13"W
SAMP3269a	USA	Florida, Jefferson County	Wacissa, Hive 1	2018-12-06	30°19'07"N	83°58'13"W
SAMP3272a	USA	Florida, Jefferson County	Aucilla Wildlife Manag. Area, Hive 2	2018-12-06	30°17'31"N	84°00'40"W
SAMP3273a	USA	Florida, Jefferson County	Aucilla Wildlife Manag. Area	2018-12-06	30°17'31"N	84°00'40"W
SAMP3274a	USA	Florida, Jefferson County	Aucilla Wildlife Manag. Area	2018-12-06	30°17'31"N	84°00'40"W
SAMP3466	USA	Florida, Martin County	Stuart	24/06/2018	27°08'27.5"N	80°11'54.6"W
SAMP3468a	USA	Florida, Martin County	Stuart	24/06/2018	27°08'27.5"N	80°11'54.6"W
SAMP3469a	USA	Florida, Martin County	Stuart	24/06/2018	27°08'27.5"N	80°11'54.6"W
SAMP3477a	USA	Florida, Seminole County	Oviedo #8	25/06/2018	27°38'38.3"N	80°23'44.4"W
SAMP3478a	USA	Florida, Seminole County	Oviedo #1	25/06/2018	27°38'38.3"N	80°23'44.4"W
SAMP1945a	USA	Florida, St. John County	St. Augustine	2017-07-08	29°54'19.52"N	81°18'44.13"W
SAMP1946a	USA	Florida, St. John County	St. Augustine	2017-07-08	29°54'19.52"N	81°18'44.13"W
SAMP1947a	USA	Florida, St. John County	St. Augustine	2017-07-08	29°54'19.52"N	81°18'44.13"W
SAMP1982a	USA	Florida, Duval County	Jacksonville, Jax Port	2017-07-08	30°21'24.01"N	81°37'30.20"W
SAMP1983a	USA	Florida, Duval County	Jacksonville, Jax Port	2017-07-08	30°21'24.01"N	81°37'30.20"W
SAMP1984a	USA	Florida, Duval County	Jacksonville, Jax Port	2017-07-08	30°21'24.01"N	81°37'30.20"W
SAMP1989a	USA	Florida, St. John County	St. Augustine Ocean Shore Blv. Palm Coast	19/09/2017	29°34'20.38"N	81°11'06.31"W
SAMP1990a	USA	Florida, St. John County	St. Augustine Ocean Shore Blv. Palm Coast	19/09/2017	29°34'20.38"N	81°11'06.31"W
SAMP1992a	USA	Florida, St. John County	St. Augustine Ocean Shore Blv. Palm Coast	19/09/2017	29°34'20.38"N	81°11'06.31"W
SAMP2001a	USA	Florida, St. John County	St. Augustine Ocean Shore Blv. Palm Coast	19/09/2017	29°34'20.07"N	81°11'04.77"W
SAMP2003a	USA	Florida, St. John County	St. Augustine Ocean Shore Blv. Palm Coast	19/09/2017	29°34'20.07"N	81°11'04.77"W
SAMP2004a	USA	Florida, St. John County	St. Augustine Ocean Shore Blv. Palm Coast	19/09/2017	29°34'20.07"N	81°11'04.77"W
SAMP2055a	USA	Florida, St. John County	St. Augustine, Matanzas Prk.	25/07/2015	29°39'18.79"N	81°13'32.67"W
SAMP2056a	USA	Florida, St. John County	St. Augustine, Matanzas Prk.	25/07/2016	29°39'18.79"N	81°13'32.67"W
SAMP2057a	USA	Florida, St. John County	St. Augustine, Matanzas Prk.	25/07/2017	29°39'18.79"N	81°13'32.67"W
SAMP2164a	USA	Florida, St. John County	St. Augustine, June Lane	2017-07-06	29°41'43.33"N	81°13'39.55"W
SAMP2165a	USA	Florida, St. John County	St. Augustine, June Lane	2017-07-06	29°41'43.33"N	81°13'39.55"W
SAMP2166a	USA	Florida, St. John County	St. Augustine, June Lane	2017-07-06	29°41'43.33"N	81°13'39.55"W
SAMP2167a	USA	Florida, St. John County	St. Augustine, June Lane	2017-07-06	29°41'43.33"N	81°13'39.55"W
SAMP2178a	USA	Florida, St. John County	St. Augustine, Summer house	2017-07-06	29°43'06.28"N	81°14'00.06"W
SAMP2180a	USA	Florida, St. John County	St. Augustine, Summer house	2017-07-07	29°43'06.28"N	81°14'00.06"W
SAMP2208a	USA	Florida, St. John County	St. Augustine, Army Yard Matanza	25/07/2012	29°39'18.79"N	81°13'32.67"W
SAMP2209a	USA	Florida, St. John County	St. Augustine, Army Yard Matanza	25/07/2013	29°39'18.79"N	81°13'32.67"W
SAMP2210a	USA	Florida, St. John County	St. Augustine, Army Yard Matanza	25/07/2014	29°39'18.79"N	81°13'32.67"W
SAMP179	Zambia	Luapula Province	Mansa	2017-10-08	11°12'33.67''S	28°53'33.10''E
SAMP180	Zambia	Luapula Province	Mansa	2017-10-08	11°12'33.67''S	28°53'33.10''E
SAMP181	Zambia	Luapula Province	Mansa	2017-10-08	11°12'33.67''S	28°53'33.10''E
SAMP182	Zambia	Luapula Province	Mansa	2017-10-08	11°12'33.67''S	28°53'33.10''E
SAMP183	Zambia	Northern Province	Kasama	2017-11-08	10°11'50.94''S	31°11'29.46''E
SAMP184	Zambia	Northern Province	Kasama	2017-11-08	10°11'50.94''S	31°11'29.46''E
SAMP185	Zambia	Northern Province	Kasama	2017-11-08	10°11'50.94''S	31°11'29.46''E
SAMP186	Zambia	Northern Province	Kasama	2017-11-08	10°11'50.94''S	31°11'29.46''E
SAMP193	Zambia	Muchinga Province	Mpika	2017-11-08	10°32'36.24''S	31°09'01.97''E
SAMP194	Zambia	Muchinga Province	Mpika	2017-11-08	10°32'36.24''S	31°09'01.97''E
SAMP195	Zambia	Muchinga Province	Mpika	2017-12-08	10°32'36.24''S	31°09'01.97''E
SAMP196	Zambia	Muchinga Province	Mpika	2017-12-08	10°32'36.24''S	31°09'01.97''E
SAMP203	Zambia	Eastern Province	Nyimba	2017-12-08	13°32'34.47''S	29°42'57.95''E
SAMP204	Zambia	Eastern Province	Nyimba	2017-12-08	13°32'34.47''S	29°42'57.95''E
SAMP205	Zambia	Eastern Province	Nyimba	14/08/2017	13°32'34.47''S	29°42'57.95''E
SAMP206	Zambia	Eastern Province	Nyimba	14/08/2017	13°32'34.47''S	29°42'57.95''E
SAMP213	Zambia	Lusaka Province	Chiawa	15/08/2017	15°45'44.49''S	28°58'08.18''E
SAMP214	Zambia	Lusaka Province	Chiawa	15/08/2017	15°45'44.49''S	28°58'08.18''E
SAMP215	Zambia	Lusaka Province	Chiawa	15/08/2017	15°45'44.49''S	28°58'08.18''E
SAMP216	Zambia	Lusaka Province	Chiawa	15/08/2017	15°45'44.49''S	28°58'08.18''E
SAMP223	Zambia	Western Province	Kaoma	20/08/2017	15°22'13.14''S	28°17'47.63''E
SAMP224	Zambia	Western Province	Kaoma	20/08/2017	15°22'13.14''S	28°17'47.63''E
SAMP225	Zambia	Western Province	Kaoma	20/08/2017	15°22'13.14''S	28°17'47.63''E
SAMP226	Zambia	Western Province	Kaoma	20/08/2017	15°22'13.14''S	28°17'47.63''E
SAMP227	Zambia	Western Province	Kaoma	20/08/2017	14°53'36.53"S	25°24'53.24"E
SAMP228	Zambia	Western Province	Kaoma	20/08/2017	15°22'13.14"S	28°17'47.63"E
SAMP229	Zambia	Western Province	Kaoma	20/08/2017	15°22'13.14"S	28°17'47.63"E
SAMP230	Zambia	Western Province	Kaoma	20/08/2017	14°53'36.53"S	25°24'53.24"E
SAMP231	Zambia	Western Province	Kaoma	20/08/2017	14°53'36.53"S	25°24'53.24"E
SAMP233	Zambia	Western Province	Sioma	22/08/2017	14°53'33.63"S	25°24'51.67"E
SAMP234	Zambia	Western Province	Sioma	22/08/2017	14°53'33.63"S	25°24'51.67"E
SAMP235	Zambia	Western Province	Sioma	22/08/2017	14°53'33.63"S	25°24'51.67"E
SAMP236	Zambia	Western Province	Shangombo	22/08/2017	14°53'33.63"S	25°24'51.67"E
SAMP243	Zambia	Southern Province	Sesheke	25/08/2017	17°28'28.33''S	24°17'12.03''E
SAMP244	Zambia	Southern Province	Sesheke	25/08/2017	17°28'28.33''S	24°17'12.03''E
SAMP245	Zambia	Southern Province	Sesheke	25/08/2017	17°28'28.33''S	24°17'12.03''E
SAMP247	Zambia	Southern Province	Sesheke	25/08/2017	17°28'28.33''S	24°17'12.03''E
SAMP255	Zambia	North-Western Province	Kalomo	25/08/2017	16°53'08.97"S	26°43'15.52"E
SAMP256	Zambia	North-Western Province	Kalomo	25/08/2017	16°53'08.97"S	26°43'15.52"E
SAMP257	Zambia	North-Western Province	Kalomo	25/08/2017	16°53'08.97"S	26°43'15.52"E
SAMP258	Zambia	North-Western Province	Kalomo	25/08/2017	16°53'08.97"S	26°43'15.52"E
SAMP1255	Bolivia	Chuquisaca Department	Tarija, Culpina	25/11/2017	20°49'31.3"S	64°56'35.4"W
SAMP1263	Bolivia	Chuquisaca Department	Tarija, Huayco (E. Rios)	18/12/2017	21°31'37.4"S	64°10'28.4"W
SAMP1269	Bolivia	Chuquisaca, Candua	Candua (R. Banado)	05/12/2017	19°48'21.9"S	63°59'46.7"W
SAMP1297	Bolivia	Santa Cruz Department	La Guardia	03/11/2017	17°53'33.5"S	63°19'59.3"W
SAMP1302	Bolivia	Santa Cruz Department	Yapacani (San German)	12/11/2017	17°24'03.9"S	63°52'51.3"W
SAMP1305	Bolivia	Santa Cruz Department	Pailon	14/11/2017	17°40'00.3"S	62°43'05.9"W
SAMP1309	Bolivia	Santa Cruz Department	Abapo	12/11/2017	18°54'02.3"S	63°23'45.3"W
SAMP1313	Bolivia	Cochabamba Department	Santibañez	30/11/2017	17°23'38.6"S	66°09'26.4"W
SAMP1317	Bolivia	Cochabamba Department	Central Agraria la Union (Villa Tunari)	14/12/2017	16°58'17.5"S	65°25'18.7"W
SAMP1329	Bolivia	Cochabamba Department	Pajcha-Independencia	06/12/2017	18°56'58.4"S	65°00'00.2"W
SAMP357	Malta	Northern Region	Mellieha	26/04/2017	35°58'55.8''N	14°20'11.3''E
SAMP2525a	Rep. Georgia	Samegrelo-Zemo Svaneti	Chkhorotsku-Mukhuri I	10/05/2018	42°37'35.2"N	42°09'58.2"E
SAMP2561a	Rep. Georgia	Samegrelo-Zemo Svaneti	Chkhorotsku-Zumi I	10/05/2018	42°36'04.3"N	42°09'12.8"E
SAMP2623a	Rep. Georgia	Samegrelo-Zemo Svaneti	Chkhorotsku-Lesichine I	14/05/2018	42°26'17.9"N	42°05'46.5"E
SAMP71	Seychelles	Mahe Island M 10. 2	La Batie	18/07/2017	4°36'36.1"S	55°26'05.0"E
SAMP79	Seychelles	La Digue LD5	La Digue Marina	18/07/2017	4°26'24.1"S	55°13'32.8"E
SAMP82	Seychelles	La Digue LD2	La Digue Marina	18/07/2017	4°20'54.6"S	55°49'54.2"E
SAMP84	Seychelles	La Digue LD3	La Passe	18/07/2017	4°20'59.2"S	55°49'55.6"E
SAMP1917	USA	Florida, St. John County	Palm Coast, St. John Co.	07/08/2017	29°34'20.07"N	81°11'04.77"W
SAMP1918	USA	Florida, St. John County	Palm Coast, St. John Co.	07/08/2017	29°34'20.07"N	81°11'04.77"W
SAMP1919	USA	Florida, St. John County	St. Augustine	07/08/2017	29°34'20.07"N	81°11'04.77"W
SAMP1920	USA	Florida, St. John County	St. Augustine	07/08/2017	29°34'20.07"N	81°11'04.77"W
SAMP1986	USA	Florida, Duval County	Jacksonville, Jax Port	07/08/2017	30°21'24.01"N	81°37'30.20"W
SAMP2881	USA	Florida, Hillsborough County	Port of Tampa ET3	05/06/2018	27°55'53.0"N	82°26'37.5"W
SAMP3479	USA	Florida, Seminole County	Oviedo #6	28/06/2018	27°38'38.3"N	80°23'44.4"W
SAMP3483	USA	Florida, Seminole County	Oviedo #2	28/06/2018	27°38'38.3"N	80°23'44.4"W
SAMP3485	USA	Florida, Seminole County	Oviedo #4	27/07/2018	28°39'43.8"N	81°12'23.4"W
SAMP1948a	USA	Florida, St. John County	St. Augustine	07/08/2017	29°54'19.52"N	81°18'44.13"W
SAMP2207a	USA	Florida, St. John County	St. Augustine, Army Yard Matanza	07/07/2017	29°39'18.79"N	81°13'32.67"W
