# Supplementary material for: HBeeID: a molecular tool that identifies honey bee subspecies from different geographic populations
Source: BMC Bioinformatics. 2024 Aug 27;25:278. doi: 10.1186/s12859-024-05776-9 (PMC11348773; doi:10.1186/s12859-024-05776-9)
Supplement: Supplementary file 3 — Additional file 3. Fluidigm primers (Table S4) and Agena primers (Table S5). [file 12859_2024_5776_MOESM3_ESM.xlsx]

## Sheet: Table S4. Fluidigm Primers
Supplementary Table S4: Fluidigm Primers
PROJECT_NAME	ASSAY_ID	SNP_NAME	PLATE_NAME	PLATE_WELL_POSITION	ALLELE	ASP1_NAME	ASP2_NAME	SNP_SEQ_Target _Sequence_500bp	ASP1_SEQ	ASP2_SEQ	LSP_SEQ_Pre_Amplification_Primer_	STA_SEQ_Pre_amp forward Primer	AMP_GC_product of LSP & STA amplicon
9207STP18T1	GTA0206605	Group1.10_1203836	9207STP18T1_A01	A1	TC	T	C	TCAAATTTTTTATTTACAATTCYACTAAYRTACAATATTAAGTTCTAAYGTGRTGGYGAATATTATRAAACAYARTAYTAATASCATTAYTTCTTTTGAGACCTGTTWTACAACTTGGTCCACAGAAACTTAACTAATARCTAATCTCTTAATAATAAAACAAATTTWAATTATTATTCCAAGAATAAARTTCAATAAAAAGGAAAYAATTTTAAAAKYTAYARTAATCTTTAAAAAYAATGTGGATGAACAARTAAATCCAAAGTGATTTTTATYAATAAAYGAATTATGATTTTAATRATACARAGAATAAAATCTATTAWCATAATTTTTACAATTTTATTTATTTSTAAAATAATATTGRTATCYSTATGTCAARATAACTATTTYTGACTTATA…	ACCAGAGGGCTTGCTTTATCA	ACCAGAGGGCTTGCTTTATCG	TCTAGACCATTATCTATCACATATTTTTGATATGTAAGAC	TCGTCAAACAGTTTGTAAAAGGGA	0.34
9207STP18T1	GTA0210730	Group1.10_340399	9207STP18T1_A01	B1	GA	G	A	AAAATTTCAAAATTTATCTCTACTTATTATCATTAATCRCAAAATCTTYAAACATAACTAATTTAATYTATTTGTTATTTTGACAGAAAAAAGTTTTATTTTATCAATGATTAAAATGAYTTTTAAAATAAATTAACAATTACTCTACATAACTATTTATCTTGTATTACTAATCCCTTATATAATAATTAATARTAAACGAACCTTTTCCACTGTGTTAGTAGTATTTCTACTAGTACTTTGTCTGCCTGTGGTAGTGCTTTTTAAATTTTCTTTTATAGGCTCYGAATCTTTTCGTTTTTTTCGACGATTCTCTTCATCYTGCTCTTCTGTATTRTCRTTTTCAAATGCACGCTTAGASGAAGGCGATGCTGAAACCGCAGGGGCATCATCGGTAGT…	AATTCGTACACGTCGCTACTATCG	GAATTCGTACACGTCGCTACTATCA	ATGCCGTCTCGGGTTCCA	GAACTTTTGAATTCGTACACGTCG	0.5
9207STP18T1	GTA0206695	Group1.14_13588	9207STP18T1_A01	C1	AC	A	C	TGGATGTCCACCGTTGAAGGACCTTTTCAATCATTTTTCGTRAGTGTAYAATCRTATTAGATATCTCAGAGGAGGAGAAGAACTTYYTATTTCMACAATAAGATCCCTAYGTTATAGYAAATTAATATTAATTGTATAAATAATTAAATAAGRAATTTCACRTAACATYAGAAAYATTTCATYCCTTAAAAAAAAATACTCAATATTGTARTAAATAACATTACGTATYGTTTTTTTTTTYCAGAAATTTGGAAAATGGAAATAAGGACGAACCGAAAGGTATTTTTTACTTCACCCACAGTGCCGCTCTTCAATTGCTSCTRTCCACRTTGGGATACGCRAAAGAYTCGGAGCCTTTGGTRCACGATACAAACATCGATAARGCRAAAACAAGAAAAT…	GCCTCGTGGGCATCCT	GCCTCGTGGGCATCCG	AAGGTAAAACTTTATTTAAACGAGAAACCATTAGATTACG	AATGGCTCCATTCGCACG	0.39
9207STP18T1	GTA0210676	Group1.14_238766	9207STP18T1_A01	D1	GA	G	A	AAGCTTGAACATTACCCACTTTATAAATTTGYTTTGCTTCYCTATAYCGATTTGGTATTGGCATAAATAAAATACCTCTTTCTTCGCATTTCTTTTGAACAAGATCTTTAAAACCTTGAGGTATCTGTGATGCTGTTCTAACTGCTTCTGCAAGTCTCTGTAAAAAAAAAAAGAKATCTTATTAYATATAATATATTATTAAYCTATTATTKATAATATTCTAAATCATACCTCCATTCTTGGTTGTGCAGTTGGAGGCATCTGTGACATAGTAGGTTGCGTCCTTTCTAAACTCGTTAAATACGAAACTTGTTCCATCGCACCYGGTTGATGACTTTGTGGCACAGAAACTGCTCTATTCATCAATTCTAATGCTTTTTTAAAATGTTCTACAAATCA…	AGCCAAAACTTGTAACCATTTAGGAAAG	AGCCAAAACTTGTAACCATTTAGGAAAA	TTAATTCCGTCTCATATAATGGCAGGA	AGGTGAATGATTTAACCAAAGAGCC	0.31
9207STP18T1	GTA0210629	Group1.14_244882	9207STP18T1_A01	E1	TC	T	C	TATATATTCTCCATAACATCAATCATTTATAATATTGATAAATTCTTTAATTATAAGAATTAATATAAAATACACAATAGTAGTTAGTATAAAATAGTAAGAATTAATGTAAAATAYATRTAAAATGTTCACAAAAATTTRATTCTTCCAAATCTTAATCCAATTAYAGTCGCRTAATTCAAAYCTATGATTCTAATGYCCGATCCGCCATTCTTGTTTAATCATATCGGCCGCTTTCTCGCCTATCATATAAATTRCCRCGTTCAYRTRTCCAGAAGTTATAGTCGGCATTATGGAYCCRTCCACCACTCTCAATCCCCRTACACCGTACACTCTCAAYTGTGGATCGACCACAGCGTCGGGATCGCTTYTCGGTCCCATCTTAACCGAGCCYACYTC…	GAGCGGATCCGAGAAGAAGTTT	AGCGGATCCGAGAAGAAGTTC	GATCCGCCCAGATTGGAGC	AGCGATTTTGATCCCTTCCA	0.57
9207STP18T1	GTA0206617	Group1.15_1218937	9207STP18T1_A01	F1	TG	T	G	GTGAGTCARTGAGTTGGACGGTTCACGAAATTAGATCGCGCGGATTATACAGCGCGGCCGRCTGTTCGCGTTGCTGGATCGCTGTAACYGGCATTGATTCATCGGCCCCATCGTGTGCGCGCAGATGTTTGCCGCTGTACAATGAACTGTAGGCAATTTAACGTRCCGCGTAAATCACAAAGTKCCGCGAGAAACTTCTTCTTCTTCTTCTTCTTRTCYGAGTTTCGCATTCTAACTYGAATCTTGACKAYTAGCAAYGYGCGTGTATCGATCTGTGTATATATATATATTCGGCCGYTTCGAAACCTCGACGAGAAATTTGTCGGCGTATATYTCATTCCAAATTCAAATCYCTCGCGTCAACTTAAATATAAATCGAATTTCTGTRAATCCTCGTTT…	CAGTTTTGTCGCCTTTTTGGAGT	AGTTTTGTCGCCTTTTTGGAGG	CCACGCGAATTACACCGCA	CAGTTTTGTCGCCTTTTTGGA	0.52
9207STP18T1	GTA0206616	Group1.15_382675	9207STP18T1_A01	H1	GA	G	A	GTTACTTTCGCGGCGTTCCTCATAATTGATGCGATACACCGAGCACCGATTCTCGATTAATATTAACGGRCCACGCGTATATATTGCGACRACRTTCGAYGGAAAATCGARTCRATRTTTATSRAATATCTTATAKTTGATCGARCGARGTATTGGAAATYTTGARARTTTTGTACGARAGAAAGATTTGAAAAATTTGCRTAGATGGCGTCGTTGAGTTAAGTTAACGATTGRACACTTTGAGAGGARARTGRATAGAGAGAYAGRTYCRTCGRGAAGAATCACGAWCYATTGGGAATTCTTGATGCTTGGTAATTRYTTTCGTCSAATCGAYGAACGATATTAATTAGAAGTGYWCGTTTATTAATTAAATCTCCGATTATAAGCGTAGASTATGTT…	GCGCAATTAGGAAACTTATTCCGG	GCGCAATTAGGAAACTTATTCCGA	ACGAGAAACTTGAAATTCATGCAAT	CAATTTGGTCAAATGGCGGG	0.37
9207STP18T1	GTA0210662	Group1.15_42040	9207STP18T1_A01	A2	AC	A	C	CAGGTGAACGAAATGGTTTCCTGTTTCTTTCACCTTCRCGTGAAATTTGYGYGTGTGAGCGTGTTTACAGCTCRCTGTYGGTGGACGAGCGATGGTGCAGCRCAYGAGCGTGACGAGARAGGAGGCAGTGCACCTTCCCTGCAGAATCCTTTCGCAGGGAGAGCAGCGCGCACCRCGCGAGGGAATRAGTGCGGTCATTCCCAAGCGTGGAATGTTGCTCTACCGGCTCGATAAGCGCTACGATACCAGAGGCGCCACGATTATTGCTATTGAATGGTTATTCGTRCTTCTGAAAGGACCCTTTACCTTACGAAAACGAACGRTGTAATMAATGRTGAATAAAGACGCGCCATCTTYTRTCAYTTTATTTTGGTTTTTTGGAAAATGTTTGRCATTTTG…	CGTACTTTGACTGGTTTAACTGGTTTAA	CGTACTTTGACTGGTTTAACTGGTTTAC	GTGTATAACTGATATGATATAAGTCGTAAATATTGTAATT	CGTACTTTGACTGGTTTAACTGGTTT	0.27
9207STP18T1	GTA0210577	Group1.15_801980	9207STP18T1_A01	B2	AG	A	G	AGTGCAAGTGAGCCGTTAATCTTCTTCGGGATCGATRCTYGGGATCGAGRGAAATTTAAAGRGAAACTGCCACGTTTAATTTATCGATAARSTAAATTTTAAAATTCGTAAAATTCGATTCGTATCKTATCTTTGTTGTGCAAAAATTACGGAGAAAAAATGRRTAGCTTTTGCATAAATAYGATTTCGATAAAAATCGGTTTTTCACTTATARAYGATACCTCTTAKTGAATYAATTTRTTTGATTTTAACGCGTTACTTATATTTAAATATGTATATTATACAGAATGCAAATGGATTTAATTTCGGTATCAAATTTAATGGTTCGATTAATTGGTTGATTAGTTAAACCAGGGAAATAATAACCGGGGGAAGAATTTYATTAAGCTCCGATACCCC…	CGAACGAAATTTTCAACGCATACGTA	GAACGAAATTTTCAACGCATACGTG	GCCTCGATTACGATATTGCAAGC	AATCACGAATTCACAACATCTCGAA	0.38
9207STP18T1	GTA0210634	Group1.16_333965	9207STP18T1_A01	C2	GA	G	A	AAGAATGAAAGTCACCRCRCAGCAGCATCGGGCAGAGAGTGGCCTCTCCGCTTGCACGTGCAAGCGATTCTTGTTTACTTTGTAAACTCRTTGTGCATCGAGAAGCATCCCGTGTTTCGCGCTCCCGGCCGTATCGATCGCTCGATCCGTTCCGTGGAATCGATTGTTCGCGASTTTTCTTGCYGGTTACGAGRAAAGAGCGGAACARCAGGAGGTATCCRAGRCACGRGATGTGTTTTTCATCGGCTTTCCAATTGGYTTGGCTTGGTTCGAGGAAATTGGAAAAYGTTGTTTGGAAACGTGGTAACAATTGGAAATGGGTCAGGGAATCGAATTCTTCTCMGTCSAATAAAAAGGATAACGCGATAACGCGCCAACTTTTTGATTTACAATTATTTC…	CGTGTCAACAAGAGAAATTAAATTAATCCTGTC	CGTGTCAACAAGAGAAATTAAATTAATCCTGTT	CTCCCTTTCACGCGAGATAAAAAAGATT	TTTGTTATCGCGTGTCAACAAG	0.33
9207STP18T1	GTA0210584	Group1.17_420845	9207STP18T1_A01	D2	CT	C	T	AACTTGAAGAAGCATTACCTTCATCTCTTTAAATATAATACAAATGCCAAATTTTGATATCCGTTTATCATGTTCTATAGGTAAGTTTTAAACAACCTATAGTARCATTTCGGTTTTGTTAATGAATTATCGCACAGCAGCATTTTCTTTCTCCGAATCACATTAAGATTAAAACYCATTTTATTTATAAAGAAATAGTATACATAAGAYAGCAGTATAYTCTMTAGCAGAGGTAGAAAARTAAAATGAAGAAAAAAAAAGAGAGGAATGATCTTRATAATTACARTATTTATGGTTTTTGCTTGCTTTTCGTTCAACAACTTCTAGTTATAAACGAAATCTTAAAGAAAAATGTTAATAATCTTAAYATATAAAAGCATATCTAAATTGCCAACTGTG…	TGAAAAAGCCGATTACTTTGACTCATATG	ATTTTGAAAAAGCCGATTACTTTGACTCATATA	GATTAATTCAATTTTCTCAAGCATTTAATAATGCTGAGTT	GGCCTACTTATGATTATTATCATTCGGC	0.27
9207STP18T1	GTA0206573	Group1.17_492172	9207STP18T1_A01	E2	TC	T	C	TTGTAAATTGTATTTTACATTTTTATTTTATTTCATATTTGATATTATATCTGACAGCAATAATGATATTGATGATATAATCGAGTCAGTAAAGAAAATAACAATATTTTTTATGATCTATAATTARTTGTAATAAACTGAAAATRAAGATTCAAATTCARAATGTTTAAAAAATAATAAYGAGAAGTGCAATAACAATATAAAACATTCAAATATTATAATAATTTGTGAAACTTGTGAATAATCATGTGTCAAGTCAAATTCTACTACGATATATATCTATCTTTATAATTGTATTGCGATCTAATTAAATAAATTATTAACAAAAAATTTTATATAAAATATTCATGTACACGTTCTATTTATATTCCGCACAATTCAAAATTATCCAAATATTCT…	GCAGTGGATCTTAGCACATTTGATAAAA	GCAGTGGATCTTAGCACATTTGATAAAG	GCAAAATCACATTAACTATTTGTAAGAAGGGTGA	AATATTTGTTGGAGGAACAGCAGT	0.33
9207STP18T1	GTA0206620	Group1.18_103944	9207STP18T1_A01	F2	TC	T	C	TAATGATATTAGATAAATGAAAATTTATCARTATGRTTTTCATSRYTGCAAAAYTATAYTRTCTTTRAATTAAYTAACGAGAGAATTTCCRTGATAATCTTGAAAAATATATCAATATAATTAATATTAAAAATARATAAACGMYTTGATAAGTAARTAGCTTCCTARAAAAYATTTAATGWTTTTCAAAATRGTCAATGAATCTAWRTTATAATGACTAAAMATCTTACATCRTGCACTAATTCTTAATCACYTTAAYAYTTTCYCAAYYATGAATAYCTAATTTAACGCGACGAYAAAATAAACACACATTCAYCRCTGATGCCTTGATCCTTTCTCRCAAACTGYTACCGTGTCAATAGRAAGAATARGTTGRCTCCTTGCTCGGTGAATTTCTCG…	TGATCACATCTCCGTTAGAATAGCTTT	TGATCACATCTCCGTTAGAATAGCTTC	TCGAAAAGCTTTGCGCGATCATC	GGCGCGCATTCGTACTTT	0.42
9207STP18T1	GTA0206618	Group1.19_15125	9207STP18T1_A01	G2	TG	T	G	ATRAATYATTTTTCACTGATATAARTYTRATATAYATCTTTTRVTTTYAAGAAATATTCARYAGTAAARTTGRAARAGRARTCARACGATAAATGYGTYRRTTAAATGACATGAATAGTTRATATYTYAATTTTTRTGRATCTWTARCAAWDTTAATTAATAYAAATTTTATTAATTTTTKAAAACAAGAGSATRTTAYRAGGATTATAABCGTYATTGATTTTTGGASAAAAAAAWTTATAATATARAAATATTTAGTTGAAAATTATATKTTTTCTTATTTRTTTAAACTTTTATCGATCTTTATCAGARAAAAATAATTASRTTGAATARAAGATAAAGRAAAGRAAASTGTGAAGYTRYATCAAATTCCGAGACAAATGAAAAATTTTTATTTTT…	AATGCTATAAGAAAAAATGTTTTCTCCCCTT	TGCTATAAGAAAAAATGTTTTCTCCCCTG	CAAATGCTTCCTTTTAAGATGTTATTGAAATT	AATGCTATAAGAAAAAATGTTTTCTCCCC	0.26
9207STP18T1	GTA0210713	Group1.21_177895	9207STP18T1_A01	H2	AG	A	G	GAAAAAAAATCCRAATTTACTTACAAGAATACAGACTTTTAAATTATTYTATATTTAAARGGAAAATRTAATTTACAAAAATTGAAATAAYGGYAYGAAAGAAARRTYTTTTATCACAAAAAYTAGGGATAACCAGAARAATTTYCAAYATCAYATATCATAYTTTTGCYTMYAATTWTGTAAHRCTTTCCAATTTCTTCGTATTYYTRATTTYCTGATTTYAATARTTAAAYATTAGATWTGAAYGCGTGTCCAACAAATTAATTTTAAATTAAATTCTATTTCYATCGGCAAGRAAAAGCATTTCTTTAYATYGTTATAAATATAGATAATATATAYRGAYAAYAGAGRTTTTCCATCATCTATCTTTAACCCGGAACTGAAATTTCATTGTCAAAA…	TGTTTACACGAGACGGTTGCA	GTTTACACGAGACGGTTGCG	TTGCATCGGCCAACTTTTGA	GGAAGCCGTTTTAACTCGATTAACA	0.42
9207STP18T1	GTA0210727	Group1.21_221986	9207STP18T1_A01	A3	CT	C	T	TTTATTCGAAATAAAAAACATTYTTGTTATTATTATGRACTTATTATATTATTTATGGAYGGTAYTATTTTTCCTGGATKTTAARGACRAGAAATAAAATTCCGTTTCRARTGATATAGCATTCTCAATTAGCCAATAATCCYTCGATCTTGCAAGTTTAATCGGTTAAATCGACGCGCAACYYCTCGCGCGAWCGCATCAATTTTAAATGGCGCCGATATTYATAGCTCGGAGAACTCGCCCTCTTTCGTCGATTATATTAAYATCRGATATCGGTCGAGTCMAAYAAATATTTAGTAACTAGAATCGCGCATGCGCGACCTCCTCGCTAAAATCCCCAACGMTATCTTCGCTCGATGAAAAATCTCTCGATATTGGCAAACTTCCCATTATTCTTCC…	TGTCATTCGTCTCGCACGG	TTGTCATTCGTCTCGCACGA	CGGGAAAATTTCGCTCCCGT	ACAAATTTGTCATTCGTCTCGCA	0.54
9207STP18T1	GTA0206579	Group1.21_391930	9207STP18T1_A01	B3	AG	A	G	GCTATAATTTAATTTTTAAGAAATTTCTAACAGATAAATAGATRGATAGATTAARTAGATAAATAGATAGATAGATAGATAAGTATATAAATAGATGKATAAGTAAAACCCTCGTATACCCAGTTTCAAGTATCTATGRTCAATAATTMAAAAAAATCATATAAATARTAATACTAAATAGTAAAAATATAATATCACATTATTTATATTATWTACTTCATTTYATYATTAAATTRTGCCAATACTATACATTCATTRATTAATATAGTAATAATATARTTTTATCATTTTATCATTTTCAATATTATTGTGCATTATTCTTCATTATTCCTTATTTCATAYATGTGTAACATGCATATCTTTYTATATTATCCATATTTTCAACTATCCGCGGAAGAA…	CAATAGTCCGGCCAGATATCCA	CAATAGTCCGGCCAGATATCCG	CGCATTCACTTGCACCTCGA	TTTACCAGCGTATTCAATATCGGC	0.51
9207STP18T1	GTA0210674	Group1.22_11789	9207STP18T1_A01	C3	CT	C	T	CAATGTATAACGCTTATGAGTTTTGATAATTTTTAAATATATCATAGAAAACAAGATTTTCAAATTTTTTGAACTTTTCCTATATATATAATCAATTATGCTCAATTTAAATTTTCAAAATATTTACAAAAAATGATTAAATTATTATATTATATATATATGATATTTTACAAAAATTACTACATTTAATATTTATCCATTAAGAATTTGGAATTTAAAAGATTTATGAAATGCAAAAATTCTTGAGCAAATAAAATTATAATGACCAAAATGATAATGATAGATACCAAATATCGAAGCACATTTTAAGTATGAGTTATAATAATGTAGAATGYTGATCCTATTTAAATATGTCATGATATAGGCAAAATTCAATKTATTGTAGTAACATTATTTTTT…	AACATTCATTGACAAAATAAATTAAAAAAATGAGAG	AACATTCATTGACAAAATAAATTAAAAAAATGAGAA	CCCAAAATATACTACGCCCTGTCATGT	TCCATTATGGATTATATCATAGTGGGAACA	0.26
9207STP18T1	GTA0210715	Group1.23_355968	9207STP18T1_A01	D3	GC	G	C	TTATATYATTTCGTATATTATAGGATTATTAAAAAAAAAATGAATAAATAGAATGAAATTAAGAGATTYCTAATYAATTTTAAAAGAATCAGTTYAAAGAACTAGATTGATAAAAARAAAGATTCAAAGAAATGTCTAYTATTTTTTAAATACTAAAAAAATTTGATCAAATGAGACATAYACAAGATATATATAATATATAATCTTAYAATTTYTCATAAAAATTGAAAAATAATCAAATTTTAAATTCTAATCTTTAYATGRAACAAAATAATAAAAAGAAATTCGCGTAAATRACATATTCARAATTATTATGRAAGTATAATYGCCATTTTAATATTGAAAAAAAAAATATTCCTAGAATTAGCTTTTTCACGAACCAGAAATGAGAAATAGTTC…	CGTCCATATTCTCGGTGGAAGTG	CGTCCATATTCTCGGTGGAAGTC	TCCGGCTTCGCTCTATTTCCA	GATAGCTGGGTAAAGCACGTC	0.55
9207STP18T1	GTA0211257	Group1.23_521893	9207STP18T1_A01	E3	AC	A	C	TTTTATTAATTCTTATAAATATCCAGAATTAGATAATTTAAAAAGAAACTTTTTTAAAAAGAGATTAAAAAATCTTTGAAAAGAATTATTAAAAYTATTATCTTTTTAAAGCAATATAAATTTATTTCTCRATTCAAATTCAAATTTTTRAGTCATATGATTTTAATAATTTAARTCATATTAATCTTATTAAATCATAGTAAAATAAATATAAAAAAATTTTTTTATATAATTAAGAAATCTATAAAATAAAATAGTTTATTTAGTTATTTAGTATATAATAAAATAARTATTTGARTTATATACATATAATATTTTKTTAATGTTAGATTTACAAYTTTGTGATTAATCAAGMTACRAATAATATATTTCAAGTAACATTGTTGTAATAAAAAAAGG…	TAATCTAGTAAATGAAAGATTGAATAACAGAGAATT	TAATCTAGTAAATGAAAGATTGAATAACAGAGAATG	TTATGCTACCGCATGTGTCGA	TAATCTAGTAAATGAAAGATTGAATAACAGAGAA	0.32
9207STP18T1	GTA0206589	Group1.25_183316	9207STP18T1_A01	F3	AG	A	G	AARCAGGAAAAAATGCATGAGCACRAAAATAGAATTACTTAATTAAACTTTATGGAGAYTAAACTTACATCGTCATAATYGACGARTTTTTTTATTTTTYTTACATAGTTCGTTTTCAACGTCATTTTCATGCCAGTGGAAAATGCGCATCTCTCACGTGCCAGTGGAAAAYGCTTATTAGTATTCCCGGCACGCGCACGGATAACGGAAGGGTGCTTGCGCGTTAATAAAAGTTTTAAACGGAACTAGTCAGACGTCGAATCGGTTACAGGATTAAYTCTCTTTAATGAATGCTTACTTTTAATAATGCACCGCACGTTGTCACCATATAATCTTGCCGAAGGAAGCGCAAAATGAAATTTATGAYATCTCCTCTCCTCTCCWCGTTTTCTAAACRTC…	ACGAGATCGAGGGTTACCAGT	CGAGATCGAGGGTTACCAGC	CCCCTTCACTCGAGCCATCT	GATCAGTGAATCCTTACATGGTGAC	0.52
9207STP18T1	GTA0206611	Group1.27_371032	9207STP18T1_A01	G3	GA	G	A	GAATAGATGATTTTATGAATTTTTARCAGCCTAATTAAATGAAAAAAAATTTCTGAAATATTGAAGTGAAAATTGTAAAAAATAAAAAGTGTATAATAGTATATTTACATCGGTTGACGACCCATMATTTTAAGAATTTCATCTATAATCAAGGCTGGGATCATATGTATCAACAATGTCAATATAAAATAAACAAAATAATTCGATGTTATAAAAGTCTGGGGATACCAAATRATTCCCTCAAGTGGYATTTCTTTAYTTAATTTCAATCCCAATTTAATCATTCTTTTWTKAGAAATGCGATGGATTTGATTAGAGGTGGCATTGTAAACGTAAGTAGTTGRATCCTTAGTAATTCTATAAATATTTTCAAAAATCTAATTTAATTTAATACTTAGT…	TGTCCAGCCAGCCAGG	GTTGTCCAGCCAGCCAGA	TTCTGATATAGTGACATCAACAATCAATGATCC	ATTGCCACAGGTCCATTGAAG	0.42
9207STP18T1	GTA0206615	Group1.29_1541982	9207STP18T1_A01	H3	CT	C	T	ATAAYACCGAYACTATAAAACTTRYRTATAATTTYTYAGRAATRAAACTCTTTYAATTTAYGTTAAATCTAAAAACTTTCCAATATATAATTTTATCAAYCTCACAAATTCTCACAAAATTCTCTCTAAATTTTTCTAAAATTAAAAATAAAAAGAAATAATATCTCTTCAGAATTCTTCCAATTTATGTCAARTCTTTCYAACACTRTTACTSTATTGCAATTTCTCTCRTYAYTYAAATCWCRATGATCAAAYRTGCAAGTATCATAAATGYAAAYCGWAAAAYCMTCAGAYGTCGAATCAAACAYGAACGTCTGAAACTCGARAGACGRATARARTTTAAAGATCGGARTACAAAGGGTTAAATCGTGTACAGRAAGYAAGGASCGGATCGRTCGT…	CAGGCATAAAACACGGTATCGTG	ACAGGCATAAAACACGGTATCGTA	GTGACCGTGCACTGTGGAT	GCCTTTGTGCCCGAGAAC	0.45
9207STP18T1	GTA0210664	Group1.3_280311	9207STP18T1_A01	A4	AG	A	G	AYTYTTTTCATATACCATAAAAATAATGGAGACATTATTACCYGGCAATACGAACAATCAATCGTATAGCCCGCAATTGAAGACCGTCTTAAAGACATATCAATTATCAGCTGTGAAAAGTTTACAGGGTCCGAGTTCGGCCCTGCTTGGTATGGACTGCAAAAGTCTATTACAAGAACAAACACCTTGTTACTCTCCTTCAAACCGGTCGAGTAATTGTGCCATTGATTCAGTATCAGARCAGATTTCAATAAAAGATCCTGAAAAGGATAATAATTCATCTRTAGCACCYATCAGGCCTTGTAAAATCCGCAGAACGGATCAACCGCTGGAAGATTCAGATGAAGATCCRCAATTGGAACGATCGAAAAACATTTGCGAAAAGAGAGAATTAGAATT…	CCTCTAACTGATCTCGCGTACAT	CCTCTAACTGATCTCGCGTACAC	TCAAGTTTGCGATGAATTACAAATTTATTGCTCA	AGAATTCCTGAATGCTTAAGTTCCT	0.39
9207STP18T1	GTA0210667	Group1.3_482843	9207STP18T1_A01	B4	GA	G	A	GGGGGGGGGGGGGGAACAATTCTCATAAATATACATTTCCACGTAAATTCCTTTCTYGTCTTAATCCTTTCCAYGATCACCGGTACAGACAAAATACTAYTATATTTTCTAYYCACTTTTATATCCTCGATACATTTTGATCGTGGCAACGCGAATRGCCTTCTCCGTGCACGGCCCGTTTTAYGCCACGTGCGAACCCGATCGGACCTGCRTGCACGCTAGGGGAAWCGGCGACGACAACACTCTYACACATCCATATGCGCGACCGAATAAAAGGGAATACATATGTAAGCYYCGTTCCCTCGTTCGATCTCTCTCTCTCTCTYTCTYTCTCTCCGCGTTACGTCATCGAAATATTTCGGACGATGCCGGAGGATCATGGCTCCCGGTTTCTCCTCG…	TTTTTACGCGTACTTTGCGTACG	TTTTTTTACGCGTACTTTGCGTACA	GAAGCGTGACCTCGAGCC	GTTTATACGTAGTTCTCGCTACGTT	0.54
9207STP18T1	GTA0206586	Group1.32_293853	9207STP18T1_A01	C4	TC	T	C	TGAAGGGAATAGCAATTTTGTCCTTTTCACCGGYCCYYCCGTTCGCCTCACCTTTTGAACCTTGTGAAACGCTCGAGCTTTCTTTTTTTTCATCCATAGAAAATGATCTYGTCGCGTACGATTTTTGACRGTGAAATATATRTACATGTATATAGAGAGAGAAGAATTTTTAYCATTTAAAGATTTTTTAATATCGAYTTTCTTATTCGATCATGGRTGCACGAGRRACGYAAGAGGATTTTTTAATTAATCRATCAATCTTCGTTCAATGAAAGTGAACGRTTCTACTTCTTYCTACTTATTATCGAATTYGTATCCACGTYGAAGAATTAATTAGATCACGGRAGGGAGGGATATGAAATTGTTCATAAAAGTTTCATCGYGAATCGCCATATTTGT…	AGACGTTTAGCGCGAGATGT	GACGTTTAGCGCGAGATGC	CAGCACGTGGACGTGAACAA	AGATCGGGGATCGTTTACAGA	0.48
9207STP18T1	GTA0210625	Group1.32_361237	9207STP18T1_A01	D4	GA	G	A	GATGAAGTTATTYTCGATGACGCAGATGATAAAATAAAATGATGTCGCAGTGCGAGCTATGATGTAGCACAACCTATTCTTAAATAGCTTCATCACATTGTCAACTCCTGAAAAAACAAAAAGTAATTTCTTTAATTTTCCAAACATAAAACYATTTTTATTATATAAARAATTAATTTGCTAAGATTTTCAATATTTTAATTCGAAAAATAAATGCAAAATCATTTAAATCATTATATAATAATTTTATATATATGTTTAAAATCTTACCATAATAGCATTGACAATATCATTCTGATTATTTTTAAGAGCTTTAATAGCTTTCCCTCGAGACACATTGGCTTGACACATTACTAAATCAATATCTTTTTCTTCAACACCCGTTTCATCAACTTCCTC…	CTGCAACTTGAGCTTGTTGACTG	CTGCAACTTGAGCTTGTTGACTA	CAGACTGATGTTTTTAATAATTCTACATTGTTTTAATATA	GCTGCTGCAACTTGAGCTT	0.23
9207STP18T1	GTA0210633	Group1.32_501540	9207STP18T1_A01	E4	CT	C	T	AAAGTTCARTAACAGGYATCGCGAAATAGAAAGGCCGAAYGTAACGACTTTTATTCGAAATAAAAAAGAGAAAGAAGRAAAACTCTACSTTTTAATTCCATTTCRTTTTTTTTCTTCAAAATTCTTATTCAAACTTCTYCTTTCAAACAYATTCGAAACATCCATACAAGCCTCTTCTTATMTATRTAAACAAAAAAATTACATTTATTTCAGGAAAATAACGAGAGATACATACRATTTTYCGCAATTACRAAACGTTTTRAASGATCAGATTGTATCCGTTATTATACAAYCGCCGRATAATATTTAACACTCGTTCACGACGATTTGCATRCAATCGTATCTCGACGCATTGTTCAAATTTTAAAAACGGGACYCCGCTTYCACAATTATCCCGCT…	CGGAAATTTTCCATTAATTTCCATCGC	ACGGAAATTTTCCATTAATTTCCATCGT	TTTCTTCGGCGAGATGGAAAA	CGCGGGGAGGAAAGAAC	0.42
9207STP18T1	GTA0210731	Group1.34_822325	9207STP18T1_A01	F4	AG	A	G	TCGTCGAAACAAACCGATTAAGAGACTGCGAGAAAGYTCGATTCTTCGTTCGCAGCAGGAAATAATTAGCCACGAYCGGATACGATTGTTAATGGCATRGATACCGGAGGACAGAGCGGCGTGACTTCCAATCGACTTTTACCTTGGTGTTCGAACCCTTTTGCTATGCCTCGCGTGGYCCTTTGATGCGCTCGCACACAATACACRTAGCCAKCGTACAAGACYATTGTTTTGGTYGAAYAAGCGCGTTTCGCTCATTTAACGAACGGCGAGCACGTATGTCGGATAGCTCACGTATACCATCGTTGTTGTTTCTGGCTCGAGAACGGCGGAAGCGACGCTATCTCTCGCCCTTTCGTCGATTTCGATCTCTCGACCYCTCGCGCACTCGTTTTYGCG…	TTCAAAGCTATGCAAACAAAGGCT	TCAAAGCTATGCAAACAAAGGCC	CGGTTGCGCAAAAGCTTTTATCG	CACGCGCTTTGCCAAT	0.42
9207STP18T1	GTA0206574	Group1.35_735054	9207STP18T1_A01	G4	AG	A	G	AAATTTTTTCYTACTTTTTCGAAAAAATCAAATTTCTTAAAACATTTCCCRTTCCAGATGGAWCCGAYGCCGAATTCAATTTCGTRCTYTACGATGGAGTACACRYTACGGAATCTTATACGATACTGGTGAYYACRAAACCAATTCGATTGAACATCGAGCAAAACGTTGCTTTRAACGTTTTTCCRTTGAMCAGAAAAATGATATCGAGCAAGTTACTRTTAACCAAATGCTCGGACGARACTCGGGAGATAAAATATACGGTGCGAAATGGACCGCATCTTGGAAAAATYATCATGGAGACGAGCGAGGGTGYATGGTTGAACGTCGAACGATTCACGCAAACGGAYCTTAACAATAGYAAAGTTTTCTACGAACATACCAAACAATTTATGGATY…	GACCCTCACGTTCTTTATGGAGAT	ACCCTCACGTTCTTTATGGAGAC	TCTCCAGCGGTGGATTGGAC	GAACCACCTTCTTCGACCC	0.48
9207STP18T1	GTA0206610	Group1.35_736810	9207STP18T1_A01	H4	AG	A	G	TCATAAGAAGTTCCTTCTCGTCCRGCGAGAAACGAGGAACTCGAGAGAAAGARGTGAGCAAATTCTCTCATCARGARGTGATRTCGGGTGTGATTTATATGGTTTGCAAAAAAATTCCAACCATGGAATACGACGGGGTAATCGATAGCTTCGYGTTTATCTTAGCGGCCTCYATCTTTCAACCAGCCGTGRGCGARTTCGATTTTCGYGTGAAACTCGACATGGATGAATATAACATCACGTTAGGTGGTCCAATGGAYCCGGTAGGTCACGAGGGTGAAATGGCGATCGCGCCCAAYATGAGCAACGATTATCTGTTAATTCTAGGAATGCTAYTAGGCGTATTTTTACTCGGTRTAGTGGTGATAATCACTATTAGRTGTAGACAAAATAAATACA…	TCAATGCAAAGTGATACCCCTCAA	CAATGCAAAGTGATACCCCTCAG	GCGGAAACATCCATTTCGGA	ATGACGTCGACCCTACCT	0.48
9207STP18T1	GTA0206592	Group1.36_125083	9207STP18T1_A01	A5	AG	A	G	GTTGTAATACTTCCATAGATTTAATTTTCCTTTCACTAAGCACATGCCATATAATACAATTAGGTTTTTTTAATTTTGGATTTACTATTATTGTTTCAGTAGGTGTAACAATTATATCAACTGGTACATCATATTCCTTAAATATTTGATGAGGAAGACTATCAAAAACTTGACAATCATGCACAGTTGTAATAACTATAGTATCCTGTGTAACTGCACCCATTCTCATCATCATAGCAAATTCTAAGTCTGCAAATCCTTTACCTTTACCAAGTCTATATCCATCACGACTAACACATACAGATCCCAATATCACAAGATCTATCTGAGAATAAATAACATGTAAAATAATGAAAAGATTTAAATAATAATAAAAAAAACTMTATTATCATAATAAGT…	TGCTAAGAATCTTACAGGTTCTTGTGA	TGCTAAGAATCTTACAGGTTCTTGTGG	GGTGCTATAGAAGCAGCACAACG	AGCTACTAATGCTAAGAATCTTACAGGT	0.31
9207STP18T1	GTA0210572	Group1.36_149488	9207STP18T1_A01	B5	GA	G	A	ATTCTTCAACAATAACTTCTGTTTGTCGAAGTTGCTTTACTGAATCTTCAATTTGACGCCGTCTTTCTTTTTCAACATTTCGAAGATTCTCAAAATTTTTTCGTTCTATGGATACTAAGAAAAAATATAAATTTTATCAATAGAAATCTAAAATTTAGAAATTTTATTTTAATACCAATAGATGTTTTTTGCGTTCCTTCATATTCTGATAATTTTGATTGCAGTTCAGTTATTTTTTGATGTAACAGATGAATCTGTTCAGCTCTTCCACGCCATCCGGATTGATTCGATAAATTATTCAAATTCACATTTTCACCAACTTCGCTATATAATAACTACATTTGCAACTTTAAAAGTATCTTTACTTTATTTTTTCTATACAATTTCCAATAAGATATT…	CCTGTATCTCGATCATGATGGAATAATGATAG	CCTGTATCTCGATCATGATGGAATAATGATAA	TCAGCTGCATACAACATTTTTATACTATTACTTTCCT	GGTACCTTTGTCAAGGATACCATC	0.33
9207STP18T1	GTA0210580	Group1.36_92182	9207STP18T1_A01	C5	AG	A	G	CAGCCGTATTTTAAARTAAATTCAAAGAAAATTCAYYCTTTAAGTGRAATATATCTACATTTCATGTATACTTCCTGTACACCRCCCTTTCCATTCCGTATACATAGCGATGAAYGTCGCTGCTTGGCATTTCACGCGATGCATCGTGCTTYGAATRGTTATTATAAYGAAGCCTCCAACCCYRATATCRCARCAAGACGTATCCAGTCAACACACACAGTYGTAAATACAATATGAATTGTTCCGCCGCATAATGCGAACCATAATCGATGCGCTGCTTAAGCTTAGTCCCACRACCAATATRGCCGAGRAACGAAAGGAATARTCCTRGATGRAAAATATTTCATGGRRGTGAAATCAGTTTTTCGATCGAGATTTCRTAGCGATCCGGTTTATRAT…	CGCGATGGATCCATTGTAATTTCA	CGCGATGGATCCATTGTAATTTCG	CGGCCATCTTTTCTGGAATGGAA	ACATCGTTATGACTTTGATGTATCGC	0.37
9207STP18T1	GTA0210626	Group1.37_193841	9207STP18T1_A01	D5	AG	A	G	GGAGAATCTTCAATTTTTATTTTAAATTTCTAAGAAAACATTAGAATAASATTTATATTTATTAAGAAAAAATTGCAAAGAAAATATAAAATATTATATAATTACATTTAATTTTGAAGTATCATTCTTTAATACTCTTTGAAGATAAAGCTGTTTAATTTCTCTTTCAAGTCTAGATGGAAGTCCAGGATACATYGTACTACCMCCACTTAAAACAATATGTTTATATAATTCACTTCTTATATCAATATCAGCTGCTTGAATAGTACTGAATACTAATTCAGCAATTCCTTGAGCTTCAACATTTATCAAATGAGGCTGAAATAAAGCTTCTGGTGCAGCAAATCTCTCTCCACCTACTTTTATTACTCTTCCATCAGGAAGCTAAAAAARTTTATG…	GCAGAATGATTAAATGCATAACCACGTAA	GCAGAATGATTAAATGCATAACCACGTAG	GCTGGTCGAGATATTACAATGTATTTAATAAAACTTCTC	ACATTCTAACTGTTTCAAAATCAGCAGA	0.32
9207STP18T1	GTA0210657	Group1.42_116956	9207STP18T1_A01	E5	GA	G	A	ATATCTTATATAAATTTCTCTTTCATCATTTCCACCTGGTGGAATTTCAGCTTCATTCAAATATGATACTCCTATAGCAAGTACAGAACCATCATGACTGAAACTAAGAGCAGCAACACCAGCATTGTATCTRTGAAATTGACATAAACGTTTTTTGTTAAAACCATCCCAAATATTCACATAACCATCTGAACCACCAGTTGCAAATGTATTATAAGTTGAATGAAAACTAATAGCATTCACTGGATATATATGTTCTACATTATTTTCCTTTATCCTATGACATTTAAAAGCATATTTCTTTTTTTGTGCTTCTGGTGTTGTATCAAGATATTCAACAGCAACACGACCCTCTATGCTACTAAGAACATATCCCTAAAAGTTATTAAAAATTAAAAA…	AAACTTTGCGTTTAGCTGTACCG	CAAACTTTGCGTTTAGCTGTACCA	CTTGCTTTGTCTGTATGTGGAGA	GCCATGTTTCTCAAATCCCAAATAC	0.4
9207STP18T1	GTA0210646	Group1.7_644159	9207STP18T1_A01	F5	GA	G	A	TTTGCTTTGAATGTTTATTTATTTTRATTTGAATGTTTAAAAAACRAAATATTTSAAATRAATACAAATAAATTTAACTTCCTATATCATYAYGTGCAAAAAGTATGTATATGTATYATATTGATTCCTTTTTCAAATTTTATTTTAAATTAAAACTRYATTTTTAYATTTAATTATATYATTTTTAYCGATAWTAAATARTTCATTTATTGCATTTTAGTGATTCTTAATTAATAAATATTTAAAYCAACATAAAAAATTGAAATTCAATTATAAYTTGAATTCTTATTAAAAKTAAATTAAAATAAAAAATTATAGARGATTAATCAATTGCAYACAAAAAGATTATATAAATCACGAGAGAAACACAAGTTTCCTYGTAATCTAAGAAATAACTAA…	AGTGCGCTCGCGTACG	AGTGCGCTCGCGTACA	CACGATGGAATGGAAATGGATTG	CGACCCCCTACACAGAGG	0.56
9207STP18T1	GTA0210654	Group1.7_673437	9207STP18T1_A01	G5	CT	C	T	CTGTCTTGTATTAGGTGCTATAAATRTTGATCCACAATTAGTGAGTTGTAATTTATCTTTTTTAATATTTATTCTATTATTTATTATATATATATATTATATATATAATATATATATATATATATATATATATATATATATTATATATATTATATATTCTATTATTTATTTATAATATTTATTTATTATTAATATAATAATATTATTATTATATTAATTATATTTAATATTATTTTAAAAAAGTAAAATTTGTATTAATTTTTACAGCTTACTAAAGAATATTATGGAATATTTAATAAAGCAGGAGTTACACCAAAAAAAGTATTAATGAGATTTACAATTTCACCAAATGCTGTTCTCCAACCAGGAACTCCTTTATATGCAACACATTTTAAACCA…	GTAACTAAAACACATAGAAGACCAGGC	TGTAACTAAAACACATAGAAGACCAGGT	ACCTGGCATTACCCTAGCCAAT	GCCTGCTTCTCATGGTGT	0.42
9207STP18T1	GTA0210666	Group1.8_169897	9207STP18T1_A01	H5	CG	C	G	CGWTTTAAGTAATTCTTTAAATATTCGATTAAAAATATTTTTCGAAATGAAYGATTTGATYYATCTATCGCGTAATARTGAGCTAAATTAAACTTTCRAATAAAATAACTCGCTCTAAAAAARAAAAAAAAAAAAAAAAAAARRAAAAATAAATAAATAAATAAATAACTGCTAAATTTTGTACGATGGTGCGTAAATAAAAAGCAAAACGGTCRTTTTAATAGATCGTAAACGAAGTGTTAATTGAATCTGTAATTCAAGCGCGTTTTACGAAACGCTTTCGCGAAAAAATCATTCGACCAACATCATATTTTGAATATTTTTTTATGTTTTTCATTTTTTTTCYYTTTTTTTCYTTTTTTTTTTTTTTTTTYTCTCTCCCCCTTCCATCGATACGAT…	GCTAAAAATATACCGCATCCTTTCCAC	GCTAAAAATATACCGCATCCTTTCCAG	GACGACCACTTTATATGCACGAAAACA	TGTTACGGGTCATTAAAATTGGCT	0.38
9207STP18T1	GTA0210660	Group1.8_244195	9207STP18T1_A01	A6	GC	G	C	ATAAAAAAAATGAAAATATAAATRTAAATAATTAAAATAGTTAGAAGAGAGYTTTTAAAAAATSTAATAACRTAATAATTTTTACTTTGATTTGTATAAAAATTATTTTATTATTTTATATTAATTTTTTAATATTTGGCCAATAATTTAAATAATTTTTATAAACTAAAAATATGTTTCATCAATATAATATATTCATATAATTCTACAATTTGTGAGAAAAAAGRTCGAGATAAATAAGGCTGTAAATATTCTTAATACTCRAAATAAATTAATTAATTATTTTTTTAAAATGTAAAAATCTCATAAATTTAATTCTTATTACGAAACGAAATATAAAAACAAAATATATTTTCTTCRACATGAATTTTTCAAATAATAATGCAAYTGTTGAATATA…	TGAATGGCAATTCAATATTGTTAGAAAATTAATTTC	TGAATGGCAATTCAATATTGTTAGAAAATTAATTTG	CTGTTATCATGACATCATTAAAATCAACAATTT	TTGTGTAGCGTGAATGGCAAT	0.22
9207STP18T1	GTA0210703	Group1.9_96754	9207STP18T1_A01	B6	CT	C	T	CGACTTAATTTAACATTATACTATTATAATTATTCATGTATAATYCGTGAGGAAACCTAYAGAAAAATCTAAAATAAGATAAATTCACTGTAACAAGACCAAAACCTGTCTYATTTTATCGTCATTCCGAATAATGTTTAGCGACGACTATGAAACAGYCTCTTCCTGATAYTAAAATAAATCCCGCGAATTCTATAAGGCAATAAAGCGTTTATCTTCCAAGTTTTTTATTAACCGTTTTCATCGACCGGTATCCTGAAACTGGAAACACGAAATCGATTTCTGTAGACAAGGACGGAAAGATCGAATCTGTTCGTATCTCCATCTACCAAACARTTATCCATCTAACACATGCGCGCGCACAGTCTCGTGTAAAATAAAACGTCAAGTTAARTGRCA…	CGATATATTCCCCGATCTCCGC	CGATATATTCCCCGATCTCCGT	CAAGGAAGAACAGATTGATTCGTGTCG	CGATCCGATACCACCCGA	0.39
9207STP18T1	GTA0206627	Group10.10_128313	9207STP18T1_A01	C6	TC	T	C	CATTGATTTAGGCGACGGTGGAYTGACRCGGTCCCGAGCAATGCTACCGCAAGAWCGAGCTTTRTACAACCGSCCYTTGCCGAACAATCCTGGCAATGGAACACAAAGTTTCTTATGCACAGCGAAATATCGACTAAGCAACCGGATTTTCCTGTTCTTGCAATCGTTYCTATTCATCGACCCGTTCCTATTTTCTTTGTCGTTGGACGGTATYTGATTAACYGAGCCACCATTCAAYTCCCTTTCGTCGCACATSTCGATCCTCTGGCAAGCATCYCGTTGCGCCTCTTGTTTGGTACATCTGCCGTTGGGGCTGCAATTCGTGTGTTTGTTCGACGGCTGAGTTAACGARGACTTGCCGGCGCTGAGGGACCAACTTTGCAGAAGCCTTGCTCCRAA…	CTTCCGTGATGCGGTTTAAAGAT	CTTCCGTGATGCGGTTTAAAGAC	AGAAGACATCGCGCGGGTA	GTCCTTCCGCTTCTTGGAC	0.54
9207STP18T1	GTA0210656	Group10.10_144017	9207STP18T1_A01	D6	TC	T	C	ATTTTTTTTTTAATTTCATTTGACTATTTAATTTATCATTTAATTTATTAAAATTGAAATCTTGAAATTAAATCCAATATTTATTATATTTTGWAWAATTCATTTTAYTCAGCCACAGTCATTCTATTTCTAATTACACTGCTGTATTTCTAATTAATGATTCATTGCCCATATATCAGCTAAAAATGTCAGAATTTTTCATCGTGAAAACTTTAATTTYAACAAGAGGAAATCAGATTTTACAAAGGTAATCTAATTTCTCGGTTTCTCGATTAGYCAGAAATCAAGCAAACAGATTGGATGGTTAGAAAGTCAAATAAAAAATTTCATTAGTCTGCAATTTCTTCAAGAGGAAACAAGTTTCRTCGATGAAGCTCGTTAACATTACCAGACGACGAT…	GATAGTAAATATTCTTACAAGAAATTGAACGAGCA	AGTAAATATTCTTACAAGAAATTGAACGAGCG	GCGCTATGCCTACTTTTGCTCA	GTGCATTATTTGCAGCTTTCACAA	0.33
9207STP18T1	GTA0206645	Group10.10_294664	9207STP18T1_A01	E6	GC	G	C	TTTTGCCAAGARTAGTCAGTTTGCAAGAGTAARTACGCGACAAAACGATCCGTTAAATAATTACTAGAGGYAATTATCGAGAATAAATCGTTAARGAAGAATTATWTTTTAATAAGTAGAAATTTTWATCGCGACAAAAATTAACTTGCCTAACTTCTTTTTCTTAARTAAAAAAAAAAACATAGCCAYCCATATGGTATCTACGACAGCAGCGGATAAATTTTCAYGACCTAGCRTAATAAATCCTCYTGYCTTTCTCCCCCTAAGRRAGTTTAARAAAAAAAAGAAAGCGGAAAAGAAGCRYATAGRTGGAAGGAGRATAAYCAAGAAACCCTGACRCTTATTTATACCCGTTCATCGRGTTCGTCCCGGGCATACGATTAAACGGCCTCCTTSGTT…	GGAGATTTTTCGTCGACAATGCC	GGAGATTTTTCGTCGACAATGCG	GACTTTGCTTTTCGCGCGG	TTCAATAGGGCGGCCATG	0.53
9207STP18T1	GTA0206643	Group10.16_114816	9207STP18T1_A01	F6	AC	A	C	ATTTTAATTTATATTTTGTATTTAAATGTCATCGGCAATTTTTATTGCTTTTTTGACACATAAAAAAATACAAAATAYATATTAAAATAAAACCAAATTTCAATAGCMCARCTTCAATARCACGAATTAATAATTAATTTCAAATGCCAGTAATAACAAAAAATTTTGCAAAAATAAGMATAGTGTTAATCGAACAAAATAAAATATTAAATTTTAAAACAAGACCATAYCTTTTTTTTTATCAAATTTTCRTAYGCGCGATAAAYGTCAAAATTTAATTTYAACTGGAATTTTTTCCARTAAAAATRCCTRCTATAAAACTGTCTCTAYAATTATCATATATTATCATATCCATCCAATGTCGYGGATAATAAAAAAAAAAWATATAYCTCATCTTTG…	CTGGCAACAATTGGCCACA	TGGCAACAATTGGCCACC	ATCCATCCACTTTGTCCGTTG	TCCCCCGAGATTGAGACAC	0.41
9207STP18T1	GTA0210677	Group10.23_1093680	9207STP18T1_A01	G6	GA	G	A	AATAATAATAAATCAAAATTTTGATTTACTGTGATCRTGTATATAAAAATAYTAATATYRTGGATACATATACATAAATATAATAGATAAACTRTAGACAATAATATTATATTCTAACAAAAATTAAATTTYATATAAAAGAGATTTTTATGTAATTAAATAATTTTATGTTATTAATTTTATATTATRTACCTTATAATAAAAGCTGCTGCAACATTGCGAACTTTGGGATATTTGCACAATGCAATGATTGTTAATAAATTACCRGTAAGRCCAGTRATCATAATTAATATTGCAATTACAGCTGCAAATGTTCTCARYGGTTTGGAGAATCTGTGAATAAATATARTATCTKGTTTTAATAAAATTGATGATTTRTTGAATTATATTTTATTATTA…	TTCTATTTTCAAGACGTAACAACGCG	GTTCTATTTTCAAGACGTAACAACGCA	TCGGACGTGGTCAAAATCGA	CGACATCGATTATTGTGCTTTCTGT	0.34
9207STP18T1	GTA0210641	Group10.23_1147690	9207STP18T1_A01	H6	TC	T	C	RAGTTATGATGATATTATATCAGAAGTRGARCCTGARGCTCGAGCAGAGATTTTTGAATTATTTGCTTCTGGATCAGCAGGTAARAGATTRGAACGTCTTCTTAARTCGAGRAACATGAGYTTAGAGGAATTAATCGCATTRAGACAAAGAGGTTCTAGTAARGTTCAYTTAGCTGAAGTATCGCGACTCAGAGYTTACAAATCAAATGATGAATACAGAATGAAAAATATAAATGTCTTCAAAGAAATCAAATCTTYGTCTAAYGAGGATATTGACATAGAAAAARTTATAAATCAYAACAAGRGAATTGACAATATGTCAMAATCGARTGAAAATCTAAAAAGCRTTGAYTCATTAYTAAATTCAACRAATTCTATTCGTCCTCAAGAAAATAYAAC…	AATAGCAATTTGTTTTTATCTTCTCGATTACCA	AGCAATTTGTTTTTATCTTCTCGATTACCG	TCCGTTCATTAAAGATATACAACGAGAATTTTCAGA	CACGCCAAGATTGTTACTCTGT	0.28
9207STP18T1	GTA0210637	Group10.23_350045	9207STP18T1_A01	A7	TC	T	C	AATSTGTTGGAGGAGAAATTTCGTCACACGYTTTYCATTATTCGCCCTYTCTTTTTTYTYGTCGARRGTTCTTGTAGAAATTTATCGCCTYCTCGTCGTCGTTTCGTTAATTCGACCGATTTAAATTCGACTTARGYTCCGTTCACGGGGWAARGGAGARAGATCTTCTCGATCGCGATACACAYRCATACGTACATATACRTRAAAGTATACGYGTRYGYGTGTACRAGAGAGTCGAAACGGAGGRGTGTCGCGCGACGGAAGGACGCGATTATTTGCRACGAGRAAGAAAAAAGTGCGCAGGCCGGATTCGTTATTACTTTAATTGGAATCCCATTCTGGACTGGATGCCAGAGSTACACCCGCTCGTGTCTGGCGTCGATTAYAGAAACCCTTTCT…	CCTCGCAATGAGGCGGT	CTCGCAATGAGGCGGC	CGGATCGTTCTCTTCTCCGC	CTCTCTCTCGTTGGAATTGGAAAT	0.56
9207STP18T1	GTA0210612	Group10.24_575555	9207STP18T1_A01	B7	GA	G	A	AAATTGGAATTTATACCTTTATGTAATTATCTATTACAAATAAATCAACCTTCTTTGGATATCCTTTTAAAGGTACATTTAATACAACAAATTCTGAAGTTTGACGCCAAGAATAATCTTTAATTATAACTGGCATTTTYTTGATCAACGTCTTTTTCAATTAAAYGTAYTATCGAAATACTAACGACTACGACTATCGATCAAACATTTTGCGATATATTATTTTATRTGAATGTATATATGTAATAAAAAATACAACAAAAGATAAAATTCTATTGTTATATTTATAATTCATTTTTATACATAAAAATTTTGAATATCTATAATCAATAAAATTTATCTAAATATATATACATATAATATATGTATATTACAAACAAATATATTTTTAATATCTTA…	CTCTTGTGAGCAATACTTTAAAATCATTGAAAATG	TCTCTTGTGAGCAATACTTTAAAATCATTGAAAATA	AACCAAAACTTGTATTTCTTTATGGAGTTGCA	CTGCATTCTGTGTCTTTATCTATGGA	0.25
9207STP18T1	GTA0210737	Group10.25_82628	9207STP18T1_A01	C7	CT	C	T	TAATCCCAATCCATTAGGATTTATCACTTCCAATGATGATATYAAAAAATTAACAGAAAATCTATTTGAGAAAGAGAAGAATAATGYYCTTAAATATATAACAATAAATTTGCAAGGTCARAAGAAAGATGATARTACCAGYGACGATGCTGCTGAAYCGTAAGTATTATATTTATGAATGTTGTAATATTAAATTTATGAATGTTATGAAATTATAAAATTTATGAAATTAAAAAATAAATTACACGAATTCTATGTTTTATGWATTTACRAATTTTTATGTTTAATGTATTTTAGRTTACTAAGTGTGAAAGATGAAGCTTATGAAATTCCAACAATAAAAGCCATAATAATGTTACATAATAATTATGAATTGGATGTTAAAGTAAAAGAGGTGRT…	GCATCAAGTTCCGGTTTTGAAACC	GCATCAAGTTCCGGTTTTGAAACT	TCCAATTATATCTGAATCAAATTGTTCAGCTAGGA	ACGAATCGACGGAGATGCA	0.37
9207STP18T1	GTA0210658	Group10.26_2209505	9207STP18T1_A01	D7	GA	G	A	CYCTYTTTCGGAAATAAACWGCTAGRTCAGTAGAAAGGATTGCTTCTTCGAGAACTTTTACCACACGAGAATATTCTTCTGGAGATAAATTTGATAAAATTTGATTTCCTTGACTACTCAGTATCATGAGACACTGGTCGAAATGATGATGTTCCATCGTTGACGTTGAATARAGTTGTGCTAATGGYGAAGATGCTCTTAAAAAAAAAAAAAAAAAAAAAAAAAAAARAAAAARRAAAAAAAAACATTAAATTATTCTCYTCTTGTTAATGAAATTAAYATCACAATGGAAAATATGTTTTCTACATACACTTTTTCTGAACTACACTTACTTGATTTGAAAAGAATTATTCGTACCACGATGATCCAGATCATGACAYAAACAGGCAATAATCAATG…	CGCCAATTATGATATGTGACATTTCGG	CGCCAATTATGATATGTGACATTTCGA	TCCTTTGTCGTTGGCTTCTTAGTGT	CGCAACATTGAACGCATGAC	0.36
9207STP18T1	GTA0210624	Group10.28_159116	9207STP18T1_A01	E7	TC	T	C	ATARTATYTCTAACACTATTTTTACTAATTATTATTTAACATAATATTTTGGATATTTCAATTTACTTTTTTAAATTTCTCAGATTTATTCTATTAAGATTTATTATATCATATATAAACAAAAAAATATGTATAAACAAATTTAATDWTATATGATACCTATRTATTYTGTATTGAATTTCRTCYTGTTGATAATAGCGGTAATAAATCTTCATCTAAGCAATAATAACCTAATTCTCCTTTTCTGAATAAAGAGAGAAAATATTCTGCTGCAAATCTTAAATCTGGTTTTATAATTTTTTTACCATCATAATTCTTAATTTTTAAAGTTTTTTTCGATTTTGCTGCAATGTATATAAGAACATCTGATACATTATCAGATGGTTTTGTTAATCCTAA…	TGGTGTTACACGATCTGTATCAACA	TGGTGTTACACGATCTGTATCAACG	CCAGGTGTATCTAAAACATAAATATTTGGATTTTCTGAT	CTGTACAAGTTGGTGGTATTGCT	0.31
9207STP18T1	GTA0210672	Group10.6_164317	9207STP18T1_A01	F7	GA	G	A	CYCTSAAGATARCAGATGTTCAATCGGAACGAGTAATCATYTCGCATTGGTTGCAACATATGGATAACAGTRCAGCTGTGGAATCAAAATAAAACTACTACTAYACGCTACCRCACAGTTTGTTACCAATTTATATTTCCTTTTTATTCATCGAGCTAATCGGCAATCGTTCGCRGAGGCATCATCATCRTCATTATCATCATCATCATCRTCAYCATCAYCATYATYATTATCATCATCATCATCATCATCATCRTYATCGTGGACAGATATTCGMGGAATGCTCGTGAACAAAATCAYGGATCACGATCGATCGAATGGAACAAATTATATTGTCTCGATACTCGTTAATACYCCGAGAATGAGAAGGATAACGGTACTCGGGATTCAACCACGTTA…	CTAATCTCGCCGAGTCACTCG	TCTAATCTCGCCGAGTCACTCA	GATGCTGGATGTTGCCTCGT	TCTTAGTTGCCCAATGCCAAT	0.52
9207STP18T1	GTA0206648	Group10.9_2392	9207STP18T1_A01	G7	AG	A	G	TTAATTACCACGTGCYCGAGCGCGAGCGATTTTCTGGTRCACGCCCATCGGGCGCGGGAACGGYGAAACCTGAAATTATTTTTCGGGGCGTGCACACGACGTTACAGTTAATTAACATGCGGTATAATGCGAACGGAAATAATTAAYGCCGCGGRRAGATCGTGTACCCGAGATACATCGCGCGAACAGCGTGCACGTAAATCGAATCGAATCGATTTACGTGCGCGCCGCGTATCCCCGCGAGGAGATGATATCGACTCGTGTCGAACGCTAAATGTCACTCGATAGAATCTCTTTGGCCGGTCGAGAAGATGAGATGAGAAAAAAAAAGGGAGGAGRACRAAGATTACAATAWTGGGTGGGGAAAGRAAAARATGAATGAAAGARTAATTATTTYGA…	TGCAAACAATACGAGGAGACCAT	GCAAACAATACGAGGAGACCAC	AGGTTACAACAGAGCTTAAGATCATTTCGAT	CCATCGTCTGTAGCAATCACG	0.35
9207STP18T1	GTA0210643	Group11.1_250089	9207STP18T1_A01	H7	GA	G	A	GTTGAGATTCYTCGGTGATTCGTTTCGTAACCAGGGTCATACTTAGAAAGGCACGAAGAGGCGTTCCGTTCGTCCRTCGTTGTTTACCAACTTCAAAACGCGTGTAACCCGCGCCAGGGAAGAGGCGAGTCTCTCTCTAACGGGCGAAGTTGAAATTTYACCCGACGAACCGATATTTTATAACGGTGAAAGTTGTGAAATCGCCAASTTTACAACTTTGCCCGCCCCTATYATCGGACACRTTCCATCGYAAATTGGCACCAATTTGGTAAATTTTACTTTCGATAARGTYGATCACCGGTTTTTCGGACAATTCGTATCGAAATCTATTATTTAATCGTAATTAACRTCRTAGGAATGTTGGGTCGCGGCCAATGCYRCGCAGATATCCGAGCAATA…	CCTCGACTCGTTAATTCTTAGGTATAGAATTG	CCTCGACTCGTTAATTCTTAGGTATAGAATTA	CGTCTGTTTACCGTAATCTCATCGAA	CCTTTCACGTTTATACAGCTTTGC	0.35
9207STP18T1	GTA0210585	Group11.1_295965	9207STP18T1_A01	A8	TC	T	C	CGACTTTTAATTTTTCTCTCCGASCAAGCTCGGACGCGGRTTGTCCTGTTGTTACTTCCGCCTCGGGAAAATAACCGGGACTTTGTGCGGCTGACGYGTTTCTGCAATTTTTCCACCGCGTTTCTCCCCTCAGASACTGGACKCGTCGCGCAAAGATGTGGAATAACGACAAAAGGAACGATCCATCAAAGRGTGGAATAGCATTTTCGAGAGATGAATTTCGATCTCGACGTATTTTTYTARCAATAGGTSGAAASGAGTTKAAGAGGAATATACGTTTCGTAYATCCCGGAATGAGAACCGAATTTTTTAACGCGACGTCGAGGGAAGAAGCGCGTTCAACGGAACAAGCACGAGCTTTTATAATGGAATAAATAAGCAAGCGRGRCTTCTGCTCCG…	TGTTGTTCGACACCGGGTTAATA	GTTGTTCGACACCGGGTTAATG	GCGCATAGTGACGAACATGG	AAGTAACACGGAACTATATAGTTTACGA	0.53
9207STP18T1	GTA0210581	Group11.1_597531	9207STP18T1_A01	B8	CT	C	T	YTTTTTTTTTTYTTTTGAGATCAAGAYACGAGGGATRTTGTAGGGAAGTGGAAACTTGAAGGAGGGACGAGRCTCATAGAGACTCCATTGTTTCGATTATGTATGTAYGTACGCGTCGCGACCCTGAAAAATAAAAAGATATATCTCTAATTAATTCATCGTTTCTAGCTTCTGGTTCTAACGTTACCGTTACAGTTTTCTTCCGTTCACTTTYCAATTGTAAGAAAAGAAAAAAAATATAATAATCATTTTCTTCTTGCCGYTTTTTCGTCGCATCGATTCGTTCTCYAACTTTTTTACTCGGATAAATTTCGCAATGCATCTCKTAGTGAYGGGAACATAGGGAACAGTTCTTACGTTTATGTCAAAGGTGAGAATTTATATAYATTTCGGATATGT…	TCGTAAGGGGATAAATTCAAGGATTTCTATC	TCGTAAGGGGATAAATTCAAGGATTTCTATT	GGGGAGGGAGAGGGGA	CGTTCACTTATCGTTTCGTAAGGG	0.49
9207STP18T1	GTA0206636	Group11.12_84263	9207STP18T1_A01	C8	CT	C	T	TTTAAATGATTAAGTTATTGTTTAATTTATTATTGATTTTTTTACTTCTAAATTTATATTGACGAATATAACCRAAAAGATATTTTATTATTATTATATTAATAATAAAAAAATAGAGAAAAAAAATAAAGATAAATATTTTTGGAATGGAAATAAAAATTGATTTATCCAGTGATAGATATCTGAAGAGAGATAGATATCTAAATTTAAGTATTTTCTCGTATTTTTTTATTTAATTGTAAGATAAAATCATTATTTCTTATATAAAAAAAAAATTTATTTTCTTAAATCCTYCAATTTATTATCTTCCATTTTTTTATTATTATTTGAAATCTAGAAAGAATAATTATTTGACAAACAAATGATATTCAAATAATAATCAATCATTTTCAAATAAGA…	GCGTAATCAAAAGTAGGTTACCTTTGG	GCGTAATCAAAAGTAGGTTACCTTTGA	TCAACCATTATCAACCTTGTTCACAAAACC	TGACCGAAAACAAATTTAAATGTCATGTT	0.38
9207STP18T1	GTA0210732	Group11.18_1317514	9207STP18T1_A01	D8	CT	C	T	CTTATGTTRYGTTATTTATTTAGCCCGTTAGAATTCGTAAATAGAAAATYCTCGTGGATRAATRTCCGACAGAAATAAATAATCRTTCAAAATAAAATCATTATCRTATCCTATTTTTYAYYHCTYTTCTTGYTCYYTTCTCGGAAACTRTRTACAAAAATAYAYCTTAAATCGTAAAATTAGTCGAATAATCGATGTCGTCRTTAATTAATRTAATAATTTRSAWTYATTTTATATTYCTRAGAAAACTGTAAACAYGCAAGATATTTGTGCAAATTACAAATAAATTTCGCGTATTAAARTCGCGAATCGARCAACAGGATATTATTGCRAACATTAGTTTTTCACAGTCCATTYCATATTAACYATATTGATCGAAATTAATCTCRTAAGGAAYGT…	GGTCGGTAATGCGCGG	CGGTCGGTAATGCGCGA	CAAACAAACATCGCGCGAAGAAA	CCCTGTCTAGACCTGCTCG	0.45
9207STP18T1	GTA0210648	Group11.18_2576656	9207STP18T1_A01	E8	CT	C	T	TTAAGACTCTGRGCACAACCCTTTCCAACATCTCCATAWCCAGCAACTACACAGAYCTTACCAGCRATCATAATATCTGTCGCTCGTTTGATACCATCGATCAACGATTCTCTGCATCCATARAGATTRTCGAAYTTACTCTATTCGACAAAAAGTATTAAAAATTAYTAAAACTATAATACATTAAAAACTGGATARATTTAAGATYTRCTACATAYATATTTTTTAATGAAGTTTATTTTAAARTAATTTAACGGTTTCTTTTTTCTTTCTTTAARAAAAATTATTCTTTTTGTTTTTTTTAARTAAAATATAACAAACCTTTGTTACTGAATCGTTCACATTTATCGCAGGAACTTTCAAAGTGCCTTCTTTCATCATRCGATATAGGTTATGCAC…	ACACGGGAATCCCTGCC	CATACACGGGAATCCCTGCT	AGATCATGCAGCTGCCGCTA	CCTCATCGGTTTCGCCTTT	0.59
9207STP18T1	GTA0206581	Group11.18_2995363	9207STP18T1_A01	F8	TC	T	C	AAATTTTCAAATTTAATAATTTTTTTTTATTTAAGAAAATATAAGAATATAAGRAATTTTGTAATTAAGTTGTAAAAAATTGAAATGAAAAAACAAAGTAATCATAAATTAATAAATACAAATAATTCTGAAACTATAAATCAAAATGCAGAACATATAGTYGGAAAATTCAYATTTTGGAACGGAGATATTTATGATGGAGAATATAAAGTAAATTAYGATCGATTTCAATTAATTAAGCAAGGTAATRTTYRTAAAACATTGTTTATTATTTAAATACTATTAATTGAATTCTTTATCTAGGTAAAGGWACATATATCACTGATAATTTTGATGTTTATCAYGGTGAYTGGGATAATGATACATTTGCYAATGGTGATATTCATATCAAGTAATAAA…	CGAGTATCCACGCGAATCCAAA	CGAGTATCCACGCGAATCCAAG	TCCTCCATTAAAGCCATATGGCATGAT	TGTTGAGAAGTCTTCGAGTATCCA	0.36
9207STP18T1	GTA0210616	Group11.18_3533993	9207STP18T1_A01	G8	AG	A	G	TGCTCTAATTGCATGYTGTTGCTGATTTSCTTTTGATTTTGTATTCTGTTGTTGAYTATGCTTYCCATCATTGYTATAAGTAACATTATCATGTTGAAGAGAAGGAATTTGTCCTTGGATTARAGRTTGRTACTTATTTTGATTTTGTTGTTGAGATTTRTCTGAATATTTAAAATTYGARCTTGCATAAGTTTCAACAGGATAYTTCATTTGAGAACTAACTTCAGGTAAATCAAAATTTACTTGAGAATCATAATTAGACATTGGATAAATTRYTTTGTCCTGTTTTGTTGTCATAGATTGATGATTTTTTTGTGCATGTTGTTGTGACTGCTGYTGTTCTACATTTGAATATTCABTTTGAATATACTCAGATTCCATTGCATATTTAGATTTGTT…	AGCCATAGTAGAATTCACCGAATAAACA	GCCATAGTAGAATTCACCGAATAAACG	TCCCCTTCATAAAGAAAATACAAATTTTTCCAATGT	TCTATATTAGCCATAGTAGAATTCACCG	0.32
9207STP18T1	GTA0206597	Group11.18_3534931	9207STP18T1_A01	H8	GA	G	A	AAGAACTAGTATTRATTTTCTTTGTATCTTTGTTAGAATAAGTAGGATAATTTTGTGTCTCTTCTCTTTTATTTTGATAAATATTATCAGTATTTTGATTTAGAACATTTTGTTCTTGATTAGTCATGGATTCTTTTACATTATAGGAAAACGTTTGAACGAATGGATCAACATCCATTTTCTTTGCAGAATTATAATTATTATCACGTCTATGATCTTGTGGWTCTTGAGTTTTTGATCTYAAAATATTATTTAACTTTGAATCTTGATYYACAACATTRTTATTTGAAGAATCAGABTCTTTATTTATYTTTGAATAACTACGTTGATAATGATTTTCAGAATTTGATATYAAATCTTTTGAAGGATAATTCTGATTTCTRTTRGRYGTAYTTGTRT…	CATGCCTTGAGAAGAGAGAATTGG	GCATGCCTTGAGAAGAGAGAATTGA	TATTCAGCAGGAGTATCCAATGC	TTGTGACTCATAGACAGTTTGCA	0.4
9207STP18T1	GTA0210592	Group11.18_3601198	9207STP18T1_A01	A9	GA	G	A	TTTTCAATTAAATTAGATTTTATGGCAAATGARTTAGGATGTTCTGGTAYRTTACAAGATGCCATTGATTTATCTGTGAGATCATACACATATTAATATTAATACATATGTATGTATAAAATMTATAAAATTTAAAAAAAGAAATATACAAACCATAATTCATTTCACAATACCATATTTTGGGTACATTTAATGGATCATGATAYTCTTCAACGTATCTCCATTTTTTACAATTTTTTCTACAGCATTCAATCCATAAACCAATATCCCTCTTAGRTTGTAACCAGTATAATTTTTCTTTCCAATTAAAATCATAYTGAAATAATCCTTCTGCACTTGGATTGAATACTGAAGAATTAAAAAAARAAAAAAAAATARAAAGAAAATACCATTTCAATA…	TGCACGCATATGTTGAAAACTAATACC	AATGCACGCATATGTTGAAAACTAATACT	CACGCGAAAATGTGTTAATTTTTCTTTGACA	GGTGTATAAACAGTGAAAAGAAATGCAC	0.35
9207STP18T1	GTA0211261	Group11.18_3604543	9207STP18T1_A01	B9	GA	G	A	ATAAATAATTTATTRTTAAAATCTTATCAATTTAAATTTATTATATTTATATTTGTATTTTTKAAYTATTTATCTTTTAYAATATTTAATTTTTTTTTCTTTGATACAMAAACAATCATTTTCATTTYTAATTGTCTTTAATTATTTTTTTAGGTTTCCAAAAATGTCATCTGCACAAGTTGATCGGACTACTAAAGTAAGTCAAATTACTAAAAAGGAAAATGATAAATCAAGAAAAACATTTAACTCCTCTCATAAAAAGCATAAACATGAGGATAGTCGTCATTTTAAATTTGGTAGAAAGCGTCTACAAAGTTTTACTAGCAATGGTAAATTTTTTCCACCATACAAACGTAGAAAGAAGGAAGGTGCAATTATTCCACCCACAAARTTTCTGCT…	CCTTTTTTGTCGGTGATATAAGCTGC	CCTTTTTTGTCGGTGATATAAGCTGT	ATAATTCCACCAAATATCTGTGATCCTTTGA	TCTATTTCGTCGTTTAGAGCCCT	0.35
9207STP18T1	GTA0210593	Group11.18_3685034	9207STP18T1_A01	C9	GA	G	A	GATCRCACCATCTTCTTATTCACGTTACACTAAACAGCTGTCCGGAATGTCAGCGAYGCASAGGAACGCTTACAACCYTTAYGRTACCTACAATCCAATAGTTTGAATGAAAATTCTCTATYTGAATYGCATTTTTCTTCCTTTAARAAGGAAAATGTMCTTTTAAATGCAATYTCTTATAAAAATAGATTTCTAGTAAAAAAAATTAATAAAASAATTTTTCTCCTTCTTCTTAATTTCAATTATCAAATATTTATAAATATTGATAAATATAAAATATATATCTAYRTACATAAATTAAATATTTATAAATTTTCATACATTTACATACATATATGCATACATTTTTTTYTTAATATATGCTTTGCATTAATTTAATAGTAAATAGATTCACACRGA…	GTCTGAAAGTTCAATGGATGGATACG	TGTCTGAAAGTTCAATGGATGGATACA	ATTTATGGTCGAAATTCAAAATTCAATTTCATCACAAC	ACCTTATGAATTAGAAGTTTTAATCTGTTGTCT	0.33
9207STP18T1	GTA0206572	Group11.18_3762761	9207STP18T1_A01	D9	TC	T	C	TGAAAAATCGATAATTCAATAATTCGATATTGTGTTTCAAGRAGATATCCAATAAAACAAATGAATCATATAACACGTATCATTCATTCTATTTGTATCATTCTATTCGAATAAAATATTTTTATATCTTTTTATATCTTTATCTAAATATTTTTTCACCTTGTAATTAMTYATTGTACAAGTAATTATATTGAGTAAAAATTTTATAATTTTAAAATCAAATATATTTCCTTTGAATCTTTCTTGAATCAATGAAGYTATAATATATTCAATGTCCAAATCTAATTGATYGTTTGATCGTTCGATCAGAAACGATCGCCACGCRGATGTTTGAAARATCGATAGAAACACCTACTCTGCGCCAAATACATTCTTCYACGTGATTCAGTGTAACGCGCR…	CTCCGTCGGTTAACACTGAACTA	TCCGTCGGTTAACACTGAACTG	GATCGCACAAGGGGAATGCAA	CGACAAAACGACGATGAAACGA	0.52
9207STP18T1	GTA0210590	Group11.18_3797457	9207STP18T1_A01	E9	GA	G	A	CTTCGACTTTCCCTTAGYGAAAAAACTCCACCACCTACACTAACTTCTCTCCAGAAACCACATTGCGCTTCACCGCCACAAAACTGACCTCGCGGATGCATTATTAAAACGCCATTTGTTGTAAGCCCATCAATTTCACGATTTTCTTGCCACTTTGTTGCTTTTTCCTAWGATCAATTTTTATGTTTTTTTTTTTTTWATAATTCTATAGAAATAGRAATTTATAACTATGTAAAGAATWTTACCCCTAAGAAGATATTTCTTGAACTATCAAAACCTGCAGCATATATTCTAGCAATTCTAGKATCTRATCGATCAGCTAAGATCCGACAGGCAAACCTACTAATTGTACTTTGAGCGACGCGTCCCTCGTTAGAACCATCGCTTCCGCCTGCACAC…	TTCTCAAGCTATTCTTAATACGAAACAACAC	GTTCTCAAGCTATTCTTAATACGAAACAACAT	GCTTGTGTCCGCGAAAGAGT	ACATCGTTAAGACGCCTCATAGT	0.37
9207STP18T1	GTA0210595	Group11.18_3832529	9207STP18T1_A01	F9	GA	G	A	TWTTTTTTGCATAAAAAGCAAAAGATTTGTATATTATAACTTACTCCAACACAGAATATATGGAAGATGCTATSAAGTTTACTATACACRTTTTTCTGTRTATAATRTGAAGTAAATTTGAATTGTTTTATTTCCGTTTAAATCCTTCAATATAACAGAAAATAAAATGTTGAAAAAATAAAYTTTTTGGAGAGAAAAGATCTTTAAAAGATCTTTTATTAATCCTGAAAATCACTGTTCAATAGAAATATGTTTGTTGATATTATTRATATAATTAGATTATTAATATATAGAAGATTATATATAATTAAATATATGTTACCATTAGGTACTATCAGATTCTGATTCTGATAATTGTAAATCATCATTTAGAAGATTATCTGGCATTAAGCATGTGGG…	AGAATCACTAAGAGCACCTTCATCG	GTAGAATCACTAAGAGCACCTTCATCA	ATAATACTACTATTATGAAGCCTTCTGTAACTATAGATAG	TCTGAACTCTCTGTAGAACTACTTGAAG	0.34
9207STP18T1	GTA0210586	Group11.18_3884967	9207STP18T1_A01	G9	TC	T	C	AARARCAACATTTSCAATGATAATTTGGCTATWTRTCAAAAAACCAAAWACTGTGATYTGTGAAATTATAYATTTTTAAAATATTTCTTGATAYYAWTTATATYTAAACAAAAATACATATTTTAAAYTTAGCTAGAATGATGTAGRAAGAAATAATAATCATATATATACTTATYCAGTTTAATAYCTCATAATYAATCTCTTTGTTCTAACCCATTGAACTATAAAGATTCTCTTCTARTTTCAAAACTTCCAAACCATTTTCYAATTYATAATCRTAAATCATAATTRTAAGARCAACATTTGCAATGATAATTTGGYTATATGTCAAAAAACCAAATAYTGTGATYTGTGAAATTATAYATTTTTAAAATATTTCTTGATACYATTTATATYTAA…	TGCGCATGAATGAACAATGCA	TGCGCATGAATGAACAATGCG	CTAGTTTCAAAACTTCCAAACCATTTTCCA	CGTCTGATCAATAGAAATTGCGCAT	0.28
9207STP18T1	GTA0206693	Group11.18_3973975	9207STP18T1_A01	H9	TC	T	C	AGTTTTCYAYCAAAATAACCAGGGTTCGMATCCCASTCAYCCACSATYCAAACAATTTTTCGTTTTTCTTCGATTTTTCCRTTYGGAATYCAACATTTCTCCATATTTTTCTTCATTCTACGYGAAATTTTTCCAACRTGGACGCGAAGTAAATAGTCGAAGGAGGTCAAGCATTTTYAAGAGAAGRAGAAAAGAAGAAGAAGTGTGTTTCGTRGAATTATRGASGAGYAAAGARGAAAGTTSTGRTSGTGGAAAAGAGAGARAGAGGAGATCGATAAGGAACCGGATATCGAGGCAYGTCCTCTCRATTTCCGGCATCAGCTGAAATCGACGACGACRACGAAGRAGGTCCARACGATGATGATATCTATCTMTCTCTCCGTRTACRTCGTTCGAYGA…	TCTCTCTTTCTTTACGACTATTCATTAAAGCAT	CTCTCTTTCTTTACGACTATTCATTAAAGCAC	GATTTATACAATTTTAGAGGATACTCTTTTATGCAG	TCGAATCTCTCTCTTTCTTTACGAC	0.29
9207STP18T1	GTA0206607	Group11.18_3995053	9207STP18T1_A01	A10	GA	G	A	ATTTCTAACGTGRATAAAATCTTTTGCAGAAAATTTYYCYGATSAYACGYCYGATTCAACGATYAAAATCCAYYTCYTCTYACCTTATATGTCCAAAGTGTCCAAGATGASAAACTCGATCGATCGMRACGAAATTTYATCGCAAGAAAAGAAGAAACGAAGCGTGGACAADGTTATCAACCGGTTATCGSGTTTTCYAYCAACGAATCGAATAAGAAAGGAAGGAAAATTGCTYCGTTTCGAGCTTCTGYTCGTTTTAAAATTCAATTCTCATTCTCGRTATCTTCGAGRCAAARTARASACGACACRRRTCTTCGTTTCGTTGAGRACGGACCCGAATATGARCGGAGTYCATTGTTGCAGATTATTATGGAGGTTGCGCGCGCCATCTGGTTGMGG…	TCTCTCATAAATGTACAAACATCTCCTTCTC	TCTCTCATAAATGTACAAACATCTCCTTCTT	ATGAAGATGATGGAATTTTTCTTCTTCTTTCT	CGAATGCAATATAATTCCATCGATTCA	0.3
9207STP18T1	GTA0210613	Group11.18_4162838	9207STP18T1_A01	B10	GA	G	A	TGTCTGAATGTTGCACCTGGTAGACAATAYGAYAGAGTATATTGCGGTGCAGCATGTCCTGAAAATTACGAAGGATTTATTAAACARTTTGTATGTATTGGAGGTATTCTYGTGATGCCRTTCAAAGATCATTTGCTACGTGTACTTAGAATAGACGAGGATACTTGGTTACACTTTAAAATGCTTCCTGTATCATTTGCAACATTAGTCGTACCTACCACAACCGARCAAACTTTATTTCATTTACGTAAGTATTTTWTWATCTTTTTAAGATAAAATAGAAAAAAAAAAAAGAAGAAAAGAACGATACTTGTAAATTATATTTARCTTYAYCAACTTTTATTAATAYATTATATTCATTGTAGCTGAATGCGTGCCGTTRTCTTTACAAGAAYTGTG…	AGCAACACGCATACCCTTCTC	AGCAACACGCATACCCTTCTT	ACGAATCAGCGTCCGACGA	TCTAGGATCGGCATCCACG	0.47
9207STP18T1	GTA0206598	Group11.18_4692165	9207STP18T1_A01	C10	CT	C	T	ATTAATAATTACTTCAAGTTATTAATAAATATTAACAAATTTTAAAAATATTATATATAAAATTATACATCTAYTGACTAATGAATRAACRAATTATTTCTGATTGAATAATTAATTGCAATTGCATGCTGCAAAATGAAACTGCACAAGCTGTARCTTCTGRCAAGCTATTTATATATTTATAAATGTGAGAATATCAACAAAGTTTAAATATTATTTATCTCTATATTTAATTTTATGCCTTGTATATGGGCATTTTAAATTAACTACTAATGATCGTAGAATATTTRAAGTTCATTTCTCTCTTTTTTCTTTATATTTTTTAATGACAATATTCTATAAAYCCATGATAACTTAAATGATGAATGTAATAGTTGCCAAGAGAGCAAGGAGATGTTA…	GGAATATGATTCAATTTCACGATTGGATCAG	GGAATATGATTCAATTTCACGATTGGATCAA	CAACTTGCTTTTTAATACGTAATAATACTGTTGTGTACC	GAAGGTTTTACAGAAGCAGTAAAGG	0.32
9207STP18T1	GTA0210602	Group11.9_436472	9207STP18T1_A01	E10	AG	A	G	CTAATRTAAATTAAATTTTTTCTAATAATCTATATTTCATAATACATAATGTACAATTTTTATTCAATGATARAAGAGTGTTACTTYTTATGCTTCATTGTTATTTATCAYCCATTTTTAAGYTTTTTGAAAGAAAAATCTAAATTAAGCATCATAAATTTAATACATTACTTTTAATAACTGCAATAATGAAATTAACAGAATGAAAAAAAAGATTAATATTTATTTAAAAAAATGATCATCAATTTRATAATATTAAATTTGATGATAATGATAATCAATTTGATAATAAAAAAAAAAAATAAGCCAGAAGCACAATAATATATATATCCTATATATATATATATCCTAAATATATATAYCCTATATTATATTTCTCAAATTTGTATTATYATATTR…	CTTGTCTTCCTGTCATCTATCCCT	CTTGTCTTCCTGTCATCTATCCCC	CGCTTCCAACTCGGGTAACCA	GCATGCACGACCGCTC	0.52
9207STP18T1	GTA0210651	Group12.11_125307	9207STP18T1_A01	F10	CT	C	T	CATCACTTAAYAARYTRTTTYATAASTTGAAYGCGATCRAATTTGTTTATTGYTYATTGACARRTAYATGAAATATAGAAAACATTTCTTTTTTTAGWATATCTTACATCTGWTCGTTATAAYTATTTGATACTAAAAAATGTATTAWKTAAACAATYAATTCATTAACCAATTCTCAACAAAATCATATTACATTTTAATAATTGCAAAAGCAAAGAATGTAAAAYTTAAATYATTTCGAYTTAWATTTCTAATATCAATAATAAATTTCTAARATAAGAYAARAGTAYYATYTTCATCAAARTRTATTCACSRTAYRAACAATTTAAAATTATTSATCAAAAATCTACATTAACATTACACTGATMTAATAATWATCAYAAATAYCGTATYGATTAA…	CGTCGAACAACGAATTACAAATTCGG	CGTCGAACAACGAATTACAAATTCGA	TGCCTAATTTTCTACTTATTACTGGCTGCT	GGCGCGCAAGATTATTAATTTCATT	0.38
9207STP18T1	GTA0210716	Group12.16_385652	9207STP18T1_A01	G10	TC	T	C	CTCACGTTTCGGMGGTTCTATCCAATTYCCTATACCAAGAATTTTTTGTTTTTCRCGATAATCCTCACCTTCAAAYTGATAGACAGAATCCGTRGGTGCATCYACAGTAAARTTACGTAAAGAAGATTCACCCAAACTTTCTAATTTCTGTTTCATYTCYTCGGTTCTAGCTTCACCTTTTTGAAGAATGGTATCTATATCTTCRTCTGTAATAGCACTGTCTTTAGATGCAAATACTTCGTTTGCGCCATGCCTGATCATATTTAACATTTCATCTTTATTCAACGCTGTTTGCTTCGCATCCACTAATCGTCCTTGTTGAATAACTAACTTATCTAAACGTAATTTAACTTCCGCACGTTCCACTATCTTTTCTTCTACAGTGTTTTCTGTAATAAA…	TGGTAATACAGCACATGAAGATAGACAA	TGGTAATACAGCACATGAAGATAGACAG	TCGCTTCCCGGTGCGTTA	CTGGAGAGGTTTTCAATATTGTCGT	0.41
9207STP18T1	GTA0210639	Group12.17_1469018	9207STP18T1_A01	H10	GA	G	A	TAAATTATAGTTAAAACCAGTCTATTTTCTNNNNNNNNNNNNNNNNNNNNNNNNNNNNNNNNNNNNNNNNNNNNNNNNNNNNNNNNNNNNNNNNNNNNNNNNNNNNNNNNNNNNNNNNNNNNNNNNNNNNNNNNNNNNNNNNNNNNNNNNNNNNNNNNNNNNNNNNNNNNNNNNNNNNNNNNNNNNNNNNNNNNNNNNNNNNTCAATTGCGAAATTGTTCGAAAATCGATTGCAATGTGCGATTCGAGACATAACGTGACACGTGYCACCGKTTTCTATGATTCAAAATTTTTGYCGAACAGAAACGACATGRCTCGCATCATTGCGCGTTTATTGGTTCTACGAACCAATAGYATGAGAATATRYGATAYGTTATTAAYACGTATCGCGCGTGTTTCA…	ACTACCAAACAATGGAAACAATTATTGGG	AACTACCAAACAATGGAAACAATTATTGGA	GCGTGAAAAAGCAATTAAAATTACAATGTCCA	CGTTTACTTGTAGTTATATTTAACTACCAAACA	0.28
9207STP18T1	GTA0206601	Group12.17_1506781	9207STP18T1_A01	A11	CT	C	T	TGAATAMTGTTATGTATATTAYGCTATTATTGACASTRTTAAGTGTTTATTAATCGAAACTGATAATTTTAAATTAAATTAAAGAATTTTTTCATAACCAAGATATTTGCTRTATTGGGACAATGTCRTTAAGRGAAACAAAGAAATTTGAAWTTTGCATKCYTRTTYTCAGACAACAACGTTGTTYTCTAAATAAKATYGRGATRACTTTCCTTCATCGTTTACGACATTCTYRACTTTCTCGAAGATTTTAGATTCTATAGGATTTATTTGAGACSRTAAATAAATTTAACRTGAATTYRATRTYCTGCTCATCAAAARGCAGCAAAATGTCACGAAAAATWTGTATAATTTGTTTTTTTTTTTTGATTAGAATTTTTTYYYYTTTTTCTTTTTCTC…	GTAAATTCTCCGTTAACTCTTCAATGTCG	GTAAATTCTCCGTTAACTCTTCAATGTCA	CGTCGCGAAACGCTCTCG	AAATATCATTGGCTTCTTTCTCCGT	0.41
9207STP18T1	GTA0210594	Group12.17_1546369	9207STP18T1_A01	B11	CT	C	T	TYRTTTTCAGTGGAAAACGATAGCATGCTCGGTGATGTGTTGCGGTTGCGGTTCCACCCCTACYTCGGCTGCAAATTTAGAAGCTGGCGGATGTATAAGCGAGTATCAGAGAGACAAGGACYTAGCCCGTTCGCARACCGTCGTTCCAAGYGATTCCAGTATCGCGTTRACTTTGCACAGGCCTCTCTATCCACCCGGTCGAATYATACACGTTGTTCGACATCATCCTAAYAAGGGAGAGTAAGTTCRTTTGTTCYCGTGYATYTTAWTAGAACTTAACAACTTTAAGTATCGTTTAAAACGYACAGACAGCAAAAAAAAAAGAAAAGAAAAAAAAGCGTTATAGATRTTCYAMGCRAATGATGGATTAAGAGATTAATTTTTTAATCGAYCGTGTTT…	ATTGATTTGAACTATCAGGGATATTGTTGC	GATTGATTTGAACTATCAGGGATATTGTTGT	ACTCATGCAAAATATAGAAGAATATAGAAGACGCT	CGTCGTCGCACATCTCTGA	0.31
9207STP18T1	GTA0211262	Group12.17_190424	9207STP18T1_A01	C11	GC	G	C	GCTCGWTGCACGCTTCGAGAGWAAYGTAACTAGTGCCAGCATTCTTACGGAGAGTAAACATAGTTACARTGGTTGTCACCGTCATCGTTATCGTTATTTCTCACGTTCCAGTYGATTTCCCCGAATCCGATGAACAACCATCGAAATCGCAATCGAGAAGTTGCCGAAAATATCGCRGACGTCCTGAGGCAAGACGGTATGGACGGTAGAGACGAGTCATGATCCTCGTCCTGCCGCGTCACCGTTATCCTCATCCTCGTCCTCGCCGTCGTCGTGGTGGTTGTCGTCGCCGCCGCCGCCGCGCGAAACCGTGYTCCGGTCGTTTGTGTTTGTTGATTCGTCGTCGATGCGTYGAACGTGTGTGCGCGTGCAAGACGCTGAACCGAMCTTACGAACGAC…	GTGATCGGAGTACAAAAAAGAAGCAG	GTGATCGGAGTACAAAAAAGAAGCAC	CGCTATTCTCACGGTACACG	TAATCGAATAGTGATCGGAGTACAA	0.42
9207STP18T1	GTA0206650	Group12.17_2359615	9207STP18T1_A01	D11	GA	G	A	ATAAATATTGGAGAAAGTGACAAATTTAAATAGTATTTTTTAYTTATAAYRTAAAGACAATAAAAACATATAAATTTATAAATCTATGAATAATTTTTCCAATCGAAAAAATACGAAAACAAATCRCAAAYATCTTAATTTCATTGTCTTTATARTAAATAAAAAATATTTTTGTCGTCCAAATATCCAAATGAATTATTRTTCAAATATTTYATACGCGTTRTACTTCAAATATATATGTATAAAATAAAAATSCATAAAGGAAAGTTARATTAYARTAAATATTACRTAAGTTATTAAATAAAAAATAAAMTATTCATTTGTTTTCAAGCATGCATACACGTATAAATAAATTTTAAACAYMGATATGTGTTCCTTTTAAAAATATATYGTAATATA…	CATTCTGCATGCGTCTGGAC	ACATTCTGCATGCGTCTGGAT	CTTTTTTGGCAGTAGTAGGAAATTCTCTTGT	GCCAACGCTAGATTCGCA	0.38
9207STP18T1	GTA0210640	Group12.17_2365637	9207STP18T1_A01	E11	GA	G	A	CAACTTCCAAARTTATATGCTAAGTTACATTATTGTGTTTCTTGTGCTATTCACTCAAAAGTAGTCCGTAATAGATCTAAAGCAAATCGTCGAATCAGAACACCTCCAGTTCGTAATTTCCCTAGGGTAATTATTAAAATTATATAATTTTATTGTTAAAAACYKCGATTTTATCATAAATTTTTATTATTCAATAGTTATTAAATTTATTAATATATTTCATTCTTTTTCAGGATCTTCGTCAAGGTCAACAAAGCAGAAAATAATTTACTATGTAAATTTTAAGTAAAATAAAAAATAAAATCGATCTTCATTGTTTTTTTATTYATATCATTTATTCTACAAGTTATAAGATAAATTATATTTATAACTTTTCTATAATTTYTAAACAAGATAATC…	ATGTCAAATACCAAGTAGAACTTTGCG	GATGTCAAATACCAAGTAGAACTTTGCA	TGCAAACTATTTTTATCAATTTTATGCATTATCGACAAAT	AGTTTTCAAGATGTGATGTCAAATACCA	0.27
9207STP18T1	GTA0210735	Group12.17_395672	9207STP18T1_A01	F11	TC	T	C	ATTTCCACGCCRGCGATCGGCGGATTTCAGCCGGCCGTGGAGGACCGTCGGCACCTATTAAAAGCCAATACAACGGCCGAAAGATGAAAGAAAGAGAGAGAGAGAGAGAGAGARARAAAGAAGTGAAAAAAAAAAGAAAGAAGAAGGAATACACGRAGAGAAGAAACGAAAGGAGGAATCTAGACRTGGACCGATCAATTCTCRAATATATTCCTCTTTCTCACTGTCGTTCGCGAATCCGTACATTGTAATTACGAYATAATAACTCGTTGYCGGAATCGTTAATTTCTCTTTCCAAGAATTTGGGAGAACGTTCAAAAAATCTTTCCTCGAGGAATCGAYCAATTCTTCGCGTGTCATTCTTGTAAYCATTTCGATTATRTCTTYTCTATATCTCTT…	GAAAGAAGGATCGCCTCGGTA	AAGAAGGATCGCCTCGGTG	AGCGAAAGGTGGTGGCTCT	GGCGGCAGGTCCGAA	0.48
9207STP18T1	GTA0210600	Group12.8_1198200	9207STP18T1_A01	G11	GA	G	A	AATATATTATTTTAACATATAATTATTTTAAATTATATCTTAAATCGAATAAAATAATATGTTATTTTAAAGATCATTTTTAAATATTTTAATAACGCTTAACTGCTATTGGTCATATAATTTTTGATCAATATTTATTATTAAATCACGGAAAATTAAAATTTATAAAATGCGAGAATCAAATAAAAAGAAAGAATAATATTTTAAAATATTATTATATTCTTCAATATATATTTTTTAAAAATCTTATTATAACATATTATGAATTCTTCTTCATTTCTATTATAAAATATAATATTATCATAAATTAATTTTTATTCTTTTCAAATCGAAAGCGTATAAATAATTTAAATTAAACAAAAAAATATGTTGCAAGAATCATGCATTTCGCATGAAAGA…	GGAGCACTCTTTCCTGTTTTAAGTATG	TGGAGCACTCTTTCCTGTTTTAAGTATA	CGTCTCTGGTTTAAAGCCAAAATATTTTTCCTA	TTTCGTTTGTCAATGTGGAGCA	0.34
9207STP18T1	GTA0210673	Group13.10_1108958	9207STP18T1_A01	H11	TA	T	A	GGATTTAATTTWWCATCTATATTTAATTTCATTTGCTTTCAAATAAAAATGATTAATGAAAATTTAARAAAGAAAACGTGATAAATAAAAAAAYTTTTTTTCTCTTCTCTGTTATTTGTTAATTTTAAATGTTTTAACTTACTTTCAAAAATAATTCAGAAGTTAGAAACAAAGTGCGAAAGCTGAATTATTTTTTGAAGGTAATGATACACAAATATAGTTTATGTTCACTAAAGTCTTTATTTGTTTCTTAACTTATTATGTATCCTTATATTACTTGTGCTTGATCGACATATCACTTAATTMTCTTTTTTTTTTTTTTTTTTTAAATTAATCACGATCTTCAAGAAATTAGCGTTCATTTGATATGATAYTTCTTAAATTTGACTCAGTTACATT…	AAATAATTTGAATTTATTATTACAGGAGCTCAATCA	AAATAATTTGAATTTATTATTACAGGAGCTCAATCT	TATTGTGGTTTCTTATTAAATCGGCATCCT	TAAAAACTTGTACATTGAAATAATTGACTTTAACA	0.29
9207STP18T1	GTA0210622	Group13.10_252965	9207STP18T1_A01	A12	CT	C	T	TGCATTATGCGACGAGACGTCACGAGCCTGGTCGCGAGCCCTCACCCYTTCCTCACCCCTCTTCCCTCCACCAATCGTAGACGTTCGACTCTGTTTCCTCCACTTTYYCTTACCCCTCTMKCTTCACCTTCYATATTCAGRCTGTAYCTGTRTRYGTRTGTGTGTGTACATGCGTGCGTGTTTTTTCGYGTTATCATCGTTTACCGCTTAGTTSCTCCTAAGGTCTRAGAAGTTGGAACGAATACRAGTATAGGRAGAAGAGGTAAGAAGAAGATGATGATCGAGAAAGAGAGARAGAGAGAGAGAGCGCGAACGACGCCGGCAGCAGCAGCGTACAATTAAGGGGGTTGATTGATGTTAATTCAAAGGGTAATTAAGAATGTTGCGCATAAAAATCCG…	TCTACATTGCCTTCTTCGTCTCC	GTCTACATTGCCTTCTTCGTCTCT	CACGTACACGTAGCGCGTAGA	CACGGTTTAGAGAGAACGTGTC	0.58
9207STP18T1	GTA0210652	Group13.10_35514	9207STP18T1_A01	B12	CT	C	T	AAATTTCTTTAAAGGTATYATTCYTTYTTTTTCCCATTTATTATTYYTTTTTCTCATATWATTTTTATTTTRTCCTCAATTTYTYRTCATTTTCATCATCCTYTTTTATTCTCTTGCCATYTTTATCATTAYTTMTTTCRTCACTYYWTYTTTMYTCAATTTYRTTTTTCTTTTTYTTCTATTATTATAATTTTTTTCAYATTTTYTAYTCATTATTCTTGYTATGTTTATATAATTTTTTCAACCTYCATGTTTATTGATTCCTTTYCTTYCTTTCTCCATAATTTTTTTTCTCTTTTATCGMYCTATCCCTCTTTTTCTTCTTTCTTCTTTTCTTTAACACYRTCTTGCACTTTTYCTCYTGAATWTTTTCTCTTTTCTCTTTTATCAGATTTTGCA…	CTTTCTATCTTGGAAATTGAATATATATCGAGAGC	TCTTTCTATCTTGGAAATTGAATATATATCGAGAGT	ATTTTTAAAAATTCCCATTTCGATTCGACAA	CGAGGCGTGCGAAACA	0.27
9207STP18T1	GTA0206639	Group13.3_518902	9207STP18T1_A01	C12	GC	G	C	TAYCCGCRAACTCCACAGCTTCCATCCCCTCTGAGTYGGTCAAAAGAGGGGGAGGGGRGGTGAACATCCGAGAGTCAAACGTTTTACTGTAGTAACCCCCTACTAGTGACAACGATACATCAGCATGACTATCATCGTGGRAACAATCGTACACGATTAAYTTCATTTCGATCAAAGAGGAACGAATATATGTATATATATATGTATTRYTTTTCGCTCTTAYGTCGTCGAAGRGACAAATGATASARTTTCATTCGTGTTTGAAAAGAAGATTGTGYAYGGTGTAACGAACGCTGATTTGTTAYGCTGGAAAATAGAATTRGATCCGGATTGCGTCTGYAGTAGGTTTAAAAYGCAATGTTGATACATGTATGCACGTGGAATATCGTGGATAATGTC…	CGCGATCTCTTGGTCCTCG	CGCGATCTCTTGGTCCTCC	GGCAGAGATGGGCGAGAGG	CTCCACTCTTGTTCCATTCCG	0.58
9207STP18T1	GTA0206660	Group13.3_524481	9207STP18T1_A01	D12	AG	A	G	AAGATRTTAATATATATATTGTTTCRATAAAATTCTATATTTTTTTRTTTTAGATGTAATGTGGGATATGCRTCAACATGTAATAGCGTAGGACAAACTGCTGGATATTTCATTGGTTATGTATTTTTTATAGCATTAGAATCTGCAGAATTTTGTAATACTTACTTAAGATCCACTCCTTCTAACAAAGGCATCTTGACCCTGCCTGGTAAATTAATTTAAAGTATATTAAAAAATTGACAATTATGTTTTATTAATCTTTTTTGTAGATGTTCTTTATTTCTGGGGTTGGATATTTGTAATTACAACCACTTTAGTTGCATTGTTTAAACAYGAAGATTCAGAAAAAATGCATAAAGATGGAGAACTAAATACAGATGTCAAACATGCTTACAGATT…	GGCACAGCCATAAGAGCAAAT	GGCACAGCCATAAGAGCAAAC	TCTGCTTGTGATGCTGTAACAGGT	AGGTATCATAGGCACAGCCA	0.4
9207STP18T1	GTA0210705	Group13.3_604885	9207STP18T1_A01	E12	TC	T	C	AATTCATCCRTTTTACAATGTCCCCCAGRAGGAAAGTCTTTTGTTCTTTAATGSAGGTAAAGTAAATTGGATAGCAATAGAGTTAATGTTTTAATAGCCTGGGCAATAAAAACTAATGTTTGGAAATTGATACTTCTGGTAATATTAGCAGGTAGAAACAAACAACGRGAGGCTAAAACGGGACGGGAGATTTCAGATATTTAAACRTTTAAKCCTTTGTCAAAAAGAAAACTTTTCTAACTAACTCTTTGTATATTGTAATCCTTTCTTTTATATTTTTCCCAACTAAGGACAATTGCAATAATATTTCATGACACAGTTACATGRCGTATTTTCAATATACCAAAAAAAAAAWAAAATAAAATAAAATAAAATAGAAATTTTTATTCGAAATATATA…	AATGCGGTAGGTATACGCTATTTCAT	TGCGGTAGGTATACGCTATTTCAC	TTGCGAAAGATTTATGCAGCCA	AAATTTCGAATGCGGTAGGTATACG	0.39
9207STP18T1	GTA0210734	Group13.4_221886	9207STP18T1_A01	F12	TC	T	C	TCAATGCACATACGGCTTCCTTCGCTTTGTCCGGATAGCAGAGATGGATGTACTCRTAGGAAGGGGGATCGGAGAGGYGCGTGTCTGTTGTGTCCGTGTACCTGTGTGWGARTACATACAYCGTGTRTAYAYRTRTGCCTCGTTTCAGAAACGTGTACACGCGTTCTTTGAGGGATATTCGGACGAGGATGCGTACGTGTGTAKGCKGTAYATAGAGAGATATAGGGTGGCTCGCAGYGACRTCGAGGAATCGAGCGACTTTAAARCGGGYCATATACACGRAGGAATGGAAAACCGATTACAAATGAGAAGACACGGGACGATTSCYCCGCAATTGGATCTTTCGATCGCATTCTTTCGTTTTTCTCTCTCGCRTTGCTTTTTTATTTTTTTTTTTTC…	CCTACATTGGAAAATCCTCCACGA	CTACATTGGAAAATCCTCCACGG	CGCAGCCTCGAGCCTTT	CTCGTTACTTTCCTGCGTCATT	0.49
9207STP18T1	GTA0210719	Group13.4_557446	9207STP18T1_A01	G12	GC	G	C	GGCGATCCTCGCGATGAGATTGTCGCATCCGTTACACGGCAATCTTCTCCCTCCYGGTGTGTGCTATACCTGCGAYGTTTGCGGTAAAACCCTTTCCACGAARCTCACCCTTAAACGGCACAAAGAGCAGCAACACTTCCAGCCCCTGAATAGCGCGGTGTGCGCCCTCTGCCACAAGGTGTTCAGGACGCTCAAYAGTCTGAACAATCACAAGAGCATCTATCATCGTAGGCAGAAATAGAGCCGGTTATCGTCGCGTTTGCTCGGACCGTGCCGAGGAAACACTGTGTGAAAAAACGAGCTTAGTAGTAGAGAARGAAAGGAAGAAAGRAAGARAGAARGAAAGAGAAGAGAAGAAAAAAGAAAGGAACGAAACGGAAGRAAGGAAGAAGAGAAGGA…	ACAACAATTCCATTGCTGGCTC	ACAACAATTCCATTGCTGGCTG	TCCCGTTTTTCCGTCGGCT	CGTTAAGTAACGACGGCGA	0.48
9207STP18T1	GTA0206694	Group13.5_146393	9207STP18T1_A01	H12	TC	T	C	AAAGAGTGTTCGCCACTCCAGCTTCGTAATACCAGTGCATTTGTCTGACGTTGGAGCATAAGCCCACCTAAGGCAATCGATTTTCTTACAAGCATATATTATCCTTCTTTAAGGAGTGYCTCACATGACTAAAAGAAATTAAGACTAAAGTCACTTGAGATACCTTGGAGGTAAATCCTGCTCGATARTATCTGTTAAAAATCGTTGTCTTGTTATCTTGTGCAGGCCAACCKGGCCATTCCGATCCGGTATTCCAGAGAAAGTCCACRGTATGATTGGTTAACATTTTAGAAATTAATAGRCGTTCGCTTTGTTGATCCTTCAARTCCCCGATRCCAGCTAGAAGTATTATAGGACTTGCATCCGCRTTGTAATGTTGGTCGCCTAAGAAAATTAATC…	CCCACCAACTTTACACGAACGA	CCACCAACTTTACACGAACGG	GGTGTGCAGCAATAGCATCTTTTACT	CAGCCAATCTCAGAAATCCCA	0.38
9207STP18T1	GTA0210710	Group13.7_478005	9207STP18T1_A02	A1	TC	T	C	TAAAAATCGATCGATACTTTTSGAATRTATTAYACTTCCTTTCCTACAACGATCYYTAAAAATTCTTCAGTAGCGCCGATYTACTTTCATCTTTYATCTTCCACGCGGATAGACAGATCTCCCCCTCCYGGGYGGAGGGTCCAGGAAGCTGGGACAGAAAAGATCGGGCCACTATTACGTCACCTGGCCAAGGCTGCCACCTTGCAGCTCGCACGGCAATCGAGGCGAAGCTGCGGATTATTAATGTTTGCGTCGGGTCGTTAATGGATCGGGGTCTCCCATTCGAACACGTAGAATGCGGGTCCAGCTGTGAACGCGTTATAAGATCCTTTTTTGCGCGGTACAATGTCCTGGCGACTCCCGGATGCGGCATCATTAAGTCACCTYTCCTCCCCCTCT…	GATAGATCATTAGGCAGTTGACTCGA	AGATCATTAGGCAGTTGACTCGG	CTCGCCCGGAGTAATTAGCCA	CGGCAGAGGAAGGTGAC	0.46
9207STP18T1	GTA0210711	Group14.13_1218777	9207STP18T1_A02	B1	CT	C	T	GATTTTCAACAAAAAATATGTCATGATTTAATTACGAATGAACTCTGTTATAATCTTCAATTAGAAACAAGAAAAGTTGTAGATGAGTTGATGAGATTAGAATTGCAAAAATTGAACGCAGCACTCAGAAAAGAYTAYGCGGCTGATTTACGTYCATTTGACGTACCTTTTGAGAGAGGTAAATTATATATAAAATCATATTTAATATGATATTAAATAAAAAATTAATYATGAAAGATAATATTTCACAATAAGTTGCATTATAGAAAARTATATTAGATATAGGATACTAATCGAGTATTATTCATTAACATAATAAATATAAATAATTGTCCTTTTATAGTTATAYGACAATAAATGTATAGATTTCTATAATTATATATAATCTTTAATTGAAAA…	GATCCCCTATCCAATCGTTGAGG	GATCCCCTATCCAATCGTTGAGA	AGGGCTAATATCATTAGAGATTATCCACCG	GCTTCATAATTTTGATACGAACGATCC	0.45
9207STP18T1	GTA0206629	Group14.13_836820	9207STP18T1_A02	C1	TA	T	A	AATTTCARCCCGCGTTGCTTTTCTTTTTTTTCTTTGTTTTCGGCGGTTATTGTTTTTATCGATCTTTTTTGCAGAGGAAATAAAAGTATAAGCGATAAGTAAGAGGAGGGGAAAAAGAAAGTAAGAAACGYGAAAGAGCGTTTGAGRGTTCGGAAAGCAACTTTCGTGCAGAAAATGAAAAGGTGCGAAAAAATCGAGAGCGACCGTTTGGATTGGAGGAGCCAAACGAGTCCTATACATCATCTRCCTTTCGATTTTTTACTTTACCGAGMACGCTATCATTGATTTTCTTCTGCTCCGCCTCGATCCACCGTTTCCTCTCGGCCGCCTCTTCCTCGGGCCCCCCTCGCATCCTGTCTTCGTAACAGTTTCGTTAGCTTGTAACATTGAACCGACTCT…	CTTGGAAATACCGGTCTATCGTCT	CTTGGAAATACCGGTCTATCGTCA	TCCGATCCTGAAGGCGATCAAA	GCGCAGGCACGATCTC	0.43
9207STP18T1	GTA0210728	Group14.14_15882	9207STP18T1_A02	D1	TC	T	C	TCCGGANAATCCACCCAAGTTTTATACASCYTCGTTGTCTCACGAGAACGAGAGAAACGAGAACGTGTCGCCCGCGAAGATCRTAGAAACGTCCGAGCCATCCAAAGTAACGGTTAGAAACGAGAATAGAAAGAGATCGCAATCYAGCAAGCACAAYGGTGGCAACAATGGAACGACAGTGACCCACGTGACCAACTCGGCAACGTCGCCGAGTTTGCCGTTCACCCCACCACCTCGAGATAATCCAGGAYCATTGCGACAGCAACAGCAACAGCCGCAGCCGCARCMGCAGCAGCAACAAACTCTAGTCAAATCGTCGTCGACGGTGCAAACTTGTAATCACAAYCAAGCAGCTCRAACATACGCGACCTACGTACCTACCTCAGAACCGTTCAACCA…	GATCGTAGATGCTCATGCCCATA	TCGTAGATGCTCATGCCCATG	ACAGCAAGGACCAGTATCGCA	CACCAGTTACACGTTGATCGT	0.47
9207STP18T1	GTA0206571	Group14.14_954684	9207STP18T1_A02	E1	AG	A	G	AGGTGCAACAGGCGCACAATATCAACTTTCTGAATTAGAGCTTCCAACTAAAAGGCCTCGTGGATTAGCACCTCCATCTCCTAGTAATCATACTAGTGTTTTGGCTGATATAATTTATTCCATTGAGATGGTAGGAACATATGTATATTTTTATTTCAATATAATTTACAAAATTTAATATATCATTAATTTTTTAYATTTAATTAATRTTTAATTTTTATTAAATTTTCAGTTCTGGAATTCYTTTTTAGAATTATTTGTATCGCCTCATTTACGCGTCACARTAGTGCTTATAATTATTTGGTCAACTGTATCATTTGGGTATGTATTTTTATTAAATATTTYACTTATCTTTTATTTTTCAATATTYTGATTTTATTTATTTTTTTTTTTTTTTTY…	GAATCTGAAACAAAAATTCTGTTATAAAACCAAGT	AATCTGAAACAAAAATTCTGTTATAAAACCAAGC	AATTGCAAGTAAGTAGATATAAGAAGAAGTATATAAAATT	TCGAAATCTACATGACTGAATACCATTTT	0.22
9207STP18T1	GTA0210636	Group14.15_1090820	9207STP18T1_A02	F1	CG	C	G	AAAAGAASAAGAACAAGAAGCGACAAAAATAAAGGAAYCGACGATAAGACTTTTTTTAAGTAAGTGCCCGTGTTTTGCTCCGCCTTCATTYTGTTCTTCGCTCTCTCTCTCTCTCTCTTTTTCTCTTTTTTYTTWCTTTTTTTTTCYCCYCYTTTGTCTTTCGTTTTTTTAATTRTCTACGTCGTCTCCGCGATAGAACACGATGGATGATCCTCTCCTCGAGAAACATATCATGCGTAATATTTCGCACAGCTATATTTTTCTTCAAAAGCATATCGATCTGTTTCGCACGGTCCAARAGCGAAAAAAAARARAAAAARRAAAAAAAAAAGAAACGAAAAAGAAGATACACATGTTGCTTTTTCTACCACCTCTTTTTTTACATTCCTCTCTCRYTAT…	AGGAAAGCGTAGCTCGTTCATATATC	AGGAAAGCGTAGCTCGTTCATATATG	CAGTGGCCTGTTTCGACGG	ATAGATAGATCTACGAAGAAGGAAAGC	0.51
9207STP18T1	GTA0206604	Group14.15_204646	9207STP18T1_A02	G1	GA	G	A	TYRAATATTTGTAGTAAAAGTAWATGATGTTAKTATATTTATGCGATCCTCTTATGTTATTGAGCCGATTGTGTTAATTATACGTATYCTTTATASRTARAAGATTTTGGATGAYTTTGTTCGAATGATAACCGTTTGATTTTATTATATTRAAATTATATTAAAATGTTATATTAAAAAATTRAGATATTAAGAATCTTTTGTAAATCCGGCTTTCATGAAATATGTTAATAAATCAATAGGTAATGGGAATACGATYGTTGARTTTTTCTCTGCAGAAATTGTGTTCAGAGTCTAGAAAGGAAAAGAAAGAAAAAAGRAAAATTAACAAAAAAAATAATCGATCGCGCAAARTARAAATAGATTGCATTGACAAATARAATTGAATCGATAAAAAAR…	AGAAAAAAATAAACGAACCTTGGCG	AGAAAAAAATAAACGAACCTTGGCA	GAAGCTGCTCGTGAAGCTCG	GCTGCGATAACCTATTTGTATTCAT	0.47
9207STP18T1	GTA0210709	Group14.15_293814	9207STP18T1_A02	H1	CT	C	T	AAACCGGACGAGCATACGTAGATGACCATACCGTGAACACACTCTTCGCCCTTGCGTACAAATAGGGTTGCTTGTACATACATGTGACGCTAAACACTTTCTCAATTGGCCAATAGAATTTGCCATTTTCAATGCACCAATCCGGCAACGATTTGCAGGGACRCACTCAATATTCAAACTATATTGAAYGTATATCAATTTTGACAGGYAKTCGATGTCTCGTTTATCGAAGTACGTTTAGAAACTTTAATCGTTTGTGATTGATCAAAAATATATTTAAYTTTTCTTTTAGGATTTTTAATTCAAAACGTYTCGATACATATTTCGCGCTTTATCTCATGCYAATCAAGGCGTTAGTATCGCTGGAAGCTTTTAGTAAAATACGCTAACATGGCGTCT…	AAGAATTATTATTGACATTTGTTCGTGACTATCC	GAAGAATTATTATTGACATTTGTTCGTGACTATCT	AACCATAATCACAAATAACGAATTTATATTAAATTTAACT	GCCATTTTATCGCTGTATCGGA	0.23
9207STP18T1	GTA0206587	Group14.5_290599	9207STP18T1_A02	A2	CT	C	T	GCGATTGCCAGGGACRTTCATTAATAATTCAGCGCAATACRTTGCATCCGAGRATGGCCACGAACRCTCGCCTGTTATTCGACCACGAAAGAAAAGACCTCTCAGCYTCATGAYGTCGATGTTACTTAACGACGACTGTAGATTTTATATACGCTTAGGTTTGCATCAAGTGGCGATCAACTCTTTGGAAAGCAAGTGCTCGAGTCCGAGTTTCTATGCATATTCTCTCCRATGCTAAAGACATGACAACATAATAACACGTAATATTTTCAAAGATTCGAATAATAATCAAGTGTTTTRTTTATTTAAAAATTCTAAAGTTAATTGATATTAAATTGCAAAACTGTATAATTATTCTAAACTCTATGCGCAATAATCCAYTGYTGTATAGTGATAATA…	ATGAGCCTCTTCTAACGCTCG	CTTAATGAGCCTCTTCTAACGCTCA	TCGAAAATCGCATATTTTTCCTATTTGCATATTAGTT	TTTGCCTTTAATGCTCGCTTAA	0.36
9207STP18T1	GTA0206652	Group14.7_188123	9207STP18T1_A02	B2	CT	C	T	GAAAGAATTCGAAAGTAATTGTAAATTATGTATACAGAATGTAAATTATGGATAYAGAATTTTCTTATTGTTTCYTCTCGATATRTATCTTAWTTTTTTTTAARTATCATAAATAAGTATTTGRATTATTTTAARTATTTCGAATRTAGRAAAARCAGARTTTAGAATATTTTATATTCAYTTATTGAAAAYGGAGAAGAAAAATAAATAACYTTAACBAAAARTAGGACACAATAGTGCAATCAAYAAGTCTAAACTTTCTCGACRTAAATCCATCCTTCGAAGGGATTTATTTATTCTCAACAAAYAGAARTGGAAATTTTCTGCATCTTTCGRATTTCMTCTTTTCATTTYCYYTAATAATAATAAATGGAAGTTTGCGAAGTTTGACAATAYAGG…	GCGTGATCCCATGGAAAGTCC	GCGTGATCCCATGGAAAGTCT	CCGTTTAAGCCCGGCAAA	GGATCGTTGCGGGTCG	0.51
9207STP18T1	GTA0210644	Group14.8_337672	9207STP18T1_A02	C2	GA	G	A	ACGAATCAAAAATATATYATAATTTAATATRTATCTATAAAAAATTTCAGAACTRTAATATAATCGAAATTAGGGTGTYCATGTTTCGCRTRAATCATTATAAATTCCYGRGATCAAGARAYGAATTCTAYGTGAAACRRTGCCAACACAAATTCGTTAGCATTTTTAGGTCGTGTGTTTTAATTGGATRTAGTGTTATAGCACRAACAGWAAYACGTTTYCTTYTGTWCCATTAATATTAAAYGCGCAGCAAAATGTAGAACGGCGATAATTTGTTCAACTTGCCAAGYASTCGCCAATTATTTAYAAATTTTTCTYAAACARAYAGATAATACGAATAATACGTGGTTTAATAAYATTTTYATATCTTTATATAAGTTYCATYATTATCATCGTCAT…	AACTTTCGTTGTTTGCGATCCG	GAACTTTCGTTGTTTGCGATCCA	ACGGAAGATCGTGTCGCGT	GGCGCCGGTCTTTTGA	0.55
9207STP18T1	GTA0206578	Group14.9_980980	9207STP18T1_A02	D2	TC	T	C	GGCCCTCAAGGGGTGGACGAGTCCCAAGGACATCATTCTCAARGTGGCCGGTATCCTGACGGTGAAAGGAGGAACCRGYGCCATCGTSGAATACTATGGRCCMGGTGTCGAGAGCATAAGTTGCACYGGGATGGCTACCATCTGCAAYATGGGCGCCGAGATAGGCGCGACAACGTCCATCTTYCCSTACAAYTTTCGTATGCARGATTAYYTGAGRGCGACTGGACGATCCGAGATCGCAAACGCGGCCGATCTGCACAGGAAGAGCCTYCTCACTGCCGAYGCYAACGCTAAATACGATCARATCATCGARCTMGATCTTTCTACRTTGGAGCCACACGTGAACGGMCCGTTCACGCCCGATCTCGCTCATCCCATTTCTAAGTTGGGTGAGTAATC…	AAGAAAAAGCCAAAGCTCATATTGTCT	AGAAAAAGCCAAAGCTCATATTGTCC	GCCAGCCATTCTTCTTGGCA	AAGAAAAAGCCAAAGCTCATATTGT	0.44
9207STP18T1	GTA0211237	Group15.11_169272	9207STP18T1_A02	E2	TC	T	C	TTTGCTGTTTCGACTCCAACCAATCAAATCTTTATTCGCCAATAAYCTCCCCTATCGCGCAARCGCGTTCCACGTAAATYGCGTCRCGCATTAAATGTCCACTCGCGTGTCCATAAAACGTGTCCATCCACGCTTTTCCCCYGATCCYATCGATCAGSAGGATCAAGAGATCGAGCAAATCGACCCTCGTTCACRATGCSTGAATTATTATCTCACCRTGCTYTTTTTTAAGAGTRTCGAAGGAAYAAAACCCTCCATCAMGGCCTCGCTCACGTTTCCATYARRCGGTGATTCACGATCAGARTCGCGAGATAAAATRTTAYRAACGAAATCGATAAAATTTTCSTTTTTCTAACASTCRTCRAGGAAATGACGAAGAGTTGTTGTCGAACGGTATCG…	CGGTTTTGTTATTCCCCCTCTTTTTT	CGGTTTTGTTATTCCCCCTCTTTTTC	TCCCAAAGGGAAGATATTTCATCGGAG	CGATGGCGTACGAATTTGTTC	0.35
9207STP18T1	GTA0210717	Group15.11_398366	9207STP18T1_A02	F2	TC	T	C	ATTGCTGCCTGAAAACTAAGTATTCCACTTATGGAAGCTATAGCCTAACTGAAATCAGTCAAATTTTCAAGATCATGCCTCAYCATGAATATATTTCTCAATTTTTAATTAATTATCTCTATGATTAAAATAAATTTGAATTCAAATTATTTAATTTTTATTTTTTCATTTCAAGAAAAAATCTWTTTCACTCTCCATAATATTTTTTAATTCAATTTTTTGACAATTGCACTATTTATTRAACAAGCAAAAAAAAAAAAAAAGGAATGATAAAATTTCTCCTGTCTCTAATCATATTTATTGAAGATTAAATTCGAACATGASCAYAAATAATTTAGAATAYTTTAATTAAAAATCTCTAAAAATTTATTAAAAAAATGTTAATAACCATCTTGACAT…	AAACTTCTTGCTGCTTGAATTCCATTA	ACTTCTTGCTGCTTGAATTCCATTG	GGACACTGTTTCCTTAAGCGAAATTTCT	ATCCACCCATTTAATCGTTAAAACTT	0.31
9207STP18T1	GTA0210575	Group15.13_192856	9207STP18T1_A02	G2	TG	T	G	GATACCTCAGCAATACACCGGCAACAAGGAATAYCCGTATCGACAATGTCCACCACCACGCTTCCATAACGGGTATATCATTGCAATAACAAACCTGGCACATTTATTGGTGCATATTCGTCGATTATGTCGTTATAAYTTTTTTTTTCTTTTTTTTTTTTTAACTTTTTTGCTTTTTCAYTACATTAYRTTTTATCAYTCGCGTTTATGAGAGATCGATCRAWTYGTTTTTTTTATTTATCTTCCTGTGTATCTCTYGACTRATATTTTCTTCTYTTATACAATCGTGAGATTTGTTAACGTCATGTCGATAATACACACAATCTATTCGTATATACGACTACGACTATTCAAAATAATCGGAARTATCATGATTTGTTATCGTGTAATCAGGCAAAT…	GCATGGAAGGACGAAAGTAAACCT	CATGGAAGGACGAAAGTAAACCG	TGCTAGGCCGAACACGTTACT	AACGAATTCGGCATGGAAGG	0.43
9207STP18T1	GTA0206623	Group15.13_307026	9207STP18T1_A02	H2	CT	C	T	ATTTATTATATTATACACTATATATTATATATTATATTTATTATATTATATTATATATATTATATATTATATAAATATATTATATATAACTTATAATATTATAAAAATTATATATAAATTTATATTTAATACATATTGGTTCAAATAAAATTTTATAATATATATTAAATTAATTAATAATAATTAAAGTTTTTGTTATATTTTAAATGTATATTTTAAATTAATAATTTTTTTTTATTTTTTAGCATATAAAACCGTCTCAGGTGTAAATGGACCATTGGTAATATTAGATGAAGTCAAATTTYCAAAATTTGCAGAAATTGTTCAATTAAAACTTGCTGATGGATCTACAAGATCTGGTCAAGTATTAGAAGTATCAGGTTCTAAAGCAGTTGTTCA…	CAACCAATTAATCCATGGTCACGTATC	CAACCAATTAATCCATGGTCACGTATT	GCCGAGATACCTGTTTGAATCATTTCTTT	TTTTGGACATTGAAGGACAACCA	0.39
9207STP18T1	GTA0206622	Group15.13_315511	9207STP18T1_A02	A3	TC	T	C	AAGTGCCAGATTCCAACGTTCTTTTGGTGATTTTTCATTTATTAATGTTTCTCTAGTTTTGTCAAGTTCTTTCATCAATTGAATTTTTTCCTCATCTTCTTCTGTGGCTTGAATACCATATGTATCTATATATCGACTACAATCACAAGATTCTTTATTTTTTGAAACTTCTGATATTTTGGGTGTACTATATTTTTCGAAAAATTTTAGATTTTGATCTTTACGTTGAGAAAAACACATATCATAAGGAGAATCATAAAGATCATATTCAGGTACATATTCGTCACTTCTACGGGGACTCGGTGGTGGGGTATAATAAATGACACCATCTATAACTTGCATTTTTTTATCTTCTACTTCTTTTTTTTTTTTTAATAATTTTTTTTCTTCGTCATCTTT…	CCACAGGGACCTTTACTTGGT	CCACAGGGACCTTTACTTGGC	TGATACACAAGATGAAGCAGATGCAGA	TTGTTCTGATTTTGTCCTCCATCC	0.37
9207STP18T1	GTA0206566	Group15.14_1206812	9207STP18T1_A02	B3	GC	G	C	GGGTCGTGAGAATCCGCCGTCGATCAAAGATCGATCCCCTACTTCGCACGTGTTTGCGCGTAACAATGATAAGTTTGAAAATTGCGCGCACGGTTCCACCTTCCTCGATAAGAAGAAATCGRGTCATTTTCCGCGAAAGTGTCGTAATTCATCGGCGGAGAATAATCGGGGAGAAAGTGGGAAGATTAGCTTTTATTTAGRTGGYGCGGCCTATCGAACCTAACCTCTGCAACCCCTCCCCRTTGRCTTGGATGGAAACGAAAACGAAAAAGAAGCGAGTTTCGACTCTCCCCTTTCGATCGAGCCTTTTGAACGTTTCGAAGAACCGTTCACGGTCTGGGAAACGTGGGAATAATAGATGCCGGATTTACACGGTTCAAGGCGCGCACCGAGTTGGTG…	AGCAGTTTTTGTCGCTGGC	CAGCAGTTTTTGTCGCTGGG	GCCACGATCGCTCGAGTTT	CTTCCCTCCCCGCCG	0.58
9207STP18T1	GTA0211277	Group15.14_1218632	9207STP18T1_A02	C3	CT	C	T	AATAATAATTATTTTTGAAAATAGATCTTGAAAAATAGATTTTTGTCGCTTTCGCAATCGTGTCGCCAATTGAAAACGGTGAGTTTCGCATTTCACTTAAATATCTTCAAGAATTAGTACCAAGAATTACGGATTTTGGTCTCGAGTTCGCCACCTGGTTGCACGCTGGGCGACCAACTTTTAAGTACACTTTAATTCGATTAATATAATGTATACGTAAATACATCTTCGTATAGAATAACCATAAATATCTCGAAATTTGCATCAATTTCATCGTATACTACGACATTTGTAGACATTTTTACGTATCTGAGGATATATTATTAGCATTGAAAATTCCTCGAAGAGAAAAGCATATATCAGAGTACGGATATATTTGAGAACAATACTCTCGAAAGT…	CGAATGTGTTTGAATGCAAAATTCTCG	CGAATGTGTTTGAATGCAAAATTCTCA	GTCCATTAATGTCTACATAAATAACTTTCGAAAATAACTC	TTGCATGGAAAGATACGAATGTGT	0.31
9207STP18T1	GTA0211269	Group15.14_1218859	9207STP18T1_A02	D3	CG	C	G	TTCGTATAGAATAACCATAAATATCTCGAAATTTGCATCAATTTCATCGTATACTACGACATTTGTAGACATTTTTACGTATCTGAGGATATATTATTAGCATTGAAAATTCCTCGAAGAGAAAAGCATATATCAGAGTACGGATATATTTGAGAACAATACTCTCGAAAGTTCCTTATTTTTTTMGCTAATAGACACTAAGAGTGGAAATTACRGATAATCTCTCTTATCACGGTGTTTAAAATACTCTCTTCGATTTCATTTTTCGAGAGTATTTTCCACRACGCATTAAGAATTGCATTAAGAAAATWATTGTTTGTCAATCCATTAGTGTCCATTAATGTCTACATAAATAACTTTCGAAAATAACTCTYGAGAATTTTGCATTCAAACACATTC…	CAAATCGCGTGTTCAATCGAAAATG	CAAATCGCGTGTTCAATCGAAAATC	AGCGTATAAAAGAAATTTAAAGTTCGAGCAACAT	CCCTTGTCTTTCGAACGCA	0.33
9207STP18T1	GTA0211265	Group15.14_1317779	9207STP18T1_A02	E3	GA	G	A	CTTATCGCACAAATTTTCCCATGAGTATCGCTCGATTGTGTTACAATATACCTAAACGCCTTTTTTTCCTTCGATGCCTATATATCRCGAAACACGCTATCGTCACGACCGTCGTTATTAAAACGACTATGACCGTTCCTAACATCCCTGCCTGCATCTTGAACGCTGCGTTTGTCTCACCGCCGTAGCAAGAARRTTCTACTGRAACARAARAGAATCAAGAATATTAATAAAYATTCTCGAGATCTTTCTAAGATAATACRATTCGAAATACAAACCCGTCTCGACGAAACAGCCAATCGACGAATCATTAATGGCGAAACAGTAACTTTCGTTGTTTATCATTCCGTTACATCGATGGCAGAGCGGCGCGTAACGTTTAGCATTGRTYAGCGTGCT…	GGTTTGCAAAGGGCATAGTGTC	GGTTTGCAAAGGGCATAGTGTT	CATTGGCACGGTTTCCCGTC	TGACCACGTGCACCGA	0.57
9207STP18T1	GTA0211268	Group15.14_1317848	9207STP18T1_A02	F3	CT	C	T	TTCGATGCCTATATATCRCGAAACACGCTATCGTCACGACCGTCGTTATTAAAACGACTATGACCGTTCCTAACATCCCTGCCTGCATCTTGAACGCTGCGTTTGTCTCACCGCCGTAGCAAGAARRTTCTACTGRAACARAARAGAATCAAGAATATTAATAAAYATTCTCGAGATCTTTCTAAGATAATACRATTCGAAATACAAACCCGTCTCGACGAAACAGCCAATCGACGAATCATTAATGGCGAAACAGTAACTTTCGTTGTTTATCATTCCGTTACATCGATGGCAGAGCGGCGCGTAACGTTTAGCATTGRTYAGCGTGCTGTTCGTATTGTTGCGAATCGTGATTCTGCAAATAAATCTCTCCTTTTAAAAGTCCACGCTCCSAGTTTC…	ACGCACGTACTATCGCTGTTATTC	ACGCACGTACTATCGCTGTTATTT	ACGAGTGTGCGTGTCACGA	ACGTGGTCACGTGTTCCA	0.56
9207STP18T1	GTA0206599	Group15.16_20000	9207STP18T1_A02	H3	TC	T	C	GAACTTAATAACGAGTCAATAGTTAATGAATTTTARAGATGGATAYGGAAATATACTTTATCCATCCGGAATCTCRAACGAAGCAAACAATTAAATAAGTCAATRTTGGTTCAATTCTCGATATATCGCATAAAATTCTTATTATATCYAYGCAATTATACGTAAYRRGGGCGRCAATTAATCGCCTTGACATTGYGCGAGGAAAGAAATCGYGAAGCGATGACGTGCTCCCGCGTTGCTYACYTTGCTTTCGATCGRCAGAAAAACCGWTRTATAATATTCGTTGCGAGAAGCATAACCGCTCGTTCAATYGTCGTTTATTAYMRCGATTATTCAACGCGTTYCCAAGCTTGGATRAGRTGACCGTGTAYAACGATTTCGTCAGATTTTACGTAAGAA…	CACGCGATGTCTCGTGAGT	ACGCGATGTCTCGTGAGC	ACCGATCTGTTTCCGCAAAA	CAAACGTTGCTTTCGAGCAC	0.43
9207STP18T1	GTA0210688	Group15.16_296159	9207STP18T1_A02	A4	GA	G	A	GYTCCTTTYTTAAYCAATTTCCAATATGAAAAAAATTTCAATTATACAACGAGAAATTCTYTSCTCTCWARATRYTGATTCACTGRAAACCACCAARTACAARTTCRAARGAATAACAARYATYTGGATACATTTGARTAGAAGAGAAGCGAAAAATTATYGTCTCGATGAGACTYTTTACYCGGTCAAGCCAATAAACAGCGAAAAGAACTCGTGTTAAAAGAGAAACGTTGAAACTTCAAAATGTGTCTTTATTGTTGCGTAATCGATATAYTTCGTCTGACAATAAAACTCAGCGACATCGAATTGGAGCTACGARTTGCCGTTTTACGTCGGCGACACACCGTGGTGACGAGTCGTCGACCGATATCCCCTCGGAAGAAGGYCCCTYCTACTGCG…	TGGGAATGGAACGCGGG	TTGGGAATGGAACGCGGA	CCGCTCAGACTGAACCTGGAT	TCGTCCGTGTTCTCTTGG	0.55
9207STP18T1	GTA0210687	Group15.16_296266	9207STP18T1_A02	B4	GA	G	A	AARGAATAACAARYATYTGGATACATTTGARTAGAAGAGAAGCGAAAAATTATYGTCTCGATGAGACTYTTTACYCGGTCAAGCCAATAAACAGCGAAAAGAACTCGTGTTAAAAGAGAAACGTTGAAACTTCAAAATGTGTCTTTATTGTTGCGTAATCGATATAYTTCGTCTGACAATAAAACTCAGCGACATCGAATTGGAGCTACGARTTGCCGTTTTACGTCGGCGACACACCGTGGTGACGAGTCGTCGACCGATATCCCCTCGGAAGAAGGYCCCTYCTACTGCGAYGACTCYTCYTCGTCCTCGGAYATCCTCTTCCCAAGYCCGAAATGATATCTCYGRCTRAGCATRTCGTTCGGTCTCTTCGARCCTAACGGTTGTCCACCGYTGTAA…	CGTTTACCAAGCCCGAACG	TCGTTTACCAAGCCCGAACA	ATTTCAGAGAGGGCGCGACT	CAGCCCGAAACTGTATTGTCT	0.52
9207STP18T1	GTA0210631	Group15.19_1423968	9207STP18T1_A02	C4	TC	T	C	GGTAATGCCAGTTGCACGCTTCCTCGGAGACGAATTTCACAATATTGGRGGAACACGTGCGCTCCCGCCAATCGAATTYAATTTAAAYRTAAAGAGAAATAAATGCTACGGCCRATCGACCGTATATTCGTATATTCTRTTCATAAATAGCAAATATATAATAYGTAATGTTGAAAAAAATGTAACTTCGATWAAAAGRAATGTTCGCGAAATCGAATGAAAAAAGAAGAAAAAAAAAAATTTGGAACGCGAACGCACGTTTYCCTTACTCGTCTCCTCGTCTGCTATTCGGCGAGACGATCGAYACGGCTTCTCGAAACGTGGAGGGGGGRAAAAAAGAAAAAAAATTTCTTTCGATCGMTARTCGATTAATCGAACAAATCGATTTCGTTYCCGGAA…	CCGTTTCCTGCTTACGTTTCCT	CGTTTCCTGCTTACGTTTCCC	CAGAATTGACTTCCGGTTATCGGG	GCCAGTATGTATGCTTACGTTGTTC	0.48
9207STP18T1	GTA0210647	Group15.19_1857968	9207STP18T1_A02	D4	TC	T	C	TTTTTTAGTAAATTAGTATTTTGGTAAGTTTTTCATATTATTTATAATTTACTTATTTATATAATTTATTATTTATACTTTTCTAAAAACTAACTATTTTATTATTACATTTAAGGTGGTTAAAACCYCTATTTTGGTATGGAAGAAAYCATGATCTTGAACTTAAAGATATTTATAATGTTATGCCAAATGATGTTAGCCAACATCTTGGAGATAAACTTGAAAGGTAAATATTAGCATATTTTATATGAGATTAATGAGTAAAGATGTTCAAATAAAATTTATATCATAATATATATTTATATTATCTTCGTGTTTAGAAATTGGATTAAAGAGATAAAGTTAGCAGAAGAAACTAATAAAAAGCCTAAATTTTTTAATGCTTTAAAAAAGACATTC…	CCACTGCCACTGAGGCATAT	CCACTGCCACTGAGGCATAC	CTCCAAGTAAAGATATAAGTACAACAGATGAAGCA	GCACTTTGATCCTAGAGCAACA	0.38
9207STP18T1	GTA0210663	Group15.2_414243	9207STP18T1_A02	E4	CT	C	T	TTCTTGTTTTATCAAAGGAAAAAAAAAAAAAAGTCACATGTGATATCCAGTCACATAYGAAGAAAAATCGATAGTGATATAAATCGATATAAGGATAATACCGATTTAAACAAAATTTTCAAGTATATATTTGTAATCGTTACGTTATTTCAGTTCAAGCATCAAGATTATGCGAYCATTAACACGTGCAACGTTYCTTCTAAGATATTYATAAAAGAAACTTGAAACGTGACACTTGAATACCTTCGATGATTCAACATTTTTATTATCTACTACTATATAAGTAATAAATGTCCAATTGTCCGTCATTTCATTCAATAACTTTTAYACAATAAAGATTAAATATTAYAACATATCTTTCCTTTTTGAGATCGAAACAATTCTTCACTTTATTCAATA…	TGACTTGAATTCTAAATAATGTCTTTGCGTTAC	TGACTTGAATTCTAAATAATGTCTTTGCGTTAT	CACATGATTGTTAGAAACGATAATTCTTTGACGA	CATTCCACTCTTCTATTGCGTATGA	0.29
9207STP18T1	GTA0210661	Group15.3_131293	9207STP18T1_A02	G4	AG	A	G	TTAATTTCTAACAATCATTTTTTTTAGAATATTTGCAATTTACAAATTGATAATTTGYAATTTACAAATTGATGTTTTCAAGTATTGRTCATATAAAAAAAAAATATTAGTGAAATATTGAAAAATATTCTTTTTGAATATAATTTATTCACAAGTTTTAAATTGTAATGACTATATCAATCATGAAAACTTCGAAATCTTGATTTTTAATTCATTTTCTTTCTTTAAGTAACTTTTCTCGTAAAAAATATTTATTTTATAACGAATTAAATTTCTTCACAAAACATTTTAAATTTTCYAGTATTCTATTTTTATTAATTTTTAAAAAAAATCCAAAAATTTAAATGAAATATTTTTTTTAATTATTAATTTCGAATAAAATTATCTTGCAAAGAATAT…	CCAACGAATTCAGGCGTAACA	CCAACGAATTCAGGCGTAACG	GTGCAACGTCCGCCCA	AAAGTTAAATTTCGTACCTGATACCC	0.55
9207STP18T1	GTA0206628	Group15.3_274269	9207STP18T1_A02	H4	CT	C	T	TCAATARAMATAAAATTTGTAAATTTTTTATTATATATTTTTATTTTCTATGTTTAATTGTATGTACATTTTTTTATATTATATATTATAAAATGTATTTATATAAGAATAAAATAATATATAAAAATAACTATTCATTATATAATATAAAAAAATATGAATAAAATTTATTATAATTTATAAAGAAAGAGATCATTGGTATGATTATTTTATATCAATGATTCAATTTTTATAAAAATATTATTAATTTAATTTTACATTTATTTTGAATCCTACTTATAATTATATTATACAAATATATATTTTCACATTTTCAATWACAATCATATTGAGCAAAAAAAATGTATTATATCTGCAGGATATTTTTATATATTCTTCCCACAATATGCATAATTTTAT…	TTAGCTAGAGGATGGTCAATTTCAGAG	TTAGCTAGAGGATGGTCAATTTCAGAA	ACAAATGTAGCAATGAAACCATTATAAACGGTAG	AGTACAGCTTCATTGAGAGCTATGT	0.37
9207STP18T1	GTA0206608	Group15.3_34660	9207STP18T1_A02	A5	GA	G	A	TAATCAATTCATCAATTCAAACCATAAACATAATTCTTGATCTATTTATTCTCTATTTCTTCTAACAATCCTTGTTCTTTTTTATCGTCATCTTTCTTATAAAAAGTTATCGATAGCATATACATTACATACGAAATCTCCTGATAATTTACATCCTACGATCAAATCAGCCGGTAGTCGTACATTTTCGAGCGTGTATTTTCTCTTAGCTTATCCGCGCATCACGCGTGAAACGAATCGGAAATACACCAGTGATCTCCGCGATCCYGACACATTGCACTTTCGTTCATGTTCGAGGATCACTTTTCCGAAGAAACGCCCTCGAACGGTGAAAGCTGTGCGCGTAGTYCCCTCTTGATTATTTCCTCGATCATTTCCTCGAAGGARCCGCATATGTGG…	TCACATGACGTCGCGTCATC	TCACATGACGTCGCGTCATT	CGAAGTATATATTCTTCAAACGTTTCATTATTGTTATTCG	CGCGCAATTTAACTACACAGACT	0.36
9207STP18T1	GTA0206646	Group15.3_79434	9207STP18T1_A02	B5	GA	G	A	CGCGCGCGATCGCCAATGCTATAGCAGAACAAYACTCACTCCCTTGGACAGGCAGACGAATACTGGAAGCGAGAGGCGCGGAGAACTAGACTTCAAGCACCGCCCACGTGYTCTCCTGTAATTCTTGCGGCGCGCCGTTCGAATTTTTTYCTTTTACTGGATTTTTCCAAGATACGTTCTTTTTGTCAAATGAAATTGTTGACAAATCACCGTTTCACGCGCAAACACTAATAAAAATYATATTAAAATTTTATAAAACATACATAAGAATGACATACATAAGAATCGTACGCGGATATCCATGTATTTTCAGATTAGATGAGACATCATATAATCATCGAATTATTTTTACCAGACTTATGAGATTTTATATCRTTCCCATAAATGGTATCATGAATC…	AGCTGCAAACGAACGCAC	TTTAAGCTGCAAACGAACGCAT	GATATTTCCTTTATGTATTTTCCGTACTCACAAAAACT	AAATATTTAAGCTGCAAACGAACGC	0.37
9207STP18T1	GTA0210655	Group15.5_351245	9207STP18T1_A02	C5	TC	T	C	TTTTGTTTTTAAAATTTWAAAAATTATTAATAATTGATGAATAAGTAATATAATAAGTAAAAGTAATATAAGTAATAATATAAATATAAAATAATATATAAATATAAAAATTATRATGATAKTATGTTTTTTAAAARTATTTTTRTTCATATGAATAATTAACATTTAAAAAAATTAAAGAATAAAATCATGAATACAAATTATATTTTTAGCTGCCAATCGAAGATTAAAATCCTTTCAACATAAACTACAAAATATCAAAGTTGATGCTCTTCAAGATGCAGCAGAATCAAAAATAACTTCCTCTTCTAATAATAAAATTAATAATGAAAAAGAACGTCCTAAAATCAAAGAAATCCAAATATGTAAACCAAAGAAATCTATCAATTCAGAGCCTTC…	GGATTATGATCAGCTTTAAGCATCACA	GGATTATGATCAGCTTTAAGCATCACG	GGTCCGATCTATGATTCTGTACCAAATCAA	GTTGTGGAATTTGGTTGCATTACATAA	0.28
9207STP18T1	GTA0211250	Group15.5_77197	9207STP18T1_A02	D5	TC	T	C	CATGACTCAAATTTTAGGAACTAATTATTTTTAACTATGATTTTAAATTATAAATTCTTTTTGAAAAAAAGAAAAAAAAACAACAATTGATTTTCTTATGATTTTTTACATTTTAGTTTTTTTTATTAGCATATATCTATCTGCGCATTTTCACAATAATAATACATATTTATAATACATATATAACAGAAATCTTTTGTCTAGAACAGACAAATAGTAATATTCTGTTAAAAAATTTGTTCTAATGTTGCCAGTACATAAGCACTTTATAGTATAAATGTAATACGCCACTATATTTTAAATAAAAACACGCTTTATGTGTCAATTGATTTTTCTTTTGTAACATAATTTCCTATTTGAAATTTAAAAAAAAATTATAAGTACAAAAGAAAATAATTG…	GATCGAGATGATACAGGTGTCAAAGA	ATCGAGATGATACAGGTGTCAAAGG	AAGTTTCTTATTTAATGTGTTAATTATTAAATCATGATCA	ACAAGTCTGGCAATTTTACTATGATTAAGT	0.28
9207STP18T1	GTA0206635	Group16.2_1405494	9207STP18T1_A02	E5	GA	G	A	AYACCCCCCCCCCCCYCACAAATATCAAATCCAACCYCTCATTTTCGTTCGAATTCTGATCGAATGACAACGYGTTATTTAYGACTTGTAATCGTTCATAAATGYGATAAAATTGCATCTTRCATTAKTCCAAAYAGAYTTATTCATTGAATATAAACTAGYAAACRAAGTARGAAAAGTTGGAATGAAAGCAAAGTATCGTGAAAAGTCTTTAYGTATTCATTGTTACGARTAGATTAGRTTTCTTTRTACTCGTATATTCTCTACAGTTTATTTCTAGYCAATGCAATTACAGTAATTTRTACACTTTTGTGAAATTTAAATAYYATAAATAACTATGAATAATAATGTGGATACTTTATWATTTATTTATATAAAAAGATAATAAATARAATTTGA…	GTTCTCATTTTCCGCTCGTTCC	GTTCTCATTTTCCGCTCGTTCT	TTCGAGTATATTCAACTCTGTATTCAACGA	TAAGACAAATCGTAAATAGAAACGTTCTC	0.37
9207STP18T1	GTA0206583	Group16.4_1180790	9207STP18T1_A02	G5	CG	C	G	AATTAAGAATTYTATTYGATATYTGATTAMATGAATTCGAGAATAAWRATATYTTCCTTGATWATYCTTGATAATYGTTAAATATTATATAAAAAATAATTGTAYRATTATTAAAGAAAAAAAAAAGGAAAGAAAGAATTTTTAAYAATAARAATTATAATAATTTTAACATTGATACAGATGTATACATCTCATCAATATCATTGTCGTATTTAATAATGTTAAATGATATTAAAACCACGATTTTAAAGATAGACTTAAGTTCAAAGAGTATTCAACTGTATTCAACTGCATCATAACTAATCGAAAAGAGAAATGAATGTCAAGAAACAAAGATGATAGTAGAGGTTAGGAAGTGTAATATATTTTGACATTTGCCAACGAAGATATAATAATGAT…	CAGTAGGTCCACTCACGTTCTTAAG	AGTAGGTCCACTCACGTTCTTAAC	TCGATGTAACGCGACGCTTCA	CTTTGCCAGTAGGTCCACT	0.43
9207STP18T1	GTA0210607	Group16.4_1215025	9207STP18T1_A02	H5	TC	T	C	ATATTAATTACCACATGTCAATATTATAAATAAAGAATTTATTAAAGTCCATAATTGTTAATTTATAAACAAGYTTCAAAACTTTTTTTTACATGAATGCACTCYGRTCGAGAAGAAAAACAARTAGAATYATATTCARYGTTTTGCATTAAAAATTTATATTTATGCGAAYTATAAATTCTAATACTTTGAATTTACACTGGGATCRATATATARGAAGTAATCTATTTTTTTTTTTTTAAYATTCAACAGTAAAGTTTTTTCAAGAATAATATATCYTACTAGAAAAAAAAAAAAAAAAATTCAAATTTTTAGAAAAATAAAAAAAAGGAATCGAGTTTCTATTTAAAAATATYTAAATCTTGYAATATCATATATATTTWTTWTTTTTTTAAGAAT…	CGGCTTCTTAATGTTACAGATTACGT	CGGCTTCTTAATGTTACAGATTACGC	CGCGCGCGCATATATACACA	GAGGTCACGAGATCGAGAAATTTAT	0.47
9207STP18T1	GTA0210630	Group16.4_1359385	9207STP18T1_A02	A6	AG	A	G	GAAGAAACGTAAATCACGTGGRAAAGSTCCTAAACAACAAACAGATCCACCAACTATTCCTGTGTCAGAATTATTTTCAGATGGAAAYTTCCCAATTGGACAAATAATGGATCATCCACCTGCTGCAGGAATAGATGATAGAACAGCTAAAGAACGTTTTTCAAGTGAAGAAGCAAGAGCTTTTGATAGAATGCATAATGATATTTATAATGAAGCAAGGCAAGCAGCTGAAGCTCATAGACAAACAAGAAAACATATTATGAAATGGGTATGTRWTAATAAYAAAATAAGTATAAAAAAYAAAAAAAATAAAACATATTATATAAAAATRTAATTTATTTAGGTGAAACCTGGAATGACWATGATAGAAATTTGCAATGAATTAGAAAATACAGCTAG…	ACGAACAGCTTCTATGAGCTTATCATAT	ACGAACAGCTTCTATGAGCTTATCATAC	ATTGATTGTGCATTTACATTGGCA	CCTGTATTTGTCGCATCACGA	0.33
9207STP18T1	GTA0206631	Group16.4_330185	9207STP18T1_A02	B6	CG	C	G	GCGAACGGCAGAACAACAAGTATTTATAACTCTGAACAGGAATCTGAGTCCGGAGAAATTATAAATCATCAATCCTCGGCCGAAGAGATTAACCGAAYGAGAATACGAGGAGAAGAGGAGAGGAGAAGAAGARGAGGAGTAGAACCGCGTGGCACGACGACAAAGACGATGTAAATCTAAAATCTACTCGGGCCCCGACATCGTGGCCCGATCCACTGAAACACATCCAGCACYGTTCAAATCCCTCAACCTCTCYTTCTCTCCCCATTGACAYGRCCGACAAAAGAAGAGTGGAGRTTCATAAATAACCCGGCCAGTTTATCGTGCCTATTATGCAATTACGATTGCATCTTTCAAGCYTAGGTGGTCCACGAGATCTCGGTGGCCYCGGCAGTGGGG…	TCGCCTCATCAAAATTTTCGTTCG	TCGCCTCATCAAAATTTTCGTTCC	CTCGCGTGGCGCTTCC	CGGACTATTTATTTCAGCTGACCAT	0.55
9207STP18T1	GTA0210632	Group16.5_515889	9207STP18T1_A02	C6	AG	A	G	ATGCACATATCTAAAAGAAGACCAACATTTRCTCCTAGRGTTGCTTCGTTACGACGGAGGTAGTTGAGCAAWGATCCATGTCGCATGTATTCAGTAACAATRTATATTGGTCTATCYTTACTGCAAACACCATATAATTGAACCAAATTCTGATGTTGAAGTTTYCTGGAGAAAAAYAATTTGACATTTATTATTCAATCTTTCATTTGTYTAYWGAATATTTTCATAYTAAAAATTTGAATTAATYATTAACTCACGTCATCACTTTAGCTTCTTCTATAAAATCATCTTCAGACATTGTGCCTTCTTTCATCATTTTTACAGCAACGTCTATAGATCCACGCCATTTTCCTCTTCGCACTACTCCAAAYTGTCCCGAACCAAGTTCTTCTAATAAAT…	GCGGTGGATTAGCTAGTCGAT	GCGGTGGATTAGCTAGTCGAC	AGGGCGATCACAAGGGCTA	GCTGTGGTTCAATACCCGAC	0.51
9207STP18T1	GTA0206640	Group16.5_643286	9207STP18T1_A02	D6	TC	T	C	TTGYCTATTTTAATTATTCTCSATTTTYCAWATGATTATATAAAATATAAAATGTATTAAAYTTTRTTTAACACTGTCACRTATTTATAATAYTYTTTTTTAATTAAAGATATTCCTCAGATAAAATAGATTGAARTTATYTTTCTACSTTTTGTAAAAYGAAARAAATTTCTATAAYAGCTCGTCAACAYATYCTTTCTGMCCAATGAAACGTKAATTCCCTTTTTTTTCCATAAGCGGAAGATAATACAAATGRAARGAAAWWTTTYTTTTTTTTCAAGCCTCGTATTCATTAAACAGTTTCGGAATCRCAGTTGAAAGCGGCTTAAACTTCACCGTTACATTTTTTAACTCGGGGAAAAAAAAAAARAAAGAGAGAAAAAGGAACAAAATTAATAC…	CGAGCCGGAAATTGAGCAAAAAT	GAGCCGGAAATTGAGCAAAAAC	GCAATTTTTCGGGATACGGGTCA	ATTTCTCGAAACCTCTAACTGCAAG	0.32
9207STP18T1	GTA0210675	Group16.6_359348	9207STP18T1_A02	E6	TC	T	C	AATGAATTGARAGAAAARTRAAGTGAAAGTTYTCTSGAARATATACTTTTTATATCTGATTCAAAATTYAGCAAATAATATTGTTAATCTTGAAATTGACATCATTGAATTCACAATTTARWGAATTAGAGAAAAGYGAAGYGAAARTTCGCTCRAAAAGAAAACRATTCCATTGAAATYRTTCGATATTATTRAATTCAAAGAAAATTTCATCYMTYTCGAACAYYTTACRGACACGCATCGTKKYATTCGAAGAAGGTTAHABGADCAARCACACTTGGATCGAGAGATCGATAYSGATATYRATACMGACATCCGGAATAYCYTWWAGCTTTARGCGCAAGGAGMAATGAAACTGATTAAAACGCATTAGCGCARGGCCGGGCRGAATCTCCATGT…	CTATTTCCGGAGGGCGTCTTA	TTCCGGAGGGCGTCTTG	ACCAACGCAAATGCGGAACC	CGACGGATTACAGGCTGC	0.58
9207STP18T1	GTA0210714	Group16.8_23196	9207STP18T1_A02	F6	GA	G	A	CAACGAAATTCCCAGGTATTTGAATTGCTCCAGAAACAGTGAAATTGACAAAAATATTACCACCGACTTGACCTATGTATTGGGACATTCCGAATAAACCCATCCCGCAAACGATCCAATTGAAGAAAATCGACAAAGATTTTATCCTCATATTAGGCGTACGAAACAAATCGAGAAACGACGCTTTGTAATCGAAATCCGATCGCTTCGAGTTCTGTAAAAATATCACGAATAATAYAAATTAATATTTATGTAAATTTAAATAACGATGAAACAAATGAATTACGATATATTTGTAATRTTTAARCAATTAAACCTTATAGATAAGATAATAATAGATTTAAATGTTATTTTTTTTACCTGATGCAAACAATGTTGTTTGACCATGTTTGGAATGTC…	CCGGCCAATGACATGTGG	ACCGGCCAATGACATGTGA	TGGAACAAAATGGCGAGCAGC	TGCCAATGACGGAAATAATATGCT	0.43
9207STP18T1	GTA0210733	Group16.8_473641	9207STP18T1_A02	G6	CT	C	T	TTTTACGAGTGAATTACCTGTTTGCAGTTCCAAGGATTGATTGACGTCATCACARTCGTSTGYGATCAGGAAAATACCCAAGGGGATTTCCTGATTTTCTAACGTAACGTAAGATCTACAGAAGAWTCCGCGAATCTYTCCTTCTTCKTTCTTTTYTYCAATACTAATTTTRTAGRARAAATKAAAAAAAGAAAGGTTAAAACATTTTTCCTTKACTTTCGAATAYTCCAYTAATTTCGAATTAAAAATTATCTATTAAATAAAATCAAATGAAATTTGATTGYTRTATAAATTTTGTTTAATTMTAAAGGAGARRAAAAAAAAGAAAAGTTTCTRTCATYYGATGAAAAATRTTATTTAAATTATTGCAAATACGTTTGAYGAATATGTATAGATCGY…	TGGATAAGATCAGCCTTTTCAACGTAG	TGGATAAGATCAGCCTTTTCAACGTAA	ATCGCGAACTGTTCTCGATGA	GCGCGCGATGCAATAAT	0.39
9207STP18T1	GTA0210683	Group2.11_418938	9207STP18T1_A02	H6	TG	T	G	WTTTWTTTAYGTAGRRTCGCARATGATTCTTGGYRYGAATTRRRAAARAATTTTRAAGGAAAAGGGTTTGRAGRGCGGGRGTCGAAGATATARATCRCGYYGAAGAATCKGTTTRATAAATTYATCRTGGAGATTAGAGCGGGCWYGACASTCGAGGYTTGCAATTATGAGCGTTATAAAACGGATGCATGYACGAATATCAATCGAAACATTYYWTTTGCCCYRTGGCGYGAATTTCTACRTACGAATTTTTGTTTCCTCMAATAGGRCCGTGRGTGACTTGCCAAYGTCGTTATGTAACGATACTCGTGTCATRAATTTATATAACTAAAGTAACAARCAATTAAAAGGAAGAAAAGAARGATCGTTTAATTGGAAATTTTTCTCGAATGGAGAAAA…	TTATCAGGTTGTAAATTAGAGGCCCT	TCAGGTTGTAAATTAGAGGCCCG	CATGCCGACAGATTCGAGTGC	TCTGCAAGCTTGCTTTAATTAGAGT	0.45
9207STP18T1	GTA0210708	Group2.15_292249	9207STP18T1_A02	A7	GA	G	A	TCGCTCGCGCCGTGGAGATAGGTGGGACAGCTCGCACATAAAATTACCGGGGGCCGGGTGAAATATAGTTTGTAAAGCGTGAAGCGTTTAGAATGACGCGCCGCCGCCGGCCCCGGCCAACGCGACTGACAATGGAGAAATCGACGTACACACCTGGCCGATTAATCGCCAGGGACCGTCCGCCGTTCGCACCCTTGTGCTCTCGTGGCTCGCTTAATCAGAAGTCGAAGGGAAGAAGGTGCRGTTAAGYGATATACGARGGGAAATTTGCGRYGATRATGCATTACTTGGTTATGTTAAAAAAAGGGGGARGGGGAGAAGGTGATGGATAGATGCGCGAGATTAGAGGTTYGAATTGARYGAAAGTGGAAGCTTCGAACAGGATTTATTAGCGGTTGR…	GCGTTACATCTGCGTTATTGATATCG	AGCGTTACATCTGCGTTATTGATATCA	GGTTATCGTCATATTTTTACATTCACCGTGT	AATCGAAGCGTTACATCTGCG	0.36
9207STP18T1	GTA0206626	Group2.17_1035989	9207STP18T1_A02	B7	TC	T	C	TTATTATTCTAATATCGATCRRTCGATCGAATTAATCRGATTTACCTCGATCTACCRGGATGATCAATATCGTGAGCAGCAGCTGCGATCAAAGTTGCGACTTCRTCYAAAGGTTCCAAAACCTGTTTCAGCCTTTCCGTTTGCATGAACATAGCRGCAGCTTGCAATACRTCTGCAGCRTGTGTTGAATTATGATAACGATTCGTAATGTCGTAATTAGCCTCTATCACAATCAACCAATTTTGTACAATTTTCTCCTCGCAACCGAGTCTAGCTGGGACGCGAAATAGATTCATGATGGTCATTCCCAAAAATAATAGCGCTCTAAAAATCGGAGAGAGATCGATCAATYATCRGTTCAATCATTTRTYGTTAAATTTCACTAARRGAAAAAGAAAG…	AATCATGGGATATTAGGAAACCATCGA	TCATGGGATATTAGGAAACCATCGG	GTGGAGGCAGCTAACGTTTT	TAGCCAAAAAAATCATGGGATATTAGG	0.44
9207STP18T1	GTA0206644	Group2.17_1036742	9207STP18T1_A02	C7	TC	T	C	ATGAAATCGGTCGCTGGATCACCTGGCTCTTTAAAAACTGGTGAATAAAGTTCGGTAGTTTTGAGAATATCAATCGCCTGCATTGTAATTAATTGATCCATATTAAAAAAAAACAAAATATACGTGGGRAATAGAATTKGTGAAAGGAAATGGACGACATATRATAATTGATATTGTGATACCTGCTCGATTTGTARCCTCGTCTCGGACGATGTATCTTCTTTAATCGAGGCCGTAAGRAGGGCGATCACTTTTGTGATGGGTGCTTCTAATTGCAAAGTTTGTAAATCACGTTTACTGAGCCGTCTRCGAACTGWAAATTAATTTTAAAAACAATTRTTARAACACRATGATAATTTTAACTTATCGTTTCGATATGGCAAATAAAAGRRAATGAGA…	ATATATTACCTTCTTGAATTCCTTTGAAATTGAT	ATATATTACCTTCTTGAATTCCTTTGAAATTGAC	GCTTCAGCCCATCACTCATCC	CAAAAATAAAATAAAATAGTTGGATCGAGTTGA	0.35
9207STP18T1	GTA0210635	Group2.17_281307	9207STP18T1_A02	D7	CT	C	T	GATTTTAGARATTCGTTTGATGCKTCTTTTTTTCTTCTCGATGYAGTTGTTTACGCGRYGRATTGGAAARRAAGGTTAAGATATRTATAATAAATGGAACGGTACAAAATCTARYRTACGYAAAAATAATAATATTTTCTATGAATAAAAATTARTCTYGTTTGAAATMTYATAAATATRAACCAAGGYRAAARCATCGTCTWYTTTTCTATTGTAAYYRCATCATTCGTMTYATTGAGAGTGTAACGTGGAAAAATATTCYGCTCTAACCAYYRGTTAAATATCGAATAAATARACATGCAAATTAACCGCATAATCCAYCCGTTTCTAYATCTGTATTGATTATCATAAGAAACGCATTATCGTCGCCTTACAAGTTAGTWGCAATCGACTGRGACR…	GCCGTGACACGAAATACGTAAC	TGCCGTGACACGAAATACGTAAT	CGCCACCCGCCTGTTT	TGCGCGTTGCACCTTG	0.55
9207STP18T1	GTA0206637	Group2.19_3131696	9207STP18T1_A02	F7	GA	G	A	CTTAACTCATAACGCGGGCGCGCAGTTGAGTCGGCGATAAGCCTTTCACGGTTGCCTTGGCTCCGYGGGATCYGCGAAATATGATCACGTCCGGCACCGGATTAAGCACGAAYTCGAATTAGGGGGTGAAAAGAAGRAGARGGRGTCGCCGAGGGGTTGCCGCGGCCCRTCGTTTCAGAGYACGCCACGTTTCTTCAACAGYCTYTCTGGYTCTCTTCTSCTGGRAAYSGAGGARCSCCAATGAAATTCYARTTAACTCGGAGRGGRRGCGTAATCCAACGGCGTAATAATAAGTTTTATTGTTTTCGARAGAATCGAAGGRCTCGTTATTACGAKATTYTYTTAATTTTAAACCTTAAAAATCRTAYGGATCGATCGATTCGCATTYATCTTCCGGTA…	GTAAACATCGCCACCACGTC	GTAAACATCGCCACCACGTT	TCCTCGATGGGTCGGAGAGA	AACCTAGCGATCCTTAGACCT	0.54
9207STP18T1	GTA0210650	Group2.19_3200069	9207STP18T1_A02	G7	GA	G	A	CGAGKTCGAAGGTGGAGAAGSAAAGACGGGGCARGRTCGARGGTCGTAGAYAGTGGCTTTACCGCTTTACCACCGTAACGTCYGTTTTAATAACGTRTCATAGAGGACGTAGGAGCGTTGASGTACTCTGGCTGGCTGTACGSCTGCCAGAGGACAATGCCCGCCACCCGGYTAAGGCMCGTGGTTGGAATATTTTAGAGATAAGGTCGTTCGAACGAACGAGGCTAGACGAAACGAGACCTCGCTCGTCTCGCCCGGAAGAGGGAACGAAGAGAAGGGAGAYGCGGTGTAAAAGGAAGAGGGAGRGAAAAAAAATAGYAGGCARGTGGGATAAGAGAGARCGGTTGATGGACGGGCCAGAAGRAAAGAAATTAAAAAGAGGAGRRGRKTGGATAGAAR…	GCGTTGCGGTTTCCATTACG	GCGTTGCGGTTTCCATTACA	TATCGGCGAGCATCGGTTAAT	CACTCGCCGCGATGTTAT	0.46
9207STP18T1	GTA0210712	Group2.19_3778444	9207STP18T1_A02	H7	CA	C	A	TACTATCCGATAATCGGTCATTTTCTACCYCTGATAAYGAAGAAACAAAGTTACAGTGAAATAATCGAAGAGATATATCGCGATTCGAATCACAGTATGGTTGGAATGTACAAAGGAATRAAACCGGTGCTGATTCTTCGCGATATCRATTTGATTAAAACYGTGTTGCAAAGTAATTTCTCRAAATTCCACGAAAATGCGGTTAAAATCGACCCAAAATTGGACCCTTTGTTAGCGAAAAATCCATTTTTCTGTTACGGAGAATTATGGCAGACGGGAAGGAAACGTTTGACTTATGCGTTCAGCAACGCGAGATTAAAAATCCTTTTCGCAGCCGTRTACGAAGTGTGTACAAAATTTCGAAACTTTTTGGACAGGCGGCTAGAATCGAGTAAGAAA…	CGTGTTTCGTAGGCAGGAATTG	TCGTGTTTCGTAGGCAGGAATTT	CATTTTCCCTTTCTTACCAAACTATTGAGGA	CTGAAGAATTTGTCGTGTTTCGT	0.4
9207STP18T1	GTA0210579	Group2.2_68562	9207STP18T1_A02	A8	TC	T	C	GAGGTAAACGCGCRAGGAGMGGCGAAGGCAGCGGGCGAAAAGAGGAGAGAAGGGAATATCGTCTGCTGGTCCAGTGGTCGGCTGGTTTCCGGTAGCGCGGCGCGGCTGCTGGATCCTCGATCCAGTGTGGCGGAACGCGAGTAGTGGGGTCGCGGCGAGTAGTGGCGCCCCCGGATTGGCCGAGCAGGAATTGGTCTTGGACGAGAGGATGCGAGCCGGCGGTCAAAGGGGAAAGAGAGGGAGACTCGGGCGAGCGGAGGAARAGCGGTGGTGGGGATGGCTGCGAGCTAGAGAGAGACTCGGAACAGTTCGGATGCACACCGTGCAAGGACGGYGATTCAGTTAGCGGCGAGCCGCCGTCCGTGGAGGATYGTTGATCGTCGATTTTTCTTCCYTCTC…	TCGAGAGGTGTATTCACTCAGGTA	CGAGAGGTGTATTCACTCAGGTG	GCGTTCCGCGTTCTGAACA	ATTGCCGGGAAAGCAGC	0.48
9207STP18T1	GTA0206590	Group2.4_283136	9207STP18T1_A02	B8	CT	C	T	TAAATAAAAAATTTTATTTTTATTTTATTAATGAATATATATATATATATATATATATATATATATATATATATATATATATATTCATTCATATCATATATACATAAATTTGAGAATTTATAAATTAAAAATTCAAYWAWCTTTAATTTTTATTTTTTAACATTAATRTAACAATTTTCAATTAAGAAATACTATTTCATTTARTCGATTTAATCARTATTTTTYATTGCAATTATAGGTTCAYAYCATTCAACAATCTCAACAACAGCARGAGCAGCAACAGCAACATCATCAAACAAATCTTTCTCARAAAAGYTTACGAAAGGGRTCRAAAGTGATYAGTTGGTTAGCTCGRAARCTTCGGAAAGTTCCAAAATTCAGACAAAGATTGAGYAGCGT…	GGCCTAGGTTTTCAATTATCTGAC	GGCCTAGGTTTTCAATTATCTGAT	TGATCATTGAAGAGGATGCCTACA	ACCTGTAAGGGATATCGTACCTC	0.4
9207STP18T1	GTA0206630	Group2.7_416140	9207STP18T1_A02	C8	CT	C	T	GATGCGCAAATTAGAYTGGGAAGATGAAAGTGTATCATCTTATGCTATTAAATGTCTCACTGCCGCATATAATGTTAAATATTTAAATATTCGATGTGTAGGAAGTTTATTAGCTGGACTTGTTGCACATTATGAAACTATAGGTCCYCATGTAGTAGATGGTGTATTAGAAGATATAAGAYTATGTATGGAAATAAATTTACCAAAATTTAATCAACGCCGCATTGCTATGGTTAAATATCTCGGAGAATTATATAATTATCGTATGGTAGAAAGTGGAGATATTTTTCGGACTTTATATCTTTTGATTACATTTGGAGTTAGCATGGATCATTCCATACCAAGTATTTTAGATCCACCYGATCATCTTTTTAGAATTCGATTAGTTTGTACATTATT…	TTCTACAGCACATTGTGCTTCTTTG	TCTTCTACAGCACATTGTGCTTCTTTA	AGATTATATGTATCGTGATACATTAACAATGTTGAGACC	TTCTACAGCACATTGTGCTTCTT	0.31
9207STP18T1	GTA0210678	Group2.7_49166	9207STP18T1_A02	D8	GA	G	A	TCCGGTAACGAAGCRCATCAATGCGAATCATYGTGTGCYRAGYCTTGTRTGARTGTATGCAYAAAGGCGATTCAACATGGTTTCATTACAYYGTGAATACRAAATARGCACGATAGSACRTGTATAGATCTCGCGTGATAGGATGCCACTCTTGGAAGCATGYTTGAAATTTATTCTAYGTCRATYCTTAAAYGAATCGAGAGAAATTTTATAAATTTTCTTYGTACRTATAATTTTTCGAAAATGAAACGAAAATSAAGAATAAAAAAATTTGCCAACAAAYCTTTYTWTRTYTRGAATAAATAYCTGGAACAYGYGAATYTAARATATGRRACTGAGATTTCRTATTTCAAATTYTAGRAACGAGRTAGCTTGCATAGTTGGAAAATTCTTCTAAYT…	CGAACTCAATCTATATGCAAATGCGC	CGAACTCAATCTATATGCAAATGCGT	CAAGCGTCCATCGATTGCTCA	AAGTCTCTGGAAAACGAACGA	0.42
9207STP18T1	GTA0210724	Group2.9_408886	9207STP18T1_A02	E8	CT	C	T	AGCATYRATACTAACTYYAAAYAACAAATGAATTYATTGAATTCATCGARTTRTTATTCAAAAGAATTTATGTTCAATTTTACAAAATYTRACACGCGARACCCTTCGTCAYYCTTTCTTYTCTYCTAAAAATRCACATTTGCCATTGCAACAATTTTCTTACCTTYATTARCAACGCGAAATTTYGTCCAAAACGAAAACCATCCAACCATCTYCGTGCCAACGAGTTTCTCAACGAGAAAAGACTYTCAAAAAAAAAAGGRAAAAAAGAAAAACGYYSGTGTCAGCCGAYTCGTGGCGGATTTATGGGTCACGGTCGAACGAAARAGAAGCCYGAGTCGTATTTTGCATCGTCCTCGTAATTTCCGCGACTCCGTGCACCCGCGAACTTRGCCGACA…	CGGCGTAAGTGCATTTCCATG	ACGGCGTAAGTGCATTTCCATA	GCCAACCTTGAGGTGAACCAA	TTCACGGAAATCGCATACACG	0.53
9207STP18T1	GTA0211260	Group3.14_619863	9207STP18T1_A02	F8	GA	G	A	AATCACWGCAGACTATCGGTTATYGATACTTTTTAATACTTACCATTSTACCTATTTAAATGTTAATTAYACATATAATATTTTTTTTTGTTGTTGTCGATAAGAGATCAGTAACACATTAATAGTAATTATTACTTATTTGACGCTTATCGATTATTCGCTAGGGATATTACTTATTGTTTTTYCATTGGAATAATACATTTAAAACATTGKTAATTKAAATTYGGCGAGAGTTATTTGAYACAATCGAYTTTTGYACATRATCGATTTTRAAAGTGCWRAKATAAATTTCACATGGTTRTTCCAGAAATSCTTCYTTTAATTCAAATCYTAAAACATTTTTGTTTTCTTCTTTTCGAAAATATATAATAAGAGATCRATRAATCGTTCGTCRTYAAA…	ACGGTGTTTTTTCTATCTTTTGCTGAAC	ACGGTGTTTTTTCTATCTTTTGCTGAAT	GTCCATTTCCATTTATAGACTGTTCTGAAAGC	CGTCTTTAATTAGCCAAGTATAAACTAGCA	0.36
9207STP18T1	GTA0210645	Group3.3_313771	9207STP18T1_A02	G8	AG	A	G	GCGGAGAAGATGAAACATACCTTGGAATAAATAATTAGATTAAAAAATTATTTACATTTTAAARCYAATAAAATAAAAATACCTTCGTGCAAAAGAAGGAGAGGCTTGATCTATTAAATTCCTTCTAAGAGCGAGAGGAGATTCACCACGAYTTAATCTTGGTGGTGGTTCTGGCGAAGGAGCACGTTCACTTCCAAGTCTAAGACGAACATAAGAAGCAAAACGCTTCTTRGCAGATTCTTTAGATCCACCCTGAACAGGTGGCATAACAGATGAAGGTTCTTGTTTCAATTGATGAGCAAAACGAGAAATTAATAATTCAGGGCTAGTAGAACCATGAGATCCTTGTGGAGGAGGCTCAGAAGGAAACCTAYATTAAAAAAAATTAAYATATGTAAT…	TGATTGTATTACATTTGGAGGGTCAACA	GATTGTATTACATTTGGAGGGTCAACG	TGCTCGAGATTATTCACCATGGAGG	GGAGAATAACGTCCACTTTCAGTT	0.39
9207STP18T1	GTA0211245	Group3.4_301218	9207STP18T1_A02	H8	CG	C	G	TAAACAATYAAACATTTCCCAAGTTTTAGATGCATTTTCATCCATACCAACTGCATGCAGTTTATTGGTTACAGATAAAAAAAGAGGATTATTATATGTAGGTCAAAATAATAAAATAATTATGTTAAAACCAGGAGAAGATAATGATCCAGAGTGGAAAGTAGAATTTAATATACCTATAGCTGTGTCTAAATTAACACTTAATTGTGATTGTTCCTATTTAGCTGTGGCAGCACATGGATCTATAATTTTAATTTATGATGCACAAGCACTTACAAAAAATGTAWGTTTAAATTAATATGGAATTTTTTTTTTTTTTTATTAAAGAAATTTATATTCATATYTTTTTTTCCAGAATTTACAATTATTACATAAAGTTAAAGTTTCCACATCAAATGG…	GGAGTCCTAAAGGAAAACAAATTGTTGTC	GGAGTCCTAAAGGAAAACAAATTGTTGTG	AATCAGGTTTAAATTGTACTATATTACCATTTTTACAACC	CATGCTTTATGTGCAGCATGG	0.3
9207STP18T1	GTA0211252	Group3.4_307634	9207STP18T1_A02	A9	AG	A	G	TYAAAAGTAGCAAACATTTTATATATAAAACAGTAAAACGTGCRGCTCCYTCCATACGATGATCCATTTCCGCTAAACGATCTAAATCAACAGCTGCAGCYTCTAAGAGTTGYGTATGAACTCTACCACCAGGTCTTGCATTTTCTACACCAGTAACTACTTTTTCTARAAATTCTTTTCCACGTTCAGTTTCYTCATCARTTTTATCTTCTTTTCCAAAGTCTGGTCCACTCGTTATGGTTGGTCGTAATCGAGGAACTAAATGTGGCATRGTATCGCGYAAATAATGATAATGTTTAGATGCATGTTCTGTAAAAAGAGCATGCATRCTTGGACAATGTAATGCAGCATTRAAAATCAAAACTAGTACACTTGCATCTATATTTGTAGTTAAGAATA…	GTGTGTAAATCGTTTACTTGATAATTTAAGTCGT	TGTGTAAATCGTTTACTTGATAATTTAAGTCGC	GTGATGCTCCCAATGCTGCT	GCTTGCTACAAGAAATTGCCTT	0.33
9207STP18T1	GTA0206591	Group3.4_432626	9207STP18T1_A02	B9	TC	T	C	TCATAACTTTGTGCGCAAGACTTTYTTCTCACTAGCATTTTGTGAATGTTGTAGAAAACTCCTTTTTCAGGGATTTTATTGTAGAACTTGCAATTATCGGTTTCATCAAAGATGTGCTGGTGGTGTACCTGCTTTATGCCACCAAGTACGTATGCAAGATGCTTATTATCAAGCATTGCTAGCACATAACCTTGAAAGTACTGCTGGAATATTACAACTTCCTTCTGGATATGGATTAAGTAGAAGCATGTCTCCATCTCTTGCTCCATCAAGAAATCAAAGGCATCCACGTTCTTTRGGACAACAAGATCGTTCCAGTTCTGCGCCTAATGTTTGTTTTAATATGGTAAAACCAAGTGGAGAAGYTGCTAATATAGAYGAATAYACTAGATCTCAGAG…	ATTGGGAAATTCCAGCAGATGAAATT	ATTGGGAAATTCCAGCAGATGAAATC	GGGCCATGCCAATGAGCTTT	GCACCTAGAGAATCCATAGAGGA	0.41
9207STP18T1	GTA0206641	Group3.4_778301	9207STP18T1_A02	C9	TG	T	G	AGATATTTAATAATCTTTCAAAGAAATATCGATAAATTAGTGTAACTRTATTTTCACTGTCGATAATATGAATTTCTATATAYAGTATGTTAAGATTCGTTTCATAAATACRAAATAATTGRCAACTTTTTCATAATTATTYGRCATATTAYAATTTTTAATCRATTATCATTGTTTAAAYAKAATTCACTATCGATTCMYCGTATAAAATTYATTATRYTTCTGCTGTAATTATTGCATATTCCAATTCAATTAGCTGCAGTGTATAACTGAAATAYATATGAATATGTTGCGTCATATGCACGTGTGCAGCTGYTCGCGCAAGTTTTTTCAACCTCTCTTTAAGTTCAAAGAAACATTCAGCAARAASYGCAATTTATTTTCATTTTTTATATAACG…	TAAACTTTCTAAGCACGCAAGTA	TAAACTTTCTAAGCACGCAAGTC	TGCAATTGCACGGTGCGTAA	ATGGATTGACGATCGCACAC	0.43
9207STP18T1	GTA0210653	Group3.5_111665	9207STP18T1_A02	D9	GA	G	A	CCCATGATGCTTGTGATAATGCATCTATACATATAAAAAAAAACATTAAACAATTTTATTTTAATATTATAATASTTTATACTTATTAATCACAATTATTAAATATCTATTTATAAATTTATTTTATATAGTTATATATTTTAGTTTAGATTACCAAAATTAGAACTTTTTGCAGCAGCATATCTTTGTTTTAATTCTCTTAAAGGTCTTCTTGAAGAAGGGAGAGGATGTCTTCTTCGTCTTTTTAAAAATTGTGCTAATCCTCCTAATARCAATGATCCTCCCGTAAGACAAATAATAAAAATCTATAAAAAGAAAAACAAGATATTAAAATATTATTAATTATTTTATTACGAAGTAATATCATACGGAATAATAATATAAATATTTTTCAGATTA…	CTAAAAACTGCTGCGCGTTAAAAATG	CCTAAAAACTGCTGCGCGTTAAAAATA	TTGATTAAAGTCGTGCGTGAATCTCA	TGCACCTAAAAACTGCTGCG	0.29
9207STP18T1	GTA0211236	Group3.5_583438	9207STP18T1_A02	F9	AC	A	C	TAATARTTAAATAAATTGARAAYRTATTATATTTTTCAGCAATATGAAACAACAATATATAATTTATTTACTTCTTTTTATTATCTCTTAATTATAATCTCTCTCTYTTTGTAASCAATTAAAAAACAATTTCTTTATTCGTCAATGAATAAATTAAATCAATTAAAGRRAAAAARTTGTYGATTCGGTTTTACGRTAGGYYTGRAATTCTAYTCRTATATTTAGAGACAAATCTYYCATGYCTGTTATATATACGTAATTCATTTTTTYYCCYTCTAAAGAAGATTTCCATTTTCGAGAAACGTTTYCTTCTATCCTCTCTCTCTGATGCTGATCGATGAAAGATTATCGGTTCTTCATRGTTTCCTCGYGAAGATTTTTCGAGGGTGTGTARCAGCG…	GATCCTCTCTAAGATACTGAAAGCGTA	GATCCTCTCTAAGATACTGAAAGCGTC	TTTTCCTCGAGCGGATTTTCT	GTCAACGCGTCGTTAATTACGTTA	0.39
9207STP18T1	GTA0211251	Group3.7_147105	9207STP18T1_A02	G9	CG	C	G	ACTTAAACGACRAATTTAATCTYTAACGAASCTTTMATAATTTTCAGAAYGAGAGATGAAGAGAAGTTGGAAGGAARAGGTTACAGRAGAAAAAGAAGAARTTRTAGARATATCAACGCACGCTATACATGGTGAGTYGAATTTTTTCTCTCTCTCTGCTTTTAYGCTTCAATTWCWATTGCTTYAYRYTTAATTAGAATGCATGCCTTRTTATTAMATCAAAAYTMGTAGAAYATTTATRTCATTTAAAGCGAATGAATTCRRYRTATAAAATAAATTTARAAACATTGACAATTTYTYACCATATGTTATAATTATAAAARACACACATTTCTCTATCGAAAACGACRRATATTATCAGATTTAYCCGATCAAWTCCTTTTCYAAYAAAACGAGASC…	TCGCTTTACCGGTTAGGGG	TCGCTTTACCGGTTAGGGC	AATTTGCGAATGCACCGGGA	TCGTAAATACCGATCACTCGCT	0.49
9207STP18T1	GTA0206600	Group3.7_59841	9207STP18T1_A02	H9	TC	T	C	TAATTTTTTTTTTTATAAAAAAAWTGATATCTAATAATTCTTAATTTATTAAATTATTYTTATTTGAATAATTYTGAACAAATAATTTAATTAATAAAATTTATTTATTAATTATTTATTTTARTTCATATCACAAAAAGTTTTTATATAATTCYTCTCGTRTATTAATCTTTTACAGAACAATACTGATGTTAACATTATATTCTCAAATACTTGTTAATGTKCCATTCCCGATATTAATGTATCGTAAAGGTCAAGGAATTAGAGTCGTATGGTTTGAATTATTTAAACTATTCCCGGTAATTAYATAATGAATATGAAYTTAATAAAAATGGCACAAATTTTTATCCCTRATTYTTTTTTTTATTACAATTTTCTTTTAAATTTTATTTATATYTT…	CCATTGACCAGGATAAGGAAATCGA	CATTGACCAGGATAAGGAAATCGG	ATCCAGCCAGAGCAGACAGT	AAGATACAGTAGGTGTACCCCATT	0.39
9207STP18T1	GTA0206580	Group3.7_64071	9207STP18T1_A02	A10	AG	A	G	CTTATATATGTATATTTATAATATATATTAATATATTTCTTATATATTTATATATCATATATATATATATATATATATCATATATTTGTATATAATTATAATTGCAGCATAGTATTCATTCTGGAGAACATATACGTCTAGTTCGAGCGTTTATAAAAACTTTACATGAATTTGCAAATAGTGCCACAGGCGATAAAAGTGCAATGGATGAACTTAAACGGTATATTAATATTAAAGAAAAARTTAAACAATAATTAAATATAATTAAATATTAATATCACAAAATTTTGTTAAAAATAATTTAYAGAATTATTTTACCTTCCGTCCAAGGCAAAATCTACACATTTCTTCGAAAAGCTATACATCATTGGCCTTTAGATAGTTCCTTTAGATTAATTC…	AAGTAATTGTTGGAATATTGCTGAATATGCTAAT	AGTAATTGTTGGAATATTGCTGAATATGCTAAC	CAAATAGATGGATGCCTTTTATTGCACA	AGATCTGTCCTCATAAATCGTGGA	0.28
9207STP18T1	GTA0206596	Group3.8_126276	9207STP18T1_A02	B10	TC	T	C	ACGTACGTACGTACGCACGCACGATACGTATGAGAGGGGCGAGAAGAATTACGGCGAAAGGGAAGGAAGGAATGTAAAAAGAGCGGTAAAAGGGGGCGAAAAAAATGGGAGGAGGGGGCGGGCTGGGAGGAGAAAGAAACTCGTTTAACRCGCGCGCACTCCCAAGATTTATCAGCCACTTATCGCGACGTGAGTCAGGATCACACTGAGTTTTAGACGGTACGGTTACGCGACATCTGCTTTCCGCTGGAACTCGAGGCGCGTCARGGRGGGAAGGGATGSCCRGYCGGYTTCCGATTGGCCGATYCGACACGGASAGACTCCTCGATGCCCTCYTCAACTTYGAACCCYCCGAGAAACAAGAAGTTTGGTTATTTTCGACTGTTSGAAAACGAAAGG…	GTTCTGCGAAGTTTGAATTTGGTTAT	GTTCTGCGAAGTTTGAATTTGGTTAC	GCGCCGTTAACGGGACA	GGATTCTGTTGTTCCACTCGC	0.4
9207STP18T1	GTA0206647	Group3.8_921817	9207STP18T1_A02	D10	GA	G	A	TTTTTCGACGCGTCTGTATTTTCGAAARCGGYGAACTCTCGGATSGAAAATTTTCCATTTGCGCGCGTCTCTGGATTACGACTGGAAACAGGAATGCCCTTGGTCTGGCTGGCTGCTGGCCTGCYATAAAACCGCTAGTTACAACATTCCGTTTCCAACTSCTCAAATTAGAATGTATAATCAGGCATGAGTTGGTAAATAAGCTCTGTTATGTTTATATAGGAACTCGGTAGTACGCGCGTGGCTAAATATAAACACTCCCGATCTAAATATCATCTTTGATCTTGSCTAATAAAATTCGTTYGATCGCTCGTTTCAATGGAATGTGAAGCAAACATTCRTACGAGATATCATTTMGCAAGTCGATAAGCGAACGCTGCGAAATCCAACTTTTCAGTC…	GACGTTTCATCAGCTTCTTACAGC	AGACGTTTCATCAGCTTCTTACAGT	GGCTGCACATATTTCGCGGT	AAGATAAAGATGTTGGTAAAGACGTTT	0.41
9207STP18T1	GTA0210596	Group3.8_946323	9207STP18T1_A02	E10	CT	C	T	TATCGGAGATCAGACAAGGATTCACGCAATTGTTRTTCACACAACTCTTATCCAAAGCACACTCACTRTCGTGTGTACATTCTACAGAATAACAGGCGATATCTGGATTACCCTGGTATCCTTCTTCACAGGAACAGATYGGCTTATGGTTTCGCAYRTAACAAGCGGCRTTTGTAYCGCAATTGCATGGRTTTCTGCATTGTCTATTAATRCAAGCTTCTCYRTCACTGCATTCATCATTTGTTGTACAAGTGCCAATTATTGTTATTTGAACTAAAAAGAAAYRTATTTTAATATAATGAATRYTAATTTGATTTATATTAWTATATTATTAAAATTRAAATGAAGAAAAAATAGATTAACTTTGATATTCCATWATTGAATATTTTATAAYAATTT…	CAGAATCGATATTGAATGTGCTAACAAATTG	GCAGAATCGATATTGAATGTGCTAACAAATTA	CACCGAGCATTTTGTAAGCATGG	AGAAACCTGATGAACCAGAATGC	0.36
9207STP18T1	GTA0211249	Group3.9_823599	9207STP18T1_A02	F10	GA	G	A	CGAATTAYCATAAYTTTGTYTCCTTCCAGATTTTAAAAAGAGAAARAAATTTTTTSTAAAAAATRAAATTCGTAATCTTTAATTCTGGAATAAATTTATTTAYGCGTYGGGATTATTTTTTTTTTTTAAGAAAATTATTTCTTACGAATATAAGAGAATTTYCAAGAATTTCTTCTATYTTTAATTAAAAACTCGTTTCTCRTKTAATTTAAATTCAATGGAYTTATTATAATTCGACAAAAAAAAGAAATTTAATTAATCTAAATTTAYARCTTAACATTCTTRAAAAGGAATTGTAAAAATTCTAACAAATTATYCGATATAAGATTCATAGATAAAATCTAGAATTGTAGATTCGAATCTATATTCAAATAGATCATCAYRRYGGATCGAATATTC…	GCGTTAGGTTTTATCCGCAGTG	TGCGTTAGGTTTTATCCGCAGTA	GCGCTGGACTGCTCTCGA	AATTAAAAGATTCTGGTGCGTTAGGT	0.56
9207STP18T1	GTA0211264	Group3.9_901238	9207STP18T1_A02	G10	TA	T	A	ATTAGTAGRTAGGAAACTTGCRAATTCCAATTAGATCCCTGAAACTAACTTGGACTTGTCTCAATAGGGATTGATGCGTTATAAACTCTCATGAACATCCACAACTTCGAGAACAAGAATCGGTTTTCCAAATTAACACTGGCATAACCTACTTGTATAATTCACACGAGACATGGAAAACTTGGMAGATCGTATATACTTCTTAGTGTTTCATACTGTATATTGAAAACTTCTTTATCGTAATAGTATTATCAGTAATACGTTTTATGTAATGATCAGATAGAACTTTTAATTAGAGAAATCAGAATATTTCAGAATAAAAAAAAAATAAATAATATTCCATAACTTGGAAATTATTTTTAAAYACGTATTCGTGGATTAATGCAGATGCAGCTATAT…	AAAAGAGTTGATGAAGTTTCAAATAAAAATATTCCA	AAAAGAGTTGATGAAGTTTCAAATAAAAATATTCCT	ACACAAAATTTTCGTAACAAAATATTATATAATTGTGAAA	TGTAAGAACCATATGTATATGAAAAGAGTTG	0.19
9207STP18T1	GTA0206680	Group4.11_427850	9207STP18T1_A02	H10	AG	A	G	YGATAGCACGGATGGTAAATGTAATTACACCYYTGTAAATCATTGTGATTTCTGYCCKCTTATTCGAGGTAATCAAATTTTCTCGAGCTYGAGCTTAAATAGGTTAAATTACGAATACCGATTTAAGAATTTAATAAAGGCGTTTCGCGTGCGTGATTTGAAATTTGARTAYTTTTATTACTCGAGCATTATTTSTATTTCARATAGTGATGAYRAATAGRTTTTTTTTTTCTTGGAAAGATATCGAATTGRATTAAATTTTTRTTTTYCCTCTCTYTYTCTCTCTYTTGCGAATTAATATTAAAAGAAATTCTTGAAAAAGAARAGACAGTTGTTTAYGATCRTRAGGTTGACARTCGATTATYTTAGAAGATGAATCACTCGTGATAAAGATAATCG…	CATGCAGAAGACGGAGATAAAGGT	TGCAGAAGACGGAGATAAAGGC	GGACACGAGACCGTACACGA	TGATATAGTGGTGCGAGTGCAT	0.53
9207STP18T1	GTA0210670	Group4.11_92121	9207STP18T1_A02	A11	CT	C	T	CCGTCTCTTCGTCCGCAATTAGTTATCCTATTGCAGACAATTACCGATGTCGRTTGTGAAACCACCCAAGATGAATAATTAYGGGCTGTTTAAGCGCTTTTTTTTTTTTTTTTATTTTGCGGAAACYTATTTTCAATAYCCTACATTATTCRCAACACCTCGAGCGTGTATAATGSCACAAAAGCGTGGARGATAAATCRCGAATATCTTGTTAACGAYAGSTCGTCGCASRTTTATGAAACGAGTTCGAAAAACCAYGCGWTCGTGGTCCYTTCTTTTTTTTTTTTTTTTTTTTTTTGTAYARCAACAATAGCYTCGMYTTAYRTAGGATTAATTGCAATAATTTATACGCRATATYAACACGATTTATTCGATTACACGTTGATAAATARCRACYAA…	GTCTCTCAAAGATCGAAACTTGCC	CGTCTCTCAAAGATCGAAACTTGCT	GGGCCGAAGAAATTACCCGTC	GCTCAGAAATTATCTCGTCTCTCA	0.44
9207STP18T1	GTA0210599	Group4.12_228261	9207STP18T1_A02	B11	GA	G	A	TCTCAGARRAGAAGARTTTAAARTTTAAAATTACWYGATATGATTATTTTATTAGGTAWATATATGRTAAAAGATTATRTAAGYCTAGAAATAAATTTGCMTYAATTTAGTAGAGAARTTTAAATAAGAAACAGAAACAAATTGCTCYATCASAAGCTTCTTYCCCATTACAAATTTATAATTGTAATAAAGAGTGGCACAGGGGGGAAATTTTAAAAATTTAGGRGRAAAAGGTTRGTACASYGTTAGCAYAGGATYAACCGATGAATAAAATATTTCGCTGTRTACCCAAKCGATTATRYACAAGAATTCCTCTAAYGGAATACRTGGATAGAAAAGTTGACAGARYTGACGAAAAATCGARCGATAAATTGRTATCGAAAACCAGACTTGAACGGA…	GAAACATTTGTTTATCCTCCCCACG	GAAACATTTGTTTATCCTCCCCACA	TGTTTGCTCGCACGATTTAAGT	CGTCGTCGTATCTCGATGAA	0.45
9207STP18T1	GTA0206577	Group4.13_179304	9207STP18T1_A02	C11	AG	A	G	CRTGGACGTTAAGACTCGTAACGATTTGCTGCYACGATCTCGATTGCACGVTCCACTCTTTCCTCCCACTCCTCTTTCTCTCGAGAGAAAGAAGAAGGAAGAAAAATTCCGGAYGGAMTMGGCGTAAATAARTGAGAAGCGCGGRGAGACCTTTCCTTTCCTTTCCTTTCCTTTCYTCCTTTYSTACGRARGGAACGATGGAGRGAAAAATCGTGGGTAGRTTTCGTTGGCAGGRAGCACAATGGTCCTCGTTGTTCGYYCGATTCGCGGAACCAGGATTGAAAAGAAGCGTTACGATTCTCTTTCCSAACGTACAACAATTYCTTCTTCTCSTTTCGGGGAAAAGGATGACGATGATCGAGCAACRAGCTCGGYTAGTTATTGGCCTCGAGGCTATCG…	CTTTAACAACCTCTATTACACCTAGCTGTA	AACAACCTCTATTACACCTAGCTGTG	ATCGATTCAAAGAGAGAGAGAGAGACTACA	AGGAAAGAGAGGGACACAACA	0.34
9207STP18T1	GTA0206674	Group4.13_2038246	9207STP18T1_A02	D11	AG	A	G	CAGTGCGTATCCGTAYGTGGTAAATCTAAAAGGAGTTTAATTTAACGTGACGCATAAATATATACAGATATTTACACGATTGTGYGAAACATTTTGAAACATTTTCTTTTTTTCTTTCTTTTTYTTTTTCYTTTTTTTTTTTTTTTCCCCCTTTCATCGATCGATCGATTTTTCTCTACGAACAACACACGGGAACCAACGGCTTCCTGTTTGGCAACTCCCTTCACATGTAGATACGTCGCAAATCTGAAGGCGACGTTATCATGTTGCAYTGTGGACACAGCTTTTTCGCACCCTGAAAGRTTGAGAGAAAACTCTTCTCAATATTTCTGATTTYAATTCGTTAYATTTTCAAARAATCCAAAAGGATATYCACGTGTTTRTTTATCGATCTTTTCG…	CCGGTGACTTCCGTCTGT	CCGGTGACTTCCGTCTGC	TCGCAATGCACGTGCCAG	TCGATTGAAGATAGCGCGT	0.61
9207STP18T1	GTA0210617	Group4.13_342770	9207STP18T1_A02	E11	GA	G	A	TAAAAATATCATAATATTATTAAAAAAATTATTTATATAAAAATTATTATWATAAAAATTGTAAGTTATTTATTGTAAAATTTAGTTTTCGCTTTAATAAACACRTGTCTAAATATTATCTTATTAATATATCTTAYATCAAATGACTATAACAATTAATAAATAYAAAACAAAMTTCTTATTTTAATTCATAACAAAAATCATAATTTGGTGGAGGATCAGGAACAGCAGGTGGATCTTGAGGAATRTCAATCCCTTCTGTATCTAAAAGTCTCAATTTGATATCCATRGACAATAAAGTCTCAAGATCATTTTCCGCTTCTTTACTAGTCATTYTATTACCTGTAAAGATGAGATATAATTTTTTAAATTTAATTTTAAATGAAAAAAAGATAATTC…	GCTGTTGTTGAAATTCGTGCTTTAC	AGCTGTTGTTGAAATTCGTGCTTTAT	TTCATATGAGGACAATCTCTGCCAGTC	ACCAACAATTGATGAACTTCCTACAA	0.42
9207STP18T1	GTA0211253	Group4.13_554806	9207STP18T1_A02	F11	AG	A	G	ATTTTTGTGYCCCYGTRTTTTCCYGTTTATATTATAAAATATGACATTTTTTTTTGTCTTATTTTCTTCTTTTTTTTTTTTTATCTTCTAAAGTCTAYATAGCGTATATATAGCGTATATATARCGTATTWGATATMTTAAAASTATGGATAACCTCAATTATATATTCTTTTATAATAAAGGATAATAGRRTTTTTACCGATGTTAGAGAATTATAYGCCAWRTCCARATATTTGGAGATTTTRTCAGAGTYTAGGCCAACGACAGATCCATAAAACGATTCGAGYTCTTTTTTCGATATTATTCCGCTTACGGAATTATTAATGGCGAGGAAAAATATTCGTGGTAAAATTTTTAACCAAAATGGAATCTCGTTGTAAGTTGCTCCCCCGATTGGGG…	CTATGAATAGGCGACGTTACACAATTATTATT	CTATGAATAGGCGACGTTACACAATTATTATC	CGCTTTCAAAAGTGTTGAAATATTAGCATAAATATTAGC	CTATGAATAGGCGACGTTACACAAT	0.28
9207STP18T1	GTA0210569	Group4.13_59355	9207STP18T1_A02	G11	CT	C	T	CAAATCRTGAATCRTTRSAATCAYAAAAACGAAATARTCATAATTGAAGAATGACAARAARAAAGARGTTAGAAAGAATCGAGRRTYCMTATAAARAATATMGATTTAAAATTYATTTAGTAYGTCGATAACATAAATTTCTYGTYGAGAGATTTCTGCTTTTGCGTATAGATGTACGTACATGTTGAGAAAAAAATCRATGAAATATAATTACCGACACAGAARAGAAYTGATTCTAYCGRTAAGTGTTTATTTCGTGTCGAAATTTYYCGAAAAATCGAMATTTYTTTYATTCTYTTTAAACAAWTMRTAATYGAAAYRTRTAAGAATYTAATYCTTTYWSAATAATCCAACGATCYATCYGATTTTTCAATRTATRYACGAAATTATATATATTGA…	GAAGAGACGACACGAGGTCTC	GAAGAGACGACACGAGGTCTT	CGAGCTCTCGTCCCTTCCTT	TTACATCGACGAGTAATGTACGAA	0.46
9207STP18T1	GTA0210574	Group4.16_167299	9207STP18T1_A02	H11	AG	A	G	TATTTTTCGCTCGGTTGCAAGCTACGCAACCTTATTGTCGCCGTCCATTGTCTTGTCGTTCTTGCCGCCCTTCGCTCCTAAACCTTTTCTTCTTATCCTCCTCTCTCCTCTCCCCWCTCCTCTTCTCCTCTCCCTCGTGTACACTCRTCGRCCATTTAGCCGCATCCACGGACCGAGACRTTTTACGCGTGTACGAAGCYCTATTCGTTTGTTTACCGGTCTCGATGCTCGCATTTCTTGCGCTATTGTGCGCCGCGAACACGCTCGCTCCGCTCTCGTACTTGCCGCGTGCTAACCRGAAAGCGAACGTATAATCGCTCGATTCCGAGYCTCGATYCCTGGGAGAGGGAAGATCGAAAGGAAATTTTCGTCTCGAGTTAATCTTGGAATCTTTGCTCG…	CGTTGCTCGACGCTACCA	CGTTGCTCGACGCTACCG	CCGTCTCCGTCCGACGAAAA	TTCACCGCATTCGTCGC	0.51
9207STP18T1	GTA0210669	Group4.16_716501	9207STP18T1_A02	A12	GA	G	A	CCTGTTTGTGTTTGAGCATGGACATCTGCTGCAGATTCAAGTAAATAACGAACAAGTTCTAAATGACCTTCCTGTGCAGCTTCCATTAGAGGAGTAGAAGCACCCAATTCGATGTCAGCTCCTGCTTTAATCAAAAAATCTGCAACTTCTAGAAAGCCACCACAACAAGCTAAAGTAAGCGCTGTTTCTTGTGTTTCCTCAGTTTGAGCATTGATGTTAGCCCCTATGTCAAAATATATACATTTTATTTAAAAATTTCTTTGCTAATTATATCTCAATTTATATGTAAAAAAAAAAAAAAATTTGATGTACCTTGACTTAAAAGCAAAGCAACCATTTCTTCGTGACCTTCACGTGCTGCTTCCATTARTGGTGTATAACCTTCATCGTTTACTTCCT…	GCATTTCATCAGTTTTGTGCTCCTG	GCATTTCATCAGTTTTGTGCTCCTA	AAGCTGGTGCAGACCAGGTA	GCTTCCATAAGGGCAGTGTG	0.31
9207STP18T1	GTA0210642	Group4.4_376415	9207STP18T1_A02	C12	CT	C	T	TAAATGATATAATAATTTAAATATGATAATTTTAAATAGTAAATATACAATATTTTAAAGATTAGAAAAAGATGAACAAATGAAATGATATAAAAAAATAAAAATATATTTAATATATGTTTTTTATCYATTAAACTCCTAAAGTTCTTAATATCTTTTCAATAATATGATTAAGGAAGATAATAAAAAAGGAAATAAAATTAAAATAAAAATACTATTTAAAGACAAATAAATTTTTAATAAGAAATAAGAACATTTAAAAACACAAAAAAAAATATTCGAAGAAAATTAAAAAGATAATATAAATATAAAAGRAATTAAAAATATAAAAAAGAAACAAATTCATGTTTATATTCGAAATATGAAAGAATAAATTAAAATTTAGGTTGAACGAATAAG…	GATACGTGAAAGTAGTTGTGCATGTC	GATACGTGAAAGTAGTTGTGCATGTT	CGCGGTCGTCATGATGCTT	GTTGTTCCATCCTTCGTAATAGTTGT	0.43
9207STP18T1	GTA0210649	Group4.4_378018	9207STP18T1_A02	D12	TC	T	C	AATTTTAAAAAGAAAAAAAACTCGAAAGCTGTAAAAAGTGACAACTTCAGAACACCTAATGATCACGATAGAAAAGGCTTAGCAGAGCCAGTTGTAGCTACTCACCAGCAACGGGCACTGGGCTATACACAGACGAAACTGAGTACGCTGACAACTCCACKGTAGGAGTGACGGTCACCGTGACGGGCACTGTCAACGTAAGGGTCGTCACTCTCGGTCGGACAGTCGTTGAGGATGTCACTTTCGTCTCCAGTCCGTTTAGTTGCGTCACCACATAAGTATACGTTCTTAGTCGTGTCGATGTAACCACTGTCTYGGTATAGTAAACGCTCGTACTCGGTTCTAAATCCGAGGTTTCGGATTTGGTCTCGTGCTCCACGTGGATCGATTTTGAYGGCA…	CTCCAACACCCTTAGTTACTTGGATA	TCCAACACCCTTAGTTACTTGGATG	ACCAAGAGGAATCACACTTGGG	ACATCCCAATCACTCAACTCC	0.45
9207STP18T1	GTA0210681	Group4.5_1126631	9207STP18T1_A02	E12	TC	T	C	CAACGCAGTGACAGAATCGTCCTTATAATTTTAATGAGATACGTTGTACYCTGTGTGCCTGTCGAGGTACCTCCATGCACAACTCTATAAATAATATAATTATATRCTATTTATGCATTTACAAACTAGAAGTTTCGCGAGAGAGAGAAAGAGAAGAGAGAGAAAGAGAGAGAGAAAGAGAGAGAGARAGAGAGAGAGARAAAAAAACAATGCAATAGGAGAAAGGGAAAGAAGCTCATCCTYCATCGGGTAAAATTCACATGTCCACTCCACGACGTATAGAAATTATAATATCTTTAAAAAAAARAAAAAAAGAAAAAAAAAAAAGAAATACGAAAAAAGAAAGAGAAAAGAAGAAAAATGCTCTATGTAATTATGATTTCTAATTGCGCTAGATTA…	GAGATGCACACGCTTGAACAT	GAGATGCACACGCTTGAACAC	GTGATTCGGACTATGCAAATACTTTTCTGT	CGCGTCTAATACAATCTTAGAGAGA	0.38
9207STP18T1	GTA0210685	Group4.5_289666	9207STP18T1_A02	F12	GC	G	C	AAGATAAAATTCTAAAATAAAATACAAGGCCACGTATATTAACATTCGMAYATTTATAAGYATGTTCACACAATGAAACAAAYATTTCYTTACAAAATTTATTCCATATGYTCTTTCCAATCGCATATTAATCTACATAATAAATCTAACAARGTGCATCRTGTAATAAYYAGATAACATAAAAGAAAWRRTGATTATTTGAAAGTRTATGCACAMATATGCACGTAAACACTACAAATTGAAAAGAAATTATATTTYTTCCGTAMTCRTATATACYGGAATAATSATCACATGATTAATTAAAATTACAAATGARCRAAAYATTCATTYCACCRTRAAAARGAGAAACTTCACCGCRCGRTAAAATGGCTYCTTGGARCAACAAAAATGTTTTTTTTT…	AGTTTTCGCCTGTGAAACTTGG	AGTTTTCGCCTGTGAAACTTGC	ACACTATGAATCAATGTGAAATAATCCATTGGC	CTGCCGTCTGTATTCGAGT	0.34
9207STP18T1	GTA0210591	Group4.7_103927	9207STP18T1_A02	G12	GA	G	A	TTTATAACATTCTTATTATTTTTGATTTATAATAACTTATATTTTTATATTTTTCAARATTATATAATATCTTTTAGAATAGAATATMTTTTAATAAACTTATTGATAAACTTATTTTAATAAATTACATTACATATAATAATTCATATTCATTATATATAACATTACATATATAGGTGAAAATGGCTTTAAGAACATCTGGTCATTTATTATTGGGTGTAGTACGCATATATTCAAGAAAGGCTAAATATCTCTTAGCTGACTGTAATGAAGCCTTTGTTAAAATAAAAATGGCCTTTAGGCCTGGTATGGTAGATTTACCGGAAGAACATAGAGAAGCTGCTGTAACAGCTATAACATTACCAGAAGTATTTCATGATTTTGATACAGCAATGCCAG…	CTTGATCATGTGTAACCAAAGCTAAACTC	CTTGATCATGTGTAACCAAAGCTAAACTT	CACGTGCAGAGGAGATCACTATGA	CATCAAAACTCATGTCACCAAATCC	0.42
9207STP18T1	GTA0210609	Group4.7_124253	9207STP18T1_A02	H12	GA	G	A	GGCGAATAATTTTGTGTTTTCCATAAAATWTGCACAAGTTCATGTTTAGAACACATTTCAAATGTATTTATACTGTATCCTATTCCTAACAATTCCAATTTACTTATATATTTCAAAGATCTCATATAGTTTCTGAAATACAATTATTTAAAATTATTATATAAAACAAAATAATAACAAAATAATAAATTTTTTAATTTTATTATTTGATAAATGATATCAAATAATTTAGAAATAAAGTATTTACTTAATTGTTTGGTCATCTCGTTTAATTAAATCTTTTAATTTAGCAGAATCAACTATAGATTGTAATACACAAAGAGCTCTATAACGAACTTCTGGACTATAATCTTCATTTTTTTCATTAAAACTTATATTTATAAGAAAATTAGCTGATAA…	AATAGAATTATTACAAGAATGGTTACAACCAGATAC	AATAGAATTATTACAAGAATGGTTACAACCAGATAT	CACAATTTAAATTCGATTCTAAATTTGTCATTGCCG	AGAATTATTACAAGAATGGTTACAACCAGAT	0.24
9207STP18T1	GTA0210704	Group4.7_87551	9207STP18T1_A03	A1	AG	A	G	TAGACGAACGACGGCAACGTGGTAACGACCAAGAAAACAAATGGCGATRYCCGTTTCACAGAGGTCACTCCATTTTATYATCCTCCCCCATTTARCTTTTTTTYTYCTATCATCTTCYGTCTCTTCCATCTCTTTAACATCTTTTTCCTTCTCTGTCSAGYGKCAGYTTCTCGTTTTCATCCTTATCTTTTCATCACRCGTTATCTCTCTCCTCTTTGATTAAYACTCGTCGCTTTTTCTCTCTCTCTCRCTTCCACTTCTTTTTTAATTAATTATTATCTTTTGTCCTCTCGTTTTATCCTTGTATTTATTAATAATACRTYMTCAYTCGTTATTTTACTCTTCTTTACCTTTTCTYTCCCTTCTTTTTATACAATATTCTTYTAATTCTTTTTTTAT…	GGGATCCTGATATGTACAGGACAA	GGGATCCTGATATGTACAGGACAG	CGTCTCGCCTCATTCTTGGC	CGTTCCTACTAGAATATGGGATCCT	0.48
9207STP18T1	GTA0206698	Group4.8_154524	9207STP18T1_A03	B1	CT	C	T	ATTTCTSKAAGSYGAGAWACTTAYYTTTTCATATYTTTCTATTTATAACGAATGRAAAATCAYATTCTTRTAGATTTAATCGTAGRAATAYTTYCGAAAAAATTTYACGTTYCAGATCGACYAATTCGATTCAATTTACGAAAATATGTTTRAATATCGCSGATTACRATTACAYCTYKTCGATTCTCTYYTYCTTCTCCTCGACTTTTCGATRTATAAARARATATYYGAGCCGAATCGAGAAGCAARTAAACAGAAAAAAAAGRRAGGAGGAGGAAGAGSGTTTCGGTTGGRGAGTTTGTGCACAATRAAGAGGAGATGGCGGCGCGCTCGTCCACAGGGATRTTTTTCAATGGRYCGTGGCCGYGATATTCTCGAAGCGRCGATACGTGCCAAATC…	GTCTTTTCCTTCGAATATATCCAACGG	CGTCTTTTCCTTCGAATATATCCAACGA	GCCATCGCGGTGGATAATGTA	TTTCAAACCTCCTCGTCTTTTCC	0.45
9207STP18T1	GTA0211238	Group4.8_324104	9207STP18T1_A03	C1	CT	C	T	AAACAGAGAATTTAGAAACTACTGTCTCTTCCGTCCTATTTCAATATCAAGATGGAGAATTTCTTATTTCATACAAAYCTCATACRTATCTTCATATATATAATCAGACGAATGSAATTGTTTTAAAAATTGAABATCAYAARTCYAAGGATTAAAACTCGTACTCCCAGTTRAAAYRGAGAAACTRTCGCAATATTCATCRACCTATCGACCTCATCAAATTAACCGCRRAYTTAATCCTCATCGAAAYGATGCCACCACTTAATCTAATCCCCGAGCTAAGCGTAGGAGTCTCGATCGATCRATCGAGAGAGAGAGAGATCGTTCCACGTTAAWCCAYGAGCCTTCAYCTAATAATCCACGCCGGMTTCCGGCTCACTYCAGAAGCTAGCATCCCAA…	CCAACACGCCTCTTTCTATTACAC	GCCAACACGCCTCTTTCTATTACAT	CGTGTTCCGCGTATCGGAC	TTAACCAGGCCAACACGC	0.55
9207STP18T1	GTA0210671	Group4.9_1187235	9207STP18T1_A03	D1	TC	T	C	ATAGTACACACTATTCAAAGTAAGGAACAATGCTGTTATTACACAATAAAATCAAGTATATGCGTGCAAGAATGAACCAACGTATAAAATTATAGAAAATATCAKAAAAKGTCGTTCGATTATTACGATTCTCYTGATAAAATTTCAATTTTTRTCGAATGCAACKAYKATGACGTGAAATATTTCGAACGARRATGTCGAAAGTGATCGAAGAAGAAAAAAAAAAAAAAAGAAAGAATACRAAAAGAATTRTAGGATACGAAAAATCGAAGAATCGATCCGACGCGATGATCGCAAAACAAAGAATTTTTTTTTTTTTTTTTTTTCCCCCTTTTCTCGAAAAAGCTACTACTACTACGCCACCGCGTCGAAAGAAATCCATTGGTTATCCGTGGCTTT…	GTTTTCATAGAATCGTTATCGCGTAATAATACTT	GTTTTCATAGAATCGTTATCGCGTAATAATACTC	ATGTATATGTATATGTACTTGTACAAGATGAATGT	GGGTGAATCGCATTGCGT	0.28
9207STP18T1	GTA0210729	Group4.9_336443	9207STP18T1_A03	E1	AG	A	G	RGAAATYGATTGGCCGAGCTGTTTTRCCATGGTGTAACGATGGTAGAATAGATGCAATATTTCCTTCGTGAAATCACCTCGACAAATCATTTCWCTTGGCGCAAGGATAAGGATTTCCTTTCCATTGCCTTTCGAGACCTCTGCGTAATTTTATCCTACGCGCAGAAACAATCTARACAATTTGTRTTTTATTGRCTATCRTTTGTACGTTTGAAAATTGATAAAAAYAACTAACRGYCAGAYATAAAAAGATGATAGTCTTAATATCAATATTTGTTTGTAACARCATGTAAAARTATCCTATTGTTTAAYAAYGATTTTTAAAATTRAAAAGAAAAAYACGAGCTACCGTTGGARCAACTAAAATAATTTATGRATYTTAAYGATATTACGTTARTC…	GTGTACATAATTCACTTCTCGTTTATGGT	GTGTACATAATTCACTTCTCGTTTATGGC	CTTCCTTCCTGATCCGCTCGA	TGTTTTCGTTCTAACGATGTTGGT	0.36
9207STP18T1	GTA0210571	Group4.9_936478	9207STP18T1_A03	F1	GA	G	A	GRTTAATATCGTAATTGAGATTCCTGTGTAGGAATGATTCATAACTGGTGGAATGATACGATCGAATTGCACTATAACATATAGATATAACGTAGTTGCTAGCCATAGTTTCTGGCTTGAATTGATATTACGARTGAACGAGTAGAAGTCGTTAAACATTCATTTAATTAGAATTRTAGTAACCACTCTACGATATTAATTTGCAAYTATTTATTATTCTCGYGATAAAAKTACGATAAAARTATTTCACTGGCTAATTAACGTRYAACTTGATTTTTCGATTGTATCAAATTCTACTCTTATAAAAATWCTAGAAAATTTTTTTAAAAACATTATCAATAATCGYTAATTTTTTTTTKATATATTTTAYTTTATTTTTTCCTTTAAAAATATATTTWT…	CACGACAAGAATCTTGGTGTACTG	GCACGACAAGAATCTTGGTGTACTA	TGGCAGAGATTGATCGATTTACG	AGATCCTTAACTAGCTGTTGCAC	0.37
9207STP18T1	GTA0210608	Group4.9_963781	9207STP18T1_A03	G1	CT	C	T	TGGATAATTCATCGTCAACGCGTAGTAGTGCTTTCTCGTTTAACATTCGAAACGACCGACTAATTCACTTGTAAGAATGCTATCTTCCATCTTGGGCATCGARGAGCACYTGTAAGACACGTAYGYTCGATTATATTTGTACACGTTAGAAATTCTGATCTCGACTCYTCTCGAGAGCTRCGTACGTCCGCTTCGTTGATTATTAATTGTTTACTTTGGGGTTTGGATTTGAAGAAAGGAATGCACGTGTGTATACATATATATRTACAATCGCGGRGATTTCGYTTTTCATTTCATTCCTCRAASAYYAHRYTTCATTYTRTAGAAGTTTTATCATCGARTCGATCGACRATTTTTCAAGTTATTTGATAATTTCGATRATRTAAAATATTYGTATTT…	GTTGGAATGTGTTGGAAACATATTCTTG	CGTTGGAATGTGTTGGAAACATATTCTTA	GCACGTCGGCTCGCAA	ACAAGCGAATGAAAATACAGGATCG	0.42
9207STP18T1	GTA0211259	Group4.9_972308	9207STP18T1_A03	H1	AG	A	G	KAAGAAACGATTCACACGAACTGTTAACTCGATCGAAAAAAAAAAAGGATTTATTTATTAWTGTAAAAAWWACGTCAAAYGTCGATATGCAAAACGATAAAATGATAAATTCGTTCTAATGATTCACACGATCTTTARACGATTCTTTAATTRAATTATGACCTCATCTTATGTCCACGATTGTTACACGCGATTTAATTTGTTTTTCCTCGATTTATCATCCCGTCTYTTTGCTTGYCTTTTTTTYCTTTTTYTTTTCGRAAGCTTTTTATATTCGATATTCGCATTATGATTATAATTATTTCGTGRAYCATGGAATATATATATATATATAGTTTAATCGAGTATCGAGTTTTCATTTTCTCTYGTTTYTCTAATTTTATTTRCTCAATCCTTTYA…	CGATCTTCCTATAAGTTTAATCGTTTAGACGT	GATCTTCCTATAAGTTTAATCGTTTAGACGC	TTCGTTCTTCAACGATCAACCG	ACGTTCGCAACACGATCT	0.34
9207STP18T1	GTA0210665	Group5.14_1299924	9207STP18T1_A03	A2	GA	G	A	CAAATYKTCTCCCCGAGCRYAACACKGAAAAATATTYAAAGACGTTTTAATYGAGGGAWTAGAACGTGACGGAYCCASTCGTGGATAACAAATCGATTATCCCTGAACCGTTGACCCGTATCCACGCGTATTCRTAGAATATATTATTAAGAATCGGAYGCGAYTTYCTTAYAAYGAATAYACAACGAGRAATAYATCCAYGCATGCGATCYCGTGTTTCGATTGATGCTYGTTACGTASGATTGCCATTCAATCAAACGATGATCAATCTATCCRACAAAAACCACTTTTAAAATAYTTACCATGCGTTRGCAATTTATYGAACCTTGAAATTGATYGATCAACTTYGTTGTTTCGCATCGAAACGAAGAGYCAACCRRYGAYCSTATTCGGACAGAT…	TCTTCGAAGCCTGGAACACC	ATTCTTCGAAGCCTGGAACACT	CCGGCGCTGTTCTTCCTG	TACAAGGCTCGTTATGGGAATT	0.57
9207STP18T1	GTA0210621	Group5.14_22462	9207STP18T1_A03	B2	GA	G	A	TTTTATCAAAAATRACAATTATTRTTAATGATAAAGTATAATAAAAAATAATTTTTTTAATTGTAGAAATGTACATATGGAAATAAATGTAARTTTCGCCATCCAGAAAGAGGYCCTCATCCTCAAAAGTCAGTCACAGAAAAAYTAGTAGAACATGTACAAAAACAACTTCAAGTAAGAGATTCAAATTTAAATATTTTTTTTTATCAATTTTTTAATACATTAACAAATGTATTTCAGCATCAACCACTTTGTAAAACCAAATCTAYARTAACTGCTARTAYTCARTCWTTATCTCCAGTTATAAAAAGTAAATCTGCAGAAAATGTCACACTYGATCAACCAATAAATTCYTCRATGCAAGGATTACAAGYATCTTCTACTATGAGTTCTCAAGGT…	ACAGGATTTAAAGTCAATTGTCTTTGTAGC	AAACAGGATTTAAAGTCAATTGTCTTTGTAGT	TTGAATAAGTTAGAAGGAGAATCACAAAATAAACATAAAA	ACTGATGAAGTCGAGGATCGAAAA	0.27
9207STP18T1	GTA0210736	Group5.14_2533137	9207STP18T1_A03	C2	GA	G	A	TTTTATGCTTCATATATATTTTTTCAAGAATATTATGAATTATATATGAATTATATAAGAATATTTTTATTCAAGAATATCTATGATATTAATATTTATAATTATAATACGTGTGAAGATTTTCAAAATATATAATATTTATAATATTTTAATGTAATTATTACTGAAATTATATAAAATATTATAGATTAATAATATRAGGAAAAAAATACAATATTCATATGATTGAAAAATATTATGAGAYATAGAATGAGATTCAATTTGAGAAAAAATACATTTAAAGAATGATACAGAAGATAATAATGCAATGATTTCYATATAATATTGTTCATATATATGTTCAATAATATAATTTGTACATGTATAATTATGTATATAATATACATGATTATAAATATA…	CTTATAAAGTAACGCCTCAAACGCG	CTTATAAAGTAACGCCTCAAACGCA	GTCCGGTTGTTAAAGTATTAACACATTCACT	ACATACACTCAATGTAATATTCAATAAATCGTCT	0.39
9207STP18T1	GTA0210706	Group5.14_594296	9207STP18T1_A03	D2	AG	A	G	TTTTCGATCTTTCCTTTCTTCCGTTGCTATCGTTATATATTGTTAAAATTCRCTCAACAATATTTTCTACGTAATAAAYATCRRCTATTATRTATAAAYTATAACATGYGTGGAAATGAACTGAGATACCKGGGAAAAGAAGAAAAAGTTTCTACATTATCGAGCGAGGAGAGATACGCGGAAGAAAAGAATCGTCCACTTCGAGGTTGAATGGAAATTCAACAAGTGTCGGAARGAATATAGRATTCTRCCGTAACTTTCCATCCAATYCTCCAACACGAAAACGTGATTCGATATYATTTTATCTCTACTTTATCACGARTAATTAATCTYYATTTCTAAAAACKTYTCAATYCAAATGATCYTCRTRTCGAAAAAAAGTSGTTTCGCAGAGCCAGR…	GTGGTCAGCAAAGAGGCTTTT	GTGGTCAGCAAAGAGGCTTTC	TGAAATCCTCGAGGCGTGCT	CAAGACGCAAGCCTATGACG	0.51
9207STP18T1	GTA0210659	Group5.14_61675	9207STP18T1_A03	E2	TG	T	G	AGACAAGAGCGATAACTTCTATTCTCRTGGAATATCTCRGCATGTGAGCCTTCCGGCCAACTTAYCTCCACYGTATTCTTATACGTCGRATTATGCATAAAGCAAAGYTTTCCTCGTYCTTTGATTCCTTTCGTTCCGATACCTTTTGCTAATCTYAAAGAATYTCGCGTATCCTATCGCGGAAAARRTCTCTACGAAAATGGAACGTATACGTAYGTRGCATAATAGCAATRGAACGGGAATGGATAAGTCRRGAGAGATGGCGYGCGTGTATGTATCARCGGATAAAACAGATTTTCAARTACAYCGMGCGCCACGGTATTTATTTCTCRATCGATATCGTTCGATCGATTTCGATGAAACGGGGAAATATGCAAATAMRTTTAAGAAGATTAATAA…	CTAAATTCACCCAACTCCGGGATA	ATTCACCCAACTCCGGGATC	AGCAGGTTCGAATATTCAATCGGGA	ACATATGCATATCCCCCGCT	0.41
9207STP18T1	GTA0210627	Group5.15_79408	9207STP18T1_A03	F2	TC	T	C	TCTAACYTGTTTCTTTCATTGCCAAATGGCTATTCGTTCCCACACGTCGAGYGTRTATACGTGGACRCACGTATTATTYCTCTTCTGCAATTCCAAAGRACTTCGATTTGTAACCGTTTCGTTACACYAYYTTCGGAYSTACTAYTGAAATCAAATCAAATRTAAATTTCGAMGACAGGCAASAAAGWACGCTTCTCGTGCGATTCGAGAWTGATTAAAAAAAAAAAAAAGAAATATCTTCGTTTTTCTTTTCTTCTTCYTTTYTTTTTTTATTTTTTTTTTTCGTRTTAATAATAAAAATTACCACACGCGTTAAATTACCATATGCGTATTTCATAATGCAATATATTACGTAAATGTAATTAYATTTTACAATGATTCCTCGCACGATCGAATTGT…	CCGTCTACGGATTCTTGGATTTTACT	CGTCTACGGATTCTTGGATTTTACC	TGCGGGCTGAACACCATCA	TTTATTACACAAACCGTCTACGGA	0.45
9207STP18T1	GTA0210628	Group5.16_41491	9207STP18T1_A03	G2	TC	T	C	GAGAAAGARTCARTYTTTAAYRAACTTGCRAACARRTCGGAGCTAYRACGCTTCAAYGAAATTTTYGTACAAAATAATTTTTAATYATTCTYACGACATTTAATATTAATATATATATATATTTATTTTATTTTTCTTTCCAATTTTATCTATTCACTRTTATATTTAATTATTCAAAGATTTTTTGGATTCATKCGTTYCTTTTTAGTTATTTGCATATTTATTTATCGATTTATTCATTAATTTACATTTTWATTAATTTCTTTGTTAAYTCATCAAATTATTTATTTATTTATYAATTTTATTTMTCCGTAATAYAACGTAAATGCATTTTTAATAATMGCGTCCTCGATTTTTCACGATCTCCGATCCTTGAATAAAATTTCAATTTYAAATTCG…	ACGGTTCCCGTTTCAAGCA	CGGTTCCCGTTTCAAGCG	TCGACGGATTTGCAATTCTGA	GCGATATAATCCAGCGACTAGC	0.46
9207STP18T1	GTA0206687	Group5.2_487672	9207STP18T1_A03	H2	CA	C	A	TTTTCTTTTTGGAATATTTGATATCGAATTATTACGAAAAAAAGTATCATATTTATCTACGAAAAAATGAAATTCATTAGTAATTTKTATTGCAAACATCGAGAAATCAAAATAYACGTGTATCAATTTTAAAATTTTTAAATRAAAACATCGTGTAGAACGYGAGAATCGATCAAAAAAWATATATAYATACATACATATATATATAGATATYARTATCAAATTTACAAAAACGCAACTTCTCTCAAATTAGAATTTCCATTYCAACTTCGTATCACGCGAATACCGCGTCGGATGGCAATTTTTCAAATTCATTCGCGCGCTCATTCRTCAGACCAACGATCCRGTTAYTGATATTTCRTCCAATTCGTCACGCGATATTACTCTCTCGCTCTCTCA…	CCCCGTTTCGTTTTATCGCG	CCCCGTTTCGTTTTATCGCT	GACCGTCGCGACTAGAATTAATTTGA	GCACTTCTAACACTCGCCC	0.44
9207STP18T1	GTA0211267	Group5.2_49687	9207STP18T1_A03	A3	GA	G	A	ARGTTGTWCATTTCAAATATTTTTTAYTACTTAAATATATGRTCAAATTTTTACTAATCTAAATATTGTTGCATARAGAAAATTTAYGTATCAATTCATCGGCAATATTTATYACTTTTATTTTATTGCYTATTTTTTGTCTCTTTTGATTTATTTCTTGTAATATTCGTTATGCATTTAAAATCATTTCCACTATTYTCTTATTTTCTTCGATTYKGCTTCCATATTTTTGAATTATTAATYACACTGGCATTAGCCCAATCATGTAATAGAGATTTTCATCTCTGYATTTTATCTTCATAAAACATCTTCAAGATAAATTTTGATTCTGYCAGACATRAATATAGAAAATTAAGAAATATAATTAACGTGTTTRGTATTACATCMAATGTTTCTTAA…	GCTGTTTTGCAGGCGATTTATTATTAC	CGCTGTTTTGCAGGCGATTTATTATTAT	TCGTTATTTTATTTTCATTGTCTTCCGCT	GAGGACGAAACTATTATTTATTTGATCGC	0.35
9207STP18T1	GTA0211266	Group5.2_53539	9207STP18T1_A03	B3	CT	C	T	AAAAWTTATGAAATAATTGYGAATAATTRTATGTATATTTTGATAAATATTTGAGGAAACGTGAAATTGGATGATTTTTCTAYGAATAAATAAGAAAAATAGAATAAAAWTTTTTCTAAGGCTTCGTTTTCGAGAWAAYMAAGCTTGATAATTTTTTAAATATAARATATKATAARAGATYTYTGTAAAATTGTTTTRTTATTTTTAAGWTTGATACTTTTGAAAATTGACAATTTGATAATTCATTTTATKTTATTTAATTGTATTTGTAATCATTGTAGATRAATATTCATTATGTATTTGATGATTTATAAAAAGAYATAAARAWCTTTCAATTASRAGGAATTAGTTTTTGACAAACTTATTTRTAATTTTTATTYACTATGTATTTTCAATGGR…	AAAAAGAAAAGAAAAGAAAAAAATGTTTTTCGATAG	AAAAAGAAAAGAAAAGAAAAAAATGTTTTTCGATAA	AAATTAATCGAAAGAAAACTTTGTATAATATATTGACC	AAAAAAAGAAAAGAAAAGAAAAAAATGTTTTTCG	0.2
9207STP18T1	GTA0210720	Group5.2_793945	9207STP18T1_A03	C3	CT	C	T	TAAAAACRTCTCCACGAGATTCATTGCCTTTTCTATCGTTCATGCGAGCCAGCCTTTCAAGGCGTTATAAGAGGTTAATTTTCAAGCAAATTGMGTTTGTTGYTTCAAAATGGAACGTTCTCTTCGGTRCTTCGAAGTGATAYATATAATCRTATATTCCAGGTATCCATTGACGATAAAAAAATYCACACACTGAARCACTAGCACGATCGAGACACAARATTATTCGATGGYTGAAAAACGTCGCAAAAAAACGAGGAAAGTCCTTTCGCGTATGAACACCGAACTCAAGAACCGAAACAAAGTTTGAAATTTTCACAGCGAATGWCACAYAACCACCTCRTACTGTGGTGTCGTGATCACATAACGCTCTCTTGGCTGGCCATACAAGAACGTTAG…	TGGAGCTTCGATTTCACGTACTG	GTGGAGCTTCGATTTCACGTACTA	TCGTGTACCATACACAGTGTAGC	GAGCGCACACCGACG	0.4
9207STP18T1	GTA0211244	Group5.2_848325	9207STP18T1_A03	D3	GA	G	A	AATAATGATTCTTTTGRTTTRTGTAAGATTAARTATATTTTTCTTTTATTTTTTAAATGGAATCGTATCGTGTTRAAGTTTAAACACRTAGTTARTTGATTTATTTTTARTTTARTTAAATTGATATTATRGRAATATTTTTGGAAATTATTTGCACAAGTTCTATATTCTTTGATYGATTGTAAAAWTYCAAATTCTAAAAATCGARATYTCGAATCTTTTTGAATTTTGACGARTCTTCAGTTTTCTAGTGAAYTATYTTTAATTTTTTTTAYAATTATAAAARTGAATATATTTGAAGAAAAAGTCAGATTTTAATGTAGATCATTTATATGRTACATTTTAATAATATTATCATCCACACTTTTCAATARGAATTAAAAAAAGTTAACTAAAAAT…	AAACTCTTGCATGTTGATGGCC	GTATAAACTCTTGCATGTTGATGGCT	TCTATAGACAGAATGTGTAATTACGTTTATCTTAGGTATA	ATCGTTGTTAACCTCTTAATGATAACCTT	0.34
9207STP18T1	GTA0210707	Group5.20_155366	9207STP18T1_A03	E3	GA	G	A	AATATTTTTGYATCCATTTCGTTATAYYTGATAAAAAWTTTTTTAATAATAAAGAAATATAYMTATTTTYCATTAAAYATAATTTTYTTGAAATTATYATTTARGTGTGTTTCAACACAGTTCCTTTCTCGTGRRCATCTCGTGAAACATGCCGAACATTTCATTGTCCTCTGCGTAAGTATTTGTTTACAYRYATCGCGTTTAGTGYTGCARTGACCGAGCYAGATCAACGAATCGTACRAATTCCAAATCGATTTTATTCCATGCGCGCTTRCASTTARATATAATATAAAGTTAYAATATAAATTTTCCACRTATTTCTCGAAGATTTCTCGAATAATCCCTCGATTGATTTCCTTYATTTTTTTTTCTTTYTTTCAAATAATTAATAAAAATGAA…	CAGACACAATAGTCGAGTGTTTCAAC	CAGACACAATAGTCGAGTGTTTCAAT	CGTGTACATTTTAAACAACATTGTTGAAAACTTTAATCT	CTCATATCCTTTCTAATCAAACCAGACA	0.34
9207STP18T1	GTA0210606	Group5.20_437365	9207STP18T1_A03	F3	GA	G	A	NNNNNNNNNNNNNNNNNNNNNNNNNNNNNNNNNNNNNNNNNNNNNNNNNNNNNNNNNNNNNNNNNNNNNNNNNNNNNNNNNNNNNNNNNNNNNNNNNNNNNNNNNNNNNNNNNNNNNNNNNNNNNNNNNNNNNNNNNNNNNNNNNNNNNNNNNNNNNNNNNNNNNNNNNNNNNNNNNTCTTTAAAAATTTAAATTACATTTTTGTAATYGTATATATCTTTTGYTTTTAAAYYAAACCAATCTATTTAAATAATATTGTAGCATATTTGCCGGTTGTCCTATTCCATATCCCAAACGAGAATTCTTAACGGACGATGATACAGARGAAAAGACTGAAAATAAAGCACGACARAATCAACAACAAACAGTGAGTATCATTAASTTRGATAATTTATATAT…	AAACGTTGATGAAAATTTGATGGTTGC	TTTAAAAACGTTGATGAAAATTTGATGGTTGT	CCTCCAGGAATGGTTTATTCTACC	ACTGGCGAATTTAATCGCCTTATAT	0.44
9207STP18T1	GTA0210589	Group5.9_1299091	9207STP18T1_A03	G3	TC	T	C	ATCRRAGAYTCTYAACATRRAAAGCGAATGAACAGCAAGCGAACAATTAACRGTTATCAAYTGCGGAAGAAACGACAAYGTTAAGGATCGARAGATTAGTYGAATTRGTTGGTTGGTTCTACTTGGTCTATTCAAAAATACATAGCGAAGCTGTGAGAAATTACAAGGGGRGCGAATTTCAAAGTAAAATTCTCGAGASTGGATTTTTCTCGGGYGGATACTTCCRTTGAAACTTTCGTTCTCAACACGRTATCCATTRCRARAAAAAAAGAAAYARCTCCCAAGAATTTTACTTTCAAATGTTCACACTCTACATAGGACAYCGACATTTTGTTACCACCAAAAACAAATAACTCAATCGATAGTTAAAAAACGATCAAYGTGYATTCSTGGAYGAGT…	ACACACACGATGCATGTGTAGAATATAT	CACACACGATGCATGTGTAGAATATAC	ATCGATCCATCCGCTCTATTTCT	TTGACAACAAGAAACACACACGA	0.4
9207STP18T1	GTA0206692	Group5.9_1489764	9207STP18T1_A03	H3	TC	T	C	TTCTAATTCTTCRCAAATGGAGTTTCRTCRTAAATATTCGCKRATGCCATTGTYYCGAATGATGTGTCYCGTCGTAACTGTCTTCTAAAAATTATTATCRTTGGAAGAAATAAACGAAGGGTTYTTCCACATTTCTTTCTCCCTTATCAGCGGGAAACGAGGYCGGCATGGTGGCAAACTAATAACAGAGCACRCRGYTCGAAACGATTTGCGGASCGGCGATTCGCCTCTCGGTCTGCGGTCGAAAAACCGCAGAACGCCCAAAGTCTGGACGAATCYTGGACGAGCRAACTTCACATTTATYCGRCYGYCTTCRATAATTACTTGGCARCGAAACTGYGATGAAARTAAYGATAAAGCTTGGAAAAYTTTGTAACAATGCAAATCTCYGATTWCGAG…	CTACGCCTCGTTCCCTTAAAGT	ACGCCTCGTTCCCTTAAAGC	TGCGATCTATGCACCGGAAGT	ACGATGTATTAATGCTACGCCT	0.52
9207STP18T1	GTA0206558	Group6.1_259334	9207STP18T1_A03	A4	AG	A	G	CTCTGCCAAACTTCCTCGTCCTTGAACCYTTYCCACCCGACCCCCTTTTACGTTCTCACCCTCTCCCAGAGAACAGAGGACCACACTCCGGGCGACAAGGCATCGAGTTACCCTCTCTCTCTCTCTCTTYAYCCAACTGGAGAGAGTGGTTTGGGCTTTTCGTCGACTTTCTTTCGCCCAAAACAACACRGRTCCTCGTTCTATGAGSAGGAGGCTGGAAAGGAAACTTTTCTTYTCCAAAGGRAGAAYTGTAACGCGGTGAAATCGGRACGCGCGCGTGTRGAGAAAGCGTTAGAAAGAGAGGAGAAGAAGGGATATAGAAAAACTCTTATCGCGAATCATCGATGAACGGAAACCTTATTTTAATTTGTTAATTTTARATAGAAATTTATCTCGAAT…	TCGGTCTTCTTTCGCTTGGAT	TCGGTCTTCTTTCGCTTGGAC	GTTCAATCGTGGTATCAACTTTCATCG	GATCGAACAGAGACTAACTGTGC	0.41
9207STP18T1	GTA0210726	Group6.10_49407	9207STP18T1_A03	B4	AG	A	G	GTTCTTAYTCGTCCCASTGTCTASTTAAGGGGTTAAGTAAYATCRTTGRATGGATTYGATRTCGACACGRTSCTCRAATYATATTTTTAGYACAGTTTTTAATATGCAAGGARARYCATTGSTATCTCAAAGCAAATGGTRAATTSAATTATTAATGGARATATCRTTCTCGAGATTRTCAAGKWAATGAAAAKYTTGYTTGTGAAATATATATATATATTTAATAAGTTTTTAAAWTTTYTTCGAAACRRTGCTTCGATTYTATTATTYTTMATTTTTATCTTATTTYCAATTTCACTTTARCAATTTTTRAARTGYTATTGTTTTTYTTTTATTCYATTTCACTCTRYAATKAAATTTATYRTAYTTGACGAAGTAATATTTTCATAKTGARATTGA…	CCATCGACATTTTCGACCTCGAAT	CATCGACATTTTCGACCTCGAAC	GTAACTTGGGCAGAGGCTAAG	CGCCACCAGTTCACCAC	0.51
9207STP18T1	GTA0206685	Group6.14_484599	9207STP18T1_A03	C4	CT	C	T	AATATAACTTTCATTAGAAGATTATRCATARARTGGTAACTTAATATYACTTCGATATCGAAACTTTCTGATTAYAAGTAYGTATAAGTATGTTTAATTAYTATTCAGCTTTTCACGATTCTGTTGCAYAAAGAAAGTGTTCAAGTTTGTGCGGTTTGGCATARAATTACTTTCTCYAYCAATATTATATATAAARYAAAACKTAASGTTATAAAGCAAATAATAAMRTTAATAATAAATATCATTGTTTTAAATAAATTTAGAATCKTCATATTTATYCTCTGAGATCAGGCATTTTTTTCCAATTTAACTATATTTYATTTTTCCAATACAATTATATTTTTTATCTSAAAAAATTAAAYTTCTCCAATAAAATTGTTTTTCAAAATTTTATAAATT…	ATGGCTTGCCTCTCTCCG	CATGGCTTGCCTCTCTCCA	GGAAGATGGAAAGCAAGATCGAA	GCCCTGGAGAACCGCA	0.51
9207STP18T1	GTA0206603	Group6.16_1073979	9207STP18T1_A03	D4	CT	C	T	TTCTCTTATTCYARTCGTTATTTTTCCTTTCTTTTTCTTCYTTCGCGRAACRRTTATCGATAGATCGTTAATTCYATYTAGGAAAGATATATCCAGGATCTCGTTCGAGAGAAGGRRTGCGAGAACTAAAAGCTCSGCTSYACTCYCACGAGRCGGAATGTTGWATCTAACGAGGTTATTATTATATCARGTGTTGCATACCTAATCGTCCAGAAATACTTTAACGGGTGATMTCTATTTATTTGATYCCCRGRGGGAGGCATTCTCTCGGCGGRTAACGCTTTGACGCGCATTCGTAAGAYAGCGARTTTCGAGYCTCGAAGATGATCCCGCGTGTAGAKTGCAAAGTCTTGRACYCGAGGCTGTGCAGAATTATTYAAAGAGGAAAATCTYTCGGAG…	TGCATTTTATTCACGAATCTTTTCTCACC	ATGCATTTTATTCACGAATCTTTTCTCACT	GAACGAATCGTTTCCTCGGCTT	CGATGCATTTTATTCACGAATCTTTTC	0.32
9207STP18T1	GTA0206666	Group6.16_629310	9207STP18T1_A03	E4	AG	A	G	TTAASACATAAATAAAAAATTATAAAATTCAAGATCATTAAAAATATAAATATAAAAAATATARAAAATGACATTTATCAAAAATAACATTAATTAAAATAACATTTATTATCGAAAAATCATATTATTCATCTAAAATGTTATTTTATAATTTTATTTTATAATTTTTAATATTTCTTTCAATTTTTTAAGCATTTGTCAAGAAAAAAATAATGACAATRGATATTTAATYAACTTTTTACAAATCTAAATGCAAAAAAAATTAAAAAATGTCTTCTAATTATTAACAAATTTTTAAATCATCATTGAATGTTCATTRAATGGATTATTTATTTTAATTTTTACTRGTTCTTGAATGAATTTTATTACGTAATATAATAAATCYAAGGCTATGGAACG…	TGGACGATGATGACTAATCCCATTTTT	GGACGATGATGACTAATCCCATTTTC	CAGGTGATGGCGTACAGCTT	GCTTCGAAACTAGAATCGTTTTCTCA	0.43
9207STP18T1	GTA0210618	Group6.16_672128	9207STP18T1_A03	F4	CA	C	A	AGTTTCAAGTACAGAGGGAGAAGAAATAGGTTCTGTAGGAGGTATAATAGTTGATTGCAAAATAGTTTGATTGATTARACTTGTTTGAGTCAAACCAGTGGTCATTACGTTTCCAGTAGGATTTTCTGTTAAATTGATTTCTTGTTGAAAATCTGTATTTGCCAAGGCAGCAGCCAAAATATCTTGATTTGATGTTTGTATTACTTCTGAAGTAGGAAAACTTTCTGATATAATTGTTTGAGTAGATTCTGTAGCACTRGTTTGTAYATTTGGTAATACAGCACTATCAAATTGAAGAACAATATTGTCTAGTGTTCCTGCTTCTCCTAATGAACTAGGATCTATATATAATGTTCTTGTACCATCTGGATTTTGTGTAGTACCTTCTAATGACATAAG…	GGCTGATCCTTTTGAACAGATTCAATC	GGCTGATCCTTTTGAACAGATTCAATA	TTATCTCTTCCACCATTAGAGCCT	GCTTTGTCATTAAATTTTTCTACTTTTGGC	0.34
9207STP18T1	GTA0206609	Group6.2_565292	9207STP18T1_A03	G4	GA	G	A	TCCAATCTAAGCCAAATGCAGTACGTARAATATAAATGGAAGCATGGCCYTTRTTCCATTCGACAGGTGGTTTCGCCTCGATAGCRCAATGTGCYGAACARGCTTTGAAACCYGCTTGTTCAATGATTTTCTTTGCTTGTTCAACCATTGTAGAACGTACATCCATAGGCGTTTCACGATAGTGAAACGTTAATAGTGCTCCTTTGTTTTCTACCCAAGCACCATCTCTRCAGAGCTGAATAGAATAWATYAAATTAGTAAARTTTTATTTTATTTGTTATTATGATATAAAAATTTTGAATGATATATTACATGTGATAAAAGTATTTAATTATCAAAATTGTATTAATTTTTTTTATCATTTTTTTATCATTTATATTTTTRATCTTAYRTTAGCTA…	CATCCAGATGGCAGTAAGTTTGTC	CATCCAGATGGCAGTAAGTTTGTT	GCCTTCCAATTCAGCAGGCA	GCTGGAAATCATGGATTAGAAATTTTACA	0.51
9207STP18T1	GTA0206681	Group6.20_1041776	9207STP18T1_A03	H4	CG	C	G	TGATTTTCAATATGTGAAATCAWTCGGATCYRTATAAATAATTACATTATATGTTRTATTCAAGATTGATCGATATGAATAAAGAGYGTTGAASAGCGTTTCTTATTCGCTTTTGATTAAATAATTTACCACGAGTGTTAGGTATATATTTTGATGCACATTAYTGATCGTGTATTTAACAGTGATATYTTAYGTTGGTATAAAGCAAAATRTGTTCATCGCRRAAGATATAATCTTCTTTYGAATGAAAGAARTACTGTGTATAAATATTARATGGTTAGTAATACAYGCGAATGTGCAAATCCCGGYGTTATYTCGAAAGATGTGATGCGATGTGCTATCCCCATAATACAWCGCACGCATCAAAAATGTGCRTTGGCCATATTTACATACTTGGTG…	TCGCGAGTAACGAGCACTTTTATAG	CGCGAGTAACGAGCACTTTTATAC	ACGCTGTTTCGTTCGACAGACT	AGATATCGCGAGTAACGAGCA	0.42
9207STP18T1	GTA0210723	Group6.23_171336	9207STP18T1_A03	A5	TC	T	C	ATTCCRTAATAAATTTAAARATAAGAAACATAGATYAYAYGAAAACGAATRTCTTGCGTCAAATTTTTTCYTTAAATCGATAATTTTCTTTCTCGCGCCATAAAACCATGATGCTTTGGATCAACGACGCCATTTTGTGTCTTACRCGATCGAAACATTCAGTCGATAAATTTGAAAATTYTGCATCGAATTAACGATAATTATGACTTTGTACGTTGAATCTAGCATCGAACACGTGAACWGAGCATSTTATATCGAATATTTTTCACGAGAAATGGGTATAAATRTAYGYATATCCTCGAYTATCTCGCATTCAAATGTTTCGAGACACTTGTATGAATATGGGACGCACCTTTTCGAATGTCGAGCTTCRCTCCGGCTCCCCTTTTCYTCACGGTT…	CACGGGCTCGATATACAGTGA	CACGGGCTCGATATACAGTGG	CGCTTATTTTCCACTGTCACACCG	TGATCGCGTGTGAATTCGTG	0.45
9207STP18T1	GTA0211241	Group6.23_858598	9207STP18T1_A03	B5	AG	A	G	TTCYRCGACAYACCCTTTCATCCGACCACGCCGAAACCGATTATCGTTAATCGTTTAAAAARRTTAGAARAARRTYCTCCAATAAWATTTWCAASCGAATATTAATYGAAATRTAAAAATAATTAGATCGAYGATATACGTTGTRTAATTTATRTGCACATCSATAATAGGGTTAAAYTGCGAGWTATAATTGRTCGCYRYAAGTTCGAAAAGTTATTCATTGTCGATTTAATTGAATTCCTCYTCRTCTCCATCATCGGTCTCTYGCCTCTTTAAGYRGTTCCCATCTCACGGCCGCAGGRCGACCTTGTTTCGCGGTGACYCATTTTTTCGAGACGATTCAATCGAGACAACGGRCGACYCCGCCCGCCATGGCCATCGAGCCGTGYACTYGATGAT…	TCCAATCGCGAATTCGATTCTCA	CCAATCGCGAATTCGATTCTCG	TCGCCGTCTCGCGAACA	CCTCTTGTAATAAATATCGCTTTCCAA	0.52
9207STP18T1	GTA0210614	Group6.37_337597	9207STP18T1_A03	D5	GA	G	A	AATAATCAAGCTCCTAATGGAAGTTTTCCTGAARTAGGAAAAGTTAGTCATCGAGACATGCAAGGTGGAGCTRCAAAAGGTCTTACATTGACAGCATTTACTCTTATTGCTTTCCTTGAAAATGCAGTAAGTATAATTTATTTAATATTATGAAAAAAAATTAAATTTAAGTTTTATAATAAAGTTTATAATAAAATAATAAAAAATATAATATATCATTATAATATAGAATACAAATGGAAGATATAGAAACACAATAAATAAAGGAATTGATTATATCGTTCGTAACATAAATGATTTAGATGATGCTTATGCTTTAAGTATATGCACATATGCCTTAAATTTAGCAAAACATCCATATGAGAATACAGCATTTAATTTGCTAGAATCTAAAGCTAT…	GCAGAAGGGGGTTTTGCG	TGCAGAAGGGGGTTTTGCA	ATTCATACAATTTAATATTTTTGATATTTACCTGTGTAGA	TGGTAAAACAAAGAAATGCAGAAGG	0.33
9207STP18T1	GTA0210693	Group7.12_389281	9207STP18T1_A03	E5	TC	T	C	ATTAAATGCAATACTTTTTTTAATRCATTTTTTATGTAAGAAATRTKTTTCAYAATAATRAAGTTTARYAAAGTAAAATAATTAATTGATTACGACAARTATAAAAATTATATTTSYCATAGATATTTTGYTATAGTTTAGAATTATAAAYAAWATAATTCATTCAAATTCATTTATGCTGATATTAATACATACAAAATATAATCCATATAACATATCACAACATATATCCAATATAACATCCATAAGACAATAATATTTATAAYTATAARGAATTTGTAATTTTGTAATTTTGTAATTTTGTAATTTTATTATGTATTTTATAATTYCAATTATAARRAATAAGTYAATCAAATRACAAATCYAAYAAAYCTTCCATGTATATTTTAAAGTATATTT…	CTTTTTCACAGAATGATCATCCATTCGAT	TTTTTCACAGAATGATCATCCATTCGAC	GCAATTACGAGCGTGATTGATACCAT	GCGATTAACAAATCGATCTTTTTCACA	0.34
9207STP18T1	GTA0210700	Group7.12_389343	9207STP18T1_A03	F5	GA	G	A	GTTTARYAAAGTAAAATAATTAATTGATTACGACAARTATAAAAATTATATTTSYCATAGATATTTTGYTATAGTTTAGAATTATAAAYAAWATAATTCATTCAAATTCATTTATGCTGATATTAATACATACAAAATATAATCCATATAACATATCACAACATATATCCAATATAACATCCATAAGACAATAATATTTATAAYTATAARGAATTTGTAATTTTGTAATTTTGTAATTTTGTAATTTTATTATGTATTTTATAATTYCAATTATAARRAATAAGTYAATCAAATRACAAATCYAAYAAAYCTTCCATGTATATTTTAAAGTATATTTTATATACTTATCTTATACATTTTAAAAATTATATYTYTATACTTGRAATMATCAGAAYAATA…	TGCTGAAGAATCTGACAATGTTTTATTCG	TTGCTGAAGAATCTGACAATGTTTTATTCA	ACGTTTGAAAATTCCAAAGTTTTCAGAGTTCA	CGCTCGTAATTGCTGAAGAATCT	0.34
9207STP18T1	GTA0210698	Group7.12_389353	9207STP18T1_A03	G5	CA	C	A	GTAAAATAATTAATTGATTACGACAARTATAAAAATTATATTTSYCATAGATATTTTGYTATAGTTTAGAATTATAAAYAAWATAATTCATTCAAATTCATTTATGCTGATATTAATACATACAAAATATAATCCATATAACATATCACAACATATATCCAATATAACATCCATAAGACAATAATATTTATAAYTATAARGAATTTGTAATTTTGTAATTTTGTAATTTTGTAATTTTATTATGTATTTTATAATTYCAATTATAARRAATAAGTYAATCAAATRACAAATCYAAYAAAYCTTCCATGTATATTTTAAAGTATATTTTATATACTTATCTTATACATTTTAAAAATTATATYTYTATACTTGRAATMATCAGAAYAATAATTAATCRTG…	ATTTCTTGATGTCCCGTAGGGG	ATTTCTTGATGTCCCGTAGGGT	GCTCGTAATTGCTGAAGAATCTGACA	GCACGTTTGAAAATTCCAAAGTTTT	0.41
9207STP18T1	GTA0210697	Group7.12_389375	9207STP18T1_A03	H5	GA	G	A	ACAARTATAAAAATTATATTTSYCATAGATATTTTGYTATAGTTTAGAATTATAAAYAAWATAATTCATTCAAATTCATTTATGCTGATATTAATACATACAAAATATAATCCATATAACATATCACAACATATATCCAATATAACATCCATAAGACAATAATATTTATAAYTATAARGAATTTGTAATTTTGTAATTTTGTAATTTTGTAATTTTATTATGTATTTTATAATTYCAATTATAARRAATAAGTYAATCAAATRACAAATCYAAYAAAYCTTCCATGTATATTTTAAAGTATATTTTATATACTTATCTTATACATTTTAAAAATTATATYTYTATACTTGRAATMATCAGAAYAATAATTAATCRTGTAAAAGTGCCATATYAAATTAT…	CCCTACGGGACATCAAGAAATG	CCCTACGGGACATCAAGAAATA	GCACGTTTGAAAATTCCAAAGTTTTCAG	CTCGTAATTGCTGAAGAATCTGACA	0.36
9207STP18T1	GTA0210701	Group7.12_389436	9207STP18T1_A03	A6	CT	C	T	TAATTCATTCAAATTCATTTATGCTGATATTAATACATACAAAATATAATCCATATAACATATCACAACATATATCCAATATAACATCCATAAGACAATAATATTTATAAYTATAARGAATTTGTAATTTTGTAATTTTGTAATTTTGTAATTTTATTATGTATTTTATAATTYCAATTATAARRAATAAGTYAATCAAATRACAAATCYAAYAAAYCTTCCATGTATATTTTAAAGTATATTTTATATACTTATCTTATACATTTTAAAAATTATATYTYTATACTTGRAATMATCAGAAYAATAATTAATCRTGTAAAAGTGCCATATYAAATTATCAAAACATATCAARVAAATATAYGATYAATAATTTGAATRATTGTTRAAAYAATAAACTAA…	CTCTACTCTACCTGAAAACCCATGAG	CTCTACTCTACCTGAAAACCCATGAA	CTCTGAAAACTTTGGAATTTTCAAACGTGC	TCTCTACTCTACCTGAAAACCCATG	0.4
9207STP18T1	GTA0210744	Group7.12_390797	9207STP18T1_A03	B6	GA	G	A	ATTGATTATCCGGAAGATTATGGAAAGAGAGTATTGTCGATRGATGGATATCAAAATATTCTCGATAAGAAGGACGAATTACTKGGAGAGTGGGAAAAAAGAGCTCCGATGGGATTTTATGGAACGAGGGGTAAAAAAATTATTYTTGATGCGTTGGAGGAACTTGATAAACGAGGCRTTATGGATTTTCAAATAGTGAGTATTTAATTATTTAACAAAAATGGATAAARTACCAATTCTTCGCGCYTCCATCWWCCATCAACGATATTCAAATTTTATRTTAYGYTTTATTTTATTTTATCTATTTTTTATTTTATTTYATTTCATTTAGTTATCTTCTGCTAAATATTGTAAACGAATAGATGCTGCGTGTGTATAATCGTGTATGTATTCCGTTCC…	GAATCCTTTAAACGAGCTCGTATGG	CGAATCCTTTAAACGAGCTCGTATGA	GCATCCCTTTTACCTCTCATCC	CAAGACGTAGAAAGCGGTAGC	0.45
9207STP18T1	GTA0210748	Group7.12_391014	9207STP18T1_A03	C6	CT	C	T	AAAATGGATAAARTACCAATTCTTCGCGCYTCCATCWWCCATCAACGATATTCAAATTTTATRTTAYGYTTTATTTTATTTTATCTATTTTTTATTTTATTTYATTTCATTTAGTTATCTTCTGCTAAATATTGTAAACGAATAGATGCTGCGTGTGTATAATCGTGTATGTATTCCGTTCCATRTACTGTTTAATCGTGTTTATATTAAAMACAGCAAATTTYAAGAGATTYAGRAAAATTTTGCAGGGTTTGCAACGTAAGAAAGATACRAYRTTCGACGATTATTTAGATTATRCGATTAATCCGTTTGATTAYGAGAAAAGRAGTACGGATTTTCAAGACGTAGAAAGCGGTAGCGAATCCTTTAAACGAGCTCGTATGRGTTTTCATGGGATGA…	GGGCACCAAGGTATCTGAAGG	GGGCACCAAGGTATCTGAAGA	CCATGATATTTCAAACAGATATGAGGAATCGAG	CCCATCGTGGATTCTTTTTACCT	0.38
9207STP18T1	GTA0206561	Group7.12_462664	9207STP18T1_A03	D6	AG	A	G	YAATATAAATTATARTATAAACRTAAATATTTCTTAYAGAGAAATTTCATTGTACCTTWATAATACCAGCAGAATGCATAGTAATACAATTCATAGGTTCCCTGCTTAAATGATATGTAGCTATACAAACTCCTCTAAGAACATYTTTATTCTTGCTTGTCATATAAGAAATTAATGGAGCAACTGCTTGTAATTGACCAAATTTAAARTTATTCTCTCCCCATTCACAGCAATGAGCAATGGCTAAGGTTAAATTTGCACGCAAATTTTCATCTCGCTAAAAAAGAAAGTAAAATAAYGAATAAAAATAAGAATTCGWAATAATTAATGAAATTTGCAAAATCGAAGATTTTTCAATTTCATCTATGAARCAAAGTGTTTCGAATGAAARTTTTKAAG…	ACCATTTCAGGAGAATCTTTCGCA	CCATTTCAGGAGAATCTTTCGCG	TGGCATTGGTGCCTTGCAT	GTGAGTTCTAATCCACCCACG	0.41
9207STP18T1	GTA0210582	Group7.16_24169	9207STP18T1_A03	E6	AG	A	G	RAGCTCATAATATAAAGAATACAGTCCTACGATATGRTCTTTCGAGCAATAACATCRGTTTAGGTACTYTATTTATGCAATATTCRAAATCGTTYGCYAGTTTCGACTTTAATATATTTATTATTCACGAAAAAAGTAAAAGACGAGCAATTACTTCYATAARTAAACAGATTATTAATTCAAACATATCTTCGAAATTATAAAAATTATCAAAAAAAAAAAGATTAAGAATTTCAATAGATAAAYCAAAAATATTTGAAGAATTAAAAGAAAAATTACAATAATATCATTAATATAATATAATATTCATATTTCATTAAATTTTTTGAGTTTATTAYTCGAGATATCGAATAAAAGAATAGGTATGATTTTMTAGAACAAGATCTTCAAGCATTTATT…	GATACTCCAGATACGGCTGATTTAACA	ACTCCAGATACGGCTGATTTAACG	TGCCTGATTCGCGACATCTCA	CGAGCAAAACCGAATTCCAAAA	0.38
9207STP18T1	GTA0210576	Group7.17_696177	9207STP18T1_A03	F6	GA	G	A	CTTTTATAATTTTYTTTTTTATTAATATTTGAAAYTTTGTTAAATHATTTAAAATAYYAATAATTAATATTTTTTTATTTATAATGATAAACATTCGAAAAAGTTTAAAATATTTTATAAAAATTTTYGTATATATTAATATTTTATATATATATATATATATGTATTTTGAAAAATCAGTTTATCAGTAAAAGAAAAACGGAGTCGTAAAAAAATACATCTGCGTAATTTTATTTTCTACAATATTTTTTATYTYCAAAGATTAAGTTAAATAAAAAAAATCTAGTCATAATTTATGTTATAGAATRTTYTTTRAAATGTATTAGAARAATGTATTTAAYAAATAAARTATAAAATRTAAATGAATAAATTAYTCTGAAGATRTYTTRTTTAAAATAT…	GGAAGGAAAATGGCCAATGACTC	GGAAGGAAAATGGCCAATGACTT	CTGATTCCCCCAACTCTCGA	TGCAGCTTAATCCAGACGAAATG	0.37
9207STP18T1	GTA0206584	Group7.18_243890	9207STP18T1_A03	G6	CT	C	T	TCGTGAGCCATAWAAAAATTAAGTGACAAACGCGAATACAGTAACGAAAAAGTGATCCRARTTTCTGTTTTTAATTCATTATTATCGACGTGGTACTWTTAATTTRTAGAAATTAYAGTGTTGGCAATATTAAAAATTTYAATCGCAATACRGTTATCAACTGTTACGGATATTTTTTCCGTGGTTTGTCGCTAGGYAGCGTGATATTTGYGAAGRGACAGCACCTCTCGAGGTGCTCGCGGTCAAAGTGGATTACATGGAGGAAACGAACATGATGGACTCGGTGCCGGTTTCTGCGTCAGGGTCAAAGACCGGGTTGCAACCACAGCAGGGGGTACCATACGATCTTGAGAGTGGGTTCGARCCTCAGACCAGAGCACGATCGCACACGTGGCCGCT…	GTTCATCTGGAGCACTGGTAATG	CGTTCATCTGGAGCACTGGTAATA	CCGACGGAATGCCTGGG	GTAGATCTGAGACAAAGTCAACCG	0.49
9207STP18T1	GTA0210619	Group7.19_76089	9207STP18T1_A03	H6	CT	C	T	TTTGCAATAWAAAATARATAAAKATAYTAAAGAAASAAATAWATAAACATACTTTCATCTGCTGTACGTCAATTGTATCCGGTTTACGTCGACGCATGTAAAGTTCATGATTGCCCATACATAATGCCAAAATTCGCTTGTTTATTTTAACTCTAGTGGCRAAAAAGACAAAATCTGGTGCCTTTTTATCAATTGGYTTGATTATAAATTTYTTTTCATTAAATGAAATATTTCTTATCTCAGACCATGGAAAACCGATTTTTGGTGTCAATTTGTCATCTTTCTCGTATATATTCAAACCCAAAGCATCAACACCTAACCATAGATCTGTACCCTTTTTRTTACGAATTTCAAAATAGTTTACTCCATACATTTCCAAATCCTAGAYACATAYATTAA…	GATCCACAACTCGTTGTGGC	TGATCCACAACTCGTTGTGGT	GGTACGCATACTGCTGGTTTTTTGA	CCCATTCTTCTTTGCTCATTTTATGTT	0.41
9207STP18T1	GTA0211272	Group7.21_1095007	9207STP18T1_A03	A7	GA	G	A	AGTTATTTCCTGCTTTTTTGAATCTACTTCTCGATTCTAAGCATTTTGCAAGATCTAAAAATAATCCATAAAGATYCATTAAGAGTTGCAAGAATCTTAAATATAGTCAATCGTCAAAGAAGGGGTTAATGATAAATCAAATAATTAGTATTCGTGTCAATAAAATTTGTTRATTCRTAAAAMTAATCTTAAAAAATATTTTAAAATTTTAAAATTATAAAGTAAAAATTAATTTTAAGAAAAATATAARAAATTTTGAAAATTAAATTTTAAAACGTGACGCCAAAARAAATTTCCAYTAAGGRAAAAAGAAGTTAACAATCATCAAAAAGATATAACATTTTTTTTTATCAAATATRATTAAATTTTATTGAAAAAACAATAWATAATTATATAATT…	TTCAAAATTGTCTACCTTCCGTTTCTTATTAC	CTTCAAAATTGTCTACCTTCCGTTTCTTATTAT	TTTTTCTTTTTTTCGAAATAAATAGACGCTGAAAAATTAA	AGACGTGTGATCTTTCTTTTTTCTTCA	0.25
9207STP18T1	GTA0206678	Group7.5_300027	9207STP18T1_A03	B7	CT	C	T	AAAACTRTTYTAAAATTTTTGCCAKTGTCRTCCAYAATCYAAYTTYTTYYCTTTTGTCACAATTGCGATCACTATTATTATCCAAAGTYTGACTCTTTCTCTTCTTATATTTGTTATGGTAATATRGTGAGCGCTCTGTTTGAAATCAAGATCGCGTGGCTTTAAGCCATTTCAAACACAAATCTCGAAGATTTTTTTATTTTTTTTACTCGTTATTATTCTTGCTACAGAATTGTATAAATAATGCATGATAGAAAACACTTGGTATCACGAACTGCGTGCAAACTTTGTTCARTGTTTCYTTTTTCTTTTCCTTGYTGCAATTATTCTCGATCGAGAATATTTCAAGAATATTTGAAAAATKATAATATAACCATTTGTTACGATTCGTTATAAATT…	AGATAATTTATCCTCGGATGTGATATTCTGC	GTAGATAATTTATCCTCGGATGTGATATTCTGT	TGTCGCATTATTGATAATAGAAGAAGCAAATACGA	TCGTAGATAATTTATCCTCGGATGTGA	0.33
9207STP18T1	GTA0210587	Group8.11_436848	9207STP18T1_A03	C7	GA	G	A	GTTGGTGATCAAAGTTCTGGTAAAACATCTGTGTTAGAAATGATTGCCCAAGCAAGAATATTTCCCAGGTACTGAAAATATATTTAAAAAAATCAAATTTTATTGAATTTTCTTAATTATTATARTTTTATTGTAGAGGRGGTGGTGAAATGATGACAAGAGCACCTGTCAAAGTCACTTTAAGTGAAGGTCCATATCATATAGCTCAATTTAAAGATAGTTCAAGAGAATTTGATTTGACAAAAGAATCAGAATTAGCTGAATTAAGACGTGAAGTAGAATTACGTATGAAAAATAGTGTTAAAAAYGGTAAAACTGTTAGCCAGGATGTAATTTCAATGACAGTAAAAGGACCAGGTCTTCAACGCATGGTTCTTGTTGATTTRCCTGGTATAATTA…	TCTGTTACATTACTCCTTTCAGCATCC	ATCTGTTACATTACTCCTTTCAGCATCT	GCCATTATTCTTTGTATCCAAGATGGTTCTG	CTAGGATCCATTTGAGCAACAAGA	0.39
9207STP18T1	GTA0206568	Group8.14_172051	9207STP18T1_A03	E7	CA	C	A	TACTTGTGATATTGTGGTCGATRTTGGTRAAGAATATAATCCTTGCAAGCATCGTTATGACCATCATATGARGTATTGATTTTTAGCTTTTTATATTTTAGYTATTAAAAAAGAAAAATYAATATGAAATAACTTAATTTTCTTTATAAATTAGAGATTTTAATGAATCTGTAAGTAYGATTATTAAGAAACCAGGTCATGATTGGAAAACAAAACTAAGTAGTGCTGGTTTAATATATTGTCATTTTGGTCATGAAATYATCAAGGAATTAGTTCCACAAGCAAGYGATGCTGACRTAGAAATAATTTTTAAACATATTTATAATACATTCATTCAAGAAATTGATAGTATAGATAATGGAATTTCTATATRTARTGAAAATACTAAGTAAATAAYTT…	TGGAATTAACTGGCCAAGATTTTGTC	AATGGAATTAACTGGCCAAGATTTTGTA	CGTTTTGCAACAGCTTCTTCTACGA	AGCAATGGAATTAACTGGCCAA	0.35
9207STP18T1	GTA0211255	Group8.14_41375	9207STP18T1_A03	F7	TC	T	C	GAGAATTTTTAAATAAGAATTTTTTAATTTTTAATYAATTTTATAAATAATTAAATCTAATCCCATCAGATCAACTCATATCATTTAAGCAAACATTATTATATATTAAATTTTTTCTTTATATGTGTATTATCAATATTTGATGTTTTAGATTTTGATGGTGGTCCATGGGGAAGTGGTAATAATTTTGATTCACGCGGAGGAAGTATGGGAATGAGAGGAGGTTTGGATATGAAARGTGGAAATTTCAGAGGTAGCGGCGATACATGGGGTAGTAATTCCGGTATTCATAGTATACACATGCGTGGTTTACCATTTAAAGCTACCGAACAAGATATTGCTGATGTAGGTTTTAAATTCATTAAATCATAATACTTCTCTCTCTCTCTCTCTCTCTCT…	CCAAGGTTAATTAAATTTAATTGTCATTGCAATTAT	CCAAGGTTAATTAAATTTAATTGTCATTGCAATTAC	TGACATATGACTTTTATCCTGTAATAACATAATATAAAAT	GTCCAAGGTTAATTAAATTTAATTGTCATTGC	0.2
9207STP18T1	GTA0210597	Group8.21_905420	9207STP18T1_A03	G7	CT	C	T	CCRTTTGCAAAARAAATRCRAAAATACAYGCGTAATTYAAYATTTATCRTTAGCTTTRAAATAAAARTATAACCGAYCGCGAGTCACATCGAAATCTCGAATACGCGTTACGTGTCTTAACGGATCGATTTYCAAATATCTGTTCTCRTGTTATTCGTGGATGGAKTACGAATTYGATTAGCGYCTTTTGAAACGATAATRATRATAAAAAATYGRAGAAAAGAAGAATATTTATAATCTTAAAATAAAAATAAAAATTAACGATACGATTCGACGAACCGGRTAATTCYCTTTCTCGAAAACGAATCGAAYGATATATGGAAAAATAATTAGGAATCGTCGAGYAATTTGTACGTCGTTYRWTYCTCTCTYCGTYTCTATCTACAATRATATCGATTA…	AGATTCATGACGTACAACGATCCTC	AGATTCATGACGTACAACGATCCTT	GTTTACTCGCTGACTCGCATCAC	GGAACGTGAAATCGAATAACGC	0.43
9207STP18T1	GTA0211247	Group8.5_414227	9207STP18T1_A03	H7	TC	T	C	CTTCTGCAAGAAGAAATACATGTARCTCGTTCATCTATTGATTACGAGCATGATTAAATTCTTGAACTTACAAGATTTTTAAGAATTTGATTTTTTTTWTTTTTGTCTTTTTTTGCTTTTTTTTTTAATATTCTTTATTTTTCTTGAAATTGGAATTTTTTTACTGTAGAATTTGGGAATCATATTTTATCCTATYCTGGAAAAAAATTGAAACATTTCAGATTATATTGAATTCTATTAAAAAAATATTTGCTTTTTCTTGAGATTTAAATTTAGATTTCTTTTTCTYATTATTTTTTCTAATCTTATTAATTCTTTTTAATAGAAGCTTTCAAATATTTTTTTATAGAATACTATTATATATATATATTTTTAATTATACTATCTAAAAYTAATTGA…	CAACCACCTCCAGGTTATACCA	CAACCACCTCCAGGTTATACCG	AGTGCGCTGCTAAGAGCAT	GCTGCCACCTATTCCACC	0.48
9207STP18T1	GTA0206677	Group8.6_1223926	9207STP18T1_A03	A8	GA	G	A	TCAAAAGGCTATTTGTTACGTAATTAAACACTTAATAYCTATACTCACGAYGATRCGTATAAATTTATCGCGAATTTTATTTTTTCAYTCGATATTATTCGTAAATTACRTAAATTTAGTAGTATTCGTCAATYTCGCTTGTAAACAGGATRTTTAAGCAACCTATCAAGTGAATTCTCTCCGTTTATAACTAAAAARGCAGCGGACTGYGCAGCTATTTTAAGAGTTCTAATTACGAGRACGCGGATGATTACTGTAATCGAGTTTGCGGCGAATTTATTCAGAGGYAGCGGACCTTTTCAGTGAACCTCGAGCCCTTTTTCTTCGTGGACARGGCATTTAACCGAGGGCGGGACGGGGTAATTTGTCTTTTATGATGAATAGTGGCGAAACGAGGTT…	CGTTTATCCGCCATCCGAAC	ACGTTTATCCGCCATCCGAAT	CTCCCTTTTGGATAAGAAATGCCGC	TGCACGATACGAGAAATTGCTAAA	0.53
9207STP18T1	GTA0210583	Group8.6_269758	9207STP18T1_A03	B8	AG	A	G	AAGAAGAAGAGAAACAGTAATGAAGAAGAAATAATTATAAAATTGTTTTAAATTAAATTTTGATGATAAAAGAAATATATTCATAAAGAATAAAAAATAAGAACTAAAAAGTAATTTTGTTCCAGTAAATCAATCTAAAATTATTTTTATTTCATTTCATTGTAAAATTTAATATAATTATAAAATTGTAATTGTAAATAGATATAGATACTTGAAAATTATATATATATTTTTTTTTTCAGTAAAATTTCTTTCGAAATTAATATAAAGCTTTAACAAGGAAAAAAAAAGRAAAAGGAAAAGAGAATAGTTTCCTGACAGCTTCTCAAGGGGGACACTGATGGCACCTCGTTTGGAGGCAAACTTTTTTTCACGAAGATTCAGTGCGGCAATAAARAC…	TGAAATCATAGATACTGCTAAAAGTTATTCTCATCA	GAAATCATAGATACTGCTAAAAGTTATTCTCATCG	GCCGGGGAAGATATCGTACCT	ACTATGAAGGAACCTCTACTTTAACTAACT	0.32
9207STP18T1	GTA0206557	Group8.6_422610	9207STP18T1_A03	C8	GA	G	A	AAAAAATAGACATRTGAYAAAACAGTTTAAAGTAGATACGATGTRATTAGAAAAGATTAAAAGCATTCTTTTATAAGAATTAAAAACTCTATACTCAGTAAAGTATCATGAAGTATCATGAATTCATGAAATTCTTCAAGGAATTCGTRGAATTCTTTATTTCTTTATCTATAATTCTTCATTTTTTAAATAGAAAAAAGATARAGAAACAGCATTTTTTTTTCTAAYTTTCTGTRATGAATTCTTTAAAAAAATTCTTTAATTAAAATTTTCATTATTTTTATTTTTTTYATTGATTAAATATCTATTYTAAATATTTCAATCATTTCTTTAAAATATAAAATAATATTAATATAAATATATTATTTATAAAAAAAAAAACAAAAARAAGAATATAAY…	GGCTCACAAATTGACAGCTTCC	GGCTCACAAATTGACAGCTTCT	TCCCACGTTCTCCAATCGCT	CCGATGATGGATCTCCTCGT	0.46
9207STP18T1	GTA0206595	Group8.6_422643	9207STP18T1_A03	D8	CT	C	T	AGATACGATGTRATTAGAAAAGATTAAAAGYATTCTTTTATAAGAATTAAAWACTYTAYACTCAGTAAAGTATCATGAAGTATCATGAATTCATGAAATTCTTCAAGGAATTYGTRGAATTCTTTATTTCTTTATCTATAATTCTTYATTTTTTAAATAGAAAAAAGATARAGAAACAGCATTTTTTTTTCTAAYTTTCTGTRATGAATTCTTTAAAAAAATTCTTTAATTAAAATTTTCATTATTTTTATTTTTTTYATTGATTAAATATCTATTYTAAATATTTCAATCATTTYTTTAAAATATAAAATAATATTAAWATAAATATATTATTTATAAAAAAAAAAACAAAAARAAGAATATAAYGAATTATTTAAAATGATMTATCTACTYTGATTA…	CCGATGATGGATCTCCTCGTG	ACCGATGATGGATCTCCTCGTA	CAATTTGTGAGCCGTGGCGA	TGCAGTACACCGATGATGG	0.53
9207STP18T1	GTA0211271	Group8.6_427376	9207STP18T1_A03	E8	GA	G	A	TTTTTAAATTTCATCTGTTRATAATATACCTAATAATAATAATAAAATTCTTRGAGTTTTCAATTACAGTTGTTCTGTCTTTTTTTATTAGTGATCATTTCTTCAAATTCCTAGTAACAGCTTTATTCTCGTTCAGCATCTGCACGAACCAGAAAGGGTAATTGGTCAATCAACGTATCGAGGTTTACAGATTACACGTTCCCTGGTTATTTAGAAGATACCGTCCTTAAGGTATTTCTTGCGATTCGGTTCGTTGGTTAGGTGCCTCGCAAGCAGGAAATATCAATGTTTTTTCTGCATTTTCTTGACCGAAGTTTCAGTTAAAAATCYCACGGAAGAGCCATGATTTATATCCTGCTAGGTAGCRCTCTGAAATTGCTTGTTTTRCTATCTTATTTC…	AAATCCGATATTCATTGAAGTTTTAACTACTAGC	AAAAATCCGATATTCATTGAAGTTTTAACTACTAGT	AGCATTATACTTCAATTTATCTCTGTATATGTGTATTATT	ATAAAAAATCCGATATTCATTGAAGTTTTAACTA	0.2
9207STP18T1	GTA0210588	Group8.6_552077	9207STP18T1_A03	F8	CT	C	T	AACATTTAGATGTTGCTGAACTTAATGGTACCAACAGGAAGACTTTATTGACTGGTATAGCTGATCCACGTGCCATTGTTGTTCATCCTGGTACGGGMTATTTGTATTTCACTTCATGGCATCTTCAGGTAATTTTTCTYGATYTCAAATTAAATATATAAAACTTKAAAATATCAAATATTATATTCAATATAATAATCATTTTAACTTTCAGGCTTATATAGGAAAAATKGGAATGGATGGCAGTAATTTCACAAGGATTCTTACTTGGGAAGATGATATAGCTTGGCCCAATGCTTTGACTATTGATTATTTYACTGATAGAATTTTTTGGGCAGATGCTCATTTAGATTATATTGCATTTGCCGACTTGGAAGGYCATAATAGACGCAAAGTTCT…	ATGAGAGCATCCACCATTATTTTCATTG	CATAAATGAGAGCATCCACCATTATTTTCATTA	TCATCCTTTGAGACAATTACCTTACAATAATCCTT	ACTTGCAGGTGGTGAAATTAAACA	0.34
9207STP18T1	GTA0206585	Group8.6_561120	9207STP18T1_A03	G8	CT	C	T	TGGTACGTGTATRGGGAATGGCTGAGGAATTGTTATYTGTTTTTCTATTACTTTTTCCATWGARAATGGTACYTTCTTYTCTATTATTTCYAYTGGATGATGAATATTTTTTTCTASAGAATATGATTGTGGTACTGACATTAAAAAYTTTTGTTCAGTTGGTAATTCACTTGTAACYTTCGTTAAKARAACTTGAGAYAATTCTTGAGTTCCTTGAAGATTTTCCTGATTARTCAAACTTGATAAATTATCRATTCCTCTTGRTTGTGGAACAATRGAGATTGGTTTTTTYGGTATCTCATARTTATTTTGTTTAACATTAGTCTCAGGATATCCTTGAAATCTAGWTTGTTTAATTATTATTTGATCATACTGAGCAGTATTTATTTGYTCCTTAAY…	TATACATTAATCTGACTTAGTTTTTGATCTTTGAAC	TATACATTAATCTGACTTAGTTTTTGATCTTTGAAT	AATATCTTCAAGAAGATTATAAAAAACCTGTGAAAAATCA	ACGATTACGTTCTTGATTATTTGGAGAAA	0.24
9207STP18T1	GTA0211278	Group8.6_624107	9207STP18T1_A03	B9	AG	A	G	GATGAATCACGAGCAATCGGAACAAAACGGGCGTAGAAGGAACGATTCCGACTCGAGCGAAGGAAGATTCTCGAGAAACTCGGAATCGGAGAGATCCTCGATCCCGCGCTCGAGTTCGGTCAGCGTGGAAAGATTTTCCATGAGRGCGACTTGCGGATCGTCCGACTTTTCAAGGGCGAACTCGATCTCGAACGARAGATTCCATTCGTCAGATTTCTCGATAGCCGTGGCCAGTGCCAGCTCGAACGATCGCGTTTCCGTGCCGACGTCCGAACCWTTTTCAATWCGAAACCTCGACTTCGTTTCGTTTTCTTTACCGACGAGGACCGATTCTAACGAAAGATTCTCGGCCCCAACCTCGGACAGATGTTCCGAAGAGCGTTATTCCGACATGTTCTC…	GTCGCTGCTCTTACGTCGT	TCGCTGCTCTTACGTCGC	GTGCCTCTGGAGGATGATCCTT	AACTTACTGGACACGTCGC	0.55
9207STP18T1	GTA0210573	Group8.6_695232	9207STP18T1_A03	C9	CT	C	T	GATAAAATGAWATTAAAAATTATTAAAGAAAGTTATTATCAATCATATTGAAGATTGTTTTAATTTCATTCTATTTACCTRTCTCDGGAYATTTTCGAAAATAATCAATTGCATTGTCATTGTTGTTGCTATTTGCATTGAACAAATCCTTGAGAYTAGTATTTAAACGAATGAATCTTTGTCCTATRTTATATGTTGAGACAGTGTATTGAATTTCTGTCGAAATAATTACTGTATACATGAAATATAGAGGTGCATAATTAATAGGACCTTTGCCRGTCATCGCTTTATTATCGACTTTTGTTTTACGATTCCACGTGTAAAAATCTATAATTGAATTGAACCAGAGATAACTTAGGYTACATATTGTTAGCACAATCGTGAATCTTCGAGCCACTT…	CAACTTGTAGTGATGTGCTTGGG	CAACTTGTAGTGATGTGCTTGGA	GGAGAGCCAACAATACAAACCACAG	CTCGAACAGCAGTAATCGCA	0.43
9207STP18T1	GTA0206683	Group8.7_1920076	9207STP18T1_A03	D9	CG	C	G	AYGGRGCTAATCTGCTACGTGCTTTACTTACCTGTCAAGAAATTAGCATATTATCTGAATACCGGCTCTCTCCYCCCCCCCCAGCCTCCTTCTTTTCTTCCTTCTCGRTGCCCGGCAACTCGGGTTCCTCCTTCTYTCGCTTTCYTYCCCTCCGCCACGCTACAGGACCCACCCTTTCCACTCTCCTCTCCACCCTTCRCTCGAAAACAACAACAAGMATTTTTAAACGATTCGATCAAGGGCAAACTTCTTRACACGTTTTCCAACGTTAATGCRTTRTATAGATCGTTCYTAYARTTTCGTYCRTCAATTCCTYGATCGATTYARATCCRATCCTCTCCTCAYTCCCCTTTTYTTGCTGCAAAATTWTCRACATTAGAARAAATATTTAYTTTCTTT…	CGTCGGCGTAAAAATCCAGC	CGTCGGCGTAAAAATCCAGG	ATGATCCGAGACGAATCGGGG	AATCGGCTTCTTCGGTTCTTAAA	0.5
9207STP18T1	GTA0210598	Group8.9_1093963	9207STP18T1_A03	E9	CT	C	T	TTAATTTGAGACAGTAAGTTAAAAATCCATTYTACGGGATAACAATGTTGTATTAAATTTTTTTCATGTTAAAATCATATATATATACATATATATGTATGTATATATGTATGTATGTRTGTATGTATGTATGTATGTATTCGTGCTATTATTGCTATTTTTCATTTTTAAGATAACTACCGCCCTCCCCTCTCTATTAGAATGATGGGCTCGTCCAATGTTTTCATCTCTYATCATAAAAAATTTTCGTGCAAWCAGTATATGTTGTAAAATATTTTGTTTTCAAAGAATGACAAAAAATAGGAATTTTTTTTTAAGTTAYATATGAAATTAAAATATATTGAAATAAACATAATAACAGTAACTGATTTTTCATATATTGTTTGGATTCGGCCATTT…	TGGTCGGCCATGTGTATAAGC	TTGGTCGGCCATGTGTATAAGT	CGGTCACGTGGTTTTACCGC	TCCTTGTACATATCCCTTGGTCG	0.45
9207STP18T1	GTA0210725	Group8.9_1355613	9207STP18T1_A03	F9	GA	G	A	ATYAGCGTYGATTTGAATRCATAYGARCCTCATCTTTTAGCYGGYACTATGGCTCATATGATCGGCCACAATATAGGAATGAGCCATGAYGATGGAAGTTAGTTTCTACTCTTGCAAATATATAYTTTYTTTAATTAAWTAAYGTTCTGACSAATAARTMTGAAATTCARTARTATCTGAATTYRAYAGAATATTTGAARAARACATTCTATYWGTAAYYAYTCTTATATATAARTGTTTAGATATTTATRYAAAATGTAACAYACAAAATGTTTCAATTTTCATTATAATGCTTAAATKAAACGAATCTTTATTTAARTTTCATTTYTTTWWAAATTTAATTTYGCATAAACATTKTGYAATTTATTCATAAGAATTYATTTATATYTGATTCTTTYT…	CCGTTTCCGCTTCTTAACACC	CCGTTTCCGCTTCTTAACACT	TCAGCCGTACACGTTTTCCGA	AGACAAAAGCCGTTTCCGC	0.42
9207STP18T1	GTA0210638	Group8.9_628490	9207STP18T1_A03	G9	CT	C	T	TTCTATTCTTCTATTTATCATTGGAAYGCTGTTATAATCTTATTTATAAACATTTTTTTTTTTTTTCAAATTTTATTTGAGATTTTTATTTGTGATTTATTTTTATGATTTTCTATCATATTTTTTTTTAATTTATCAAACTCTCATTCCTTCTTGAAAATTTTTTCTAAGCAAAACAATTTTATATGTAGTTTTATGTAATTTTATTTAATTTTTAATTTAAATCTAATATTATATCTAATATTTATAAATAATATAATTTTAAAGTTAATAATTTTTATAATAATTTTTATCTATTAGGTTCATTGGTTGCTTGAAAATTATGAAACAGCAGATGGTGTCTCTCTTCCAAGATCCACTCTTTATAATCATTATTTACGTCACTGTTCTGAAAATAAA…	GAGGTGTTCCATCTTCATTTAGCATG	CGAGGTGTTCCATCTTCATTTAGCATA	TCGCGTTAAACCTAGTTCTCCTTTGG	TTTGTGAATTTGTATTTTGTTGTTGACGA	0.43
9207STP18T1	GTA0206665	Group9.1_250272	9207STP18T1_A03	H9	CT	C	T	GCCATTTTGTGCTCATTGAGAAGGATAAAGACTTCGTGAATGACGGCTTGATTCAAGCTGAATAATTTTCGTGTAATTATTGTTCCTTTGTTTTTTCCTTCGCCATTTGTTCGGCTTTGCCGTGTTAAACAGCGTTGATGATTGGGATTCCGCGTGACGATCGACATAAGATCACGGTTAAAATCCGCAACAATATGAAACGGAGCTCTAGTCGTGACACTCCTCCTCCACGCGTCAAAAGAAGCAGATCATCGATGGGACGGTAAACAATTTTATAATATATTAAATATTTTTACATTTTATTTAAATTTTCTTTTTTGTATAGTATTTTTTAATAGATTTTTTTTTTTATGTATTTTTCATTTCATCAAACACATTTTATAAAATCATTTAAAAATA…	TGAGAACTTGATTCTACATAACGAGCG	TGAGAACTTGATTCTACATAACGAGCA	TCCTCCAACACGTGCCTCTT	TCTGGGTGCTCTTAAATAATCATCTCT	0.47
9207STP18T1	GTA0210718	Group9.1_283209	9207STP18T1_A03	A10	TC	T	C	CATGGTGGATGGTAAACCAATAAATCTTGGTTTATGGGATACAGCAGGTCAAGAAGATTATGAYAGATTAAGACCATTGTCTTATCCTCAAACAGATGTTTTTTTGATCTGCTTTTCTCTCGTTAACCCAGCCAGTTTTGAAAATGTTCGTGCAAAATGGTATCCAGAAGTACGTCATCATTGTCCAGCTACTCCAATTATTTTAGTAGGAACTAAATTAGATTTACGCGAAGATAAAGAAACAATTGAGCGATTAAAAGATAAGAAACTTGCACCAATAACATATCCTCAGGCATGTATTTGCTTTATATATTATCATGTTATATATCTATAATTATAATAATTTTAAAATTATAATTTATTAAATAGGGTTTATCCATGGCAAAAGAAATTGGTGCT…	CGGACTTGATTGCAGCAGGAT	GGACTTGATTGCAGCAGGAC	AGATGGACCGTATAACGGGGTTTT	TGCAAATGTACTATTTTTCCTCCGA	0.4
9207STP18T1	GTA0210570	Group9.10_1255842	9207STP18T1_A03	B10	TA	T	A	AGCGCRGGGAYACGAAGTGATTGTGCKGAGGCCTCGTTCTCGAAGAGARAAAGAGAGAGWGAGAGARAGGTTAGRAGRTMTCTTGAYGGAGACGAGAGRGGCRTTTGAGGGGAGATAGAGAYGTTTGGCGCCATCTATGCRCAGTTACGAGGAGAATGRCTAGGATGATTGGCGTAGTTAGAGGTTAGGATACGTTYGGTRTGATTAATGGGCAAAGATAGATYATTATCCGYCGTGATTAATGACACGAATGAKTTAGTGCAGTCRTTAATAATTATATGAAAATAATTTAGATTATTARCATATTATTATTGTAATTGCGCTTCTAAYAACGATCGAAATTCTAATAATAATAATTTCATCYAAACGAGAAATTTRAAGAAATTGATACGCACGAAA…	AGCCGTCATCAAGCTTGTACA	AGCCGTCATCAAGCTTGTACT	GGAAGCCCGCCACCAA	ACGACGTTAAATTTTATTGCCAGC	0.57
9207STP18T1	GTA0206606	Group9.10_3326325	9207STP18T1_A03	C10	CT	C	T	TTGAAAAATTGRWATTAAYATTCGACTGGTAATCCAYTCGATTCTTTTCYCTTCTCTTATAAGYTYCCYTTTTGATATGAAATCGTACTACGCACGTGYTACGTCGATAGATGASCCGCAGTTCCAAGGTTCRWACATTCACATTCACGAGYTTTACATACGRATACGCGAGGAGGAATAYGCGATTCATCGTSAAGYCGTCGATAAATCAGTTTTCGAGCCGTGTAACGCGARCAATCCTTGYGTCAACCCRTTAATCTTTCGGYCGTGATAAATCATCRCTCACTTCCACACTGCTTACGATCAATTTCTGRCGACGCTCARGTTGCGCTTATTATTTTCCAGTTAGCTCGTATAACCCYTTGGAAGCGACAACAACTTCTTCGTCATGATCATACY…	TCTCGGAACTTGCGTCTTACC	CTCTCGGAACTTGCGTCTTACT	TGTTCGCAAGAGGAAAGTGGA	GAACAAGTTTTCCAAGCAAATCCG	0.48
9207STP18T1	GTA0210620	Group9.10_3402049	9207STP18T1_A03	D10	TC	T	C	AATTTCGATATTGGACTRGTTTTCCGATATCCGAGCGTGGATATACRATATCATTTTGCGAGCGTTGAAGCTCGAGCAGCTGGGAATGTCGCTTCGAACRATYCTTGCCCGGGACTTTATTGAAAACATCGCGRAATCGCAATTTTGGTTTTCATTCCRGTATTCGATTCCGATTRRACACCGAGAACGAGCCGCGAGCTTGTAATCCTCCGCGACAAAAATATTCGACGATCGCGGGTCAAAGGTATTTTATCCTTACGATGCGCCACTCGAGAACGCTGTAMATTCGATGGAAATCTCGGTGTCGCGATTTTACGAGAATCGATCGTGCYTCGATCRAKTTTAAACGCTTGGTCGATATCAAGRGGAAACGATYGAAAATATTTCTTTTAYCCTCTC…	TCTCAAGATTGTCTTGCCGGT	CTCAAGATTGTCTTGCCGGC	CGTATATTTCTTTAATCAGTGGTCGGCGT	TCAGAATCAGAGGTACCTCAATCTT	0.43
9207STP18T1	GTA0210605	Group9.10_3446662	9207STP18T1_A03	E10	CT	C	T	GCGCCAACTTTCGCCGATCGCAAAGRGTGAACCGTTATGTTGCACACGGCCTRCACGGYTATCGATCCGTCTGCTTCCTCTGTTCGTCGTCCAGGCGGAAGCCAGACGAGCCGGATTTTGCAAAAATACYTCGGCTTCGATAGCTTGCGAAAAGTTAATGAACTGACAACAARTAGAGAGAGAGAGAGAACGAGAGCGAGAGCGMGARAGAGAGAAGAGARAAAATAAAAAGAAASRAGAACGAAAAGAYCTTGAAAATAATTTTTAAACGGAAAGAGATAATTGAAYGAYGRAGRAAATCRTTGGAYGYCGARGATATTTAATTTCTCAGATATCRTTTYCATTTTCCATTTTAATTTTCGYGATTTTTAATCTAGTRACCGWATAAATAAATATTTC…	CTGGCAATCGCGAGAACTG	AATCTGGCAATCGCGAGAACTA	GACCCAAATTCGCTCACGATGG	CAAATAATGATCAATCTGGCAATCGC	0.51
9207STP18T1	GTA0211280	Group9.10_676251	9207STP18T1_A03	F10	TC	T	C	GTCGAAAAAAAATATTAACGATAARCAAAATTTTTATAAGGTTTTTCTAATGTTTCTCTTTCGTCACACGCTGTACTCTACCGTTTTTGTCTACCGTCGTTTTTTTCTTTTTTTTTCTTTCTTTTTCCTGYTCGTTTCTTTACRTTTCTCTTGATCTCGTTCGCTTGCGTTTCTTTTCTTTTTCCCTTTCGTTTTTCTTTTCTTTTCTTTTCTTTTTTTTTTTTTTTTTAGTTAAAAAATAAGTTTTTAACTACTCACGCTAAAGCTATAACTACGAAGTCGAGCCAATTCCATGCATCTCTAAGATAGGTAAAAGGCTGCAGAATGAAACCCCTCGCCATCACCTTAACGGCGGACTCAAATGTGTAGATGCCCGTAAATATCACTCTGAAAATAACA…	TCATATTTGTTTGAAAAAAATTCTTGGAAACAAATA	TCATATTTGTTTGAAAAAAATTCTTGGAAACAAATG	CAGCGATGACACTCACTTGGC	ATGAATAAATAAACGGCAAATTCTAAGTTTCA	0.29
9207STP18T1	GTA0211283	Group9.10_681123	9207STP18T1_A03	G10	TC	T	C	TGGAAGCATCGGGAACATCTATTCCGTGTCTAGTCTGAAAAGCAGCTATGGCGACTACTAGTCGTACAGAAGGCGCTGTATATGTACATGTTATATATAYATACATATACGTGTGTACAGTACGAAATTGGTGCTAAAAGCGGGTCGTGAACATACGAACCTGGATAAGGTCCATGTGATCTGCTCGTTTCCGCTCCCTCTCCGCGGAATTTTCTGCCGAGTGATTATTAGAAATTCGACGTATGCCCACCTGCCTTTCTTTACTCTTTCCTTTTTCCCGCCCCCCTCCCCCATTTTATTCGCCCTGCCACTTAACTCTATTGTCGTTTGGATTTCTCAAGGAAAAATGCGAATTTCCTTTCTCCTTTTTTTTCCTTTTGAAATTGGAATAAAGATRGG…	CATGTATGTGCATCTATAATAAACCTTCACAA	CATGTATGTGCATCTATAATAAACCTTCACAG	ATCTGGAAAATATTTCGTAAAATTCCAATAGATAATAATA	TTCATGTATGTGCATCTATAATAAACCTT	0.25
9207STP18T1	GTA0211276	Group9.10_684474	9207STP18T1_A03	H10	CT	C	T	CGATAAAAACTACTTAATGATTTATGCAACACGAAATACATCATCTAACTACATYTTAATTCGAAGTATGATTTCACTTAAAAAAAAAAAAAAATCTTAAAGATTATTAAACGAATGAAAAATATGGCTGAAAATATTTCCTTATCAATTAATAAATAATTTTTTAATTTTTCAACTTAATCAAAAATCTTCTCGTTTCGATCGTATTTCCTAAAAGTCCAATCTAAATTTCTCATAARCGAAGAAACTTTGCACGTTTGATATACCATCTCGTCCAACTTGTTTCATCAAGCACCGTGCTATATATTTATGCATAATTTTTCAGCAAAGAAGCCWGTTCGAAATATATATAATGCGTGTATCGTAATCTTGCCACCGAACGAACGATTTTCGTTTTTC…	AATTATTTGCTCGAATTTCCTCCGATG	GAATTATTTGCTCGAATTTCCTCCGATA	TTCATTGTAACATTCTTTTTTTATCTCTCTCTCTTTTTTT	TTGCACACGAATTATTGCCGA	0.28
9207STP18T1	GTA0211270	Group9.10_845383	9207STP18T1_A03	D11	GA	G	A	AAAATCGAATCCWCGATAAAAATTCACGGTTTAACGCGCTGACAATYAACTTCCGTATTCGCTATCCGACGATCGAAACGCAAGAAGAATRACGATTCTTTCTTCCCGCAGAAAATGTCGTCGCTGCGGACGCAGTCGACCGGCGGCGGTGTCCTCGGTTTGAGCAGCGTCGGCTCGGATCGGACAGGCGCCACCTCGACCGCCGCCGGTTCCCACTCSCACTCGCACAGGAGCAGGCACCATCATCATCACAGGAGCAGGAGCGCGCCCAGGGCGCCGGAGAAACCGCCCAGGAAGCGTCATCTTAATCCTGGCCACAGCATCGCCTCCATTCCCAGCCAGATTAAGCTCTCGATGCTCAACAGCGGCCTCATCTCTTTCGGTGAGACTCTTTTCACG…	CGCGCAAGCTGACACC	CCGCGCAAGCTGACACT	TCGTGATTTTGATCGAACGAATGTGT	CGTTATTTTACCGCGCAAGC	0.41
9207STP18T1	GTA0206602	Group9.10_888634	9207STP18T1_A03	E11	TC	T	C	TTCTTTTTTCATARRTCCCTCTYGGAGCRATTTATAAAAWAAGAATATTTAAAATTCTYGTTCAAACGAGAATTTTAAAAGTATCAAAATTTTTRAAATATCTGTATGGAGATTTGATCGGTTCATTGRTTYGAARAAAGTACYATYTTATTRTTCCCGTTATTGACAATTTATTCAYYGCGAYGRAAYGATAAAAGYRACGAATCGAGAGAAACTGGATGGAAAACAGRATTGCYTTATYCCTTYATTAATTTCTTTCTTCTTCTTTTTTTTTTTTAGTAAAGAGYCATTGTATGCCYCGAGAGACAATTTTGAGCTTGGCCAATACACGYCAGACGTAAAGAAGAAATCACGGTTGAAAACGCATCYGATTGAAGAATCRTTTCTTTTCTTCTATCR…	CGTGGGATTGTCGAATTTTTATCGTTT	CGTGGGATTGTCGAATTTTTATCGTTC	CTAGAATGAATGATCGAAAACGACTTTG	GTTCTGTTTCCCACGAATAAAGAAA	0.36
9207STP18T1	GTA0211263	Group9.10_890325	9207STP18T1_A03	F11	GA	G	A	AAATTGAATAATTTCGTAATTSTAATCGWCRAAATTCGTCTTGAGAAAGATTTTTAAGYATAGCAGTGTAATTTTACAGTGTTAGGTTGTTACGTAATTAAATTATYAGGRAAATATCGAGTTGCAGGGATTCTAAACAGAGAGGAGGTACACTCGAAACTGTAATCTCTACGTAACAGATGTAACAACGTTCAATAAACAGTGATGCATCAATATTTGCTGCTTGGCTGATCGGTTGTACTAYATTCAAGTAGCATAGATTTATCTTGTCGCGTCCTYCATCTCGAGACGTCTTCAAATTCAATTTATGATATGTCTGACAATTCACGCGTTTTATTTACGCCRTTCGCGYTYYGACATAAAAGTTRTCGAACGAGAAAGGAAAATAAATAACTATGA…	TTTACTCGAATCTCAGACTGGCG	AATATTTACTCGAATCTCAGACTGGCA	ACGAACGATATCGTGGGCCA	TCGAATCGTTCAATTATTTATCGAGCC	0.51
9207STP18T1	GTA0206612	Group9.10_917583	9207STP18T1_A03	G11	CT	C	T	TGAAAAAYRTCTTTCCAATTAAYTTYTAATCATTAAWGAHRRAAACTTSYATCTTTTCACAATTTTTCAAAAATRTTTAATYCATAAATATCCACAATCCAGTGATTGTAATAARTGARCATAACYTGATTAAAATTYARTATRATATAAGAATARATTARTAATTTCTTCCATGTCCAATYTACATAWACTATATATAYATACASAAACTTTTWCCAYTTTTATATTTTTCATTCAAAYCGTATCGCTGCAYGTAAYGAGACACYCTATACATTTTCATATCTCTATGGAAATTTCTRCTCTGCGAAATTACACGGTTACATCGTGGCCCGWTGCGRTTCTTGCRCAACGTTACAACACGACGCACGTTTAAYCGAGGAAATCTCGTCCCAATCCTTT…	TGGATCATCATTATGGAGGCAAAGAG	TGGATCATCATTATGGAGGCAAAGAA	GCAGCCACTTCACTTAGCCG	TTTCTTCGTGGATCATCATTATGGA	0.53
9207STP18T1	GTA0206671	Group9.12_1133058	9207STP18T1_A03	H11	AC	A	C	AACGCGGYCAATTTGCTAACGCTCGGCTTGCCTGCTTGCAATCAACAATTGTCGATCATTTTYGACAGATGTTATCGTTTAYAATATTYTAYGAAAACGTTTTTARAGGAAAACTCTCRTCACTCACTTTGCCAGACCGGCACCTCTTCCTGATACTTTTCCACCAAATACGTGCAATAGAAGAAGATTATCTTTCTCTCKAGGCTCGTCACGCCGTAAAGATCGAGTATCAAGAAATTCAGCAGYTTGTCCTCCAAGTAACGATTGTTCGCCTGTAAAAAAAYATCTTTCCAATTCYAYGCGATTAAGGTGAGAAGGGGAGRAGGGAGRGRYAARTTGGACAAAAGCTCATAGGCGTTGTACGTATGCGRGACAGAGAAARAGAAGTTTACGGGCGCG…	CCAAGTGTATTACGGAAGGCCTA	CCAAGTGTATTACGGAAGGCCTC	ATGACCGAATCGGAAGAGGA	ACCGATAATCCAAGTGTATTACGGA	0.48
9207STP18T1	GTA0206686	Group9.12_1199604	9207STP18T1_A03	A12	GA	G	A	TCTAATAAACGTAGCCGCTTAACGCGCCTCTAACGGTACTCGTGCAACAAAAACCGAACACGRGAGGAAGRGRAGGAAGAGAAGAAGAAGAAGAGAGGAAAAAGGGAGACTTRTTTATCGCGGCTAAGAAAYCTCGTATCGTTGCGTGATTCCYCTCCATTCCCTTCGAARAATCGRCCAATRTTAATCGTTTCCAYCTTTCGATCCCRTTCAATTATTTATAACCGATTATCTAAAATTTATGAACGAAGAAGAGYCGCCACTCATAYTTTTTTAAAATATTCGAGATACCTTTTCATTTTTYAAAAGTTTTTAATTTTCTTCCACGCGARGAAGAATTAGRAAGATTCGTAATTCGGACGATTAAACATYTYRTSRAGTAAATCATRAWTTTAAAAG…	ATCGCGTGAAAGTTTTCATTCGG	CATCGCGTGAAAGTTTTCATTCGA	CTTCCATCTTTTGTATCGTTTAAATACAGAGTGC	AAGATTAAGGAGCGTTGATTACATCG	0.39
9207STP18T1	GTA0210722	Group9.12_566841	9207STP18T1_A03	B12	GA	G	A	RGATTCCTCCATYCTCTCTATCATCATCTTTCCGTTTAATCGGTGCGAATAAATACGCGAGAGAAAATGACAAGAGGAAATTAGACCCAYTYGTTCRTTCGYTYGCCGTTTCCTTTMTTTRCYCGATCTTTCKCTYTTTATTTTTTTATCGTWAAAAGAATCGCGAAATAAAAACAATATYATAYATCGTAATTATTTATATGCCAARYTCATTATTATTATTATTAWTATTATTATAAATATACTCRAATATTTCKCCTTCGACGAAAAAAAAAAAGAAACGAACGTSGTTCCATTTSTTTCGTGAAAAATATTTAAATCTTTCTCTTTTTCYTTTCTTTCTTTCTWTCGATCATCCATCCAATTTCCTACRGATTGACATTTCTCAGATTCCACGCT…	GTGGGGATACACTCGCGG	GTGGGGATACACTCGCGA	TGGGACCCTCACGAGAGGA	GATCCGGTCCGAGGAAGT	0.67
9207STP18T1	GTA0210623	Group9.12_931265	9207STP18T1_A03	C12	TC	T	C	TTGAATGATGGAAGTATACAAGTTGTGGATAAAAATATGCCATGGAAAGGTGGATTAGTGGCTGTAAATTCGTTTGGTTTTGGTGGAGCTAATGCGCATATTCTTTTTCGTACACATCCAAARCCAAAATTATTACCAGTTCTAGACAGTAAAGTACCCAAATTAGTAACTATATCTGGTCGTACTGAAGAAGCTGTAAGAGTTTTTTTAAATAAAGCTCAAGAATATGAAAAAGATGATGAGTTTATTGCTCTACTTCATGATATTTATGCAAATAATATATCCAATCATTTRTATCGAGGATATTCTGTTATGGGAAATGTTAAAGTTGAAGAAATTGATCAATATGTTGAYAARAAACGTCCTATTTGGTTYGTATTTTCTGGTATGGGATCTCAA…	CAACAATACCATCAGGTTGAATTCCTAA	CAACAATACCATCAGGTTGAATTCCTAG	GCAGCCATCCAAGTTGCTCT	CCTAATTCACCGACAGAATGTCC	0.39
9207STP18T1	GTA0210578	Group9.2_308934	9207STP18T1_A03	D12	CT	C	T	TCTTTTACTCACTTGAYATATTTGTTTTCTCGTCTATAAAATAGTTTAAACAAAAAAAAAATTCAAGTCTTTTGAACTTTTGRAATGGATTGCATATTTTGAATGAAATCGAATATYTTTTTTYTTTTTTTTTTTTTTCTATATAAAACSAATTCAAACAACTATCAGAAYGATRGAAGAARATAATMAAAAAATATTGAGCGTTATACAAAGTATTTRTATAAATAAAATAATCAATCGAAGCTAAAACAGACAAAAAAATTTCAAAATTACAAAAACATCAGATGATTTACACGTTAAATTATTGTATTTATTAAACCATTAAATTATTTATTAAGTTCAATAATAATATATCTCTTCTTTTTCTTTTRATTTTCACGCCATTCTCTGTATATWCTC…	GCAATTACAAAATTCGAAGGAAGGCC	GCAATTACAAAATTCGAAGGAAGGCT	TTAAGGTAAACATAATTACTGAGATTCCGC	GCGCGCTATTTGACATGC	0.38
9207STP18T1	GTA0210603	Group9.2_413834	9207STP18T1_A03	E12	TC	T	C	AATTTATAATTTGTAATTCTGAGTGATGAAATGAAASAAAATAAATTACTAAATTTATATAACAAAACTATCAAAAAGATAYAAATATAAACATATATATATTATATTCTATAGAAGATGCAATAATTTTCGACAAACAATATTTGATTYCTATTATGCCAATGTTTAGCCTTCCCTGATAAAAATATCYAACATTAATTATRAATTAAATTCTATTTTCAATATTCCAATAAGGAAAAACAYTTATTTATAYTATTAAGAACAGTTATTAAGWACAGTTTGAATAATAAAATCTTCAAACTTAATAGAATRTTTGAAAAAGATTTATCATTCCYTYCTTYAATGTAAACAGTTCAAGGTCAATTTGCACAAGAAGCYACRCGAGATAACCGCCACTCT…	ACCAATTCTCTGGCATGTGAACT	CCAATTCTCTGGCATGTGAACC	GGAGAGCATCACCAGAGGCA	CGAGATCCTGGGATCGTTATCT	0.52
9207STP18T1	GTA0210615	Group9.4_162714	9207STP18T1_A03	F12	TC	T	C	TGAAAATTGAAAAAARTATTGAATATTTTATAATTTAYAAATCAGATATTACTATTGRAATAAATTATTAACATTATAARTGAAACGAATAATTATTRTATAAACTAGTAATAATAGTAGATAATTCTTTAACATTGATATGATAAATTATCATTATTTATAATGCTATAAATAATCTAATATCTAATACAWTTATTTAATATTGYATYAATAYCCACACTAGATAYWYTGATTTACAAAATAAACTTTATTAATTCGATTAACTCGCTATTCTAGCGTAAAGYGATAAAGATAAACTATGCTTCATACAGAGAATCTTGTRTGTGATAAYATAATTAGCATAGAGAGAGATATAATCTTACAATTAGCTACATTGATAAYYTGATTATCGTTAAAATA…	CGTACTCCATCCGGGTATTTATAACT	CGTACTCCATCCGGGTATTTATAACC	ATATTCTTTTCATTTCGTTTAAATTATTCTTAAAGCATCC	CCGTGCAGTAGTACAATTCAATAAT	0.3
9207STP18T1	GTA0210721	Group9.4_246403	9207STP18T1_A03	G12	TC	T	C	CAAGTAGTATTTYCTCTTATCAATTWCCYGTGTCTCGAGAGRGATGATTATCGAGRCAGGCGTRGTTTTATAYCGATTGTAAATTTGAAACGTTAGATCGTTATAACTCATAAATGTTGTTGAATGAAATCAGATTCCATTYTCTCTTGTAACAGGAATAYTTTATCTTCTTTAACGTTTCTTCTTATTAAAATTTAATAATTTAYTTCARAATATTGAAACTATTATTGATTTTTATCTTTCRTTAATGAACAAAACGAACAAAGTTTATATTATTTTAATAATACGATTTTGAAGATATTAATCGATTGATCGATTTTTWAAAATAATTATTAACAAARAATTKTCGATAAAGSTTATAAGTTATAAAARATTAATTAAAAATATAAAAATGGAAAT…	TTTTGCGACTTTCTACAAAATGTCGAT	TTTGCGACTTTCTACAAAATGTCGAC	GGTCGTGTACATCGAGGGACT	AAAGCCACTGGCCGTTATTT	0.38
9207STP18T1	GTA0210604	Group9.7_1000319	9207STP18T1_A03	H12	GA	G	A	YTTTTAATTTARAAATTTGAATCTAAYACATGTAAAATGATTCAAAAGCCAATCAATATAAATCAATAAACAGTAAAAAGAAAATAATTAATTGAAAATTTTAATAATAAAGAAATCCTTGATCTATTTATTCTATTTTCTTTGATCTTATTTTTAGAYTAGATTAAGTTTTACATTACAATTTTATGCAATTTATTTTTATATACATCCTTCAYACTAAAATATACTATAAATATAAGAYTAAATTTATAAAAAAATATTGCGTGAATATTATTACCTTTGAATAATATTAGAAACTGATAAYTAAATATAATYTATATTCTAAATTTTYATTCCAATTTTGAATTTAAAATTTAAAATTATRTCAATATATTYTTTAGTTAAAATTACASCAAACWY…	GTTAATCTAGCTCCACTAAATGCAGG	GGTTAATCTAGCTCCACTAAATGCAGA	ACTGAAAGTTTTGGTTATCTGTTTGCTGA	ACTGTCCATCATACTCTTGGTT	0.37
Excluded from the analysis
9207STP18T1	GTA0210610	Group1.15_34258	9207STP18T1_A01	G1	TC	T	C	TTTTCTTYTGCTTATYAAATATAATCTCTATATAAATGCAACTTGTGGYCATGAAACTGTACAGATCTWRCAGATCAATYAMTCTRTTAACYAAGASAGAGAAACAAGTATATAATCYTYTATAAATASATTTTTTTTTTGAAAGGTTAAAGGTATAAYAGATAAAAAATCAATATTYTATTCYATTTATCCATATTAAACRTAAGATATTAATGASAACATTTATAARGATTAAAATTAATTCATTAATTCATAAAYTGAATGYTGAAHAAATTATTRTACAGTTAACAARARYACCAGAWTAAAAAACAAYATYTAYTCTARTTTTCTYATATATGCAATGAAATCATGTCGATAATATTRCACTTACATYGGATCCTGAGATATATTMAGGCATTT…	TGTCTTGCATTTTCCTCACCTGT	GTCTTGCATTTTCCTCACCTGC	CAAATGTGAATATTGATCGAGCGGTTGT	CCTTCGTCTTCTGCACCCT	0.36
9207STP18T1	GTA0211273	Group11.18_961915	9207STP18T1_A01	D10	GC	G	C	CTGTCGCGTGAGCACCGGCTTGCCCTGAGAYGCCGCGGCAACAACGACCGGCGGGGGTGGYGCCCTGCTCAGCAGGGCGGCCGTCTCCTCGCTCGAGCCGTAATCGGTACCGTTCCCACCCTYTTGCGAGCCCACATTCCCGTTCGTGTTCATCTTGCGCCCGGCTTCCTTTCTGTCGCGTCACGTGGCCATCTCCTGCAACAAYCAACCGCGAACCGTYTCAGGATAGATTCTCTTACGTCGCTCCATTTTCGATCGCGCGAGGGAATTGCTTGGAAAGTGATGTCGGTGATGGATRGGCAGGGAAAAGTTAAAGGGGAAAGAGATGGATCTTCTTTTATTTATTAGAGACACGGRTGTCCCATTTTTTGGAATTTKTTGCGCGATGAATGATAGGTT…	ACAGGAAATCAATGCAGGTGAAAAC	ACAGGAAATCAATGCAGGTGAAAAG	CTACGTGCACGGAATGTGGT	CGTAAGACGTCGTTTTTGCAATAG	0.4
9207STP18T1	GTA0210601	Group15.14_540932	9207STP18T1_A02	G3	CT	C	T	TGRTTAACARCGATCATTGTRTWTRTAATTAAGTCAATTGTTTTTTTTTTCGTTAAGRTGGTGATAGTTTAGTTTTCWAAATTTGAAATTTTATTTTTKTTCTAGTTTGRAAARTTTGTTGGACGGATGGAAGGGAGAAGGTTATTCRTTGTATTTATTGACGAGRGTTGAAGRAGGATTAAAGGAGTAGGGATTGTACTTTRAATTGTACYGTTTCTTCAACCCTCCAAMAGATRGAGTAACGYGTCATTTCTAYAAAAATTCTAYRYKTCAAGTTTCGAGCAAGCGYTTGAAATTTATCTCGAAATATTGTRYATGTTYYTTTGTTTTYTTGTTTAAATCCCCGYTCGCATTAYATTTCGTGACACGGTAATATGATAAACGYTGGAYGCAGTCATG…	CGATGTATGTATGTCCTTTTTTTGACAGTAC	CGATGTATGTATGTCCTTTTTTTGACAGTAT	GGCCGCGTCTTCGTTCATT	CGATGTATGTATGTCCTTTTTTTGACAG	0.38
9207STP18T1	GTA0206642	Group15.3_109657	9207STP18T1_A02	F4	GA	G	A	GATAATATTATTTTATAATTATATAATTTTATAATTTTCTATATAAGATATATTTAAAAATAAAAATTTATTTAATTAATGTTAGAATAATAAATATATCATATTATTACTTGTATAAAAATAAATATATATTTTGTTTAAATGCATACATAATTTTATCTTTATAGATCTCAAGAAAATGAAAAGGCGACAATATCAACAGAAACGGAAGCAAAGCCAGGGAAAGGACGCGACAGYAGCAACTCAAAAAAAGCGTGCTAGGAAAGTATCCCGTTTAGACGAGGATTATGACACGTTCATTGACAATTTAATGGCACAATTACGACAGCTTCAACCAATGGCAGTATTAGAACCACTTCTAGGTAGAAATTATGGCGTTTGTCCTATCTTTGGCTCGGG…	GATTTTATGATCAAGAATTTCCACCTCTTAAATTG	GGATTTTATGATCAAGAATTTCCACCTCTTAAATTA	CATTTCTTTCTTTCATTTTAATAGATATACTTACAATCGT	ACCCGCTTCTACTCAAAGAGG	0.26
9207STP18T1	GTA0211246	Group16.2_1641238	9207STP18T1_A02	F5	AG	A	G	TATTTTAGATAAAAAAAATAGACAAAAAATGTAGAGATAATAAAAAAAGATGGAAAATTTTAATAAATCAAAAATTTGATTTTCTATCTAATAATAAATTTTATCGTTTATTCAATAATTATTTTATCATCCACCAAGTTTTGATACTAGTAAGTTTAACATGTGATTTTTGACGATTTTACCTAAACTTTTTTGTTACTTTCATATACTTTGAAATATATATATATCTAAATATTTTTAATTTATTATTATTTATATAATAAGATTTTAAAATCTTATCAATTCTTGAAAATAGAAGCTCAAAGTGATTTTCAAATATTYCAAATAAARTAAATRAAATTTTTTATCTAATTCTCTCTTTTTCACGCAACTTGAATTTATAGAAGTCATYTGCCCGGA…	CATAATACATGTTGTTCACAGTGCTTGATA	ACATGTTGTTCACAGTGCTTGATG	ACCGGTTGACAACGGAAGGA	ATACATGTTGTTCACAGTGCTTGA	0.45
9207STP18T1	GTA0211282	Group2.19_1858222	9207STP18T1_A02	E7	TC	T	C	CCATTCGTTTGCAAAGCGTAATGCATAAATTAATCGTGGCTAATATTATATACGCTCGACATATCAACGCGTCATTCAATAACATTTACCGCAATGCACATATTTAAATTACATTACAGTTCGATCGACTCGGACGGTAAAAAAGGTGCGAATATAATAAATCGCTCTTCACAAACGATTTCAACCATCGTTCTAATTAACTTCGAATTACTCGTTTACCTTGATTCGCCCTTTCACACGAGCGCTCTTTTTTTTTTTYTCTCCTTTTTTTATTTCATTCTCGCCAAATCACGTCATCGCACGTCCCTCGTTTCTATAAATGTCTCGGRACGGCGGAGAGACAGATCRCTCGCACGTGACTCGCCGTCCTCGTTTCCATCGAAACTTTCCAACCCTGGA…	CTTCTTTCTTCTCTCTCTCTCTCTTTCTT	CTTCTTTCTTCTCTCTCTCTCTCTTTCTC	CCAGTAACAGCCTCCCAGAGA	TCTAATGAATTAGGGCTTGGTTTACT	0.46
9207STP18T1	GTA0206651	Group3.5_276345	9207STP18T1_A02	E9	CT	C	T	GAAACGATTTTTCCATTGAAAGAGGAACAAGTTCGYCTGTAGTTAAACCACCGTGTCACCTTTGCACGTTCGATTTCGAATTCGCGTGTATAGAAAAAGTTTTCAGGCTGCTGCTGCAGCWGCAGCAGCAACAGCACCAACCCAGCAGCCAGTYCCCCCTAACGGGGAGATCCAATCCCATCCTTTGATCCTCGCTTTGCATTTTAATGACCTATCGTYTGGCTGGCTTTAACTCGTCGTTGGTTGGTCACGAAAAAGGAAAAAAGGAAAAAAAAAAARGAAGAAAGAAAAAAGAARAAAAAAGGGRAAAAATGAATAAAAAAAARAAAAAAAAGAAAGCCTCTCTASAAGGAGAATATTTTGTCGRCTATGCGAGCCACGCTTTTCTAACAAACTGTT…	TCTTCTATCCTCCTCCTCGATACAC	CTCTTCTATCCTCCTCCTCGATACAT	TGGCTCGTGGAAACTCGTGA	CCTTTCCTCTTCTATCCTCCTCC	0.45
9207STP18T1	GTA0210611	Group3.8_2152668	9207STP18T1_A02	C10	CT	C	T	GCATTATGAATACAATATGAATATCTTTTTCATATGATTGCAATCTATGAATAATTATGATTGTAATCATTATTAATACACTACATTGTGTACTTATTATTGTGTACATTATTATTCTGTGTCACGTGTTATCTCATAATTTCAGTATCGTATGAATATTACATTAAAAAGTAATTAGAATTATTGTTTATTTAATATTAATCTTTTGCATCRTGAATTCATATTTCTTTTGATATTAATAAAACGAATCAAAATTRAAGTTATATTARAACAAACTGAGGGAAYAATTATAGRGCAAGTGATTRAAATCAATAATTTCCAATTAATATTTTRTAATATTTTTATAAAAATAYMAAGATAACACGAATTTATAATTTTTATACGTGACWTTATAYGTGA…	CCGTGTTCGATATTTCGTAATTGGAATAG	CCGTGTTCGATATTTCGTAATTGGAATAA	GCAATCGTGGATCGAAGCGAA	CAGGAAGAGATTCCGTGATTTCC	0.44
9207STP18T1	GTA0206675	Group4.16_816743	9207STP18T1_A02	B12	TC	T	C	GATTGTACGAGAATAAAATTTTATGAAATGTATATATAAAATGATGTAAACATAAGAAAATTAAAATGRAAATGGGGTAATAATAAGATATTGAAATTATCTAGATAATCAGATACGTATAACGATTATTTATTTTCATTTAAGAAAAATGTTGCTTACCTTGTTTAGACCTTGGTTCGCATTCATCAYGTGACGAAAGTRAACTGTAYAAAATCTGGAAGTAACTCAATTCTATTGTACCATARTTATATCTTAATACRTAGATTWACTTATAAAAGTAATATATAATAGGCTATATGYATATGTATACATATAAAACCAAGGTTTAAACATAACATTGACCGATTYATTTGAAACTGAAYATTYGTTTACTAYTCATTTGTATTATYGAAATTGTTT…	CAGTTTGATAGTTTTGTTCGCAAGATA	CAGTTTGATAGTTTTGTTCGCAAGATG	TCAAGGCTCGCGAGAATTGAGA	CAGTTTGATAGTTTTGTTCGCAAGA	0.33
9207STP18T1	GTA0210668	Group6.28_213947	9207STP18T1_A03	C5	AG	A	G	CYCTTTAAAGSTTTCTGCTTAGCCTTGRATGATATTTATGCGCCCGGAGTTTCGRTAGGGTTTTCTTTTTTCTTCTTCTTYYTCCTCCTYYTTGCAYGTYTCTTTTCYTYCTTTCGTTGAGGGRATTGTTTATTTGTTTCAGARVGTTGATTTACGTGCATTTSTCGTCACRSTCGACGAATTTTTYCCGCGTGAAYRGTTTCGAGAACAGTTTGTCTCTGGATTYTYTTCAGGAATTAATTTTYRCTYHTARRTTTTTYYYYYTYYTTATTTTTATTTTCGAAAGAATTGGAATTYGATTAGAAACRTASRTTGYTTTTCTAWAATCGAATGCTTTTATCGAACACTTCCATCRAAGAGAAATTTCGARRAGGAAGAAGAAAATTATTCACACATTAA…	AGGTTTAGTTCCACGGAGTTTCTTT	AGGTTTAGTTCCACGGAGTTTCTTC	TTCCAACACAGAAACGGGGAGA	TTTAGCAGGATATCTTTCTATTTAAACAGGT	0.47
9207STP18T1	GTA0206575	Group8.11_448109	9207STP18T1_A03	D7	CT	C	T	ATTATTATTTAAAAATTTATCTTTTTTTTTTACAGTCACTAAAAGCTAGCTTTTACAGATGGCAAAAAAATAATTGTAGAAGAAATTTTTTCATTCCATCAGCAACTAAARTAGATGAACATGGAAGTCACAACGGAAGAAGCACAAGCAGTGCTAYTAGAGGGAATGGAAGGAGCACAATATATTACTATTCAAAGGGCTGATGGAGAATCTTTAAGCAAAAGTGTTCCYCTTTTAACWCTTAATGGAGAATTAATYTCTGAAGGAATGGTAGTTGATATGATTAATGCTGGTGTTGGTACAGATTATGGTACAGCAACTCAATATTATGAAGCAGAAGATTTGTTACAACATGAATTAACAGAGGTAATTTATTTATTATAAATYWTCAATATAATA…	CACCTGTAAACACATATTCTATTCAAACTGTC	CACCTGTAAACACATATTCTATTCAAACTGTT	CAGGAGGAGCATTTGGTTCTGG	GATCCAACTTTACCAGATGTTTCTCA	0.43
9207STP18T1	GTA0211281	Group8.6_604483	9207STP18T1_A03	H8	TC	T	C	TTATCTCATTCTTAAATTCGAAATAGAAAAGCAGTTTGAAAAAATTCAGGATGGCAATGATTAAATTATAARGTCTATATACARTTCATTTAGGAGTAAAATTATTTTTGAGAATGAATCTGAAGATATTCAAATTACAACTTAATAAAATAATATCTCARAASAATGAAATTTTTATTCTCGAGAATGGACTGGTGGATTTTAAACYACGGTGATGATCGTACATCTTCTCGAAAATATATATATATTCGTAAAATAYGTGCTAGCCTTCGTATCGCTTTACATATCGCGTCTCTCGCGTTTTGTGTTCGTCCATTTGCCATTTGCTCGTCCATCCCTCGTGCTCCACGTTGTCTGTTTATCCGTTCATCTCTCTACCCCTGACATCTCTCATCCCTC…	GGCCGGAAAAGTTGTTTGCAAA	GCCGGAAAAGTTGTTTGCAAG	ACTAAATTCGTCTCTCGTTCGTTGCA	AGGTGAATACGAAAAATACTCGGC	0.4
9207STP18T1	GTA0211279	Group8.6_609840	9207STP18T1_A03	A9	TC	T	C	ATTTAACGAATAAGCTCTTCCGTTTATGGCTCTCGAAGCAATTCGTGTGAGTGGAGATGCTGTTTGTTTGCAATTGTACATGCATCCGAAGTACGGTTTGAACGCGCAGTCTACAGGAATCTTCGATAGTTACTACATAACCTATACACACATAGAATCGAGTTTTGCTTACATTTGAATAGTCTCGAGTATACACTTCTGCTGCTACCACCGGGTGAACCGAGGGAAACTTACAAACCGGGAGAAAGTTTATTTCGTTTCATTTTGCAAAGCACGTAAGATGATTTCAAAATTGCAYTTGAGAGTATCTTATCGCTCTGGTGATTTTAAAAAAAAAAAAAAATTATTAATTCYTTATTAATGATCAATTGAATTAATTACTTGCAACGAATAAGTTGA…	TCTCAGACACGATCACTTCTTTTTGT	CTCAGACACGATCACTTCTTTTTGC	TGATAACATTGTCGAAAATTCTTGCCTGG	CTCCAACACTGTCTTCTCGTTTTAT	0.38
9207STP18T1	GTA0211274	Group9.10_684583	9207STP18T1_A03	A11	TA	T	A	AACGAATGAAAAATATGGCTGAAAATATTTCCTTATCAATTAATAAATAATTTTTTAATTTTTCAACTTAATCAAAAATCTTCTCGTTTCGATCGTATTTCCTAAAAGTCCAATCTAAATTTCTCATAARCGAAGAAACTTTGCACGTTTGATATACCATCTCGTCCAACTTGTTTCATCAAGCACCGTGCTATATATTTATGCATAATTTTTCAGCAAAGAAGCCWGTTCGAAATATATATAATGCGTGTATCGTAATCTTGCCACCGAACGAACGATTTTCGTTTTTCGATCTCGTTCGATCGATGGCGTTTTCCTTTTTTTTTTTTTTCTTCTTGAAATATCATCGAAATTTTTACACWTTTACCCGAAYTAAAATCAATGAACAACGAAAATTTC…	CAAAATTGCTGTTGGCAAGAACAT	CAAAATTGCTGTTGGCAAGAACAA	CACGCTGTTTCGCGGGT	GGCAAGGCTCGTTTCGT	0.49
9207STP18T1	GTA0211275	Group9.10_827745	9207STP18T1_A03	B11	CT	C	T	ATACGATAGTGTCGAAATAYTTATATTGTTTTCACATCTGAAAATCCRAATCGAAATCTCGCGTGTTATTAACCGAGCGASCAAATAGAACACAGCCTCCCWCTTCGCAACACGAAGGAATCTCTCGTTTTCGTATCGAACGRAAAGAAAATTAAATTATCCCGTTCCGATTGTTTCGACGAAAATCGGACCACCGGCGGAGCGGAAAGAAAGGAGGRGGARGRRGAAGGGGAAATATTTCGTTATATGCGAAAATATTTGCCTTGTATCGGGATCATYGCGACGAGGGATGGGAAAATTTTAAAAAGGAGGGAGGCAAAAATACCAGCGTCCAYCCAYCGGCCATCGAGAGCGTGGAATATTTCAAGAGCGTTCGCYTATTGGGATGCGAGCGGTGTT…	GAATATTTTTATATCTCTCTTGTATATCTCGTGTAC	GAATATTTTTATATCTCTCTTGTATATCTCGTGTAT	CAGCTCGTCCACGAACACAA	ATGGTGTTAGCATTATGCCTGG	0.32
9207STP18T1	GTA0206613	Group9.10_835432	9207STP18T1_A03	C11	CT	C	T	GCTTCAATAATTTTGTTTACYGTCATAAATTTATCAATTTACTTGTATCTATCTTCGRTATTGAATCARTGAAATTGAAATRCGAGATRAAATATTCGAGAAAAYATGTGCATACATTCGRAWYRTACATTGTTCATGATTTTCAAGAATTGTGAATTTAATTTATYTCAATTATTYRTYCAATTTTTATYTTGAGATRAAATCTYGAAYGAATTTATGTAGTTAYTTTAATARATTTGATAGTTTTGTCATTAAAGGTATAGAAATTTACAYAAAARTATATAAAAAATARCGRAATCYCYAATTAGATTCYATTTCCTTATGRAAAWATCCATAATGTATCTATAATTTACRTAAAATAGAAAAARRAATAGATTCYAYRTABCAAAATCGAAAAGA…	ACATTGTTCCTCGAGGAGGC	GACATTGTTCCTCGAGGAGGT	CGTGTCGCCCGCATTATCTG	ACTAGACAATGAGGGCTGCT	0.53

## Sheet: Table S5. Agena Primers
Supplementary Table S5: Agena Primers
WELL	TERM	SNP_ID	2nd-PCRP	Primer_name_F	2nd-PCRP	2nd-PCRP_strand	1st-PCRP	Primer_name_R	1st-PCRP	1st-PCRP_strand	AMP_LEN	UP_CONF	MP_CONF	Tm(NN)	PcGC	PWARN	UEP_DIR	UEP_MASS	UEP_SEQ		EXT1_CALL	EXT1_MASS	EXT1_SEQ	EXT2_CALL	EXT2_MASS	EXT2_SEQ	EXT3_CALL
W1	iPLEX	Group8_6_422643	ACGTTGGATGAGCTGTCAATTTGTGAGCCG	SNP-BEEPR-W1-1F	AGCTGTCAATTTGTGAGCCG	F	ACGTTGGATGTGCAGTACACCGATGATGG	SNP-BEEPR-W1-1R	TGCAGTACACCGATGATGG	R	80	96.6	76.6	47.9	64.3	D	F	4310.8	GCCGTGGCGATTTG	14	C	4558	GCCGTGGCGATTTGC	T	4637.9	GCCGTGGCGATTTGT
W1	iPLEX	Group1_21_391930	ACGTTGGATGCCAGCGTATTCAATATCGGC	SNP-BEEPR-W1-2F	CCAGCGTATTCAATATCGGC	F	ACGTTGGATGAACGCATTCACTTGCACCTC	SNP-BEEPR-W1-2R	AACGCATTCACTTGCACCTC	R	89	99.5	76.6	46.9	60	D	F	4512.9	TCCGGCCAGATATCC	15	A	4784.2	TCCGGCCAGATATCCA	G	4800.2	TCCGGCCAGATATCCG
W1	iPLEX	Group6_32_428082	ACGTTGGATGTATTCCTCGTTCGAGGGATG	SNP-BEEPR-W1-3F	TATTCCTCGTTCGAGGGATG	R	ACGTTGGATGTAGATTTCCGCGAAATCGGG	SNP-BEEPR-W1-3R	TAGATTTCCGCGAAATCGGG	F	112	99.4	76.6	46.9	60	D	R	4744.1	cCCCAGCCTTCGTTTC	16	G	4991.3	cCCCAGCCTTCGTTTCC	A	5071.2	cCCCAGCCTTCGTTTCT
W1	iPLEX	Group14_5_290599	ACGTTGGATGCTCGCTTAATGAGCCTCTTC	SNP-BEEPR-W1-4F	CTCGCTTAATGAGCCTCTTC	R	ACGTTGGATGATGATGATCAAAACAAGGCG	SNP-BEEPR-W1-4R	ATGATGATCAAAACAAGGCG	F	132	90.6	76.6	46.4	56.3	ds	R	4768.1	GCCTCTTCTAACGCTC	16	T	5039.3	GCCTCTTCTAACGCTCA	C	5055.3	GCCTCTTCTAACGCTCG
W1	iPLEX	Group1_25_183316	ACGTTGGATGGTGAATCCTTACATGGTGAC	SNP-BEEPR-W1-5F	GTGAATCCTTACATGGTGAC	R	ACGTTGGATGCGTAACTTTCCCCTTCACTC	SNP-BEEPR-W1-5R	CGTAACTTTCCCCTTCACTC	F	100	98.6	76.6	45.4	56.3	d	R	4946.2	GATCGAGGGTTACCAG	16	G	5193.4	GATCGAGGGTTACCAGC	A	5273.3	GATCGAGGGTTACCAGT
W1	iPLEX	Group9_10_228321	ACGTTGGATGTTGATAAGCGCGATGACCAC	SNP-BEEPR-W1-6F	TTGATAAGCGCGATGACCAC	F	ACGTTGGATGCACTGGTCGATGTAAAAAACG	SNP-BEEPR-W1-6R	CACTGGTCGATGTAAAAAACG	R	114	93.8	76.6	47.1	47.1	d	F	5154.4	TGGTACCTACCACGAAT	17	C	5401.6	TGGTACCTACCACGAATC	T	5481.5	TGGTACCTACCACGAATT
W1	iPLEX	Group9_10_3326325	ACGTTGGATGTGTTCGCAAGAGGAAAGTG	SNP-BEEPR-W1-7F	TGTTCGCAAGAGGAAAGTG	R	ACGTTGGATGCGCGAACAAGTTTTCCAAGC	SNP-BEEPR-W1-7R	CGCGAACAAGTTTTCCAAGC	F	101	97.9	76.6	45	41.2	D	R	5347.5	AGAGGAAAGTGGAAGTT	17	T	5618.7	AGAGGAAAGTGGAAGTTA	C	5634.7	AGAGGAAAGTGGAAGTTG
W1	iPLEX	Group1_35_736810	ACGTTGGATGTACTCCATTGCCCGTTCTAC	SNP-BEEPR-W1-8F	TACTCCATTGCCCGTTCTAC	F	ACGTTGGATGCGGATCCTGTGATACTTTCC	SNP-BEEPR-W1-8R	CGGATCCTGTGATACTTTCC	R	112	99.4	76.6	49.4	50		F	5452.6	GCAAAGTGATACCCCTCA	18	A	5723.8	GCAAAGTGATACCCCTCAA	G	5739.8	GCAAAGTGATACCCCTCAG
W1	iPLEX	Group14_9_980980	ACGTTGGATGAAGAAAAAGCCAAAGCTCA	SNP-BEEPR-W1-9F	AAGAAAAAGCCAAAGCTCA	F	ACGTTGGATGTAGGCCAGCCATTCTTCTTG	SNP-BEEPR-W1-9R	TAGGCCAGCCATTCTTCTTG	R	94	85.6	76.6	46.2	44.4	d	F	5458.6	GCCAAAGCTCATATTGTC	18	C	5705.8	GCCAAAGCTCATATTGTCC	T	5785.7	GCCAAAGCTCATATTGTCT
W1	iPLEX	Group9_10_917583	ACGTTGGATGGTGGATCATCATTATGGAGG	SNP-BEEPR-W1-10F	GTGGATCATCATTATGGAGG	R	ACGTTGGATGGAGCGAAGTAAACGAGTTTG	SNP-BEEPR-W1-10R	GAGCGAAGTAAACGAGTTTG	F	100	97.1	76.6	45.9	38.9	D	R	5571.7	TCATTATGGAGGCAAAGA	18	T	5842.9	TCATTATGGAGGCAAAGAA	C	5858.9	TCATTATGGAGGCAAAGAG
W1	iPLEX	Group1_32_293853	ACGTTGGATGGTTTACAGAGACGTTTAGCG	SNP-BEEPR-W1-11F	GTTTACAGAGACGTTTAGCG	F	ACGTTGGATGGCAGTATTTTCAGCACGTGG	SNP-BEEPR-W1-11R	GCAGTATTTTCAGCACGTGG	R	102	98.5	76.6	51.1	55.6		F	5579.6	GACGTTTAGCGCGAGATG	18	C	5826.8	GACGTTTAGCGCGAGATGC	T	5906.7	GACGTTTAGCGCGAGATGT
W1	iPLEX	Group6_16_1073979	ACGTTGGATGCGATGCATTTTATTCACGA	SNP-BEEPR-W1-12F	CGATGCATTTTATTCACGA	F	ACGTTGGATGGAATCGTTTCCTCGGCTTTG	SNP-BEEPR-W1-12R	GAATCGTTTCCTCGGCTTTG	R	114	85	76.6	45.5	36.8	d	F	5688.7	TTCACGAATCTTTTCTCAC	19	C	5935.9	TTCACGAATCTTTTCTCACC	T	6015.8	TTCACGAATCTTTTCTCACT
W1	iPLEX	Group7_12_462664	ACGTTGGATGTGAGTTCTAATCCACCCACG	SNP-BEEPR-W1-13F	TGAGTTCTAATCCACCCACG	F	ACGTTGGATGATTCCTGTCTGGCATTGGTG	SNP-BEEPR-W1-13R	ATTCCTGTCTGGCATTGGTG	R	107	99.8	76.6	47.2	44.4	D	F	5802.8	aTTCAGGAGAATCTTTCGC	19	A	6074	aTTCAGGAGAATCTTTCGCA	G	6090	aTTCAGGAGAATCTTTCGCG
W1	iPLEX	Group1_10_1203836	ACGTTGGATGCTCTAGACCATTATCTATCAC	SNP-BEEPR-W1-14F	CTCTAGACCATTATCTATCAC	F	ACGTTGGATGTTGTAAAAGGGACCAGAGGG	SNP-BEEPR-W1-14R	TTGTAAAAGGGACCAGAGGG	R	122	88.4	76.6	45.5	35	D	F	6051	CATAAACACATTTGCTCTTG	20	C	6298.1	CATAAACACATTTGCTCTTGC	T	6378.1	CATAAACACATTTGCTCTTGT
W1	iPLEX	Group16_6_665626	ACGTTGGATGTTTATTCGATACGAGACACG	SNP-BEEPR-W1-15F	TTTATTCGATACGAGACACG	R	ACGTTGGATGAACACTCCCTCTTTTTATT	SNP-BEEPR-W1-15R	AACACTCCCTCTTTTTATT	F	127	71	76.6	50.6	45	D	R	6110	ACGAGACACGAATTGATTCC	20	G	6357.2	ACGAGACACGAATTGATTCCC	C	6397.2	ACGAGACACGAATTGATTCCG
W1	iPLEX	Group3_8_126276	ACGTTGGATGGATTCTGTTGTTCCACTCGC	SNP-BEEPR-W1-16F	GATTCTGTTGTTCCACTCGC	F	ACGTTGGATGAACGGGACAAAATTGGACGG	SNP-BEEPR-W1-16R	AACGGGACAAAATTGGACGG	R	106	99.9	76.6	47.3	35	D	F	6202	GCGAAGTTTGAATTTGGTTA	20	C	6449.2	GCGAAGTTTGAATTTGGTTAC	T	6529.1	GCGAAGTTTGAATTTGGTTAT
W1	iPLEX	Group6_2_565292	ACGTTGGATGGACGGTATCACATATGCTGG	SNP-BEEPR-W1-17F	GACGGTATCACATATGCTGG	R	ACGTTGGATGGCCACTTTGCCTTCCAATTC	SNP-BEEPR-W1-17R	GCCACTTTGCCTTCCAATTC	F	121	98.3	76.6	46.5	38.9	d	R	6220.1	aaAGATGGCAGTAAGTTTGT	20	G	6467.3	aaAGATGGCAGTAAGTTTGTC	A	6547.2	aaAGATGGCAGTAAGTTTGTT
W1	iPLEX	Group7_18_243890	ACGTTGGATGCAAGAAGAATTCCTCCCGAC	SNP-BEEPR-W1-18F	CAAGAAGAATTCCTCCCGAC	F	ACGTTGGATGAGTCAACCGTTCATCTGGAG	SNP-BEEPR-W1-18R	AGTCAACCGTTCATCTGGAG	R	117	98.9	76.6	45.2	42.1	d	F	6325.1	tcCAGATCTCATTACTCAAGC	21	C	6572.3	tcCAGATCTCATTACTCAAGCC	T	6652.2	tcCAGATCTCATTACTCAAGCT
W1	iPLEX	Group12_17_1506781	ACGTTGGATGCTTTCTCCGTAAATTCTCCG	SNP-BEEPR-W1-19F	CTTTCTCCGTAAATTCTCCG	R	ACGTTGGATGAAATTCGTCGCGAAACGCTC	SNP-BEEPR-W1-19R	AAATTCGTCGCGAAACGCTC	F	123	96.5	76.6	46	42.1	D	R	6332.1	cgCCGTTAACTCTTCAATGTC	21	T	6603.3	cgCCGTTAACTCTTCAATGTCA	C	6619.3	cgCCGTTAACTCTTCAATGTCG
W1	iPLEX	Group8_14_172051	ACGTTGGATGCAATGGAATTAACTGGCCAAG	SNP-BEEPR-W1-20F	CAATGGAATTAACTGGCCAAG	F	ACGTTGGATGTTGCAACAGCTTCTTCTACG	SNP-BEEPR-W1-20R	TTGCAACAGCTTCTTCTACG	R	116	92.2	76.6	46.9	41.2	d	F	6492.2	ggtgACTGGCCAAGATTTTGT	21	C	6739.4	ggtgACTGGCCAAGATTTTGTC	A	6763.4	ggtgACTGGCCAAGATTTTGTA
W1	iPLEX	Group1_27_371032	ACGTTGGATGCTGATATAGTGACATCAAC	SNP-BEEPR-W1-21F	CTGATATAGTGACATCAAC	R	ACGTTGGATGTTGCCACAGGTCCATTGAAG	SNP-BEEPR-W1-21R	TTGCCACAGGTCCATTGAAG	F	92	87.7	76.6	45.2	27.3		R	6670.4	ATCAACAATCAATGATCCTATA	22	G	6917.6	ATCAACAATCAATGATCCTATAC	A	6997.5	ATCAACAATCAATGATCCTATAT
W1	iPLEX	Group2_4_283136	ACGTTGGATGCCTGTAAGGGATATCGTACC	SNP-BEEPR-W1-22F	CCTGTAAGGGATATCGTACC	F	ACGTTGGATGTCATTGAAGAGGATGCCTAC	SNP-BEEPR-W1-22R	TCATTGAAGAGGATGCCTAC	R	130	95.1	76.6	48.5	36.4	D	F	6715.4	GCCTAGGTTTTCAATTATCTGA	22	C	6962.6	GCCTAGGTTTTCAATTATCTGAC	T	7042.5	GCCTAGGTTTTCAATTATCTGAT
W1	iPLEX	Group1_17_492172	ACGTTGGATGGTACTGTAGTACAAATTGCC	SNP-BEEPR-W1-23F	GTACTGTAGTACAAATTGCC	F	ACGTTGGATGGAACAGCAGTGGATCTTAGC	SNP-BEEPR-W1-23R	GAACAGCAGTGGATCTTAGC	R	137	89.3	76.6	46.8	31.8	D	F	6837.5	ACTATTTGTAAGAAGGGTGATA	22	C	7084.7	ACTATTTGTAAGAAGGGTGATAC	T	7164.6	ACTATTTGTAAGAAGGGTGATAT
W1	iPLEX	Group1_35_735054	ACGTTGGATGTAGATATCTCGGTCTCCAGC	SNP-BEEPR-W1-24F	TAGATATCTCGGTCTCCAGC	F	ACGTTGGATGAACCACCTTCTTCGACCCTC	SNP-BEEPR-W1-24R	AACCACCTTCTTCGACCCTC	R	95	98.5	76.6	46.1	44.4	D	F	6839.5	ccgaGGTGGATTGGACAGATAT	22	A	7110.7	ccgaGGTGGATTGGACAGATATA	G	7126.7	ccgaGGTGGATTGGACAGATATG
W1	iPLEX	Group3_7_64071	ACGTTGGATGGATGGATGCCTTTTATTGCAC	SNP-BEEPR-W1-25F	GATGGATGCCTTTTATTGCAC	F	ACGTTGGATGGAGCTACAAGATCTGTCCTC	SNP-BEEPR-W1-25R	GAGCTACAAGATCTGTCCTC	R	113	93.9	76.6	48.3	26.1	D	F	6978.6	ATGCCTTTTATTGCACATAATTT	23	A	7249.8	ATGCCTTTTATTGCACATAATTTA	G	7265.8	ATGCCTTTTATTGCACATAATTTG
W1	iPLEX	Group10_25_77351	ACGTTGGATGGTAGAATCAGGTCTATTTTC	SNP-BEEPR-W1-26F	GTAGAATCAGGTCTATTTTC	R	ACGTTGGATGGGTCAAATGATCAAGGAAGC	SNP-BEEPR-W1-26R	GGTCAAATGATCAAGGAAGC	F	127	84	76.6	45.6	30.4		R	7012.6	GAATCAGGTCTATTTTCTACATA	23	T	7283.8	GAATCAGGTCTATTTTCTACATAA	C	7299.8	GAATCAGGTCTATTTTCTACATAG
W1	iPLEX	Group15_16_20000	ACGTTGGATGGATCTGTTTCCGCAAAAAGC	SNP-BEEPR-W1-27F	GATCTGTTTCCGCAAAAAGC	R	ACGTTGGATGCAAACGTTGCTTTCGAGCAC	SNP-BEEPR-W1-27R	CAAACGTTGCTTTCGAGCAC	F	101	98.6	76.6	45.3	28.6	D	R	7230.7	accAATATTCCCAACTTGTTATCA	24	T	7501.9	accAATATTCCCAACTTGTTATCAA	C	7517.9	accAATATTCCCAACTTGTTATCAG
W1	iPLEX	Group8_11_448109	ACGTTGGATGCCAACTTTACCAGATGTTTC	SNP-BEEPR-W1-28F	CCAACTTTACCAGATGTTTC	F	ACGTTGGATGGTTGGATATACAGGAGGAGC	SNP-BEEPR-W1-28R	GTTGGATATACAGGAGGAGC	R	121	92.7	76.6	45.8	27.3	D	F	7230.7	ccACACATATTCTATTCAAACTGT	24	C	7477.9	ccACACATATTCTATTCAAACTGTC	T	7557.8	ccACACATATTCTATTCAAACTGTT
W1	iPLEX	Group14_14_954684	ACGTTGGATGGACTGAATACCATTTTACTG	SNP-BEEPR-W1-29F	GACTGAATACCATTTTACTG	R	ACGTTGGATGTCGAATTGCAAGTAAGTAG	SNP-BEEPR-W1-29R	TCGAATTGCAAGTAAGTAG	F	119	76.1	76.6	45.5	25	d	R	7336.8	CAAAAATTCTGTTATAAAACCAAG	24	G	7584	CAAAAATTCTGTTATAAAACCAAGC	A	7663.9	CAAAAATTCTGTTATAAAACCAAGT
W1	iPLEX	Group2_4_311386	ACGTTGGATGGACATTTGTGTTCCTACACC	SNP-BEEPR-W1-30F	GACATTTGTGTTCCTACACC	R	ACGTTGGATGTTTCCATCTTCTAATAGAG	SNP-BEEPR-W1-30R	TTTCCATCTTCTAATAGAG	F	94	78.2	76.6	45.4	30.4	d	R	7372.8	cGGATCTTATTATTGTAAATGTCG	24	G	7620	cGGATCTTATTATTGTAAATGTCGC	A	7699.9	cGGATCTTATTATTGTAAATGTCGT
W1	iPLEX	Group3_4_432626	ACGTTGGATGAGCACCTAGAGAATCCATAG	SNP-BEEPR-W1-31F	AGCACCTAGAGAATCCATAG	F	ACGTTGGATGGAACCTGATCCAATACGAGC	SNP-BEEPR-W1-31R	GAACCTGATCCAATACGAGC	R	98	98.5	76.6	46.7	35	D	F	7433.9	aggtGAAATTCCAGCAGATGAAAT	24	C	7681.1	aggtGAAATTCCAGCAGATGAAATC	T	7761	aggtGAAATTCCAGCAGATGAAATT
W1	iPLEX	Group1_36_125083	ACGTTGGATGATGCTAAGAATCTTACAGG	SNP-BEEPR-W1-32F	ATGCTAAGAATCTTACAGG	F	ACGTTGGATGGCTATAGAAGCAGCACAACG	SNP-BEEPR-W1-32R	GCTATAGAAGCAGCACAACG	R	126	85.6	76.6	47.9	38.1	d	F	7638	tctcAGAATCTTACAGGTTCTTGTG	25	A	7909.2	tctcAGAATCTTACAGGTTCTTGTGA	G	7925.2	tctcAGAATCTTACAGGTTCTTGTGG
W1	iPLEX	Group11_18_4692165	ACGTTGGATGCAGCGCAGATCTGGATTATC	SNP-BEEPR-W1-33F	CAGCGCAGATCTGGATTATC	F	ACGTTGGATGGAAGGTTTTACAGAAGCAG	SNP-BEEPR-W1-33R	GAAGGTTTTACAGAAGCAG	R	136	89.5	76.6	48.5	34.8	D	F	7640	acCGTAATAATACTGTTGTGTACCA	25	C	7887.2	acCGTAATAATACTGTTGTGTACCAC	T	7967.1	acCGTAATAATACTGTTGTGTACCAT
W1	iPLEX	Group4_13_179304	ACGTTGGATGTACTTTCGCTCGATTCCACG	SNP-BEEPR-W1-34F	TACTTTCGCTCGATTCCACG	R	ACGTTGGATGCCCTTTAACAACCTCTATTAC	SNP-BEEPR-W1-34R	CCCTTTAACAACCTCTATTAC	F	151	81.2	76.6	46.4	28	D	R	7737.1	AGAGAGACTACATAATAGGTTATTA	25	G	7984.3	AGAGAGACTACATAATAGGTTATTAC	A	8064.2	AGAGAGACTACATAATAGGTTATTAT
W1	iPLEX	Group8_6_561120	ACGTTGGATGGAAGATTATAAAAAACCTGTG	SNP-BEEPR-W1-35F	GAAGATTATAAAAAACCTGTG	R	ACGTTGGATGCGTTCTTGATTATTTGGAG	SNP-BEEPR-W1-35R	CGTTCTTGATTATTTGGAG	F	136	63.2	76.6	45.3	22.7	D	R	7740.1	gggATAAAAAACCTGTGAAAAATCA	25	T	8011.3	gggATAAAAAACCTGTGAAAAATCAA	C	8027.3	gggATAAAAAACCTGTGAAAAATCAG
W1	iPLEX	Group9_10_2226031	ACGTTGGATGATGCCATCTTCTATGCCTCG	SNP-BEEPR-W1-36F	ATGCCATCTTCTATGCCTCG	F	ACGTTGGATGATTATCTGAGGAGCGTTATC	SNP-BEEPR-W1-36R	ATTATCTGAGGAGCGTTATC	R	148	86.1	76.6	47.8	30.4	D	F	7809.1	ggATTGAACGAATAGATTGGAATTG	25	A	8080.3	ggATTGAACGAATAGATTGGAATTGA	G	8096.3	ggATTGAACGAATAGATTGGAATTGG
W1	iPLEX	Group9_10_835432	ACGTTGGATGTTTTATATCGTGTCGCCCGC	SNP-BEEPR-W1-37F	TTTTATATCGTGTCGCCCGC	R	ACGTTGGATGATGAGGGCTGCTTGACATTG	SNP-BEEPR-W1-37R	ATGAGGGCTGCTTGACATTG	F	99	100	76.6	51.4	42.9	D	R	7849.1	aattcTCTGCCCTAACTGACTTAACA	26	T	8120.3	aattcTCTGCCCTAACTGACTTAACAA	C	8136.3	aattcTCTGCCCTAACTGACTTAACAG
W1	iPLEX	Group12_13_2869430	ACGTTGGATGTCTCGTTAAAAAATATTCA	SNP-BEEPR-W1-38F	TCTCGTTAAAAAATATTCA	R	ACGTTGGATGCGTGCGTATTTCTCGATCGG	SNP-BEEPR-W1-38R	CGTGCGTATTTCTCGATCGG	F	176	45	76.6	46.5	31.8	d	R	7951.2	gcctTCGTGTAAATGGAATTTCTATC	26	T	8222.4	gcctTCGTGTAAATGGAATTTCTATCA	C	8238.4	gcctTCGTGTAAATGGAATTTCTATCG
W1	iPLEX	Group3_7_59841	ACGTTGGATGAGTTGGTCATCCAGCCAGAG	SNP-BEEPR-W1-39F	AGTTGGTCATCCAGCCAGAG	F	ACGTTGGATGACCCCATTGACCAGGATAAG	SNP-BEEPR-W1-39R	ACCCCATTGACCAGGATAAG	R	108	98.3	76.6	48	31.8	D	F	7951.2	gagcTTATCAATGATTCTCCATGGTT	26	C	8198.4	gagcTTATCAATGATTCTCCATGGTTC	T	8278.3	gagcTTATCAATGATTCTCCATGGTTT
W1	iPLEX	Group9_10_888634	ACGTTGGATGTGGACGTTAAAAAAGGCGAG	SNP-BEEPR-W1-40F	TGGACGTTAAAAAAGGCGAG	F	ACGTTGGATGGAATGAATGATCGAAAACG	SNP-BEEPR-W1-40R	GAATGAATGATCGAAAACG	R	127	84.2	76.6	47.8	31.8	d	F	8301.4	acgttGGATTGTCGAATTTTTATCGTT	27	C	8548.6	acgttGGATTGTCGAATTTTTATCGTTC	T	8628.5	acgttGGATTGTCGAATTTTTATCGTTT
W2	iPLEX	Group10_25_231704	ACGTTGGATGTCAATCGCAAATCGAATCCC	SNP-BEEPR-W2-41F	TCAATCGCAAATCGAATCCC	F	ACGTTGGATGAGAAGCGTCGCTTTGACGAT	SNP-BEEPR-W2-41R	AGAAGCGTCGCTTTGACGAT	R	126	93.5	74.9	46.8	60	D	F	4463.9	TCGAATCCCCCTCTG	15	C	4711.1	TCGAATCCCCCTCTGC	T	4791	TCGAATCCCCCTCTGT
W2	iPLEX	Group16_8_197750	ACGTTGGATGAACGTAAAGCACCAGGATAC	SNP-BEEPR-W2-42F	AACGTAAAGCACCAGGATAC	R	ACGTTGGATGCGCCATCTCTTGGCAGTTTT	SNP-BEEPR-W2-42R	CGCCATCTCTTGGCAGTTTT	F	118	94.8	74.9	45.4	60	D	R	4611	CAGGATACGACACGG	15	G	4858.2	CAGGATACGACACGGC	A	4938.1	CAGGATACGACACGGT
W2	iPLEX	Group11_18_3762761	ACGTTGGATGACATAGACGGATCGCACAAG	SNP-BEEPR-W2-43F	ACATAGACGGATCGCACAAG	F	ACGTTGGATGGATCCGACAAAACGACGATG	SNP-BEEPR-W2-43R	GATCCGACAAAACGACGATG	R	112	99.4	74.9	45.2	46.7	D	F	4659.1	AATGCAACGAGGGAA	15	C	4906.3	AATGCAACGAGGGAAC	T	4986.2	AATGCAACGAGGGAAT
W2	iPLEX	Group15_14_1225078	ACGTTGGATGGTTGAGTAATCACCTTTTC	SNP-BEEPR-W2-44F	GTTGAGTAATCACCTTTTC	F	ACGTTGGATGAATACGCTAGTGACTTCGAC	SNP-BEEPR-W2-44R	AATACGCTAGTGACTTCGAC	R	148	79	74.9	45.9	53.3	dH	F	4817.1	cTTCACCACTGTGCAG	16	C	5064.3	cTTCACCACTGTGCAGC	T	5144.2	cTTCACCACTGTGCAGT
W2	iPLEX	Group9_12_902195	ACGTTGGATGTCACTTAATTCGGTCCCTGC	SNP-BEEPR-W2-45F	TCACTTAATTCGGTCCCTGC	F	ACGTTGGATGTCTTTACGTTGCGCTTGTCG	SNP-BEEPR-W2-45R	TCTTTACGTTGCGCTTGTCG	R	112	99.4	74.9	45.6	50	Dh	F	4832.2	CGCTACCTGTGATTCA	16	C	5079.3	CGCTACCTGTGATTCAC	T	5159.3	CGCTACCTGTGATTCAT
W2	iPLEX	Group8_6_1223926	ACGTTGGATGCTTGCACGATACGAGAAATTG	SNP-BEEPR-W2-46F	CTTGCACGATACGAGAAATTG	R	ACGTTGGATGTCTCCTCCCTTTTGGATAAG	SNP-BEEPR-W2-46R	TCTCCTCCCTTTTGGATAAG	F	106	93	74.9	48.7	47.1	d	R	5105.3	TTTATCCGCCATCCGAA	17	G	5352.5	TTTATCCGCCATCCGAAC	A	5432.4	TTTATCCGCCATCCGAAT
W2	iPLEX	Group8_7_1920076	ACGTTGGATGCTTCGGTTCTTAAACGTCGG	SNP-BEEPR-W2-47F	CTTCGGTTCTTAAACGTCGG	F	ACGTTGGATGATGATCCGAGACGAATCGGG	SNP-BEEPR-W2-47R	ATGATCCGAGACGAATCGGG	R	88	98	74.9	47.3	47.1		F	5203.4	TCGGCGTAAAAATCCAG	17	C	5450.6	TCGGCGTAAAAATCCAGC	G	5490.6	TCGGCGTAAAAATCCAGG
W2	iPLEX	Group10_9_2392	ACGTTGGATGCACGTGCAAACAATACGAGG	SNP-BEEPR-W2-48F	CACGTGCAAACAATACGAGG	R	ACGTTGGATGCAGAGCTTAAGATCATTTCG	SNP-BEEPR-W2-48R	CAGAGCTTAAGATCATTTCG	F	100	94.4	74.9	47.1	47.1	D	R	5221.4	ACAATACGAGGAGACCA	17	G	5468.6	ACAATACGAGGAGACCAC	A	5548.5	ACAATACGAGGAGACCAT
W2	iPLEX	Group6_14_597127	ACGTTGGATGGAGCAAAAAACGTGTCTCTC	SNP-BEEPR-W2-49F	GAGCAAAAAACGTGTCTCTC	F	ACGTTGGATGCGAATCATTCCAAATGCGG	SNP-BEEPR-W2-49R	CGAATCATTCCAAATGCGG	R	79	94.8	74.9	45.9	44.4	D	F	5382.5	TCTCTCCTCTTCTGTAGT	18	A	5653.7	TCTCTCCTCTTCTGTAGTA	G	5669.7	TCTCTCCTCTTCTGTAGTG
W2	iPLEX	Group6_16_629310	ACGTTGGATGAGAATTCCAGCTATCGCGTG	SNP-BEEPR-W2-50F	AGAATTCCAGCTATCGCGTG	F	ACGTTGGATGTGGACGATGATGACTAATCC	SNP-BEEPR-W2-50R	TGGACGATGATGACTAATCC	R	103	98.5	74.9	47.4	44.4		F	5507.6	GCGTACAGCTTAGTCAAA	18	A	5778.8	GCGTACAGCTTAGTCAAAA	G	5794.8	GCGTACAGCTTAGTCAAAG
W2	iPLEX	Group10_10_128313	ACGTTGGATGTTCTTGGACTTCCGTGATGC	SNP-BEEPR-W2-51F	TTCTTGGACTTCCGTGATGC	F	ACGTTGGATGAGAAGACATCGCGCGGGTAG	SNP-BEEPR-W2-51R	AGAAGACATCGCGCGGGTAG	R	107	94.2	74.9	48.1	44.4	d	F	5578.6	CGTGATGCGGTTTAAAGA	18	C	5825.8	CGTGATGCGGTTTAAAGAC	T	5905.7	CGTGATGCGGTTTAAAGAT
W2	iPLEX	Group1_15_392553	ACGTTGGATGTGTAGCGACGATCGAAAATG	SNP-BEEPR-W2-52F	TGTAGCGACGATCGAAAATG	F	ACGTTGGATGGATCAATTGTTCGAAACGGG	SNP-BEEPR-W2-52R	GATCAATTGTTCGAAACGGG	R	125	94.7	74.9	52.9	62.5	d	F	5598.6	ggACAACGCGGAATCGGG	18	A	5869.9	ggACAACGCGGAATCGGGA	G	5885.9	ggACAACGCGGAATCGGGG
W2	iPLEX	Group3_4_778301	ACGTTGGATGATGGATTGACGATCGCACAC	SNP-BEEPR-W2-53F	ATGGATTGACGATCGCACAC	R	ACGTTGGATGTTCAAGTGCATAGTTGATGG	SNP-BEEPR-W2-53R	TTCAAGTGCATAGTTGATGG	F	116	93.4	74.9	45.8	43.8	d	R	5756.8	accTTCTAAGCACGCAAGT	19	G	6004	accTTCTAAGCACGCAAGTC	T	6028	accTTCTAAGCACGCAAGTA
W2	iPLEX	Group6_20_79843	ACGTTGGATGAGCTGTCTAAGTACACTTCG	SNP-BEEPR-W2-54F	AGCTGTCTAAGTACACTTCG	R	ACGTTGGATGCCAAAGTCTACTTTGGTCA	SNP-BEEPR-W2-54R	CCAAAGTCTACTTTGGTCA	F	155	80.2	74.9	46.2	38.9	D	R	5847.9	cGCAAAGTCGAAGAAAACA	19	T	6119.1	cGCAAAGTCGAAGAAAACAA	A	6174.9	cGCAAAGTCGAAGAAAACAT
W2	iPLEX	Group4_11_427850	ACGTTGGATGTAGGGTGATATAGTGGTGCG	SNP-BEEPR-W2-55F	TAGGGTGATATAGTGGTGCG	R	ACGTTGGATGACGAGACCGTACACGATTTC	SNP-BEEPR-W2-55R	ACGAGACCGTACACGATTTC	F	97	100	74.9	47.1	47.4	D	R	5943.9	CAGAAGACGGAGATAAAGG	19	G	6191.1	CAGAAGACGGAGATAAAGGC	A	6271	CAGAAGACGGAGATAAAGGT
W2	iPLEX	Group4_8_154524	ACGTTGGATGCGCGGTGGATAATGTAAAGG	SNP-BEEPR-W2-56F	CGCGGTGGATAATGTAAAGG	F	ACGTTGGATGCAAACCTCCTCGTCTTTTCC	SNP-BEEPR-W2-56R	CAAACCTCCTCGTCTTTTCC	R	90	99.6	74.9	46.4	42.1	Ds	F	5958.9	GTAAAGGAAGAGATGACGA	19	C	6206.1	GTAAAGGAAGAGATGACGAC	T	6286	GTAAAGGAAGAGATGACGAT
W2	iPLEX	Group2_17_1035989	ACGTTGGATGGGAGGCAGCTAACGTTTTTG	SNP-BEEPR-W2-57F	GGAGGCAGCTAACGTTTTTG	F	ACGTTGGATGTAGCCAAAAAAATCATGGG	SNP-BEEPR-W2-57R	TAGCCAAAAAAATCATGGG	R	101	87.9	74.9	47.2	40	d	F	6098	GGTTTCTCGAACTGATTCTA	20	C	6345.2	GGTTTCTCGAACTGATTCTAC	T	6425.1	GGTTTCTCGAACTGATTCTAT
W2	iPLEX	Group13_7_2208277	ACGTTGGATGCCGATATTGGTCTCGTCATC	SNP-BEEPR-W2-58F	CCGATATTGGTCTCGTCATC	R	ACGTTGGATGTTGCAACATCCCTAGTTTCG	SNP-BEEPR-W2-58R	TTGCAACATCCCTAGTTTCG	F	132	94.6	74.9	45.4	41.2	d	R	6159	aggTGCATACAGTCACAAGA	20	G	6406.2	aggTGCATACAGTCACAAGAC	C	6446.2	aggTGCATACAGTCACAAGAG
W2	iPLEX	Group11_1_279217	ACGTTGGATGTTTCATACGACTTTCTACGC	SNP-BEEPR-W2-59F	TTTCATACGACTTTCTACGC	R	ACGTTGGATGGATTACGTTACGCGAGTTTC	SNP-BEEPR-W2-59R	GATTACGTTACGCGAGTTTC	F	122	91.2	74.9	54.3	55	D	R	6317.1	aCGCCTCGCCGACATTTATTC	21	G	6564.3	aCGCCTCGCCGACATTTATTCC	T	6588.3	aCGCCTCGCCGACATTTATTCA
W2	iPLEX	Group11_18_3534931	ACGTTGGATGTTCAGCAGGAGTATCCAATG	SNP-BEEPR-W2-60F	TTCAGCAGGAGTATCCAATG	R	ACGTTGGATGGACAGTTTGCATGCCTTGAG	SNP-BEEPR-W2-60R	GACAGTTTGCATGCCTTGAG	F	94	98.4	74.9	45.6	33.3	d	R	6382.2	CAATCTAAAGATGCAACTCTA	21	G	6629.4	CAATCTAAAGATGCAACTCTAC	A	6709.3	CAATCTAAAGATGCAACTCTAT
W2	iPLEX	Group13_7_1375530	ACGTTGGATGGGTATCTCTGGTGGTTCTTC	SNP-BEEPR-W2-61F	GGTATCTCTGGTGGTTCTTC	F	ACGTTGGATGATGCCAATGTTACCAGAAGG	SNP-BEEPR-W2-61R	ATGCCAATGTTACCAGAAGG	R	157	86.5	74.9	51.2	58.8	Dh	F	6505.2	ggagGTTACAGCCGAAGCAGC	21	A	6776.4	ggagGTTACAGCCGAAGCAGCA	G	6792.4	ggagGTTACAGCCGAAGCAGCG
W2	iPLEX	Group10_16_114816	ACGTTGGATGGAGATTGAGACACTGGCAAC	SNP-BEEPR-W2-62F	GAGATTGAGACACTGGCAAC	F	ACGTTGGATGTCCATCCACTTTGTCCGTTG	SNP-BEEPR-W2-62R	TCCATCCACTTTGTCCGTTG	R	101	100	74.9	51.7	52.9		F	6649.3	ccccaTGGCAACAATTGGCCAC	22	C	6896.5	ccccaTGGCAACAATTGGCCACC	A	6920.5	ccccaTGGCAACAATTGGCCACA
W2	iPLEX	Group11_18_3973975	ACGTTGGATGTCGATTCTTTCGTAACGTC	SNP-BEEPR-W2-63F	TCGATTCTTTCGTAACGTC	F	ACGTTGGATGCAATTTTAGAGGATACTCTT	SNP-BEEPR-W2-63R	CAATTTTAGAGGATACTCTT	R	108	72.7	74.9	46.1	27.3	D	F	6692.4	TTTACGACTATTCATTAAAGCA	22	C	6939.6	TTTACGACTATTCATTAAAGCAC	T	7019.5	TTTACGACTATTCATTAAAGCAT
W2	iPLEX	Group8_4_176780	ACGTTGGATGCCGTCTCTAACGTCATCTAC	SNP-BEEPR-W2-64F	CCGTCTCTAACGTCATCTAC	R	ACGTTGGATGAGCTAGTAACTACAGCGGAC	SNP-BEEPR-W2-64R	AGCTAGTAACTACAGCGGAC	F	96	99.9	74.9	46.2	31.8	D	R	6730.4	TTCTATCTTCGAAATGTATTGG	22	G	6977.6	TTCTATCTTCGAAATGTATTGGC	A	7057.5	TTCTATCTTCGAAATGTATTGGT
W2	iPLEX	Group6_20_1041776	ACGTTGGATGCAGATATCGCGAGTAACGAG	SNP-BEEPR-W2-65F	CAGATATCGCGAGTAACGAG	R	ACGTTGGATGTCGTTCGACAGACTGTCTTG	SNP-BEEPR-W2-65R	TCGTTCGACAGACTGTCTTG	F	92	99.7	74.9	45	35		R	6748.4	ttGAGTAACGAGCACTTTTATA	22	G	6995.6	ttGAGTAACGAGCACTTTTATAC	C	7035.6	ttGAGTAACGAGCACTTTTATAG
W2	iPLEX	Group16_5_643286	ACGTTGGATGGTGTCGAGCCGGAAATTGAG	SNP-BEEPR-W2-66F	GTGTCGAGCCGGAAATTGAG	F	ACGTTGGATGGCAATTTTTCGGGATACGGG	SNP-BEEPR-W2-66R	GCAATTTTTCGGGATACGGG	R	102	98.5	74.9	51.9	40	Ds	F	6825.5	gtAGCCGGAAATTGAGCAAAAA	22	C	7072.7	gtAGCCGGAAATTGAGCAAAAAC	T	7152.6	gtAGCCGGAAATTGAGCAAAAAT
W2	iPLEX	Group16_5_472305	ACGTTGGATGTCAATTGCTCTGTCACTATG	SNP-BEEPR-W2-67F	TCAATTGCTCTGTCACTATG	F	ACGTTGGATGGCGGCGCAGTTTTTCTAATG	SNP-BEEPR-W2-67R	GCGGCGCAGTTTTTCTAATG	R	110	94	74.9	50.8	39.1	D	F	6955.5	TGCTCTGTCACTATGTTCTACTA	23	A	7226.7	TGCTCTGTCACTATGTTCTACTAA	G	7242.7	TGCTCTGTCACTATGTTCTACTAG
W2	iPLEX	Group14_7_306927	ACGTTGGATGTCGAAAAGTTCACAGATAGC	SNP-BEEPR-W2-68F	TCGAAAAGTTCACAGATAGC	R	ACGTTGGATGCGATTTGCATATGCATTTGA	SNP-BEEPR-W2-68R	CGATTTGCATATGCATTTGA	F	111	80.3	74.9	46	44.4	d	R	7096.6	gttagGCAACAGTGTATACAACG	23	G	7343.8	gttagGCAACAGTGTATACAACGC	A	7423.7	gttagGCAACAGTGTATACAACGT
W2	iPLEX	Group2_19_3131696	ACGTTGGATGTCGATGGGTCGGAGAGATG	SNP-BEEPR-W2-69F	TCGATGGGTCGGAGAGATG	F	ACGTTGGATGAACCTAGCGATCCTTAGACC	SNP-BEEPR-W2-69R	AACCTAGCGATCCTTAGACC	R	95	95.9	74.9	46.1	50	D	F	7119.6	cctgtGTCGGAGAGATGATATCG	23	A	7390.8	cctgtGTCGGAGAGATGATATCGA	G	7406.8	cctgtGTCGGAGAGATGATATCGG
W2	iPLEX	Group3_8_949653	ACGTTGGATGTTTATGCAGTTGGTTGTCG	SNP-BEEPR-W2-70F	TTTATGCAGTTGGTTGTCG	R	ACGTTGGATGAATTCCGCATTGAGTCACAG	SNP-BEEPR-W2-70R	AATTCCGCATTGAGTCACAG	F	121	91.3	74.9	45.5	26.1	d	R	7125.7	TGTGTTAATAACGAATGTATAGA	23	G	7372.9	TGTGTTAATAACGAATGTATAGAC	A	7452.8	TGTGTTAATAACGAATGTATAGAT
W2	iPLEX	Group11_18_3995053	ACGTTGGATGCTCATAAATGTACAAACATC	SNP-BEEPR-W2-71F	CTCATAAATGTACAAACATC	R	ACGTTGGATGTGTGTCTAAACGTTTCAGCC	SNP-BEEPR-W2-71R	TGTGTCTAAACGTTTCAGCC	F	159	68	74.9	46.6	35	D	R	7262.7	gtgcATGTACAAACATCTCCTTCT	24	G	7509.9	gtgcATGTACAAACATCTCCTTCTC	A	7589.8	gtgcATGTACAAACATCTCCTTCTT
W2	iPLEX	Group1_21_529692	ACGTTGGATGACAGCAATATCTCGAAACAC	SNP-BEEPR-W2-72F	ACAGCAATATCTCGAAACAC	F	ACGTTGGATGCGACACTTTAGGATTTTCTGG	SNP-BEEPR-W2-72R	CGACACTTTAGGATTTTCTGG	R	156	78.7	74.9	46.5	31.8	H	F	7286.8	ccACACTTTTTCTGAAGTAAGATC	24	C	7533.9	ccACACTTTTTCTGAAGTAAGATCC	T	7613.9	ccACACTTTTTCTGAAGTAAGATCT
W2	iPLEX	Group1_15_382675	ACGTTGGATGCGAGAAACTTGAAATTCATGC	SNP-BEEPR-W2-73F	CGAGAAACTTGAAATTCATGC	R	ACGTTGGATGCAATTTGGTCAAATGGCGGG	SNP-BEEPR-W2-73R	CAATTTGGTCAAATGGCGGG	F	98	90.1	74.9	46.1	26.1	D	R	7325.8	cTGAAATTCATGCAATTATTATCG	24	G	7573	cTGAAATTCATGCAATTATTATCGC	A	7652.9	cTGAAATTCATGCAATTATTATCGT
W2	iPLEX	Group11_18_713967	ACGTTGGATGAGAGCTCTCTCGGATTTACG	SNP-BEEPR-W2-74F	AGAGCTCTCTCGGATTTACG	F	ACGTTGGATGGAAACAAATTCGATTGTTC	SNP-BEEPR-W2-74R	GAAACAAATTCGATTGTTC	R	147	72.8	74.9	45.2	20		F	7629	TTTACGAATACTCGAATTTAATTAT	25	A	7900.2	TTTACGAATACTCGAATTTAATTATA	G	7916.2	TTTACGAATACTCGAATTTAATTATG
W2	iPLEX	Group2_15_1114135	ACGTTGGATGGAACTTAATGAAATCGAGA	SNP-BEEPR-W2-75F	GAACTTAATGAAATCGAGA	F	ACGTTGGATGTTCCGGAACAAGTGTGTACG	SNP-BEEPR-W2-75R	TTCCGGAACAAGTGTGTACG	R	101	77.5	74.9	46	28	d	F	7697.1	GAACTTAATGAAATCGAGATTATAC	25	C	7944.2	GAACTTAATGAAATCGAGATTATACC	T	8024.1	GAACTTAATGAAATCGAGATTATACT
W2	iPLEX	Group1_14_13588	ACGTTGGATGCGTTATTACTTTCAGATGCG	SNP-BEEPR-W2-76F	CGTTATTACTTTCAGATGCG	F	ACGTTGGATGTGAAATGGCTCCATTCGCAC	SNP-BEEPR-W2-76R	TGAAATGGCTCCATTCGCAC	R	142	86	74.9	50.7	33.3	D	F	7716.1	gAAACGAGAAACCATTAGATTACGA	25	C	7963.2	gAAACGAGAAACCATTAGATTACGAC	A	7987.3	gAAACGAGAAACCATTAGATTACGAA
W2	iPLEX	Group1_29_1541982	ACGTTGGATGTAATCATCCGATATCGACGC	SNP-BEEPR-W2-77F	TAATCATCCGATATCGACGC	F	ACGTTGGATGCCCGAGAACAGGCATAAAAC	SNP-BEEPR-W2-77R	CCCGAGAACAGGCATAAAAC	R	110	98.2	74.9	48.1	38.1		F	8040.2	gtgaaCGTGCACTGTGGATATTTATA	26	C	8287.4	gtgaaCGTGCACTGTGGATATTTATAC	T	8367.3	gtgaaCGTGCACTGTGGATATTTATAT
W2	iPLEX	Group15_13_315511	ACGTTGGATGACAAGATGAAGCAGATGCAG	SNP-BEEPR-W2-78F	ACAAGATGAAGCAGATGCAG	R	ACGTTGGATGTCTGATTTTGTCCTCCATCC	SNP-BEEPR-W2-78R	TCTGATTTTGTCCTCCATCC	F	92	96.9	74.9	47	25		R	8041.3	tgAGCAGATGCAGATATATTAAAATT	26	T	8312.5	tgAGCAGATGCAGATATATTAAAATTA	C	8328.5	tgAGCAGATGCAGATATATTAAAATTG
W2	iPLEX	Group11_18_3567666	ACGTTGGATGCGTAGCAATGATAAAACCGAG	SNP-BEEPR-W2-79F	CGTAGCAATGATAAAACCGAG	F	ACGTTGGATGGAGGACACGACAGTTGAAA	SNP-BEEPR-W2-79R	GAGGACACGACAGTTGAAA	R	131	75.7	74.9	45.4	16	D	F	8258.4	ccAATTTCAAAAATTTCTAAAATGGAA	27	C	8505.6	ccAATTTCAAAAATTTCTAAAATGGAAC	T	8585.5	ccAATTTCAAAAATTTCTAAAATGGAAT
W2	iPLEX	Group9_10_727969	ACGTTGGATGCCTTGCTGTAAATCTCATGT	SNP-BEEPR-W2-80F	CCTTGCTGTAAATCTCATGT	R	ACGTTGGATGCCTCAAGCAAGTAATTCTAC	SNP-BEEPR-W2-80R	CCTCAAGCAAGTAATTCTAC	F	127	84.3	74.9	48.6	25.9	d	R	8345.5	ACAATTGTATCTGTAAATGGATATAGA	27	T	8616.7	ACAATTGTATCTGTAAATGGATATAGAA	C	8632.7	ACAATTGTATCTGTAAATGGATATAGAG
W3	iPLEX	Group15_3_34660	ACGTTGGATGCTACACAGACTCACATGACG	SNP-BEEPR-W3-81F	CTACACAGACTCACATGACG	R	ACGTTGGATGTCTGGTGGTTTATCTCGAAG	SNP-BEEPR-W3-81R	TCTGGTGGTTTATCTCGAAG	F	106	98.4	66.5	48.2	53.3	ds	R	4568	ATGACGTCGCGTCAT	15	G	4815.2	ATGACGTCGCGTCATC	A	4895.1	ATGACGTCGCGTCATT
W3	iPLEX	Group9_10_684583	ACGTTGGATGCCGCCATTGAAAATACACGC	SNP-BEEPR-W3-82F	CCGCCATTGAAAATACACGC	R	ACGTTGGATGTCATCGTTCAACATTCTTC	SNP-BEEPR-W3-82R	TCATCGTTCAACATTCTTC	F	241	100	66.5	53.2	66.7	D	R	4591	CGCTGTTTCGCGGGT	15	T	4862.2	CGCTGTTTCGCGGGTA	A	4918.1	CGCTGTTTCGCGGGTT
W3	iPLEX	Group8_6_624107	ACGTTGGATGAGGAAGTACCAAGGTGATCG	SNP-BEEPR-W3-83F	AGGAAGTACCAAGGTGATCG	F	ACGTTGGATGTTGATCGATAACATTCACC	SNP-BEEPR-W3-83R	TTGATCGATAACATTCACC	R	171	71.9	66.5	46.6	56.2	d	F	5026.3	AGGTGATCGGTAGGAG	16	A	5297.5	AGGTGATCGGTAGGAGA	G	5313.5	AGGTGATCGGTAGGAGG
W3	iPLEX	Group9_10_684474	ACGTTGGATGCCGCCATTGAAAATACACGC	SNP-BEEPR-W3-84F	CCGCCATTGAAAATACACGC	R	ACGTTGGATGTCATCGTTCAACATTCTTC	SNP-BEEPR-W3-84R	TCATCGTTCAACATTCTTC	F	241	78	91.9	46	47.1		R	5096.3	CTCGAATTTCCTCCGAT	17	T	5367.5	CTCGAATTTCCTCCGATA	C	5383.5	CTCGAATTTCCTCCGATG
W3	iPLEX	Group11_18_4553249	ACGTTGGATGCGATTTCACATTTGCATTG	SNP-BEEPR-W3-85F	CGATTTCACATTTGCATTG	F	ACGTTGGATGAATTTTTAGTATCCACGAG	SNP-BEEPR-W3-85R	AATTTTTAGTATCCACGAG	R	162	59.9	66.5	46.6	47.1	Ds	F	5167.4	GCATTGATCTTTGTCGC	17	A	5438.6	GCATTGATCTTTGTCGCA	G	5454.6	GCATTGATCTTTGTCGCG
W3	iPLEX	Group15_14_1206812	ACGTTGGATGAACTTAAGCGCGAACAGCAG	SNP-BEEPR-W3-86F	AACTTAAGCGCGAACAGCAG	R	ACGTTGGATGTTAATATATCCCCGAGCGCC	SNP-BEEPR-W3-86R	TTAATATATCCCCGAGCGCC	R	97	100	66.5	49.6	52.9	d	R	5223.4	GCAGTTTTTGTCGCTGG	17	G	5470.6	GCAGTTTTTGTCGCTGGC	C	5510.6	GCAGTTTTTGTCGCTGGG
W3	iPLEX	Group9_10_98137	ACGTTGGATGTACGAGGATACAAGGATCGC	SNP-BEEPR-W3-87F	TACGAGGATACAAGGATCGC	R	ACGTTGGATGGAAAGGGTGATCAGAAGAAG	SNP-BEEPR-W3-87R	GAAAGGGTGATCAGAAGAAG	F	123	96.5	66.5	45.8	50	dh	R	5259.4	gGACAGACGTAACGTGT	17	T	5530.6	gGACAGACGTAACGTGTA	C	5546.6	gGACAGACGTAACGTGTG
W3	iPLEX	Group5_2_487672	ACGTTGGATGATGCACTTCTAACACTCGCC	SNP-BEEPR-W3-88F	ATGCACTTCTAACACTCGCC	R	ACGTTGGATGGACCGTCGCGACTAGAATTA	SNP-BEEPR-W3-88R	GACCGTCGCGACTAGAATTA	F	101	97.5	66.5	49.4	50	D	R	5407.5	CCCGTTTCGTTTTATCGC	18	C	5694.7	CCCGTTTCGTTTTATCGCG	A	5734.6	CCCGTTTCGTTTTATCGCT
W3	iPLEX	Group6_1_259334	ACGTTGGATGCGAACAGAGACTAACTGTGC	SNP-BEEPR-W3-89F	CGAACAGAGACTAACTGTGC	R	ACGTTGGATGCGTGGTATCAACTTTCATCG	SNP-BEEPR-W3-89R	CGTGGTATCAACTTTCATCG	F	89	98.1	66.5	45.1	43.8	d	R	5422.5	ctTCTTCTTTCGCTTGGA	18	G	5669.7	ctTCTTCTTTCGCTTGGAC	A	5749.6	ctTCTTCTTTCGCTTGGAT
W3	iPLEX	Group9_12_1133058	ACGTTGGATGGAAGAGGAGATTACCCACAC	SNP-BEEPR-W3-90F	GAAGAGGAGATTACCCACAC	R	ACGTTGGATGCGATTCATTCTCTCGTTCCG	SNP-BEEPR-W3-90R	CGATTCATTCTCTCGTTCCG	F	142	93.2	66.5	46.3	44.4	d	R	5569.6	GGATCTGTACGATTTGGA	18	C	5856.8	GGATCTGTACGATTTGGAG	A	5896.7	GGATCTGTACGATTTGGAT
W3	iPLEX	Group14_15_204646	ACGTTGGATGGAAGCTGAAGCTGCTCGTGA	SNP-BEEPR-W3-91F	GAAGCTGAAGCTGCTCGTGA	R	ACGTTGGATGGCTGCGATAACCTATTTGTA	SNP-BEEPR-W3-91R	GCTGCGATAACCTATTTGTA	F	136	83.9	66.5	48.9	60	d	R	5803.8	cataTGCTCGTGAAGCTCG	19	G	6051	cataTGCTCGTGAAGCTCGC	A	6130.9	cataTGCTCGTGAAGCTCGT
W3	iPLEX	Group10_10_294664	ACGTTGGATGACCATTGTGTCGTGGAACAG	SNP-BEEPR-W3-92F	ACCATTGTGTCGTGGAACAG	F	ACGTTGGATGTCACGTGGAGATTTTTCGTC	SNP-BEEPR-W3-92R	TCACGTGGAGATTTTTCGTC	R	110	98.2	66.5	57.9	61.1	d	F	5819.8	aTTTTCGCGCGGACGGACT	19	C	6067	aTTTTCGCGCGGACGGACTC	G	6107	aTTTTCGCGCGGACGGACTG
W3	iPLEX	Group8_6_422610	ACGTTGGATGGTACACCGATGATGGATCTC	SNP-BEEPR-W3-93F	GTACACCGATGATGGATCTC	R	ACGTTGGATGAAAACCATCCCACGTTCTCC	SNP-BEEPR-W3-93R	AAAACCATCCCACGTTCTCC	F	120	98.4	91.9	45.6	38.9		R	6020.93	ccTCACAAATTGACAGCTTC	20	G	6268.13	ccTCACAAATTGACAGCTTCC	A	6348.03	ccTCACAAATTGACAGCTTCT
W3	iPLEX	Group2_7_416140	ACGTTGGATGTCGTAATTCTTCTACAGCAC	SNP-BEEPR-W3-94F	TCGTAATTCTTCTACAGCAC	R	ACGTTGGATGTCCATTTCCAGTGGGTATAG	SNP-BEEPR-W3-94R	TCCATTTCCAGTGGGTATAG	F	135	88.6	66.5	46.1	41.2	D	R	6033.9	accGCACATTGTGCTTCTTT	20	T	6305.1	accGCACATTGTGCTTCTTTA	C	6321.1	accGCACATTGTGCTTCTTTG
W3	iPLEX	Group1_2_377579	ACGTTGGATGTCGCAATTGGCCATTTCTCG	SNP-BEEPR-W3-95F	TCGCAATTGGCCATTTCTCG	R	ACGTTGGATGCTTGAACGGATTTGGTCCAG	SNP-BEEPR-W3-95R	CTTGAACGGATTTGGTCCAG	F	135	95.2	66.5	45.6	40	D	R	6174	CAAATCATAGAGATGGATCG	20	T	6445.3	CAAATCATAGAGATGGATCGA	C	6461.3	CAAATCATAGAGATGGATCGG
W3	iPLEX	Group9_10_845383	ACGTTGGATGCGTGATAATGATTAGACGTG	SNP-BEEPR-W3-96F	CGTGATAATGATTAGACGTG	F	ACGTTGGATGGTTATTTTACCGCGCAAGC	SNP-BEEPR-W3-96R	GTTATTTTACCGCGCAAGC	R	152	80.7	66.5	47.2	33.3		F	6408.2	TTTATTTTCTTTGACGCGTAG	21	A	6679.4	TTTATTTTCTTTGACGCGTAGA	G	6695.4	TTTATTTTCTTTGACGCGTAGG
W3	iPLEX	Group4_9_1190099	ACGTTGGATGCCACGGAATTTGATGGAAAG	SNP-BEEPR-W3-97F	CCACGGAATTTGATGGAAAG	R	ACGTTGGATGTTGATTAATTTTGACTGAAC	SNP-BEEPR-W3-97R	TTGATTAATTTTGACTGAAC	F	171	56.1	66.5	46.5	28.6	D	R	6486.3	TGGAAAGTTTCTCAAGAAAAA	21	T	6757.5	TGGAAAGTTTCTCAAGAAAAAA	A	6813.4	TGGAAAGTTTCTCAAGAAAAAT
W3	iPLEX	Group11_18_3539556	ACGTTGGATGTAGGCGCCAACAGATTGTG	SNP-BEEPR-W3-98F	TAGGCGCCAACAGATTGTG	F	ACGTTGGATGGATTCTCTGCAACGCATCTC	SNP-BEEPR-W3-98R	GATTCTCTGCAACGCATCTC	R	113	97.8	66.5	50.3	40	d	F	6780.4	tgTTGTGCAATCTCAGTGAAGT	22	A	7051.6	tgTTGTGCAATCTCAGTGAAGTA	G	7067.6	tgTTGTGCAATCTCAGTGAAGTG
W3	iPLEX	Group8_6_405516	ACGTTGGATGGGATTGATGGAAATATTTCA	SNP-BEEPR-W3-99F	GGATTGATGGAAATATTTCA	F	ACGTTGGATGAGATTTGGAAAGCTTTATG	SNP-BEEPR-W3-99R	AGATTTGGAAAGCTTTATG	R	186	45.7	66.5	45	26.1		F	6889.5	TTCATTTCTCTATCTCTCAATTA	23	C	7136.7	TTCATTTCTCTATCTCTCAATTAC	T	7216.6	TTCATTTCTCTATCTCTCAATTAT
W3	iPLEX	Group9_10_676251	ACGTTGGATGAGAAGAAAAAAACAATTTCG	SNP-BEEPR-W3-100F	AGAAGAAAAAAACAATTTCG	F	ACGTTGGATGGCAAATTCTAAGTTTCATAT	SNP-BEEPR-W3-100R	GCAAATTCTAAGTTTCATAT	R	105	47.2	66.5	45.7	26.1	d	F	7005.6	CAATTTCGATTTCGAAAATACTA	23	C	7252.8	CAATTTCGATTTCGAAAATACTAC	T	7332.7	CAATTTCGATTTCGAAAATACTAT
W3	iPLEX	Group12_17_993283	ACGTTGGATGTGGAAGAGATGTAATTACGG	SNP-BEEPR-W3-101F	TGGAAGAGATGTAATTACGG	R	ACGTTGGATGCCGTTGTTACGCGTTCCTC	SNP-BEEPR-W3-101R	CCGTTGTTACGCGTTCCTC	F	140	84.9	66.5	45.5	25	D	R	7349.8	ATAATATCATATAACGTGGATTCT	24	G	7597	ATAATATCATATAACGTGGATTCTC	A	7676.9	ATAATATCATATAACGTGGATTCTT
W3	iPLEX	Group7_9_34275	ACGTTGGATGACAAAACGCGTCTCGATCGG	SNP-BEEPR-W3-102F	ACAAAACGCGTCTCGATCGG	F	ACGTTGGATGGGTGTCAATTTCACCAACCG	SNP-BEEPR-W3-102R	GGTGTCAATTTCACCAACCG	R	121	96.8	66.5	47.7	29.2	d	F	7365.8	AGAAATTGATCCGATTTATGATTC	24	C	7613	AGAAATTGATCCGATTTATGATTCC	T	7692.9	AGAAATTGATCCGATTTATGATTCT
W3	iPLEX	Group9_10_1238917	ACGTTGGATGTCGGGGATATTGTAAGATTG	SNP-BEEPR-W3-103F	TCGGGGATATTGTAAGATTG	F	ACGTTGGATGCGTAAACGGATTCAATTATC	SNP-BEEPR-W3-103R	CGTAAACGGATTCAATTATC	R	97	79.1	66.5	45.6	30.4	hg	F	7365.8	aTGTAAGATCTAATCTTGGATTAC	24	A	7637	aTGTAAGATCTAATCTTGGATTACA	G	7653	aTGTAAGATCTAATCTTGGATTACG
W3	iPLEX	Group16_2_1128581	ACGTTGGATGGCACAGTGAAAACTATTTGC	SNP-BEEPR-W3-104F	GCACAGTGAAAACTATTTGC	R	ACGTTGGATGGTAATTTACATTGTTGTTAC	SNP-BEEPR-W3-104R	GTAATTTACATTGTTGTTAC	F	197	45.1	66.5	45.3	25		R	7710	gTAATGTTATATCATAAAGCTGTTG	25	T	7981.2	gTAATGTTATATCATAAAGCTGTTGA	C	7997.3	gTAATGTTATATCATAAAGCTGTTGG
W3	iPLEX	Group8_6_844966	ACGTTGGATGCTTTTAAACTATCTTCTTTAC	SNP-BEEPR-W3-105F	CTTTTAAACTATCTTCTTTAC	R	ACGTTGGATGTACAACTGTGATAATTAATG	SNP-BEEPR-W3-105R	TACAACTGTGATAATTAATG	F	146	42.6	91.9	45	19.2	D	R	7853.2	TTAAACTATCTTCTTTACTTAATCAA	26	T	8124.4	TTAAACTATCTTCTTTACTTAATCAAA	C	8140.4	TTAAACTATCTTCTTTACTTAATCAAG
W3	iPLEX	Group9_10_854078	ACGTTGGATGAAATCACGCGCTTCATGAAT	SNP-BEEPR-W3-106F	AAATCACGCGCTTCATGAAT	F	ACGTTGGATGTGGAATTATTTTCAAGATTG	SNP-BEEPR-W3-106R	TGGAATTATTTTCAAGATTG	R	137	56.4	91.9	45	22.7	h	F	7909.14	tttcAAAATCTAATTCGCGATTATTT	26	C	8156.34	tttcAAAATCTAATTCGCGATTATTTC	T	8236.24	tttcAAAATCTAATTCGCGATTATTTT
W3	iPLEX	Group11_18_2995363	ACGTTGGATGAAGCCATATGGCATGATAAC	SNP-BEEPR-W3-107F	AAGCCATATGGCATGATAAC	F	ACGTTGGATGAAGTCTTCGAGTATCCACGC	SNP-BEEPR-W3-107R	AAGTCTTCGAGTATCCACGC	R	102	94.3	66.5	45	23.1	D	F	7945.2	CTATAAATATTATTTACAGAGAACCA	26	C	8192.4	CTATAAATATTATTTACAGAGAACCAC	T	8272.3	CTATAAATATTATTTACAGAGAACCAT
W3	iPLEX	Group9_2_254473	ACGTTGGATGAGACAAATTTTATTTTGTTAC	SNP-BEEPR-W3-108F	AGACAAATTTTATTTTGTTAC	F	ACGTTGGATGCAATCGTGTGAATTTATCCG	SNP-BEEPR-W3-108R	CAATCGTGTGAATTTATCCG	R	158	47.1	66.5	45.2	18.5		F	8255.4	TTGTTACAATAAATAAGCATTATTATC	27	C	8502.6	TTGTTACAATAAATAAGCATTATTATCC	T	8582.5	TTGTTACAATAAATAAGCATTATTATCT
W3	iPLEX	Group3_1_144354	ACGTTGGATGCTGTCATTTTATCCAATGTG	SNP-BEEPR-W3-109F	CTGTCATTTTATCCAATGTG	F	ACGTTGGATGGATTACGTAATTTGAACTTGG	SNP-BEEPR-W3-109R	GATTACGTAATTTGAACTTGG	R	150	66.5	91.9	45	15.4		F	8255.4	gAAAAATCATTTTGCATAATAATTTTC	27	A	8526.6	gAAAAATCATTTTGCATAATAATTTTCA	G	8542.6	gAAAAATCATTTTGCATAATAATTTTCG
W3	iPLEX	Group9_10_1010158	ACGTTGGATGCTTTTTCTAAATGTGATTTTT	SNP-BEEPR-W3-110F	CTTTTTCTAAATGTGATTTTT	F	ACGTTGGATGCAAGGTCAAGTAGATTACTG	SNP-BEEPR-W3-110R	CAAGGTCAAGTAGATTACTG	R	136	49.9	66.5	46.7	14.3	D	F	8627.6	TGATTTTTTTTATTTGTTTTGAAAAAAG	28	A	8898.8	TGATTTTTTTTATTTGTTTTGAAAAAAGA	G	8914.9	TGATTTTTTTTATTTGTTTTGAAAAAAGG
W4	iPLEX	Group8_9_576492	ACGTTGGATGGCATTAATGTGTGCTGCTAT	SNP-BEEPR-W4-111F	GCATTAATGTGTGCTGCTAT	F	ACGTTGGATGAGTGCTTTACCTAAAGCTTC	SNP-BEEPR-W4-111R	AGTGCTTTACCTAAAGCTTC	R	115	86	64.3	45.7	46.7		F	4552	TGCTGCTATGCCAAA	15	C	4799.2	TGCTGCTATGCCAAAC	T	4879.1	TGCTGCTATGCCAAAT
W4	iPLEX	Group7_9_34248	ACGTTGGATGCTCGAGAATTGTCATTCTG	SNP-BEEPR-W4-112F	CTCGAGAATTGTCATTCTG	F	ACGTTGGATGCACCAACCGAATATCCAAAC	SNP-BEEPR-W4-112R	CACCAACCGAATATCCAAAC	R	141	86.8	64.3	51.4	66.7	D	F	4569	ACGCGTCTCGATCGG	15	C	4816.2	ACGCGTCTCGATCGGC	T	4896.1	ACGCGTCTCGATCGGT
W4	iPLEX	Group3_5_276345	ACGTTGGATGTTCCTCTTCTATCCTCCTCC	SNP-BEEPR-W4-113F	TTCCTCTTCTATCCTCCTCC	F	ACGTTGGATGTAATCGTTGGATGGCTCGTG	SNP-BEEPR-W4-113R	TAATCGTTGGATGGCTCGTG	R	118	98.7	64.3	46.2	56.2	d	F	4737.1	CCTCCTCCTCGATACA	16	C	4984.3	CCTCCTCCTCGATACAC	T	5064.2	CCTCCTCCTCGATACAT
W4	iPLEX	Group6_14_484599	ACGTTGGATGTGGCATGAACTGATAAGCCC	SNP-BEEPR-W4-114F	TGGCATGAACTGATAAGCCC	R	ACGTTGGATGGAAAGCAAGATCGAATCTCC	SNP-BEEPR-W4-114R	GAAAGCAAGATCGAATCTCC	F	100	98.6	64.3	48.8	66.7	d	R	4760.1	cGGCTTGCCTCTCTCC	16	T	5031.3	cGGCTTGCCTCTCTCCA	C	5047.3	cGGCTTGCCTCTCTCCG
W4	iPLEX	Group1_15_1218937	ACGTTGGATGTACACCGCACGCTATTGCTG	SNP-BEEPR-W4-115F	TACACCGCACGCTATTGCTG	R	ACGTTGGATGCGCGTTTCACCTTTCATAG	SNP-BEEPR-W4-115R	CGCGTTTCACCTTTCATAG	F	119	95.1	64.3	45.4	46.7	D	R	4847.2	aTATTGCTGCGCATCT	16	G	5094.4	aTATTGCTGCGCATCTC	T	5118.4	aTATTGCTGCGCATCTA
W4	iPLEX	Group13_7_2178030	ACGTTGGATGTCACGACCAGCGTTTAACAG	SNP-BEEPR-W4-116F	TCACGACCAGCGTTTAACAG	F	ACGTTGGATGCGAAACCACTTTCGAATCCC	SNP-BEEPR-W4-116R	CGAAACCACTTTCGAATCCC	R	100	100	64.3	45.1	50	Dh	F	4939.2	CGAAGAAGTCTGGACA	16	C	5186.4	CGAAGAAGTCTGGACAC	T	5266.3	CGAAGAAGTCTGGACAT
W4	iPLEX	Group4_13_2038246	ACGTTGGATGCAATATAAGAAACCGGTGAC	SNP-BEEPR-W4-117F	CAATATAAGAAACCGGTGAC	R	ACGTTGGATGACTTACCAACGTGTGTAGCC	SNP-BEEPR-W4-117R	ACTTACCAACGTGTGTAGCC	F	98	94.3	64.3	52.4	64.7	D	R	5153.3	CCGGTGACTTCCGTCTG	17	G	5400.5	CCGGTGACTTCCGTCTGC	A	5480.4	CCGGTGACTTCCGTCTGT
W4	iPLEX	Group13_3_524481	ACGTTGGATGATCATAGGCACAGCCATAAG	SNP-BEEPR-W4-118F	ATCATAGGCACAGCCATAAG	R	ACGTTGGATGTCTGCTTGTGATGCTGTAAC	SNP-BEEPR-W4-118R	TCTGCTTGTGATGCTGTAAC	F	106	97	64.3	46.3	41.2	D	R	5205.4	ACAGCCATAAGAGCAAA	17	G	5452.6	ACAGCCATAAGAGCAAAC	A	5532.5	ACAGCCATAAGAGCAAAT
W4	iPLEX	Group3_9_2091657	ACGTTGGATGCTTCGGCTGAATTTATTAGG	SNP-BEEPR-W4-119F	CTTCGGCTGAATTTATTAGG	R	ACGTTGGATGTCTCTCTCCATCAAAGTCG	SNP-BEEPR-W4-119R	TCTCTCTCCATCAAAGTCG	F	131	88.9	64.3	47.3	53.3	D	R	5228.4	gaAAGAAATCGCGTGCC	17	T	5499.6	gaAAGAAATCGCGTGCCA	C	5515.6	gaAAGAAATCGCGTGCCG
W4	iPLEX	Group4_8_260026	ACGTTGGATGGGCGAGAAGTTCGTTCAAAG	SNP-BEEPR-W4-120F	GGCGAGAAGTTCGTTCAAAG	F	ACGTTGGATGTTTGTGATTCCAATTGGACG	SNP-BEEPR-W4-120R	TTTGTGATTCCAATTGGACG	R	113	93.7	64.3	47.5	60	D	F	5331.5	cccTGACCCCTTCCATCG	18	A	5602.7	cccTGACCCCTTCCATCGA	T	5658.6	cccTGACCCCTTCCATCGT
W4	iPLEX	Group15_14_1022335	ACGTTGGATGGTATCCGTTTCAGAGGCGA	SNP-BEEPR-W4-121F	GTATCCGTTTCAGAGGCGA	R	ACGTTGGATGCGCGTGTGTATAGTTTAGAG	SNP-BEEPR-W4-121R	CGCGTGTGTATAGTTTAGAG	F	105	94.5	64.3	47.9	50	D	R	5427.6	taAATTTCCCAAACCGGC	18	G	5674.7	taAATTTCCCAAACCGGCC	A	5754.7	taAATTTCCCAAACCGGCT
W4	iPLEX	Group10_26_1443677	ACGTTGGATGGGGAAATTTTGGAGAATCGC	SNP-BEEPR-W4-122F	GGGAAATTTTGGAGAATCGC	F	ACGTTGGATGTCCTGGCCCTCGATGACAAG	SNP-BEEPR-W4-122R	TCCTGGCCCTCGATGACAAG	R	171	76	64.3	48.4	60	d	F	5573.6	tggGAATCGCGCGGAAAC	18	A	5844.8	tggGAATCGCGCGGAAACA	G	5860.8	tggGAATCGCGCGGAAACG
W4	iPLEX	Group13_3_518902	ACGTTGGATGTTGTTCCATTCCGCGATCTC	SNP-BEEPR-W4-123F	TTGTTCCATTCCGCGATCTC	F	ACGTTGGATGAGAAAGAGGAGGCAGAGATG	SNP-BEEPR-W4-123R	AGAAAGAGGAGGCAGAGATG	R	101	100	64.3	45.3	56.2		F	5705.7	actCGATCTCTTGGTCCTC	19	C	5952.9	actCGATCTCTTGGTCCTCC	G	5992.9	actCGATCTCTTGGTCCTCG
W4	iPLEX	Group1_19_15125	ACGTTGGATGAGCATAACAATGCTATAAG	SNP-BEEPR-W4-124F	AGCATAACAATGCTATAAG	F	ACGTTGGATGCAAATGCTTCCTTTTAAGATG	SNP-BEEPR-W4-124R	CAAATGCTTCCTTTTAAGATG	R	101	66.5	64.3	45.6	31.6	d	F	5721.8	AAAAAATGTTTTCTCCCCT	19	G	6009	AAAAAATGTTTTCTCCCCTG	T	6048.9	AAAAAATGTTTTCTCCCCTT
W4	iPLEX	Group9_12_1199604	ACGTTGGATGCCGTGATTTTAACTTCCATC	SNP-BEEPR-W4-125F	CCGTGATTTTAACTTCCATC	R	ACGTTGGATGAGCGTTGATTACATCGCGTG	SNP-BEEPR-W4-125R	AGCGTTGATTACATCGCGTG	F	101	94.4	64.3	45.3	36.8	D	R	5826.8	TCGTTTAAATACAGAGTGC	19	G	6074	TCGTTTAAATACAGAGTGCC	A	6153.9	TCGTTTAAATACAGAGTGCT
W4	iPLEX	Group7_17_850152	ACGTTGGATGTTTCCCTCATGTGTCATGTA	SNP-BEEPR-W4-126F	TTTCCCTCATGTGTCATGTA	F	ACGTTGGATGTCAAAACATTTTGTCGCGGG	SNP-BEEPR-W4-126R	TCAAAACATTTTGTCGCGGG	R	138	85.6	64.3	46.8	44.4	D	F	5882.8	aATGTGTCATGTACAGTGG	19	C	6130	aATGTGTCATGTACAGTGGC	T	6209.9	aATGTGTCATGTACAGTGGT
W4	iPLEX	Group4_5_259545	ACGTTGGATGTGAAATCGTTGGATGATTC	SNP-BEEPR-W4-127F	TGAAATCGTTGGATGATTC	F	ACGTTGGATGCACTCGAAACATTCAAATCC	SNP-BEEPR-W4-127R	CACTCGAAACATTCAAATCC	R	153	74.2	64.3	46.1	42.1	d	F	6114	gCGTTGGATGATTCATTCTC	20	A	6385.2	gCGTTGGATGATTCATTCTCA	G	6401.2	gCGTTGGATGATTCATTCTCG
W4	iPLEX	Group7_5_300027	ACGTTGGATGCGTAGATAATTTATCCTCGG	SNP-BEEPR-W4-128F	CGTAGATAATTTATCCTCGG	F	ACGTTGGATGCGTTACTTGTCGCATTATTG	SNP-BEEPR-W4-128R	CGTTACTTGTCGCATTATTG	R	103	89	64.3	49.1	45	d	F	6114	TCCTCGGATGTGATATTCTG	20	C	6361.2	TCCTCGGATGTGATATTCTGC	T	6441.1	TCCTCGGATGTGATATTCTGT
W4	iPLEX	Group4_6_764135	ACGTTGGATGATGGGTACGTGATCAGTGGC	SNP-BEEPR-W4-129F	ATGGGTACGTGATCAGTGGC	F	ACGTTGGATGATGTGTGGCAACGAGAAGAG	SNP-BEEPR-W4-129R	ATGTGTGGCAACGAGAAGAG	R	101	98.6	64.3	45.8	50	D	F	6173	gtggGATCAGTGGCCAATCT	20	G	6460.2	gtggGATCAGTGGCCAATCTG	T	6500.1	gtggGATCAGTGGCCAATCTT
W4	iPLEX	Group16_2_1405494	ACGTTGGATGGAAACGTTCTCATTTTCCGC	SNP-BEEPR-W4-130F	GAAACGTTCTCATTTTCCGC	R	ACGTTGGATGTCGAGTATATTCAACTCTG	SNP-BEEPR-W4-130R	TCGAGTATATTCAACTCTG	F	81	85.4	64.3	45.5	50	D	R	6308.1	aaccgCATTTTCCGCTCGTTC	21	G	6555.3	aaccgCATTTTCCGCTCGTTCC	A	6635.2	aaccgCATTTTCCGCTCGTTCT
W4	iPLEX	Group5_9_1489764	ACGTTGGATGTTAATGCTACGCCTCGTTCC	SNP-BEEPR-W4-131F	TTAATGCTACGCCTCGTTCC	F	ACGTTGGATGGCAATTGCGATCTATGCACC	SNP-BEEPR-W4-131R	GCAATTGCGATCTATGCACC	R	92	99.7	64.3	47.4	52.9	Dh	F	6326.1	ccaaGCCTCGTTCCCTTAAAG	21	C	6573.3	ccaaGCCTCGTTCCCTTAAAGC	T	6653.2	ccaaGCCTCGTTCCCTTAAAGT
W4	iPLEX	Group1_22_484955	ACGTTGGATGGTTTATCCGTGTTTATTGCC	SNP-BEEPR-W4-132F	GTTTATCCGTGTTTATTGCC	F	ACGTTGGATGTTCATAGAGGTGAGCAGAAG	SNP-BEEPR-W4-132R	TTCATAGAGGTGAGCAGAAG	R	112	92.5	64.3	46.3	35	Ds	F	6331.1	cCTGAAAACTTGACTTCCTTT	21	A	6602.3	cCTGAAAACTTGACTTCCTTTA	G	6618.3	cCTGAAAACTTGACTTCCTTTG
W4	iPLEX	Group8_7_45168	ACGTTGGATGCGCTTGTCTGATTAAGACTG	SNP-BEEPR-W4-133F	CGCTTGTCTGATTAAGACTG	R	ACGTTGGATGGTCAGATAAATAGAATAAGC	SNP-BEEPR-W4-133R	GTCAGATAAATAGAATAAGC	F	125	76.2	64.3	45.9	35	d	R	6484.2	tTAGTGACTGTGACAATTAGA	21	G	6731.4	tTAGTGACTGTGACAATTAGAC	A	6811.3	tTAGTGACTGTGACAATTAGAT
W4	iPLEX	Group5_18_701097	ACGTTGGATGATCTCGTAACGTTCCCTCTC	SNP-BEEPR-W4-134F	ATCTCGTAACGTTCCCTCTC	F	ACGTTGGATGCCTTTTCTTTCAGCATTTC	SNP-BEEPR-W4-134R	CCTTTTCTTTCAGCATTTC	R	101	87.9	64.3	47.2	44.4	D	F	6539.2	ccccTTTTTACCCTTTCCTCGG	22	C	6786.4	ccccTTTTTACCCTTTCCTCGGC	T	6866.3	ccccTTTTTACCCTTTCCTCGGT
W4	iPLEX	Group2_17_1036742	ACGTTGGATGACCTTCTTGAATTCCTTTG	SNP-BEEPR-W4-135F	ACCTTCTTGAATTCCTTTG	F	ACGTTGGATGCCCATCACTCATCCAAAAAC	SNP-BEEPR-W4-135R	CCCATCACTCATCCAAAAAC	R	98	86.6	64.3	46.9	27.3	d	F	6714.4	TCTTGAATTCCTTTGAAATTGA	22	C	6961.6	TCTTGAATTCCTTTGAAATTGAC	T	7041.5	TCTTGAATTCCTTTGAAATTGAT
W4	iPLEX	Group11_18_3569494	ACGTTGGATGCGTTAAAAGTATACCATAC	SNP-BEEPR-W4-136F	CGTTAAAAGTATACCATAC	R	ACGTTGGATGAGGAAGATCAAAGTAAAGCC	SNP-BEEPR-W4-136R	AGGAAGATCAAAGTAAAGCC	F	133	71.8	64.3	46	28.6	D	R	6754.4	tCACGGTTGGAATTAAATTTTT	22	G	7001.6	tCACGGTTGGAATTAAATTTTTC	T	7025.6	tCACGGTTGGAATTAAATTTTTA
W4	iPLEX	Group1_41_365328	ACGTTGGATGCTTTTTTCGCGCTATTCG	SNP-BEEPR-W4-137F	CTTTTTTCGCGCTATTCG	F	ACGTTGGATGTCGAAAACCATTCCCCTTCC	SNP-BEEPR-W4-137R	TCGAAAACCATTCCCCTTCC	R	108	88.9	64.3	61.7	72.2	D	F	6913.5	ccccgCGCGCTATTCGCGCCGCT	23	C	7160.6	ccccgCGCGCTATTCGCGCCGCTC	T	7240.6	ccccgCGCGCTATTCGCGCCGCTT
W4	iPLEX	Group15_3_79434	ACGTTGGATGATGTATTTTCCGTACTCAC	SNP-BEEPR-W4-138F	ATGTATTTTCCGTACTCAC	F	ACGTTGGATGCTCGCTTGGTTCGCTCATAT	SNP-BEEPR-W4-138R	CTCGCTTGGTTCGCTCATAT	R	136	81.4	64.3	47.2	36.8	D	F	6936.5	accgTCCGTACTCACAAAAACTT	23	A	7207.7	accgTCCGTACTCACAAAAACTTA	G	7223.8	accgTCCGTACTCACAAAAACTTG
W4	iPLEX	Group3_8_921817	ACGTTGGATGGGTAAAGACGTTTCATCAGC	SNP-BEEPR-W4-139F	GGTAAAGACGTTTCATCAGC	R	ACGTTGGATGTCTCGGCTGCACATATTTCG	SNP-BEEPR-W4-139R	TCTCGGCTGCACATATTTCG	F	96	98.5	64.3	46.5	40	dH	R	6940.5	cctGTTTCATCAGCTTCTTACAG	23	G	7187.7	cctGTTTCATCAGCTTCTTACAGC	A	7267.6	cctGTTTCATCAGCTTCTTACAGT
W4	iPLEX	Group4_16_816743	ACGTTGGATGGCTCGCGAGAATTGAGACTG	SNP-BEEPR-W4-140F	GCTCGCGAGAATTGAGACTG	F	ACGTTGGATGCAGTTTGATAGTTTTGTTCG	SNP-BEEPR-W4-140R	CAGTTTGATAGTTTTGTTCG	R	103	86.5	64.3	45.8	21.7	d	F	7060.6	AAAAATTTTTAATTGCATGTGAC	23	C	7307.8	AAAAATTTTTAATTGCATGTGACC	T	7387.7	AAAAATTTTTAATTGCATGTGACT
W4	iPLEX	Group1_18_103944	ACGTTGGATGGTACTTTGATCACATCTCCG	SNP-BEEPR-W4-141F	GTACTTTGATCACATCTCCG	F	ACGTTGGATGAAAAGCTTTGCGCGATCATC	SNP-BEEPR-W4-141R	AAAAGCTTTGCGCGATCATC	R	127	94.3	64.3	45.6	36.8	D	F	7078.6	gggaATCTCCGTTAGAATAGCTT	23	C	7325.8	gggaATCTCCGTTAGAATAGCTTC	T	7405.7	gggaATCTCCGTTAGAATAGCTTT
W4	iPLEX	Group15_3_274269	ACGTTGGATGGCAATGAAACCATTATAAAC	SNP-BEEPR-W4-142F	GCAATGAAACCATTATAAAC	F	ACGTTGGATGGAGTACAGCTTCATTGAGAG	SNP-BEEPR-W4-142R	GAGTACAGCTTCATTGAGAG	R	98	78.1	64.3	45.4	35	D	F	7095.6	gttAAACCATTATAAACGGTAGG	23	C	7342.8	gttAAACCATTATAAACGGTAGGC	T	7422.7	gttAAACCATTATAAACGGTAGGT
W4	iPLEX	Group6_10_335490	ACGTTGGATGCTCCTTCGTATATTTCTTCAC	SNP-BEEPR-W4-143F	CTCCTTCGTATATTTCTTCAC	F	ACGTTGGATGCATCGCGCAGGTCTTAAGTT	SNP-BEEPR-W4-143R	CATCGCGCAGGTCTTAAGTT	R	138	82.9	64.3	51.5	45	D	F	7290.8	cagcACACGTTAGAACTACTCGCA	24	C	7537.9	cagcACACGTTAGAACTACTCGCAC	T	7617.9	cagcACACGTTAGAACTACTCGCAT
W4	iPLEX	Group14_13_836820	ACGTTGGATGATCTCTTGGAAATACCGGTC	SNP-BEEPR-W4-144F	ATCTCTTGGAAATACCGGTC	F	ACGTTGGATGTCCTGAAGGCGATCAAACTG	SNP-BEEPR-W4-144R	TCCTGAAGGCGATCAAACTG	R	112	98	64.3	49.9	50	d	F	7368.8	gctgGGAAATACCGGTCTATCGTC	24	A	7640	gctgGGAAATACCGGTCTATCGTCA	T	7695.9	gctgGGAAATACCGGTCTATCGTCT
W4	iPLEX	Group16_4_1180790	ACGTTGGATGAGCATTCGATGTAACGCGAC	SNP-BEEPR-W4-145F	AGCATTCGATGTAACGCGAC	F	ACGTTGGATGTTGCCAGTAGGTCCACTCAC	SNP-BEEPR-W4-145R	TTGCCAGTAGGTCCACTCAC	R	101	98.6	64.3	46.3	30.4	D	F	7472.9	aGTAGGAGATAAATTTCAAAGAGT	24	C	7720.1	aGTAGGAGATAAATTTCAAAGAGTC	G	7760.1	aGTAGGAGATAAATTTCAAAGAGTG
W4	iPLEX	Group16_4_330185	ACGTTGGATGTATTTCAGCTGACCATCGCC	SNP-BEEPR-W4-146F	TATTTCAGCTGACCATCGCC	R	ACGTTGGATGTCAGCCGATTTTCCCTCTTG	SNP-BEEPR-W4-146R	TCAGCCGATTTTCCCTCTTG	F	131	96.2	64.3	48.7	38.1	D	R	7575	aataGCCTCATCAAAATTTTCGTTC	25	G	7822.1	aataGCCTCATCAAAATTTTCGTTCC	C	7862.2	aataGCCTCATCAAAATTTTCGTTCG
W4	iPLEX	Group6_10_181501	ACGTTGGATGCCCTTTCCTCCCTCTTTTTC	SNP-BEEPR-W4-147F	CCCTTTCCTCCCTCTTTTTC	R	ACGTTGGATGGAAAACATCGATGTACGATTG	SNP-BEEPR-W4-147R	GAAAACATCGATGTACGATTG	F	124	88.1	64.3	52.4	47.6	D	R	7674	tataGTCGATTAATAACGCGCGAAC	25	T	7945.2	tataGTCGATTAATAACGCGCGAACA	C	7961.2	tataGTCGATTAATAACGCGCGAACG
W4	iPLEX	Group14_7_188123	ACGTTGGATGTTTTCGCGCCGTTGAATTCC	SNP-BEEPR-W4-148F	TTTTCGCGCCGTTGAATTCC	F	ACGTTGGATGGTTTAAGCCCGGCAAAACGA	SNP-BEEPR-W4-148R	GTTTAAGCCCGGCAAAACGA	R	123	95.4	64.3	53.9	55	D	F	7740	aaggaGCGTGATCCCATGGAAAGTC	25	C	7987.2	aaggaGCGTGATCCCATGGAAAGTCC	T	8067.1	aaggaGCGTGATCCCATGGAAAGTCT
W4	iPLEX	Group9_1_250272	ACGTTGGATGAAGTCCTAGTCCTCCAACAC	SNP-BEEPR-W4-149F	AAGTCCTAGTCCTCCAACAC	F	ACGTTGGATGAGGTAATTCTCTGGGTGCTC	SNP-BEEPR-W4-149R	AGGTAATTCTCTGGGTGCTC	R	117	98.9	64.3	56.7	52.4	d	F	7777.1	cttcaTCCAACACGTGCCTCTTCTCA	26	C	8024.2	cttcaTCCAACACGTGCCTCTTCTCAC	T	8104.2	cttcaTCCAACACGTGCCTCTTCTCAT
W4	iPLEX	Group13_5_146393	ACGTTGGATGTGGTGTGCAGCAATAGCATC	SNP-BEEPR-W4-150F	TGGTGTGCAGCAATAGCATC	F	ACGTTGGATGCCAATCTCAGAAATCCCACC	SNP-BEEPR-W4-150R	CCAATCTCAGAAATCCCACC	R	103	100	64.3	45.5	19.2	d	F	7884.2	TTTACTATTTGTTTAACTCTCATAAA	26	C	8131.3	TTTACTATTTGTTTAACTCTCATAAAC	T	8211.3	TTTACTATTTGTTTAACTCTCATAAAT
W4	iPLEX	Group11_12_84263	ACGTTGGATGCCATTATCAACCTTGTTCAC	SNP-BEEPR-W4-151F	CCATTATCAACCTTGTTCAC	F	ACGTTGGATGTCTCTTTCACCAATTGACCG	SNP-BEEPR-W4-151R	TCTCTTTCACCAATTGACCG	R	119	91.7	64.3	51.7	36.4	D	F	7900.2	aaagATCAACCTTGTTCACAAAACCA	26	C	8147.4	aaagATCAACCTTGTTCACAAAACCAC	T	8227.3	aaagATCAACCTTGTTCACAAAACCAT
W4	iPLEX	Group15_3_109657	ACGTTGGATGCCAAATCCATTTCTTTCTTTC	SNP-BEEPR-W4-152F	CCAAATCCATTTCTTTCTTTC	R	ACGTTGGATGTCAACAACCCGCTTCTACTC	SNP-BEEPR-W4-152R	TCAACAACCCGCTTCTACTC	F	129	80.9	64.3	45.2	23.1	d	R	7918.2	TTTTAATAGATATACTTACAATCGTC	26	G	8165.4	TTTTAATAGATATACTTACAATCGTCC	A	8245.3	TTTTAATAGATATACTTACAATCGTCT
W4	iPLEX	Group5_9_1165420	ACGTTGGATGTAATGGCAGGTAGTTGCTCG	SNP-BEEPR-W4-153F	TAATGGCAGGTAGTTGCTCG	F	ACGTTGGATGGGATCTTTTTGCGACATA	SNP-BEEPR-W4-153R	GGATCTTTTTGCGACATA	R	89	81.4	64.3	54.7	43.5	D	F	8084.3	ccgcAAATCCGCTTCCATCACCTATCA	27	C	8331.5	ccgcAAATCCGCTTCCATCACCTATCAC	T	8411.4	ccgcAAATCCGCTTCCATCACCTATCAT
W4	iPLEX	Group8_9_1188790	ACGTTGGATGAAGGATCCCGCTACTTTCAC	SNP-BEEPR-W4-154F	AAGGATCCCGCTACTTTCAC	R	ACGTTGGATGGATTAACGCCCGAAAATG	SNP-BEEPR-W4-154R	GATTAACGCCCGAAAATG	F	108	89.2	64.3	47.6	31.8	D	R	8183.4	ttttcATGAATTTAAATTTACACCCCG	27	G	8430.5	ttttcATGAATTTAAATTTACACCCCGC	A	8510.4	ttttcATGAATTTAAATTTACACCCCGT
W4	iPLEX	Group1_23_602539	ACGTTGGATGCTTACTAATCAGTAATTACA	SNP-BEEPR-W4-155F	CTTACTAATCAGTAATTACA	R	ACGTTGGATGGTTACTCAGTGACTAACGTTG	SNP-BEEPR-W4-155R	GTTACTCAGTGACTAACGTTG	F	108	63.9	64.3	46.9	27.3	dh	R	8184.3	cccctTCGTCCATTTTATGAAAATTGA	27	T	8455.5	cccctTCGTCCATTTTATGAAAATTGAA	C	8471.5	cccctTCGTCCATTTTATGAAAATTGAG
W4	iPLEX	Group12_17_289444	ACGTTGGATGATCTCATTCACGAGAAAACG	SNP-BEEPR-W4-156F	ATCTCATTCACGAGAAAACG	F	ACGTTGGATGTGCAAGATACGAGAGGAGC	SNP-BEEPR-W4-156R	TGCAAGATACGAGAGGAGC	R	129	89.8	64.3	51.3	30.8	DH	F	8279.4	cGCACGTTTTATCGAAATTGTTTAGAT	27	C	8526.6	cGCACGTTTTATCGAAATTGTTTAGATC	T	8606.5	cGCACGTTTTATCGAAATTGTTTAGATT
W4	iPLEX	Group13_12_150909	ACGTTGGATGGAAAGATCAAATCAAGTCAGG	SNP-BEEPR-W4-157F	GAAAGATCAAATCAAGTCAGG	R	ACGTTGGATGCTTATCGGCAACAATTCCAG	SNP-BEEPR-W4-157R	CTTATCGGCAACAATTCCAG	F	154	72.9	64.3	45.8	18.5	D	R	8304.5	TTTCTGGAAACAAATATAGAATATTTA	27	G	8551.6	TTTCTGGAAACAAATATAGAATATTTAC	A	8631.6	TTTCTGGAAACAAATATAGAATATTTAT
W4	iPLEX	Group7_3_227190	ACGTTGGATGTAAACCTGGCCATTTATAT	SNP-BEEPR-W4-158F	TAAACCTGGCCATTTATAT	F	ACGTTGGATGCTACCATTGCGAATCATCTC	SNP-BEEPR-W4-158R	CTACCATTGCGAATCATCTC	R	88	75.9	64.3	45.6	22.2	D	F	8573.6	gGGCCATTTATATTTATTATTTATTCAG	28	C	8820.8	gGGCCATTTATATTTATTATTTATTCAGC	G	8860.8	gGGCCATTTATATTTATTATTTATTCAGG
W4	iPLEX	Group15_13_307026	ACGTTGGATGATAGCCGAGATACCTGTTTG	SNP-BEEPR-W4-159F	ATAGCCGAGATACCTGTTTG	R	ACGTTGGATGTTGGACATTGAAGGACAACC	SNP-BEEPR-W4-159R	TTGGACATTGAAGGACAACC	F	100	97.1	64.3	46.8	25	D	R	8647.6	ggaaTGTTTGAATCATTTCTTTAGGATA	28	T	8918.9	ggaaTGTTTGAATCATTTCTTTAGGATAA	C	8934.9	ggaaTGTTTGAATCATTTCTTTAGGATAG
W4	iPLEX	Group12_17_2359615	ACGTTGGATGATCTGCCAACGCTAGATTCG	SNP-BEEPR-W4-160F	ATCTGCCAACGCTAGATTCG	R	ACGTTGGATGGGCAGTAGTAGGAAATTCTC	SNP-BEEPR-W4-160R	GGCAGTAGTAGGAAATTCTC	F	120	96.6	64.3	55.9	47.8	Dg	R	8651.6	ggggcGTTACATTCTGCATGCGTCTGGA	28	G	8898.8	ggggcGTTACATTCTGCATGCGTCTGGAC	A	8978.7	ggggcGTTACATTCTGCATGCGTCTGGAT
																				3408
