# Supplementary material for: HBeeID: a molecular tool that identifies honey bee subspecies from different geographic populations
Source: BMC Bioinformatics. 2024 Aug 27;25:278. doi: 10.1186/s12859-024-05776-9 (PMC11348773; doi:10.1186/s12859-024-05776-9)
Supplement: Supplementary file 4 — Additional file 4. Genotype information for the 874 reference samples genotyped with Fluidigm along with their collection locations. (Table S6). Genotype information, per Continent, Country and Region, for the 874 reference samples genotyped with Fluidigm (Table S7). A VCF file of this genotype data is also available at the European Variation Archive under accession # PRJEB74317. [file 12859_2024_5776_MOESM4_ESM.xlsx]

## Sheet: Table S6 - 874 Samples Fluidigm
Supplementary Table S6: Genotype information for the 874 reference samples genotyped with Fluidigm along with their collection locations. This genotype information was used for the PCA analysis.
	A VCF file of this genotype data is also available at the European Variation Archive under accession # PRJEB74317
	https://www.ebi.ac.uk/eva/?eva-study=PRJEB74317
SampleID	Country	Region (Province or State)	Location (Town)	Collection date	Latitude	Longitude	SampleID_Grp	Label	KBN_code	Group1__15_42040	Group1__21_221986	Group1__3_280311	Group11__1_295965	Group11__18_3995053	Group12__17_1506781	Group1__3_482843	Group1__9_96754	Group11__1_597531	Group11__18_4162838	Group12__17_1546369	Group13__10_35514	Group1__22_11789	Group11__18_3685034	Group11__18_4692165	Group12__17_190424	Group1__14_238766	Group1__17_420845	Group1__37_193841	Group10__26_2209505	Group11__18_1317514	Group13__3_524481	Group1__23_521893	Group10__28_159116	Group1__18_103944	Group1__7_644159	Group10__6_164317	Group12__11_125307	Group1__19_15125	Group1__35_735054	Group1__7_673437	Group11__18_3533993	Group11__18_3884967	Group1__15_382675	Group1__29_1541982	Group1__8_169897	Group11__1_250089	Group11__18_3534931	Group12__17_1469018	Group14__5_290599
SAMP1502	Turkey	Thrace	Kırklareli-Merkez	2011-01-07	41°37'12.0"N	27°21'36.0"E	SAMP1502_TR	Turkey_EU_lig	C_2_1_1	2	1	0	0	0	0	0	0	0	0	0	0	1	0	0	0	0	2	0	1	0	2	0	0	0	0	0	0	1	0	0	0	0	1	0	0	1	0	0	0
SAMP1504	Turkey	Thrace	Kırklareli-Merkez	2011-01-07	41°55'12.0"N	27°26'24.0"E	SAMP1504_TR	Turkey_EU_lig	C_2_1_1	1	2	0	0	0	0	1	0	0	0	0	0	1	0	0	0	0	1	1	1	0	2	1	0	0	0	0	0	2	0	2	2	0	1	0	0	1	0	0	0
SAMP1508	Turkey	Thrace	Tekirdağ-Şarköy	2010-01-04	40°48'00.0"N	27°21'36.0"E	SAMP1508_TR	Turkey_EU_lig	C_2_1_1	1	2	0	0	0	0	0	0	0	0	0	0	1	0	0	0	0	2	1	1	0	2	0	0	0	0	0	0	2	0	1	0	0	1	0	0	1	0	1	0
SAMP1510	Turkey	Thrace	Tekirdağ-Şarköy	2010-01-04	40°48'00.0"N	27°21'36.0"E	SAMP1510_TR	Turkey_EU_lig	C_2_1_1	0	1	0	0	0	0	0	0	0	0	0	0	2	0	0	0	0	0	0	0	0	2	0	0	0	0	0	0	1	0	1	0	0	0	0	0	1	0	1	0
SAMP1551	Turkey	Central Anatolia	Kırklareli-Kofçaz	2011-01-04	41°57'00.0"N	27°09'36.0"E	SAMP1551_TR	Turkey_EU_lig	C_2_1_1	1	2	0	0	0	0	1	1	0	0	1	0	2	0	0	0	0	2	1	2	0	2	2	0	0	0	0	0	1	1	2	1	0	1	0	0	1	0	0	0
SAMP1570	Turkey	Eastern Anatolia	Elaz	2010-01-11	migratorybeekeeping	migratorybeekeeping	SAMP1570_TR	Turkey_EU_lig	C_2_1_1	0	1	0	0	0	0	1	0	0	0	0	0	0	0	0	0	0	1	1	0	0	2	0	0	0	0	0	0	1	0	1	1	0	1	0	0	2	0	0	0
SAMP1852	Turkey	Marmara	Kırklareli	2008-01-07	41°37'25.2"N	27°30'35.2"E	SAMP1852_TR	Turkey_EU_lig	C_2_1_1	1	2	0	0	0	0	0	0	0	0	1	0	2	0	0	0	0	2	1	0	0	2	1	0	0	0	0	0	1	0	0	0	0	1	0	0	0	0	2	0
SAMP1853	Turkey	Marmara	Kırklareli	2008-01-07	41°37'25.2"N	27°30'35.2"E	SAMP1853_TR	Turkey_EU_lig	C_2_1_1	0	0	0	0	0	0	0	0	0	0	1	0	0	0	0	0	0	1	1	1	0	2	0	0	0	0	0	0	0	0	1	1	0	1	0	0	2	0	0	0
SAMP1854	Turkey	Marmara	Kırklareli	2008-01-07	41°45'04.8"N	27°19'12.9"E	SAMP1854_TR	Turkey_EU_lig	C_2_1_1	2	1	1	0	0	0	0	0	0	0	1	0	1	0	0	0	0	1	1	1	0	2	0	0	0	0	0	0	2	0	0	2	0	0	0	0	1	0	0	0
SAMP1855	Turkey	Marmara	Kırklareli	2008-01-07	41°45'04.8"N	27°19'12.9"E	SAMP1855_TR	Turkey_EU_lig	C_2_1_1	0	1	0	0	0	0	0	0	0	0	2	0	0	0	0	0	0	2	1	0	0	2	0	0	0	0	0	0	1	1	1	1	0	0	0	0	1	0	0	0
SAMP1904	Turkey	Thrace	Edirne	2008-01-07	41°40'22.5"N	26°33'14.2"E	SAMP1904_TR	Turkey_EU_lig	C_2_1_1	2	2	0	0	0	0	0	0	0	0	1	0	0	0	0	0	0	1	0	1	0	2	0	0	0	0	0	0	0	1	1	1	0	0	0	0	2	0	1	0
SAMP1907	Turkey	Thrace	Edirne	2008-01-07	41°40'22.5"N	26°33'14.2"E	SAMP1907_TR	Turkey_EU_lig	C_2_1_1	0	1	1	0	0	0	0	0	0	0	1	1	1	0	0	0	0	2	2	1	0	2	0	0	0	0	0	0	1	1	0	0	0	1	0	0	0	0	0	0
SAMP1908	Turkey	Thrace	Edirne	2008-01-07	41°40'22.5"N	26°33'14.2"E	SAMP1908_TR	Turkey_EU_lig	C_2_1_1	1	1	1	0	0	0	1	0	0	0	0	0	1	0	0	0	0	1	2	2	0	2	0	0	0	0	0	0	0	1	1	1	0	1	0	0	1	0	1	0
SAMP1909	Turkey	Thrace	Edirne	2008-01-07	41°40'22.5"N	26°33'14.2"E	SAMP1909_TR	Turkey_EU_lig	C_2_1_1	1	0	1	0	0	0	0	0	0	0	0	0	1	0	0	0	0	0	0	2	0	1	0	0	0	0	0	0	1	1	1	1	0	1	0	0	1	0	0	0
SAMP1910	Turkey	Thrace	Edirne	2008-01-07	41°40'22.5"N	26°33'14.2"E	SAMP1910_TR	Turkey_EU_lig	C_2_1_1	0	0	0	0	0	0	1	0	0	0	0	0	1	0	0	0	0	1	2	0	0	2	1	0	0	0	0	0	1	0	0	2	0	2	0	0	1	0	1	0
SAMP330	Italy	Sicilia	Catania, Acireale	2018-11-04	37°35'49.3"N	15°10'13.4"E	SAMP330_IT	capensis	B_1_1	0	0	0	0	0	0	0	0	0	0	2	1	0	0	0	1	0	0	0	0	0	0	0	0	2	0	0	0	0	0	1	1	0	0	0	0	0	0	0	0
SAMP29	Kenya	Kilifi county	Chambakuoko	18/07/2017	3°31'30.66''N	39°27'00.06''E	SAMP29_KE	capensis	B_1_1	0	0	0	0	0	0	0	0	0	0	2	0	0	0	0	1	0	0	0	0	0	1	0	0	2	0	0	0	0	0	0	0	0	0	0	1	0	0	0	0
SAMP442	South Africa	Western Cape	Stellenbosch	25/05/2017	33°58'15''S	18°54'30''E	SAMP442_ZA	capensis	B_1_1	0	0	2	0	0	0	0	0	0	0	2	0	0	0	0	2	0	0	0	0	0	1	0	0	0	0	0	0	0	0	0	0	0	0	0	0	0	0	0	0
SAMP446	South Africa	Western Cape	Stellenbosch	25/05/2017	33°58'15''S	18°54'30''E	SAMP446_ZA	capensis	B_1_1	0	0	0	0	0	0	0	0	0	1	2	1	0	0	0	0	0	0	0	0	0	2	0	0	1	0	0	0	0	0	0	1	0	0	0	0	0	0	0	0
SAMP451	South Africa	Western Cape	Stellenbosch	25/05/2017	33°58'15''S	18°54'30''E	SAMP451_ZA	capensis	B_1_1	0	0	0	0	0	0	0	0	0	0	2	0	0	0	0	0	0	0	0	0	0	0	0	0	0	0	0	0	0	0	0	0	0	0	0	0	0	0	0	0
SAMP455	South Africa	Western Cape	Stellenbosch	25/05/2017	33°58'15''S	18°54'30''E	SAMP455_ZA	capensis	B_1_1	0	0	0	0	0	0	0	0	0	0	2	0	0	0	0	1	0	0	0	0	0	2	0	0	0	0	0	0	0	0	1	1	0	0	0	0	0	0	0	0
SAMP538	South Africa	Western Cape	Velddrif	25/05/2017	32°45'15''S	18°19'30''E	SAMP538_ZA	capensis	B_1_1	0	0	0	0	0	0	0	0	0	0	2	0	0	0	0	0	0	0	0	0	0	1	0	0	2	0	0	0	0	0	0	1	0	0	0	0	0	0	0	0
SAMP546	South Africa	Western Cape	Velddrif	25/05/2017	32°45'15''S	18°19'30''E	SAMP546_ZA	capensis	B_1_1	0	0	1	0	0	0	0	0	0	0	2	0	0	0	0	0	0	0	0	0	0	2	0	0	0	0	0	0	0	0	0	1	0	0	0	0	0	0	0	0
SAMP552	South Africa	Western Cape	Velddrif	25/05/2017	32°45'15''S	18°19'30''E	SAMP552_ZA	capensis	B_1_1	0	0	2	0	0	0	0	0	0	0	2	1	0	0	0	2	0	0	0	0	0	0	0	0	0	0	0	0	0	0	0	1	0	1	0	0	0	0	0	0
SAMP585	South Africa	North West	Christiana	2017-01-08	26°48'00''S	25°12'30''E	SAMP585_ZA	capensis	B_1_1	0	0	1	0	0	0	1	0	0	0	1	0	0	0	0	1	0	0	0	0	0	0	0	0	0	0	0	0	0	0	0	0	0	0	0	0	0	0	0	0
SAMP618	South Africa	Western Cape	Langebaan	2017-01-08	33°00'45''S	18°13'45''E	SAMP618_ZA	capensis	B_1_1	0	0	1	0	0	0	0	0	0	0	2	1	0	0	0	0	0	0	0	0	0	0	0	0	1	0	0	0	0	0	0	1	0	0	0	0	0	0	0	0
SAMP628	South Africa	Western Cape	Langebaan	2017-01-08	33°00'45''S	18°13'45''E	SAMP628_ZA	capensis	B_1_1	0	0	0	0	0	0	0	0	0	0	2	0	0	0	1	0	0	0	0	0	0	1	0	0	1	0	0	0	0	0	0	1	0	0	0	0	0	0	0	0
SAMP642	South Africa	Western Cape	Cape Point	2012-01-01	34°21'09.8"S	18°28'47.4"E	SAMP642_ZA	capensis	B_1_1	0	0	1	0	0	0	0	0	0	0	2	0	0	0	0	1	0	0	0	0	0	0	0	0	1	0	0	0	0	0	0	1	0	0	0	0	0	0	0	0
SAMP643	South Africa	Western Cape	Cape Point	2012-01-01	34°21'09.8"S	18°28'47.4"E	SAMP643_ZA	capensis	B_1_1	0	0	0	0	0	0	0	0	0	0	2	0	0	0	0	2	0	0	0	0	0	0	0	0	0	0	0	0	0	0	0	0	0	0	0	1	0	0	0	0
SAMP644	South Africa	Western Cape	Cape Point	2012-01-01	34°21'09.8"S	18°28'47.4"E	SAMP644_ZA	capensis	B_1_1	0	0	0	0	0	0	0	0	0	0	2	0	0	0	0	1	0	0	0	0	0	1	0	0	1	0	0	0	0	0	0	2	0	0	0	0	0	0	0	0
SAMP645	South Africa	Western Cape	Cape Point	2012-01-01	34°21'09.8"S	18°28'47.4"E	SAMP645_ZA	capensis	B_1_1	0	0	0	0	0	0	0	0	0	0	2	0	0	0	0	1	0	0	0	0	0	1	0	0	2	0	0	0	0	0	0	0	0	0	0	0	0	0	0	0
SAMP646	South Africa	Western Cape	Cape Point	2012-01-01	34°21'09.8"S	18°28'47.4"E	SAMP646_ZA	capensis	B_1_1	0	0	0	0	0	0	0	0	0	0	2	0	0	0	0	1	0	0	0	0	0	0	0	0	0	0	0	0	0	1	0	0	0	0	0	0	0	0	0	0
SAMP647	South Africa	Western Cape	Cape Point	2012-01-01	34°21'09.8"S	18°28'47.4"E	SAMP647_ZA	capensis	B_1_1	0	0	1	0	0	1	0	0	0	0	1	0	0	0	0	1	0	0	0	0	0	0	0	0	0	0	0	0	0	0	0	0	0	0	0	1	0	0	0	0
SAMP648	South Africa	Western Cape	Cape Point	2012-01-01	34°21'09.8"S	18°28'47.4"E	SAMP648_ZA	capensis	B_1_1	0	0	1	0	0	0	0	0	0	0	2	0	0	0	0	1	0	0	0	0	0	0	0	0	1	0	0	0	0	0	0	2	0	0	0	0	0	0	0	0
SAMP649	South Africa	Western Cape	Cape Point	2012-01-01	34°21'09.8"S	18°28'47.4"E	SAMP649_ZA	capensis	B_1_1	0	0	0	0	0	0	0	0	0	1	2	0	0	0	0	1	0	0	0	0	0	0	0	0	0	0	0	0	0	0	0	1	0	0	0	0	0	0	0	0
SAMP657	South Africa	Western Cape	Robben Island	2014-01-10	33°52'45''S	18°26'00''E	SAMP657_ZA	capensis	B_1_1	0	0	2	0	0	0	0	0	0	0	2	0	0	0	0	0	0	0	0	0	0	0	0	0	1	0	0	0	0	0	0	0	0	0	0	0	0	0	0	0
SAMP663	South Africa	Western Cape	Robben Island	2014-01-10	33°52'45''S	18°26'00''E	SAMP663_ZA	capensis	B_1_1	0	0	1	0	0	0	0	0	0	0	2	0	0	0	0	2	0	0	0	0	0	0	0	0	1	0	0	0	0	0	0	0	0	0	0	0	0	0	0	0
SAMP700	South Africa	Northern Cape	Douglas	2017-01-06	24°31'15''S	23°52'45''E	SAMP700_ZA	capensis	B_1_1	0	0	1	0	0	0	0	0	0	0	2	0	0	0	0	2	0	0	0	0	0	1	0	0	0	0	0	0	0	1	0	1	0	0	0	0	0	0	0	0
SAMP702	South Africa	Northern Cape	Douglas	2017-01-06	24°31'15''S	23°52'45''E	SAMP702_ZA	capensis	B_1_1	0	0	0	0	0	0	0	0	0	0	2	0	0	0	0	1	0	0	0	0	0	0	0	0	0	0	0	0	0	0	0	0	0	0	0	0	0	0	0	0
SAMP705	South Africa	Northern Cape	Douglas	2017-01-06	24°31'15''S	23°52'45''E	SAMP705_ZA	capensis	B_1_1	0	0	0	0	0	1	0	0	0	0	2	0	0	0	0	1	0	0	0	0	0	1	0	0	1	0	0	0	0	0	0	0	0	0	0	0	0	0	0	0
SAMP709	South Africa	Northern Cape	Douglas	2017-01-06	28°26'00''S	23°52'45''E	SAMP709_ZA	capensis	B_1_1	0	0	0	0	0	0	0	0	0	0	2	0	0	0	0	1	0	0	0	0	0	0	0	0	1	0	0	0	0	0	1	1	0	1	0	0	0	0	0	0
SAMP2526a	Rep. Georgia	Samegrelo-Zemo Svaneti	Chkhorotsku-Mukhuri I	2018-10-05	42°37'35.2"N	42°09'58.2"E	SAMP2526a_GE	Georgia_Turkey	C_2_2_2	0	2	0	0	0	0	0	1	0	0	1	0	2	0	0	0	0	2	2	0	0	1	2	0	0	0	0	0	2	0	0	0	0	2	0	0	0	0	0	0
SAMP2542a	Rep. Georgia	Samegrelo-Zemo Svaneti	Chkhorotsku-Mukhuri II	2018-10-05	42°37'35.2"N	42°09'58.2"E	SAMP2542a_GE	Georgia_Turkey	C_2_2_2	0	2	0	0	0	0	0	1	0	0	1	0	2	0	0	0	0	2	2	0	0	2	2	0	0	0	0	0	2	0	0	0	0	2	0	0	0	0	0	0
SAMP2543a	Rep. Georgia	Samegrelo-Zemo Svaneti	Chkhorotsku-Mukhuri II	2018-10-05	42°37'35.2"N	42°09'58.2"E	SAMP2543a_GE	Georgia_Turkey	C_2_2_2	0	2	0	0	0	0	0	1	0	0	1	0	2	0	0	0	0	2	2	0	0	2	2	0	0	0	0	0	2	0	0	0	0	2	0	0	0	0	0	0
SAMP2562a	Rep. Georgia	Samegrelo-Zemo Svaneti	Chkhorotsku-Zumi I	2018-10-05	42°36'04.3"N	42°09'12.8"E	SAMP2562a_GE	Georgia_Turkey	C_2_2_2	0	1	0	0	0	0	0	1	0	0	1	0	2	0	0	0	0	2	2	0	0	2	2	0	0	0	0	0	2	0	0	0	0	2	0	0	0	0	0	0
SAMP2579a	Rep. Georgia	Samegrelo-Zemo Svaneti	Chkhorotsku--Zumi II	13/05/2018	42°36'04.3"N	42°09'12.8"E	SAMP2579a_GE	Georgia_Turkey	C_2_2_2	0	0	0	0	0	0	0	1	0	0	2	0	2	0	0	0	0	2	2	0	0	2	2	0	0	0	0	0	2	0	0	0	0	2	0	0	0	0	1	0
SAMP2580a	Rep. Georgia	Samegrelo-Zemo Svaneti	Chkhorotsku--Zumi II	13/05/2018	42°36'04.3"N	42°09'12.8"E	SAMP2580a_GE	Georgia_Turkey	C_2_2_2	0	1	0	0	0	0	0	1	0	0	1	0	2	0	0	0	0	2	2	0	0	2	2	0	0	0	0	0	2	0	0	0	0	2	0	0	0	0	0	0
SAMP2591a	Rep. Georgia	Samegrelo-Zemo Svaneti	Chkhorotsku-Akhuti I	14/05/2018	42°27'56''N	42°9'51.6''E	SAMP2591a_GE	Georgia_Turkey	C_2_2_2	0	2	0	0	0	0	0	0	0	0	1	0	2	0	0	0	0	2	2	0	0	1	2	0	0	0	0	0	2	0	0	0	0	2	0	0	0	0	0	0
SAMP2592a	Rep. Georgia	Samegrelo-Zemo Svaneti	Chkhorotsku-Akhuti I	14/05/2018	42°27'56.0"N	42°09'51.6"E	SAMP2592a_GE	Georgia_Turkey	C_2_2_2	0	1	0	0	0	0	0	1	0	0	1	0	2	0	0	0	0	2	2	0	0	0	2	0	0	0	0	0	2	0	0	0	0	2	0	0	0	0	1	0
SAMP2607a	Rep. Georgia	Samegrelo-Zemo Svaneti	Chkhorotsku-Akhuti II	14/05/2018	42°27'56.0"N	42°09'51.6"E	SAMP2607a_GE	Georgia_Turkey	C_2_2_2	0	1	0	0	0	0	0	1	0	0	1	0	2	0	0	0	0	2	2	0	0	2	2	0	0	0	0	0	2	0	0	0	0	2	0	0	0	0	1	0
SAMP2608a	Rep. Georgia	Samegrelo-Zemo Svaneti	Chkhorotsku-Akhuti II	14/05/2018	42°27'56.0"N	42°09'51.6"E	SAMP2608a_GE	Georgia_Turkey	C_2_2_2	0	1	0	0	0	0	0	1	0	0	1	0	2	0	0	0	0	2	2	0	0	2	2	0	0	0	0	0	2	0	0	0	0	2	0	0	0	0	0	0
SAMP2624a	Rep. Georgia	Samegrelo-Zemo Svaneti	Chkhorotsku-Lesichine I	14/05/2018	42°26'17.9"N	42°05'46.5"E	SAMP2624a_GE	Georgia_Turkey	C_2_2_2	0	1	0	0	0	0	0	1	0	0	1	0	2	0	0	0	0	2	2	0	0	2	2	0	0	0	0	0	2	0	0	0	0	2	0	0	0	0	0	0
SAMP2645a	Rep. Georgia	Samegrelo-Zemo Svaneti	Chkhorotsku-Lesichine II	14/05/2018	42°26'17.9"N	42°05'46.5"E	SAMP2645a_GE	Georgia_Turkey	C_2_2_2	0	1	0	0	0	0	0	1	0	0	2	0	2	0	0	0	0	2	2	0	0	1	2	0	0	0	0	0	2	0	0	0	0	2	0	0	0	0	0	0
SAMP2646a	Rep. Georgia	Samegrelo-Zemo Svaneti	Chkhorotsku-Lesichine II	14/05/2018	42°26'17.9"N	42°05'46.5"E	SAMP2646a_GE	Georgia_Turkey	C_2_2_2	0	1	0	0	0	0	0	1	0	0	1	0	2	0	0	0	0	2	2	0	0	2	2	0	0	0	0	0	2	0	0	0	0	2	0	0	0	0	0	0
SAMP2655a	Rep. Georgia	Samegrelo-Zemo Svaneti	Chkhorotsku-Nakiani	13/05/2018	42°31'05.3"N	42°11'43.0"E	SAMP2655a_GE	Georgia_Turkey	C_2_2_2	0	2	0	0	0	0	0	1	0	0	1	0	2	0	0	0	0	2	2	0	0	2	2	0	0	0	0	0	2	0	0	0	0	2	0	0	0	0	0	0
SAMP2656a	Rep. Georgia	Samegrelo-Zemo Svaneti	Chkhorotsku-Nakiani	13/05/2018	42°31'05.3"N	42°11'43.0"E	SAMP2656a_GE	Georgia_Turkey	C_2_2_2	0	2	0	0	0	0	0	1	0	0	1	0	2	0	0	0	0	2	2	0	0	2	2	0	0	0	0	0	2	0	0	0	0	2	0	0	0	0	0	0
SAMP2657a	Rep. Georgia	Samegrelo-Zemo Svaneti	Chkhorotsku-Nakiani	13/05/2018	42°31'05.3"N	42°11'43.0"E	SAMP2657a_GE	Georgia_Turkey	C_2_2_2	0	1	0	0	0	0	0	1	0	0	1	0	2	0	0	0	0	2	2	0	0	2	2	0	0	0	0	0	2	0	0	0	0	2	0	0	0	0	0	0
SAMP2675a	Rep. Georgia	Samegrelo-Zemo Svaneti	Chkhorotsku-Kirtskhi	14/05/2018	42°28'58.1"N	42°03'03.9"E	SAMP2675a_GE	Georgia_Turkey	C_2_2_2	0	1	0	0	0	0	0	1	0	0	1	0	2	0	0	0	0	2	2	0	0	1	2	0	0	0	0	0	2	0	0	0	0	2	0	0	0	0	0	0
SAMP2676a	Rep. Georgia	Samegrelo-Zemo Svaneti	Chkhorotsku-Kirtskhi	14/05/2018	42°28'58.1"N	42°03'03.9"E	SAMP2676a_GE	Georgia_Turkey	C_2_2_2	0	0	0	0	0	0	0	1	0	0	1	0	2	0	0	0	0	2	2	0	0	2	2	0	0	0	0	0	2	0	0	0	0	2	0	0	0	0	0	0
SAMP2677a	Rep. Georgia	Samegrelo-Zemo Svaneti	Chkhorotsku-Kirtskhi	14/05/2018	42°28'58.1"N	42°03'03.9"E	SAMP2677a_GE	Georgia_Turkey	C_2_2_2	0	1	0	0	0	0	0	1	0	0	1	0	2	0	0	0	0	2	2	0	0	2	2	0	0	0	0	0	2	0	0	0	0	2	0	0	0	0	0	0
SAMP2691a	Rep. Georgia	Samegrelo-Zemo Svaneti	Chkhorotsku-Khabume	2018-12-05	42°33'59.4"N	42°08'48.4"E	SAMP2691a_GE	Georgia_Turkey	C_2_2_2	0	1	0	0	0	0	0	1	0	0	2	0	2	0	0	0	0	2	2	0	0	2	2	0	0	0	0	0	2	0	0	0	0	2	0	0	0	0	0	0
SAMP2692a	Rep. Georgia	Samegrelo-Zemo Svaneti	Chkhorotsku-Khabume	2018-12-05	42°33'59.4"N	42°08'48.4"E	SAMP2692a_GE	Georgia_Turkey	C_2_2_2	0	0	0	0	0	0	0	1	0	0	1	0	2	0	0	0	0	2	2	0	0	2	2	0	0	0	0	0	2	0	0	0	0	2	0	0	0	0	0	0
SAMP2693a	Rep. Georgia	Samegrelo-Zemo Svaneti	Chkhorotsku-Khabume	2018-12-05	42°33'59.4"N	42°08'48.4"E	SAMP2693a_GE	Georgia_Turkey	C_2_2_2	0	0	0	0	0	0	0	1	0	0	1	0	2	0	0	0	0	2	2	0	0	2	2	0	0	0	0	0	2	0	0	0	0	2	0	0	0	0	0	0
SAMP2694	Rep. Georgia	Samegrelo-Zemo Svaneti	Chkhorotsku-Khabume	2018-12-05	42°33'59.4"N	42°08'48.4"E	SAMP2694_GE	Georgia_Turkey	C_2_2_2	0	0	0	0	0	0	0	0	0	0	2	0	2	0	0	0	0	2	2	0	0	2	2	0	0	0	0	0	2	0	0	0	0	2	0	0	0	0	0	0
SAMP2704a	Rep. Georgia	Samegrelo-Zemo Svaneti	Chkhorotsku	14/05/2018	42°30'59.1"N	42°07'34.3"E	SAMP2704a_GE	Georgia_Turkey	C_2_2_2	0	1	0	0	0	0	0	1	0	0	1	0	2	0	0	0	0	2	2	0	0	2	2	0	0	0	0	0	2	0	0	0	0	2	0	0	0	0	2	0
SAMP2705a	Rep. Georgia	Samegrelo-Zemo Svaneti	Chkhorotsku	14/05/2018	42°30'59.1"N	42°07'34.3"E	SAMP2705a_GE	Georgia_Turkey	C_2_2_2	0	1	0	0	0	0	0	1	0	0	1	0	2	0	0	0	0	2	2	0	0	2	2	0	0	0	0	0	2	0	0	0	0	2	0	0	0	0	2	0
SAMP2706a	Rep. Georgia	Samegrelo-Zemo Svaneti	Chkhorotsku	14/05/2018	42°30'59.1"N	42°07'34.3"E	SAMP2706a_GE	Georgia_Turkey	C_2_2_2	0	1	0	0	0	0	0	1	0	0	1	0	2	0	0	0	0	2	2	0	0	1	2	0	0	0	0	0	2	0	0	0	0	2	0	0	0	0	1	0
SAMP1549	Turkey	Black Sea	Ardahan	2011-01-12	migratorybeekeeping	migratorybeekeeping	SAMP1549_TR	Georgia_Turkey	C_2_2_2	0	2	0	0	0	0	0	1	0	0	1	0	2	0	0	0	0	2	2	0	0	0	2	0	0	0	0	0	2	0	0	0	0	2	0	0	0	0	0	0
SAMP1550	Turkey	Black Sea	Artvin-Şavşat	2010-01-12	41°15'00.0"N	42°21'00.0"E	SAMP1550_TR	Georgia_Turkey	C_2_2_2	0	1	0	0	0	0	0	1	0	0	1	0	2	0	0	0	0	2	2	0	0	1	2	0	0	0	0	0	2	0	0	0	0	2	0	0	0	0	0	0
SAMP1582	Turkey	Eastern Anatolia	Elazığ	2010-01-11	migratorybeekeeping	migratorybeekeeping	SAMP1582_TR	Georgia_Turkey	C_2_2_2	0	2	2	0	0	0	0	0	0	0	1	0	2	0	0	0	0	2	2	0	0	2	2	0	0	0	0	0	2	0	0	0	0	2	0	0	0	0	0	0
SAMP1620	Turkey	Black Sea	Artvin	2012-01-08	41°10'12.0"N	41°48'00.0"E	SAMP1620_TR	Georgia_Turkey	C_2_2_2	0	2	0	0	0	0	0	1	0	0	1	0	2	0	0	0	0	2	2	0	0	2	2	0	0	0	0	0	2	0	0	0	0	2	0	0	0	0	1	0
SAMP1653	Turkey	Black Sea	Ardahan-Hanak	2010-01-07	41°13'48.0"N	42°51'36.0"E	SAMP1653_TR	Georgia_Turkey	C_2_2_2	0	1	0	0	0	0	0	1	0	0	1	0	2	0	0	0	0	2	2	0	0	2	2	0	0	0	0	0	2	0	0	0	0	2	0	0	0	0	1	0
SAMP1654	Turkey	Black Sea	Ardahan-Hanak	2010-01-07	41°13'48.0"N	42°51'36.0"E	SAMP1654_TR	Georgia_Turkey	C_2_2_2	0	2	0	0	0	0	0	1	0	0	2	0	2	0	0	0	0	2	2	0	0	2	2	0	0	0	0	0	2	0	0	0	0	2	0	0	0	0	0	0
SAMP1656	Turkey	Black Sea	Ardahan-Hanak	2010-01-07	41°14'24.0"N	42°47'24.0"E	SAMP1656_TR	Georgia_Turkey	C_2_2_2	0	2	0	0	0	0	0	1	0	0	1	0	2	0	0	0	0	2	2	0	0	2	2	0	0	0	0	0	2	0	0	0	0	2	0	0	0	0	0	0
SAMP1856	Turkey	Black Sea	Giresun	2008-01-07	40°55'03.6"N	38°22'50.7"E	SAMP1856_TR	Georgia_Turkey	C_2_2_2	0	0	0	0	0	0	0	0	0	0	0	0	2	0	0	0	0	2	2	0	0	2	2	0	0	0	0	0	2	0	1	1	0	2	0	0	0	0	1	0
SAMP1857	Turkey	Black Sea	Giresun	2008-01-07	40°55'03.6"N	38°22'50.7"E	SAMP1857_TR	Georgia_Turkey	C_2_2_2	0	2	0	0	0	0	0	0	0	0	0	0	2	0	0	0	0	2	2	0	0	1	2	0	0	0	0	0	2	0	1	0	0	2	0	0	0	0	0	0
SAMP1858	Turkey	Black Sea	Giresun	2008-01-07	40°55'03.6"N	38°22'50.7"E	SAMP1858_TR	Georgia_Turkey	C_2_2_2	0	2	0	0	0	0	0	0	0	0	0	0	2	0	0	0	0	2	2	0	0	1	2	0	0	0	0	0	2	0	0	0	0	2	0	0	0	0	0	0
SAMP1906	Turkey	Thrace	Edirne	2008-01-07	41°40'22.5"N	26°33'14.2"E	SAMP1906_TR	Georgia_Turkey	C_2_2_2	0	0	0	0	0	0	0	0	0	0	0	0	2	0	0	0	0	2	2	0	0	1	2	0	0	0	0	0	2	0	0	0	0	2	0	0	0	0	0	0
SAMP431	Portugal	Beira Baixa Province	Penamacor	2017-11-04	40°09'48.40"N	7°09'43.34"W	SAMP431_PT	ES_PT_iberiensis	D_2_1_2_2	0	1	2	2	2	0	0	0	0	2	1	1	0	0	0	2	1	0	0	0	2	0	2	0	2	2	0	0	0	0	2	2	1	2	0	1	0	2	0	0
SAMP432	Portugal	Beira Baixa Province	Penamacor	2017-11-04	40°09'48.40"N	7°09'43.34"W	SAMP432_PT	ES_PT_iberiensis	D_2_1_2_2	0	1	2	2	0	2	0	0	0	2	1	1	0	2	0	1	1	0	0	0	2	0	2	1	2	2	0	0	0	0	2	2	1	2	0	1	0	2	0	0
SAMP433	Portugal	Beira Baixa Province	Penamacor	2017-11-04	40°09'48.40"N	7°09'43.34"W	SAMP433_PT	ES_PT_iberiensis	D_2_1_2_2	0	1	2	2	1	1	0	0	0	2	1	1	0	1	0	2	2	0	0	0	2	0	2	0	2	2	0	1	0	0	2	2	0	2	0	2	0	2	0	0
SAMP434	Portugal	Beira Baixa Province	Penamacor	2017-11-04	40°09'48.40"N	7°09'43.34"W	SAMP434_PT	ES_PT_iberiensis	D_2_1_2_2	0	2	2	1	2	2	0	0	0	2	1	1	0	0	0	2	0	0	0	0	2	0	2	0	2	2	0	0	0	0	2	2	0	2	0	1	0	2	0	0
SAMP436	Portugal	Beira Baixa Province	Cova do Gato	2017-11-09	39°49'30.73"N	7°27'42.38"W	SAMP436_PT	ES_PT_iberiensis	D_2_1_2_2	0	1	2	1	2	2	0	0	0	2	0	2	0	1	0	2	1	0	0	0	2	0	2	0	2	2	0	0	0	0	2	2	2	2	0	0	0	2	0	0
SAMP437	Portugal	Beira Baixa Province	Cova do Gato	2017-11-09	39°49'30.73"N	7°27'42.38"W	SAMP437_PT	ES_PT_iberiensis	D_2_1_2_2	0	1	2	1	2	1	0	0	0	2	1	2	0	0	0	2	1	0	0	0	2	0	2	1	2	2	0	1	0	0	2	2	2	2	0	1	0	2	0	1
SAMP438	Portugal	Beira Baixa Province	Cova do Gato	2017-11-09	39°49'30.73"N	7°27'42.38"W	SAMP438_PT	ES_PT_iberiensis	D_2_1_2_2	0	1	2	2	2	1	0	0	0	2	1	2	0	1	0	2	1	0	0	0	2	0	2	1	2	2	0	0	0	0	2	2	2	2	0	0	0	2	0	0
SAMP439	Portugal	Beira Baixa Province	Cova do Gato	2017-11-09	39°49'30.73"N	7°27'42.38"W	SAMP439_PT	ES_PT_iberiensis	D_2_1_2_2	0	1	2	1	1	1	0	0	0	2	2	2	0	0	0	1	2	0	0	0	2	0	2	1	2	2	0	1	0	0	2	2	2	2	0	1	0	2	0	1
SAMP406	Spain	Córdoba	Villa Nueva del Duque	2017-09-04	38°25'47.2''N	5°00'26.9''W	SAMP406_ES	ES_PT_iberiensis	D_2_1_2_2	0	2	2	2	1	1	0	0	0	2	2	1	0	1	0	2	1	0	0	0	2	0	2	0	0	2	0	0	0	0	2	2	1	2	0	0	0	2	0	2
SAMP407	Spain	Córdoba	Villa Nueva del Duque	2017-09-04	38°25'47.2''N	5°00'26.9''W	SAMP407_ES	ES_PT_iberiensis	D_2_1_2_2	0	1	2	2	1	0	0	0	0	2	1	1	0	2	0	2	1	0	0	0	2	0	2	1	2	2	0	1	0	0	2	2	2	2	0	0	0	2	0	0
SAMP412	Spain	Córdoba	Parque Los Villares	2017-09-04	37°57'08.0''N	4°49'09.5''W	SAMP412_ES	ES_PT_iberiensis	D_2_1_2_2	0	1	2	2	1	0	0	0	0	1	0	1	0	1	0	1	2	0	0	0	2	0	2	1	2	2	0	1	0	0	1	2	0	2	0	0	0	2	0	0
SAMP414	Spain	Córdoba	Villa Nueva del Duque	2017-09-04	38°25'47.2''N	5°00'26.9''W	SAMP414_ES	ES_PT_iberiensis	D_2_1_2_2	0	2	2	2	1	0	0	0	0	2	1	1	0	1	0	1	2	0	0	0	2	0	2	1	2	2	0	1	0	0	1	2	0	2	0	1	0	2	0	1
SAMP1754	Israel	Tel Aviv	Tsrifin	2017-04-06	31°57'50.49''N	34°50'32.20''E	SAMP1754_IL	Israel_3US	C_2_1_1	1	2	1	0	0	0	1	0	0	0	0	0	2	0	0	0	0	1	0	1	0	1	2	0	0	0	1	0	0	1	1	1	0	0	0	0	1	1	1	0
SAMP1755	Israel	Tel Aviv	Tsrifin	2017-04-06	31°57'50.49''N	34°50'32.20''E	SAMP1755_IL	Israel_3US	C_2_1_1	1	1	1	0	0	0	0	0	0	1	0	0	2	1	0	0	1	0	0	2	0	2	0	1	2	2	0	0	0	0	2	2	0	1	0	0	2	0	1	0
SAMP1758	Israel	Tel Aviv	Tsrifin	2017-04-06	31°57'50.49''N	34°50'32.20''E	SAMP1758_IL	Israel_3US	C_2_1_1	1	2	0	0	0	1	1	0	0	0	0	0	1	0	0	1	0	2	2	2	1	2	1	0	0	0	0	0	1	0	1	1	0	2	1	1	1	0	1	0
SAMP1759	Israel	Tel Aviv	Tsrifin	2017-04-06	31°57'50.49''N	34°50'32.20''E	SAMP1759_IL	Israel_3US	C_2_1_1	1	2	0	0	0	1	0	0	0	0	0	0	2	0	0	2	1	0	1	2	0	2	1	1	0	1	0	1	2	0	1	2	0	0	2	0	1	0	0	0
SAMP1762	Israel	Tel Aviv	Tsrifin	2017-04-06	31°57'50.49''N	34°50'32.20''E	SAMP1762_IL	Israel_3US	C_2_1_1	2	2	0	0	2	0	1	0	0	0	0	1	1	0	0	1	1	1	2	1	1	1	2	0	1	0	0	0	1	1	1	2	0	1	0	0	1	0	1	0
SAMP1763	Israel	Tel Aviv	Tsrifin	2017-04-06	31°57'50.49''N	34°50'32.20''E	SAMP1763_IL	Israel_3US	C_2_1_1	2	2	0	0	2	0	2	0	0	0	0	0	1	0	0	0	1	0	2	1	1	1	2	0	0	0	0	0	2	1	1	2	0	1	0	0	1	0	1	0
SAMP1766	Israel	Tel Aviv	Tsrifin	2017-04-06	31°57'50.49''N	34°50'32.20''E	SAMP1766_IL	Israel_3US	C_2_1_1	1	2	1	0	2	0	2	0	0	1	0	0	1	1	0	1	0	0	2	2	0	1	1	2	1	1	0	0	0	0	1	2	0	1	0	0	2	1	0	0
SAMP1767	Israel	Tel Aviv	Gush Dan	2017-04-06	31°57'50.49''N	34°50'32.20''E	SAMP1767_IL	Israel_3US	C_2_1_1	2	2	0	0	1	0	2	0	0	0	1	0	1	0	0	1	0	0	1	2	0	1	1	1	1	1	0	0	0	0	1	2	0	1	0	0	1	0	0	0
SAMP1776	Israel	Central Region	Mount Rafid	2017-04-06	31°49'27.74''N	35°06'17.71''E	SAMP1776_IL	Israel_3US	C_2_1_1	1	1	0	0	0	0	0	2	0	0	0	0	1	1	0	0	0	1	2	2	1	2	1	1	0	0	0	1	1	1	1	1	0	1	1	1	0	0	0	0
SAMP1777	Israel	Central Region	Mount Rafid	2017-04-06	31°49'27.74''N	35°06'17.71''E	SAMP1777_IL	Israel_3US	C_2_1_1	1	1	0	0	0	0	1	1	0	0	0	1	0	0	0	1	1	1	2	1	0	1	2	0	0	0	1	0	1	1	1	0	0	2	0	1	1	0	1	0
SAMP1786	Israel	Tel Aviv	Even Yehuda	2017-04-06	32°16'33.75''N	34°52'45.02''E	SAMP1786_IL	Israel_3US	C_2_1_1	2	2	0	0	2	1	2	1	0	1	1	1	1	1	0	0	0	2	1	1	0	2	1	0	0	1	1	1	2	0	2	2	0	2	0	1	1	1	0	0
SAMP1787	Israel	Tel Aviv	Even Yehuda	2017-04-06	32°16'33.75''N	34°52'45.02''E	SAMP1787_IL	Israel_3US	C_2_1_1	2	2	0	0	1	1	2	0	0	1	1	1	1	1	0	0	0	1	1	1	0	2	2	0	0	1	1	1	2	0	2	2	0	2	0	0	1	1	0	0
SAMP1790	Israel	Tel Aviv	Rishon Le-Tsiyon	2017-04-06	31°58'46.78''N	34°46'31.48''E	SAMP1790_IL	Israel_3US	C_2_1_1	0	2	0	0	0	0	0	0	0	0	0	0	1	0	0	1	0	1	2	0	0	2	1	1	0	0	0	1	0	0	1	2	0	2	2	1	2	1	1	0
SAMP1791	Israel	Tel Aviv	Rishon Le-Tsiyon	2017-04-06	31°58'46.78''N	34°46'31.48''E	SAMP1791_IL	Israel_3US	C_2_1_1	0	2	1	0	1	0	1	1	0	1	0	0	1	1	0	1	0	0	1	2	0	2	1	1	0	0	0	1	1	1	1	1	0	1	1	0	2	0	1	0
SAMP1792	Israel	Tel Aviv	Handasa	2017-04-06	31°59'51.51''N	34°48'59.79''E	SAMP1792_IL	Israel_3US	C_2_1_1	0	1	0	0	0	0	0	1	0	0	1	0	1	0	0	1	0	1	1	1	0	2	1	0	0	0	0	0	2	0	1	2	0	1	0	0	1	2	0	0
SAMP1793	Israel	Tel Aviv	Handasa	2017-04-06	31°59'51.51''N	34°48'59.79''E	SAMP1793_IL	Israel_3US	C_2_1_1	1	2	1	0	2	0	0	1	0	0	0	0	0	1	0	1	0	1	1	2	1	1	1	1	0	0	0	0	1	0	2	2	0	0	0	1	2	0	1	0
SAMP1794	Israel	Tel Aviv	Handasa	2017-04-06	31°59'51.51''N	34°48'59.79''E	SAMP1794_IL	Israel_3US	C_2_1_1	1	2	1	0	0	1	2	2	0	0	0	0	2	1	0	2	0	1	1	0	0	2	1	0	0	0	0	0	0	1	1	2	1	2	1	1	2	0	0	0
SAMP1795	Israel	Tel Aviv	Handasa	2017-04-06	31°59'51.51''N	34°48'59.79''E	SAMP1795_IL	Israel_3US	C_2_1_1	2	2	0	0	1	0	1	0	0	0	0	0	1	0	0	0	0	0	1	0	0	2	2	0	0	0	0	0	1	0	1	2	0	0	1	1	2	1	2	0
SAMP2178a	USA	Florida, St. John County	St. Augustine, Summer house	2017-07-06	29°43'06.28"N	81°14'00.06"W	SAMP2178a_US	Israel_3US	C_2_1_1	1	2	0	1	0	0	1	0	0	0	0	0	0	0	0	1	0	0	1	1	0	2	2	2	1	1	0	0	0	2	1	2	0	0	0	0	0	0	0	0
SAMP2180a	USA	Florida, St. John County	St. Augustine, Summer house	2017-07-07	29°43'06.28"N	81°14'00.06"W	SAMP2180a_US	Israel_3US	C_2_1_1	0	2	0	0	1	0	0	1	0	1	0	0	1	0	0	0	1	0	1	0	0	1	1	1	1	0	0	0	1	1	1	2	0	1	0	0	1	0	0	0
SAMP2185	USA	Florida, St. John County	St. Augustine	2017-07-07	29°43'06.28"N	81°14'00.06"W	SAMP2185_US	Israel_3US	C_2_1_1	0	1	0	0	1	0	0	2	0	1	0	0	1	0	0	0	0	0	1	0	0	2	0	1	1	0	0	0	1	0	1	2	0	1	0	0	1	0	0	0
SAMP296	Italy	Sicilia	Ragusa	24/04/2017	36°44'15.50''N	14°53'11.90''E	SAMP296_IT	Italy_3ZM_2MT	C_2_1_1	2	2	2	0	0	0	1	2	0	0	1	1	0	0	0	0	1	0	1	1	0	2	1	1	2	0	0	0	0	1	2	2	0	0	0	1	2	0	0	0
SAMP298	Italy	Sicilia	Ragusa	24/04/2017	36°44'15.5"N	14°53'11.9"E	SAMP298_IT	Italy_3ZM_2MT	C_2_1_1	2	2	1	0	0	0	1	0	0	0	1	1	0	0	0	0	0	0	2	2	0	2	0	1	1	0	0	0	0	2	2	2	0	0	0	0	1	0	0	0
SAMP301	Italy	Sicilia	Ragusa	23/04/2017	36°44'01.9"N	14°49'39.2"E	SAMP301_IT	Italy_3ZM_2MT	C_2_1_1	1	1	0	0	0	0	1	1	0	0	0	1	0	1	0	1	0	0	2	2	0	0	2	1	1	0	0	0	0	2	2	2	0	0	0	1	1	0	0	0
SAMP302	Italy	Sicilia	Ragusa	23/04/2017	36°44'01.9"N	14°49'39.2"E	SAMP302_IT	Italy_3ZM_2MT	C_2_1_1	1	2	2	0	1	0	2	0	0	0	0	0	0	0	0	1	1	1	2	1	0	1	1	0	2	0	0	0	0	2	2	1	0	1	0	0	1	0	0	0
SAMP304	Italy	Sicilia	Enna	2017-01-04	37°35'48.51''N	14°25'31.89''E	SAMP304_IT	Italy_3ZM_2MT	C_2_1_1	2	0	0	0	0	0	1	0	0	0	0	0	0	0	0	0	1	0	1	2	0	2	1	1	1	0	0	1	0	2	1	2	0	0	0	0	2	0	0	1
SAMP306	Italy	Sicilia	Enna	2017-01-04	37°35'48.51''N	14°25'31.89''E	SAMP306_IT	Italy_3ZM_2MT	C_2_1_1	1	1	0	0	0	0	0	2	0	0	1	0	0	0	0	0	0	0	2	2	0	1	1	1	0	0	0	0	0	1	2	2	0	1	0	0	2	0	0	0
SAMP310	Italy	Sicilia	Enna	2017-01-04	37°36'31.06''N	14°24'43.51''E	SAMP310_IT	Italy_3ZM_2MT	C_2_1_1	0	1	1	0	0	0	2	1	0	0	0	0	0	0	0	1	2	0	0	2	0	1	1	1	1	0	0	0	0	1	2	2	0	0	0	0	1	0	0	0
SAMP312	Italy	Sicilia	Siracusa	15/04/2017	36°52'47.9"N	15°02'03.6"E	SAMP312_IT	Italy_3ZM_2MT	C_2_1_1	1	1	1	0	0	0	2	1	0	0	0	0	2	1	0	1	0	0	0	1	0	2	0	1	2	0	1	0	0	2	2	2	0	0	0	0	2	0	0	0
SAMP313	Italy	Sicilia	Siracusa	15/04/2017	36°52'47.9"N	15°02'03.6"E	SAMP313_IT	Italy_3ZM_2MT	C_2_1_1	1	1	2	0	0	0	1	0	0	0	0	0	0	0	0	1	0	0	0	2	1	1	1	0	1	0	0	0	0	2	2	1	0	0	0	0	1	0	0	0
SAMP360	Italy	Sardegna	Sassari	18/04/2017	40°46'26''	8°29'20''	SAMP360_IT	Italy_3ZM_2MT	C_2_1_1	0	1	0	0	0	0	2	0	0	0	0	0	0	0	0	0	2	0	1	2	0	2	0	2	1	0	0	0	0	2	2	1	0	1	0	0	2	0	0	0
SAMP363	Italy	Sardegna	Sassari	18/04/2017	40°46'26''N	8°29'20''E	SAMP363_IT	Italy_3ZM_2MT	C_2_1_1	0	1	0	0	0	0	2	0	0	0	0	0	0	0	0	0	2	0	1	2	0	2	0	2	1	0	0	0	0	2	2	2	0	1	0	0	2	0	0	0
SAMP364	Italy	Sardegna	Sassari, Porto Torres	18/04/2017	40°47'51''N	8°27'19''E	SAMP364_IT	Italy_3ZM_2MT	C_2_1_1	1	2	2	0	0	0	2	0	0	0	0	0	0	0	0	0	2	0	2	2	0	2	0	0	1	0	1	0	0	1	2	2	0	0	0	1	2	0	0	0
SAMP366	Italy	Sardegna	Sassari, Porto Torres	18/04/2017	40°47'51''N	8°27'19''E	SAMP366_IT	Italy_3ZM_2MT	C_2_1_1	1	0	2	0	0	0	1	0	0	0	0	0	0	0	0	0	2	0	1	2	0	2	0	1	1	0	1	0	0	1	2	2	0	0	0	0	2	0	0	0
SAMP373	Italy	South Sardegna	Gonnosfanadiga	18/04/2017	39°29'07''N	8°39'30''E	SAMP373_IT	Italy_3ZM_2MT	C_2_1_1	1	1	1	0	1	0	1	0	0	0	0	1	0	0	0	0	1	0	0	2	0	2	1	1	1	0	0	0	0	2	2	2	0	0	0	0	2	0	0	0
SAMP375	Italy	South Sardegna	Gonnosfanadiga	18/04/2017	39°29'07''N	8°39'30''E	SAMP375_IT	Italy_3ZM_2MT	C_2_1_1	0	1	0	0	1	0	1	2	0	0	0	0	0	0	0	0	2	0	1	2	0	2	0	1	0	0	0	0	0	2	2	2	0	0	0	1	2	0	0	0
SAMP376	Italy	Sardegna	Zeddiani, Oristano	18/04/2017	39°44'59''	8°39'04''	SAMP376_IT	Italy_3ZM_2MT	C_2_1_1	2	2	1	0	0	0	2	2	0	0	0	2	0	0	0	0	2	0	0	2	0	2	2	1	1	0	0	0	0	2	2	2	0	0	0	0	2	0	0	0
SAMP377	Italy	Sardegna	Oristano, Marrubiu	18/04/2017	39°44'59''N	8°39'04''E	SAMP377_IT	Italy_3ZM_2MT	C_2_1_1	1	1	1	1	1	0	2	0	0	0	0	0	0	1	0	0	2	0	1	2	0	2	2	2	0	0	0	0	0	2	2	2	0	0	0	0	2	0	0	0
SAMP381	Italy	Sardegna	Sassari, Ittiri	18/04/2017	40°35'13''N	8°32'49''E	SAMP381_IT	Italy_3ZM_2MT	C_2_1_1	1	2	1	0	0	0	1	1	0	0	0	1	1	0	0	0	2	0	2	2	1	2	0	0	2	0	0	0	0	2	2	2	0	0	0	1	2	0	0	0
SAMP382	Italy	Sardegna	Sassari, Ittiri	18/04/2017	40°35'13''	8°32'49''	SAMP382_IT	Italy_3ZM_2MT	C_2_1_1	2	2	1	0	0	0	1	2	0	0	0	0	0	0	0	1	2	0	2	2	1	2	0	1	1	0	0	0	0	1	2	2	0	0	0	1	2	0	0	0
SAMP389	Italy	South Sardegna	San Nicolo Gerrei	18/04/2017	39°29'34''	9°18'45''	SAMP389_IT	Italy_3ZM_2MT	C_2_1_1	1	0	0	0	0	0	1	2	0	0	0	0	1	1	0	0	1	1	0	2	0	2	0	2	2	0	0	0	0	2	2	2	0	1	0	0	2	0	0	0
SAMP390	Italy	South Sardegna	San Nicolo Gerrei	18/04/2017	39°29'34''N	9°18'45''E	SAMP390_IT	Italy_3ZM_2MT	C_2_1_1	2	0	0	0	0	0	0	2	0	0	1	0	2	0	0	0	0	2	0	2	0	2	2	2	2	0	0	0	0	2	2	2	0	2	0	0	2	0	0	0
SAMP392	Italy	Sardegna	Zeddiani, Oristano	18/04/2017	39°59'11''	8°36'43''	SAMP392_IT	Italy_3ZM_2MT	C_2_1_1	2	1	0	0	0	0	0	2	0	0	0	1	0	0	0	0	1	0	1	2	0	2	1	1	0	0	0	0	0	1	2	2	0	0	0	0	1	0	0	0
SAMP395	Italy	Sardegna	Oristano, Zeddiani	18/04/2017	39°59'11''N	8°36'43''E	SAMP395_IT	Italy_3ZM_2MT	C_2_1_1	2	1	0	0	0	0	0	1	0	0	0	0	0	0	0	1	0	0	2	2	0	2	2	0	1	0	0	0	0	1	2	2	0	0	0	0	1	0	0	0
SAMP398	Italy	South Sardegna	Guspini	18/04/2017	39°31'59''N	8°37'7''E	SAMP398_IT	Italy_3ZM_2MT	C_2_1_1	2	0	0	0	0	0	1	1	0	1	0	1	0	0	0	0	2	0	1	2	0	2	1	2	2	0	0	0	0	2	2	2	0	2	0	1	1	0	0	0
SAMP399	Italy	South Sardegna	Guspini	18/04/2017	39°31'59''N	8°37'7''E	SAMP399_IT	Italy_3ZM_2MT	C_2_1_1	2	2	2	1	0	0	1	0	0	0	0	0	0	0	0	0	2	0	2	2	0	2	2	1	1	0	0	0	0	2	2	2	0	0	0	0	2	0	0	0
SAMP416	Italy	Sicilia	Palermo, Occidentale	27/04/2017	38°07'04.5"N	13°18'13.5"E	SAMP416_IT	Italy_3ZM_2MT	C_2_1_1	2	0	1	0	0	1	1	2	0	0	1	1	0	0	0	0	0	0	0	2	0	2	2	0	2	0	0	0	0	1	2	2	0	1	0	1	0	0	0	0
SAMP418	Italy	Sicilia	Palermo, Occidentale	27/04/2017	38°07'04.5"N	13°18'13.5"E	SAMP418_IT	Italy_3ZM_2MT	C_2_1_1	1	1	1	0	2	0	2	0	0	0	0	0	0	0	0	1	1	0	2	1	0	2	1	0	2	0	0	0	0	1	2	2	0	0	0	0	1	0	0	0
SAMP419	Italy	Sicilia	Palermo, Monreale	15/04/2017	38°03'07.0"N	13°13'58.3"E	SAMP419_IT	Italy_3ZM_2MT	C_2_1_1	0	1	1	0	1	0	1	0	0	0	0	1	0	0	0	0	1	0	0	1	0	2	1	1	1	1	0	0	0	1	2	2	0	0	0	0	2	0	0	0
SAMP421	Italy	Sicilia	Palermo, Cerda	2017-09-04	37°56'12.1"N	13°47'20.0"E	SAMP421_IT	Italy_3ZM_2MT	C_2_1_1	2	0	0	0	0	0	0	2	0	0	0	2	0	0	0	0	0	0	2	2	0	2	0	2	0	0	0	0	0	0	2	2	0	0	0	2	2	0	0	0
SAMP422	Italy	Sicilia	Palermo, Cerda	2017-09-04	37°56'12.1"N	13°47'20.0"E	SAMP422_IT	Italy_3ZM_2MT	C_2_1_1	2	0	2	0	0	0	1	0	0	0	0	1	0	0	0	0	1	0	1	1	0	2	1	0	2	0	0	0	0	2	2	1	0	0	0	0	2	0	0	0
SAMP423	Italy	Sicilia	Palermo, Cerda	2017-09-04	37°56'12.1"N	13°47'20.0"E	SAMP423_IT	Italy_3ZM_2MT	C_2_1_1	1	1	1	0	0	0	2	1	0	0	0	2	0	0	0	0	0	0	2	1	0	0	2	0	2	0	0	0	0	1	2	1	0	0	0	0	1	0	0	0
SAMP428	Italy	Sicilia	Palermo, Sciara	2017-09-04	37°57'12.6"N	13°46'25.1"E	SAMP428_IT	Italy_3ZM_2MT	C_2_1_1	1	0	0	1	1	0	1	2	0	0	0	0	1	0	0	0	0	0	2	2	1	1	1	2	2	0	0	0	0	1	2	2	0	0	0	1	1	0	0	1
SAMP429	Italy	Sicilia	Palermo, Sciara	2017-09-04	37°57'12.6"N	13°46'25.1"E	SAMP429_IT	Italy_3ZM_2MT	C_2_1_1	2	0	0	0	0	0	0	1	0	0	0	1	1	0	0	0	1	0	0	2	0	1	1	1	2	0	0	0	0	1	2	2	0	0	0	0	1	0	0	0
SAMP353	Malta	Northern Region	Mellieha	26/04/2017	35°58'55.8''N	14°20'11.3''E	SAMP353_MT	Italy_3ZM_2MT	C_2_1_1	2	1	0	0	0	0	1	1	0	0	1	0	0	0	0	1	0	0	1	2	0	2	2	0	1	0	0	0	0	1	2	1	0	0	0	0	1	0	0	0
SAMP354	Malta	Northern Region	Mellieha	26/04/2017	35°58'55.8''N	14°20'11.3''E	SAMP354_MT	Italy_3ZM_2MT	C_2_1_1	2	2	0	0	0	0	1	1	0	0	0	0	0	0	0	1	0	0	1	2	0	2	2	0	1	0	0	0	0	1	2	1	0	0	0	0	1	0	0	0
SAMP235	Zambia	Shangombo-Western Province	Sioma	22/08/2017	14°53'33.63"S	25°24'51.67"E	SAMP235_ZM	Italy_3ZM_2MT	C_2_1_1	2	1	0	0	0	0	0	1	0	0	0	0	0	0	0	0	1	0	0	2	0	2	2	0	2	0	0	0	0	2	2	2	0	0	0	0	2	0	0	0
SAMP236	Zambia	Shangombo-Western Province	Sioma	22/08/2017	14°53'33.63"S	25°24'51.67"E	SAMP236_ZM	Italy_3ZM_2MT	C_2_1_1	2	1	1	0	0	0	0	2	0	0	0	0	0	0	0	0	1	0	0	2	0	2	2	0	2	0	0	0	0	2	2	2	0	0	0	0	2	0	0	0
SAMP257	Zambia	North-Western Province	Mwinilunga	25/08/2017	16°53'08.97"S	26°43'15.52"E	SAMP257_ZM	Italy_3ZM_2MT	C_2_1_1	2	2	0	0	0	0	0	0	0	0	0	0	1	0	0	0	1	1	0	2	0	2	2	2	1	1	0	0	0	2	2	2	0	1	0	0	2	0	0	0
SAMP105	Kenya	Nairobi County	Nairobi, ICIPE	18/07/2017	1°13'18.8"S	36°53'47.9"E	SAMP105_KE	Madagascar	C_1_2_1	0	0	0	0	0	0	0	0	0	0	2	0	0	0	0	2	0	0	0	0	0	0	2	0	0	0	0	0	0	0	0	0	0	0	0	0	0	0	0	0
SAMP106	Kenya	Nairobi County	Nairobi, ICIPE	18/07/2017	1°13'18.8"S	36°53'47.9"E	SAMP106_KE	Madagascar	C_1_2_1	0	0	0	0	0	0	0	0	0	0	2	0	0	0	0	2	0	0	0	0	0	0	2	0	0	0	0	0	0	0	0	0	0	0	0	0	0	0	0	0
SAMP101	Madagascar	Fianarantsoa	Ambatolahikisoa-Site 9	18/07/2017	21°29'23.4"S	47°04'13.2"E	SAMP101_MG	Madagascar	C_1_2_1	0	0	0	0	0	0	0	0	0	0	2	0	0	0	0	2	0	0	0	0	0	0	2	0	0	0	0	0	0	0	1	0	0	0	0	0	0	0	0	0
SAMP85	Madagascar	Fianarantsoa	Soanataoi Site3	18/07/2017	21°11'19.21''S	47°09'25.58''E	SAMP85_MG	Madagascar	C_1_2_1	0	0	0	0	0	0	0	0	0	0	2	0	0	0	0	2	0	0	0	0	0	0	2	0	0	0	0	0	0	0	0	0	0	0	0	0	0	0	0	0
SAMP86	Madagascar	Fianarantsoa	Soanataoi Site 3	18/07/2017	21°11'19.21''S	47°09'25.58''E	SAMP86_MG	Madagascar	C_1_2_1	0	0	0	0	0	0	0	0	0	0	2	0	0	0	0	2	0	0	0	0	0	0	2	0	0	0	0	0	0	0	2	0	0	0	0	0	0	0	0	0
SAMP87	Madagascar	Fianarantsoa	Ambaloyahy Site1	18/07/2017	21°15'32.61''S	47°10'01.74''E	SAMP87_MG	Madagascar	C_1_2_1	0	0	0	0	0	0	0	0	0	0	2	0	0	0	0	1	0	0	0	0	0	0	2	0	0	0	0	0	0	0	0	0	0	0	0	0	0	0	0	0
SAMP88	Madagascar	Fianarantsoa	Ambaldiahf - Site 1	18/07/2017	21°15'32.61''S	47°10'01.74''E	SAMP88_MG	Madagascar	C_1_2_1	0	0	0	0	0	0	0	0	0	0	2	0	0	0	0	2	0	0	0	0	0	0	2	0	0	0	0	0	0	0	1	0	0	0	0	0	0	0	0	0
SAMP89	Madagascar	Fianarantsoa	Andranolava Site2	18/07/2017	21°15'16.95''S	47°09'25.58''E	SAMP89_MG	Madagascar	C_1_2_1	0	0	0	0	0	0	0	0	0	0	2	0	0	0	0	2	0	0	0	0	0	0	2	0	0	0	0	0	0	0	1	0	0	0	0	0	0	0	0	0
SAMP90	Madagascar	Fianarantsoa	Adranolava Site 2	18/07/2017	21°15'16.95''S	47°09'25.58''E	SAMP90_MG	Madagascar	C_1_2_1	0	0	0	0	0	0	0	0	0	0	2	0	0	0	0	1	0	0	0	0	0	0	2	0	0	0	0	0	0	0	0	0	0	0	0	0	0	0	0	0
SAMP91	Madagascar	Fianarantsoa	Ambayovaky Site4	18/07/2017	21°10'46.70''S	47°10'40.48''E	SAMP91_MG	Madagascar	C_1_2_1	0	0	0	0	0	0	0	0	0	0	2	0	0	0	0	2	0	0	0	0	0	0	2	0	0	0	0	0	0	0	0	0	0	0	0	0	0	0	0	0
SAMP92	Madagascar	Fianarantsoa	Ambayovaky Site 4	18/07/2017	21°10'46.70''S	47°10'40.48''E	SAMP92_MG	Madagascar	C_1_2_1	0	0	0	0	0	0	0	0	0	0	2	0	0	0	0	2	0	0	0	0	0	0	2	0	0	0	0	0	0	0	0	0	0	0	0	0	0	0	0	0
SAMP93	Madagascar	Fianarantsoa	Amdibanjiana Site 5	18/07/2017	21°13'45.55''S	47°06'03.68''E	SAMP93_MG	Madagascar	C_1_2_1	0	0	0	0	0	0	0	0	0	0	2	0	0	0	0	2	0	0	0	0	0	0	2	0	0	0	0	0	0	0	0	0	0	0	0	0	0	0	0	0
SAMP94	Madagascar	Fianarantsoa	Amdibanjiana Site 5	18/07/2017	21°13'45.55''S	47°06'03.68''E	SAMP94_MG	Madagascar	C_1_2_1	0	0	0	0	0	0	0	0	0	0	2	0	0	0	0	2	0	0	0	0	0	0	2	0	0	0	0	0	0	0	0	0	0	0	0	0	0	0	0	0
SAMP97	Madagascar	Fianarantsoa	Iranjo Site 7	18/07/2017	21°11'51.40''S	47°09'59.49''E	SAMP97_MG	Madagascar	C_1_2_1	0	0	0	0	0	0	0	0	0	0	2	0	0	0	0	2	0	0	0	0	0	0	2	0	0	0	0	0	0	0	0	0	0	0	0	0	0	0	0	0
SAMP99	Madagascar	Fianarantsoa	Maroyr Elto Site 8	18/07/2017	21°12'59.12''S	47°09'48.83''E	SAMP99_MG	Madagascar	C_1_2_1	0	0	0	0	0	0	0	0	0	0	2	0	0	0	0	2	0	0	0	0	0	0	2	0	0	0	0	0	0	0	0	0	0	0	0	0	0	0	0	0
SAMP341	Malta	Northern Region	Rabat	26/04/2017	35°53'00.3''N	14°24'26.6''E	SAMP341_MT	Malta	D_1_2_2_2	2	2	2	0	0	0	0	0	0	0	0	1	0	0	0	0	0	0	2	2	0	1	2	1	0	0	0	0	0	0	2	2	0	0	0	1	0	0	0	0
SAMP346	Malta	Northern Region	Rabat	26/04/2017	35°53'00.3''N	14°24'26.6''E	SAMP346_MT	Malta	D_1_2_2_2	2	0	2	0	0	0	0	0	0	0	2	2	0	0	0	0	0	0	2	2	0	0	2	0	0	0	0	0	0	0	0	2	0	0	0	0	2	0	0	0
SAMP347	Malta	Southern Region	Qrendi	26/04/2017	35°49'27.7''N	14°27'06.8''E	SAMP347_MT	Malta	D_1_2_2_2	1	0	2	0	0	0	0	0	0	0	0	0	0	0	0	0	0	0	0	2	0	1	2	0	1	0	0	0	0	0	1	2	0	0	0	0	0	0	0	1
SAMP348	Malta	Southern Region	Qrendi	26/04/2017	35°49'27.7''N	14°27'06.8''E	SAMP348_MT	Malta	D_1_2_2_2	2	0	2	0	0	0	0	0	0	0	0	2	0	0	0	0	1	0	0	2	0	0	2	0	1	0	0	0	0	0	1	1	0	0	0	0	0	0	0	0
SAMP349	Malta	Southern Region	Qrendi	26/04/2017	35°49'27.7''N	14°27'06.8''E	SAMP349_MT	Malta	D_1_2_2_2	1	0	2	0	0	0	0	0	0	0	2	1	0	0	0	1	0	0	0	1	0	0	2	0	1	0	0	0	0	0	1	2	0	0	0	0	2	0	0	1
SAMP351	Malta	Northern Region	Mellieha	26/04/2017	35°58'55.8''N	14°20'11.3''E	SAMP351_MT	Malta	D_1_2_2_2	1	0	1	0	0	0	1	0	0	0	2	1	0	0	0	1	2	0	0	1	0	2	2	0	1	1	0	0	0	2	2	2	0	0	0	1	1	0	0	1
SAMP352	Malta	Northern Region	Mellieha	26/04/2017	35°58'55.8''N	14°20'11.3''E	SAMP352_MT	Malta	D_1_2_2_2	1	1	1	0	0	0	1	0	0	0	0	1	0	0	0	1	1	0	0	2	0	2	2	0	1	0	0	0	0	2	2	2	0	0	0	0	1	0	0	0
SAMP358	Malta	Northern Region	Mellieha	26/04/2017	35°58'55.8''N	14°20'11.3''E	SAMP358_MT	Malta	D_1_2_2_2	0	1	1	0	0	0	1	0	0	0	2	0	0	0	0	1	0	0	0	2	0	2	2	0	1	0	0	0	0	2	1	2	0	0	0	0	0	0	0	0
SAMP107	Morocco	Rabat-Salé-Kénitra (Region), Salé (Province)	Parc Maamoura	27/07/2017	34°00'22.9"N	6°43'22.0"W	SAMP107_MA	Morocco	E_1_2_2_1_1	0	0	1	0	0	0	0	0	0	0	2	0	0	1	0	0	0	0	0	1	0	0	2	0	0	0	0	0	0	0	0	0	0	1	0	2	0	0	0	0
SAMP108	Morocco	Rabat-Salé-Kénitra (Region), Rabat (Province)	Rabat	27/07/2017	34°00'22.9"N	6°43'22"W	SAMP108_MA	Morocco	E_1_2_2_1_1	0	0	1	0	0	0	0	0	0	0	2	0	0	1	0	0	0	0	0	1	0	1	2	0	1	0	0	0	0	0	0	0	0	1	0	2	0	0	0	1
SAMP110	Morocco	Rabat-Salé-Kénitra (Region), Rabat (Province)	Rabat	27/07/2017	34°00'22.9"N	6°43'22"W	SAMP110_MA	Morocco	E_1_2_2_1_1	0	1	0	1	0	0	0	0	0	1	2	1	0	1	0	0	0	0	0	0	1	1	2	0	1	2	0	0	0	0	0	0	0	2	0	2	0	0	0	1
SAMP112	Morocco	Marrakech, Safi (Region), Al Haouz (Province)	Aghmat	27/07/2017	31°27'39.3"N	7°51'54.8"W	SAMP112_MA	Morocco	E_1_2_2_1_1	0	1	0	1	0	0	0	1	0	0	2	1	0	1	0	0	0	0	0	0	2	0	2	0	2	0	0	0	0	0	0	1	0	2	0	2	0	0	0	1
SAMP114	Morocco	Marrakech, Safi (Region), Al Haouz (Province)	Aghmat	27/07/2017	31°27'39.3"N	7°51'54.8"W	SAMP114_MA	Morocco	E_1_2_2_1_1	0	1	0	1	1	1	0	1	0	1	2	2	0	0	0	0	0	0	0	0	1	0	2	0	1	1	0	1	0	0	1	0	0	2	0	1	0	0	0	1
SAMP117	Morocco	Marrakech, Safi (Region), Al Haouz (Province)	Aghmat	27/07/2017	31°27'39.3"N	7°51'54.8"W	SAMP117_MA	Morocco	E_1_2_2_1_1	0	0	0	0	0	0	0	1	0	1	2	1	0	0	0	0	0	0	0	1	0	0	2	0	1	0	0	0	0	0	0	1	0	2	0	0	0	0	0	2
SAMP119	Morocco	Marrakech, Safi (Region), Al Haouz (Province)	Aghmat	27/07/2017	31°27'39.3"N	7°51'54.8"W	SAMP119_MA	Morocco	E_1_2_2_1_1	0	0	1	1	0	0	0	1	0	0	2	0	0	0	0	0	0	0	0	1	1	0	2	0	1	0	0	0	0	0	0	0	0	1	0	1	0	0	0	0
SAMP122	Morocco	Tanger, Tétouan, Al Hoceïma (Region), Ouezzane (Province)	Ouezzane	27/07/2017	34°48'18.9''N	5°28'57.7''W	SAMP122_MA	Morocco	E_1_2_2_1_1	0	1	1	0	0	0	0	0	0	1	2	0	0	0	0	1	0	0	0	1	0	0	2	0	2	1	0	0	0	0	0	0	0	0	0	1	0	0	0	0
SAMP123	Morocco	Tanger, Tétouan, Al Hoceïma (Region), Tangier (Province)	Tangier	27/07/2017	34°48'18.9"N	5°28'57.7"W	SAMP123_MA	Morocco	E_1_2_2_1_1	0	0	1	0	0	2	0	1	0	0	2	1	0	0	0	0	0	0	0	0	0	0	2	0	1	0	0	0	0	0	2	0	0	1	0	1	0	0	0	1
SAMP138	Morocco	Tanger, Tétouan, Al Hoceïma (Region), Ouezzane (Province)	Ouezzane	27/07/2017	34°48'18.9''N	5°28'57.7''W	SAMP138_MA	Morocco	E_1_2_2_1_1	0	0	1	0	0	1	0	0	0	1	2	0	0	0	0	2	0	0	0	0	0	0	2	0	1	2	0	0	0	0	1	0	0	2	0	2	0	0	0	0
SAMP139	Morocco	Tanger, Tétouan, Al Hoceïma (Region), Tangier (Province)	Tangier	27/07/2017	34°48'18.9"N	5°28'57.7"W	SAMP139_MA	Morocco	E_1_2_2_1_1	0	1	0	0	0	1	0	1	0	0	2	1	0	0	0	1	0	0	0	1	1	0	2	0	1	2	0	0	0	0	1	0	0	2	0	1	0	0	0	0
SAMP141	Morocco	Tanger, Tétouan, Al Hoceïma (Region), Ouezzane (Province)	Ouezzane	27/07/2017	34°48'18.9''N	5°28'57.7''W	SAMP141_MA	Morocco	E_1_2_2_1_1	0	0	0	2	1	2	0	0	0	0	2	2	0	0	0	0	0	0	0	0	0	0	2	0	2	1	0	0	0	0	1	1	0	1	0	0	0	0	0	0
SAMP142	Morocco	Tanger, Tétouan, Al Hoceïma (Region), Ouezzane (Province)	Ouezzane	27/07/2017	34°48'18.9''N	5°28'57.7''W	SAMP142_MA	Morocco	E_1_2_2_1_1	0	0	1	2	0	0	0	0	0	0	2	2	0	1	0	1	0	0	0	0	2	0	2	0	1	1	0	1	0	0	1	2	0	1	0	1	0	0	0	1
SAMP143	Morocco	Tanger, Tétouan, Al Hoceïma (Region), Ouezzane (Province)	Ouezzane	27/07/2017	34°48'18.9''N	5°28'57.7''W	SAMP143_MA	Morocco	E_1_2_2_1_1	0	0	1	1	0	1	0	0	0	0	2	2	0	0	1	0	0	0	0	0	0	0	2	0	1	1	0	0	0	0	0	1	0	2	0	1	0	0	0	1
SAMP144	Morocco	Tanger, Tétouan, Al Hoceïma (Region), Tangier (Province)	Tangier	27/07/2017	34°48'18.9"N	5°28'57.7"W	SAMP144_MA	Morocco	E_1_2_2_1_1	0	1	1	0	0	1	0	1	0	0	2	0	0	0	0	1	0	0	0	0	0	0	2	0	2	2	0	1	0	0	1	0	0	2	0	2	0	0	0	0
SAMP146	Morocco	Rabat-Salé-Kénitra (Region), Salé (Province)	Parc Maamoura	27/07/2017	34°00'22.9"N	6°43'22.0"W	SAMP146_MA	Morocco	E_1_2_2_1_1	0	0	1	0	1	1	0	1	0	1	2	0	0	0	0	0	0	0	0	0	0	1	2	0	2	0	0	0	0	0	0	1	0	1	0	1	0	0	0	0
SAMP151	Morocco	Rabat-Salé-Kénitra (Region), Salé (Province)	Parc Maamoura	27/07/2017	34°00'22.9"N	6°43'22.0"W	SAMP151_MA	Morocco	E_1_2_2_1_1	0	0	1	0	1	1	0	1	0	1	2	0	0	0	0	0	0	0	0	0	0	1	2	0	1	0	0	0	0	0	0	1	0	1	0	1	0	0	0	0
SAMP154	Morocco	Rabat-Salé-Kénitra (Region), Salé (Province)	Parc Maamoura	27/07/2017	34°00'22.9"N	6°43'22.0"W	SAMP154_MA	Morocco	E_1_2_2_1_1	0	0	1	0	0	0	0	1	0	0	2	0	0	0	0	2	0	0	0	0	0	0	2	0	0	2	0	0	0	0	0	1	0	1	0	2	0	0	0	1
SAMP157	Morocco	Rabat-Salé-Kénitra (Region), Salé (Province)	Parc Maamoura	26/07/2017	34°00'22.9"N	6°43'22.0"W	SAMP157_MA	Morocco	E_1_2_2_1_1	0	0	0	1	0	0	0	1	0	1	2	1	0	0	0	0	0	0	0	0	1	0	2	0	1	1	0	1	0	0	0	1	0	0	0	1	0	0	0	1
SAMP158	Morocco	Rabat-Salé-Kénitra (Region), Salé (Province)	Parc Maamoura	26/07/2017	34°00'22.9"N	6°43'22.0"W	SAMP158_MA	Morocco	E_1_2_2_1_1	0	1	0	1	0	0	0	0	0	0	2	1	0	0	1	0	0	0	0	1	0	0	2	0	0	0	0	1	0	0	0	1	0	2	0	0	0	0	0	1
SAMP159	Morocco	Rabat-Salé-Kénitra (Region), Salé (Province)	Parc Maamoura	26/07/2017	34°00'22.9"N	6°43'22.0"W	SAMP159_MA	Morocco	E_1_2_2_1_1	0	1	0	1	0	1	0	0	0	0	2	0	0	0	0	1	0	0	0	0	1	0	2	0	1	1	0	1	0	0	1	0	0	1	0	0	0	0	0	1
SAMP164	Morocco	Marrakech, Safi (Region), Al Haouz (Province)	Aghmat	26/07/2017	31°27'39.3''N	7°51'54.8''W	SAMP164_MA	Morocco	E_1_2_2_1_1	0	1	0	1	0	0	0	1	0	0	2	1	0	0	0	1	0	0	0	0	0	0	2	0	2	1	0	0	0	0	1	1	0	2	0	1	0	0	0	2
SAMP171	Morocco	Marrakech, Safi (Region), Al Haouz (Province)	Aghmat	26/07/2017	31°27'39.3''N	7°51'54.8''W	SAMP171_MA	Morocco	E_1_2_2_1_1	0	0	0	2	0	1	0	0	0	0	2	0	0	0	0	1	0	0	0	0	0	0	2	0	0	1	0	0	0	0	1	1	0	2	0	1	0	0	0	0
SAMP172	Morocco	Marrakech, Safi (Region), Al Haouz (Province)	Aghmat	26/07/2017	31°27'39.3''N	7°51'54.8''W	SAMP172_MA	Morocco	E_1_2_2_1_1	0	0	1	1	0	0	0	0	0	0	2	0	0	1	0	1	0	0	0	0	0	0	2	0	0	0	0	1	0	0	0	1	0	1	0	1	0	0	0	1
SAMP173	Morocco	Marrakech, Safi (Region), Al Haouz (Province)	Aghmat	26/07/2017	31°27'39.3"N	7°51'54.8"W	SAMP173_MA	Morocco	E_1_2_2_1_1	0	0	0	1	0	0	0	1	0	0	2	0	0	0	0	0	0	0	0	0	0	0	2	0	1	0	0	0	0	0	0	1	0	1	0	2	0	0	0	0
SAMP1399	Argentina	Chaco Province	Saenz Pena	15/05/2017	26°48'1.59"S	60°25'52.45"W	SAMP1399_AR	America_Africanized	E_1_2_2_1_2	0	1	1	0	0	1	0	0	0	0	2	1	1	0	0	2	1	1	0	0	1	0	1	0	1	0	0	1	0	0	2	1	0	2	0	0	0	1	0	0
SAMP1400	Argentina	Chaco Province	Saenz Pena	15/05/2017	26°48'1.59"S	60°25'52.45"W	SAMP1400_AR	America_Africanized	E_1_2_2_1_2	0	1	1	0	0	0	0	0	0	2	1	0	0	0	0	1	1	1	0	0	1	1	0	0	1	0	0	0	0	0	1	1	0	1	0	0	0	0	0	0
SAMP1401	Argentina	Formosa Province	Mariano Boedo	23/08/2017	26°5'41.89"S	58°30'59.29"W	SAMP1401_AR	America_Africanized	E_1_2_2_1_2	0	0	0	1	1	0	0	0	0	1	2	1	0	0	0	1	1	0	0	0	0	0	1	0	2	1	0	0	0	0	1	2	1	1	0	2	0	1	0	0
SAMP1402	Argentina	Formosa Province	Mariano Boedo	23/08/2017	26°5'41.89"S	58°30'59.29"W	SAMP1402_AR	America_Africanized	E_1_2_2_1_2	0	0	2	0	0	1	0	0	0	1	2	1	0	0	0	2	0	0	0	0	0	1	1	0	2	0	0	0	0	0	0	2	1	0	0	2	0	0	0	1
SAMP1403	Argentina	Cordoba Province	Rio Ceballos	25/04/2017	31°9'12.30"S	64°17'55.54"W	SAMP1403_AR	America_Africanized	E_1_2_2_1_2	0	1	0	1	0	1	0	0	0	0	2	0	0	0	0	2	0	0	0	0	0	0	1	0	2	1	1	0	0	0	1	1	1	1	0	2	1	0	0	0
SAMP1404	Argentina	Cordoba Province	Rio Ceballos	25/04/2017	31°9'12.30"S	64°17'55.54"W	SAMP1404_AR	America_Africanized	E_1_2_2_1_2	0	1	1	0	1	2	0	1	0	1	2	2	0	0	2	2	0	0	0	0	0	0	1	0	2	1	1	1	0	0	1	2	0	0	0	1	0	0	0	0
SAMP1405	Argentina	Cordoba Province	El Rincon SDSM	2017-06-04	30°44'57.00"S	64°38'54.30"W	SAMP1405_AR	America_Africanized	E_1_2_2_1_2	0	0	0	0	1	0	0	0	0	2	2	0	0	0	1	1	1	0	0	0	1	1	0	1	1	1	0	0	0	0	1	2	1	2	0	2	1	1	0	0
SAMP1406	Argentina	Cordoba Province	El Rincon SDSM	2017-06-04	30°44'57.00"S	64°38'54.30"W	SAMP1406_AR	America_Africanized	E_1_2_2_1_2	1	0	1	1	0	0	0	0	0	2	1	0	0	0	1	1	0	0	0	0	1	1	2	0	2	1	0	0	0	1	1	1	0	1	0	1	1	1	0	1
SAMP1407	Argentina	Cordoba Province	Sierra San Marcos	2017-06-04	30°45'27.31"S	64°40'18.00"W	SAMP1407_AR	America_Africanized	E_1_2_2_1_2	0	1	2	0	2	0	0	0	0	1	1	1	0	1	1	1	1	0	0	0	1	1	0	0	2	1	0	0	0	0	1	0	1	2	0	0	2	0	0	1
SAMP1408	Argentina	Cordoba Province	Sierra San Marcos	2017-06-04	30°45'27.31"S	64°40'18.00"W	SAMP1408_AR	America_Africanized	E_1_2_2_1_2	0	2	2	0	0	1	0	0	0	1	2	1	0	0	1	1	0	0	0	0	1	1	1	0	1	2	0	0	0	0	2	1	0	2	0	0	2	0	0	0
SAMP1409	Argentina	Cordoba Province	Sierra San Marcos	2017-06-04	30°45'6.10"S	64°39'44.63"W	SAMP1409_AR	America_Africanized	E_1_2_2_1_2	0	0	2	0	0	0	0	0	0	2	0	1	0	1	1	0	0	0	0	0	1	1	2	0	1	0	0	0	0	0	1	0	1	0	0	0	1	0	0	1
SAMP1413	Argentina	El Dorado Province	Misiones	30/07/2017	26°24'33.41''S	54°40'13.49''W	SAMP1413_AR	America_Africanized	E_1_2_2_1_2	0	0	1	1	0	0	0	0	1	1	1	1	0	0	0	1	0	0	0	0	1	1	1	0	2	0	1	1	0	0	0	2	1	1	0	1	0	1	0	1
SAMP1419	Argentina	Jujuy Province	Tilquiza	2018-01-02	24°05'21.84''S	65°17'09.44''W	SAMP1419_AR	America_Africanized	E_1_2_2_1_2	0	1	0	0	2	0	0	0	0	2	1	0	0	2	0	2	1	0	0	0	1	0	0	0	1	1	0	1	0	0	1	2	1	1	0	0	0	2	0	0
SAMP1423	Argentina	Santiago Del Estero Province	La Banda	2017-01-09	27°43'49.63"S	64°14'36.41"W	SAMP1423_AR	America_Africanized	E_1_2_2_1_2	0	1	2	1	0	1	0	0	1	1	2	1	0	0	1	1	0	0	0	0	0	1	0	1	1	0	0	0	1	0	0	0	0	0	0	0	0	0	0	0
SAMP1424	Argentina	Santiago Del Estero Province	La Banda	2017-01-09	27°43'49.63"S	64°14'36.41"W	SAMP1424_AR	America_Africanized	E_1_2_2_1_2	0	1	0	0	0	1	0	0	0	0	2	0	0	1	2	1	0	0	0	0	2	1	0	0	1	0	0	0	0	0	0	1	0	0	0	1	0	1	0	1
SAMP1428	Argentina	Santiago del Estero Province	Parque Aguirre	2017-01-10	27°47'1.62"S	64°14'54.63"W	SAMP1428_AR	America_Africanized	E_1_2_2_1_2	0	0	0	0	1	0	0	0	0	0	2	2	0	0	1	2	1	0	0	0	0	0	0	0	2	2	0	0	0	0	2	0	0	2	0	0	0	0	0	1
SAMP1432	Argentina	La Rioja Province	Alto Carrizal	2017-01-10	28°52'30.71''S	67°33'16.08''W	SAMP1432_AR	America_Africanized	E_1_2_2_1_2	0	2	1	0	0	1	0	0	0	1	2	1	0	1	1	0	1	0	0	0	0	1	1	0	2	2	0	0	0	0	2	2	1	0	0	2	1	0	0	0
SAMP1433	Argentina	Catamarca Province	Aconquija	2018-01-03	27°25'29.59"S	65°59'27.37"W	SAMP1433_AR	America_Africanized	E_1_2_2_1_2	0	0	2	0	0	0	0	0	0	1	0	0	0	0	0	0	0	0	0	0	1	1	0	1	2	0	0	1	0	0	0	0	0	1	0	0	0	0	0	0
SAMP1434	Argentina	Catamarca Province	Aconquija	2018-01-03	27°25'29.59"S	65°59'27.37"W	SAMP1434_AR	America_Africanized	E_1_2_2_1_2	0	1	1	0	0	0	0	0	0	1	2	1	0	0	1	2	0	0	0	0	0	1	0	0	1	1	0	0	0	1	1	1	0	0	0	1	0	0	0	0
SAMP1437	Argentina	Tucuman Province	Manantial	2017-09-12	26°50'21.07"S	65°16'57.77"W	SAMP1437_AR	America_Africanized	E_1_2_2_1_2	0	0	2	1	1	0	0	0	0	1	1	0	0	0	0	1	1	0	0	0	1	1	0	1	1	0	0	1	0	0	1	2	1	0	0	1	0	0	0	2
SAMP1438	Argentina	Tucuman Province	Manantial	2017-09-12	26°50'21.07"S	65°16'57.77"W	SAMP1438_AR	America_Africanized	E_1_2_2_1_2	0	0	1	0	0	1	0	0	2	0	2	0	0	0	1	1	2	0	0	0	0	0	1	1	1	0	0	0	0	0	1	0	0	1	0	1	0	0	0	0
SAMP1439	Argentina	Tucuman Province	Horco Molle	25/02/2018	26°47'11.34"S	65°19'25.27"W	SAMP1439_AR	America_Africanized	E_1_2_2_1_2	1	1	1	0	2	0	0	0	1	1	1	0	0	1	2	1	0	0	0	0	1	0	1	1	2	0	0	0	2	0	0	1	2	1	0	1	0	1	0	1
SAMP1440	Argentina	Tucuman Province	Horco Molle	25/02/2018	26°47'11.34"S	65°19'25.27"W	SAMP1440_AR	America_Africanized	E_1_2_2_1_2	0	0	1	0	1	0	0	0	0	0	2	0	0	1	1	1	0	0	0	0	1	0	1	0	2	1	0	1	1	0	1	0	1	1	0	0	0	0	0	0
SAMP1445	Argentina	Tucuman Province	Timbo Viejo	2017-01-10	26°38'52.58"S	65°7'55.61"W	SAMP1445_AR	America_Africanized	E_1_2_2_1_2	0	1	0	1	2	0	0	0	0	1	1	1	0	2	0	1	2	0	1	0	0	0	0	1	0	0	0	0	0	0	0	1	2	0	0	0	0	1	0	1
SAMP1449	Argentina	Tucuman Province	Leales	2017-01-10	27°18'0.01"S	65°7'7.36"W	SAMP1449_AR	America_Africanized	E_1_2_2_1_2	0	0	0	1	1	0	0	0	0	1	2	0	0	1	0	1	1	0	0	1	1	1	0	0	1	0	0	0	0	0	0	1	2	0	0	0	1	1	0	0
SAMP1450	Argentina	Tucuman Province	Leales	2017-01-10	27°18'0.01"S	65°7'7.36"W	SAMP1450_AR	America_Africanized	E_1_2_2_1_2	0	1	0	1	1	0	0	0	0	1	2	0	0	1	0	1	1	0	0	1	1	1	0	0	1	0	0	0	0	0	0	1	2	0	0	0	0	1	0	0
SAMP1451	Argentina	Tucuman Province	Leales	2017-01-10	27°18'0.01"S	65°7'7.36"W	SAMP1451_AR	America_Africanized	E_1_2_2_1_2	0	1	0	1	1	0	0	1	0	1	2	0	0	0	0	1	0	0	0	0	0	1	1	0	1	0	0	0	0	0	1	2	2	0	0	0	1	1	0	1
SAMP1838	Argentina	Reconquista Province	Santa Fe	2018-01-02	29°11'15.9"S	59°42'30.2"W	SAMP1838_AR	America_Africanized	E_1_2_2_1_2	0	1	1	0	1	1	0	0	0	1	2	1	0	1	0	1	0	0	0	0	0	0	1	0	1	1	0	0	1	0	2	1	0	1	0	1	0	1	0	1
SAMP1840	Argentina	Reconquista Province	Santa Fe	2018-01-02	29°11'15.9"S	59°42'30.2"W	SAMP1840_AR	America_Africanized	E_1_2_2_1_2	0	1	1	1	0	0	0	0	0	0	1	2	0	0	0	0	1	0	0	0	1	0	1	0	1	0	0	0	1	0	0	1	0	0	0	0	0	0	0	1
SAMP1841	Argentina	Reconquista Province	Santa Fe	2018-01-02	29°11'15.9"S	59°42'30.2"W	SAMP1841_AR	America_Africanized	E_1_2_2_1_2	0	1	2	1	0	1	0	0	0	1	2	1	0	0	1	1	1	0	0	0	1	0	1	0	1	1	0	1	1	0	1	1	0	0	0	0	0	0	0	0
SAMP1256	Bolivia	Chuquisaca Department	Culpina	25/11/2017	20°49'30.1"S	64°56'39.7"W	SAMP1256_BO	America_Africanized	E_1_2_2_1_2	0	1	0	0	1	0	0	0	0	2	2	1	0	0	0	1	0	0	0	0	1	0	2	0	0	0	1	0	0	0	0	2	0	1	0	1	0	0	0	0
SAMP1257	Bolivia	Chuquisaca Department	Tarija, Culpina	25/11/2017	20°49'31.3"S	64°56'35.4"W	SAMP1257_BO	America_Africanized	E_1_2_2_1_2	0	0	0	0	0	0	0	0	0	2	2	0	0	0	0	0	0	0	0	1	0	0	0	0	2	0	1	0	0	0	0	1	0	0	0	1	0	0	0	0
SAMP1258	Bolivia	Chuquisaca Department	Tarija, Culpina	25/11/2017	20°49'31.3"S	64°56'35.4"W	SAMP1258_BO	America_Africanized	E_1_2_2_1_2	0	0	2	1	0	2	0	0	0	0	0	0	0	0	0	2	0	0	0	0	0	0	1	0	1	1	0	0	0	0	1	1	0	1	0	0	0	1	0	0
SAMP1264	Bolivia	Chuquisaca Department	Tarija, Huayco (E. Rios)	18/12/2017	21°31'37.4"S	64°10'28.4"W	SAMP1264_BO	America_Africanized	E_1_2_2_1_2	0	0	1	0	0	0	0	0	1	1	2	1	0	0	1	1	0	0	0	0	1	1	0	0	1	0	0	1	0	0	0	1	0	0	0	1	0	0	0	0
SAMP1265	Bolivia	Chuquisaca Department	Tarija, Huayco (E. Rios)	18/12/2017	21°31'37.4"S	64°10'28.4"W	SAMP1265_BO	America_Africanized	E_1_2_2_1_2	0	0	1	0	1	0	0	0	0	2	2	0	0	0	0	0	0	0	0	1	1	1	1	0	0	0	0	0	0	0	0	1	1	0	0	0	0	0	0	0
SAMP1266	Bolivia	Chuquisaca Department	Tarija, Huayco (E. Rios)	18/12/2017	21°31'37.4"S	64°10'28.4"W	SAMP1266_BO	America_Africanized	E_1_2_2_1_2	0	1	2	0	1	0	0	0	0	2	2	1	0	0	0	0	0	0	0	0	1	1	1	0	1	0	0	0	0	0	0	1	1	1	0	0	0	0	0	0
SAMP1270	Bolivia	Chuquisaca Department	Candua	2017-05-12	19°48'21.9"S	63°59'46.7"W	SAMP1270_BO	America_Africanized	E_1_2_2_1_2	0	1	1	0	0	2	1	0	0	1	1	0	0	0	0	0	0	0	1	0	0	0	0	0	2	1	0	0	0	0	1	0	0	1	0	1	0	0	0	0
SAMP1271	Bolivia	Chuquisaca Department	Candua (R. Banado)	2017-05-12	20°19'05.4"S	64°11'07.1"W	SAMP1271_BO	America_Africanized	E_1_2_2_1_2	0	0	1	1	0	0	0	0	0	1	1	0	0	0	1	0	0	0	0	0	0	0	1	0	2	0	0	1	0	0	0	2	0	2	0	1	1	1	0	1
SAMP1272	Bolivia	Chuquisaca Department	Candua (R. Banado)	2017-05-12	20°19'05.4"S	64°11'07.1"W	SAMP1272_BO	America_Africanized	E_1_2_2_1_2	1	1	1	1	0	1	0	0	0	1	2	1	0	1	1	1	0	0	0	0	1	1	0	0	2	1	0	1	0	0	1	2	1	1	0	0	1	2	0	0
SAMP1273	Bolivia	Chuquisaca Department	Sucre (Chaupi Molino)	2017-05-12	17°42'59.4"S	65°53'00.5"W	SAMP1273_BO	America_Africanized	E_1_2_2_1_2	0	0	1	0	2	0	0	0	0	2	2	1	0	1	1	0	1	0	1	0	1	0	0	0	2	0	0	0	0	1	0	2	2	1	0	1	0	2	0	0
SAMP1274	Bolivia	Chuquisaca Department	Sucre (Chaupi Molino)	2017-05-12	17°42'59.4"S	65°53'00.5"W	SAMP1274_BO	America_Africanized	E_1_2_2_1_2	0	0	2	1	1	0	1	0	0	2	0	0	0	0	1	1	0	0	0	0	0	1	2	0	1	1	0	0	0	0	1	1	2	0	0	1	0	1	0	0
SAMP1275	Bolivia	Chuquisaca Department	Tiyu Mayu	2017-05-12	19°37'52.5"S	64°22'17.3"W	SAMP1275_BO	America_Africanized	E_1_2_2_1_2	0	0	1	0	1	1	0	0	0	0	1	0	0	0	0	1	1	0	0	0	0	1	0	0	1	1	0	0	0	0	2	0	1	0	0	0	0	0	0	1
SAMP1276	Bolivia	Chuquisaca Department	Tiyu Mayu	2017-05-12	19°37'52.5"S	64°22'17.3"W	SAMP1276_BO	America_Africanized	E_1_2_2_1_2	0	0	1	0	1	0	0	0	0	1	2	0	0	1	0	1	0	0	0	0	0	1	1	0	1	2	0	1	0	0	2	1	2	1	0	1	0	1	0	0
SAMP1277	Bolivia	Chuquisaca Department	Monteagudo	2017-05-12	19°48'31.7"S	63°58'27.4"W	SAMP1277_BO	America_Africanized	E_1_2_2_1_2	0	0	0	1	0	0	0	1	0	1	2	0	0	0	0	2	0	0	0	0	0	0	0	0	1	0	0	0	0	0	0	0	0	1	0	1	1	0	0	0
SAMP1278	Bolivia	Chuquisaca Department	Monteagudo	2017-05-12	19°48'31.7"S	63°58'27.4"W	SAMP1278_BO	America_Africanized	E_1_2_2_1_2	0	0	0	0	2	0	0	1	0	1	2	0	0	0	1	2	0	0	0	0	0	0	0	0	1	1	0	0	0	0	1	0	1	1	0	0	0	0	0	0
SAMP1279	Bolivia	Chuquisaca Department	Yotala	2017-02-12	19°09'23.9"S	65°16'03.5"W	SAMP1279_BO	America_Africanized	E_1_2_2_1_2	0	1	0	0	1	0	0	0	0	1	2	0	0	2	1	0	0	0	0	0	0	0	0	0	2	0	0	2	0	0	0	1	2	1	0	1	0	1	0	0
SAMP1280	Bolivia	Chuquisaca Department	Yotala	2017-02-12	19°09'23.9"S	65°16'03.5"W	SAMP1280_BO	America_Africanized	E_1_2_2_1_2	0	1	1	0	0	0	0	0	0	1	2	0	0	1	0	1	1	0	0	0	1	0	1	0	1	0	0	0	0	0	0	1	1	1	0	1	0	1	0	0
SAMP1281	Bolivia	Chuquisaca Department	Monteagudo	2017-02-12	19°48'31.7"S	63°58'27.4"W	SAMP1281_BO	America_Africanized	E_1_2_2_1_2	0	0	2	0	0	0	0	0	0	1	1	1	0	0	1	1	0	0	0	0	0	1	1	0	1	0	0	1	0	0	1	2	0	0	0	2	0	0	0	0
SAMP1282	Bolivia	Chuquisaca Department	Monteagudo	2017-02-12	19°48'31.7"S	63°58'27.4"W	SAMP1282_BO	America_Africanized	E_1_2_2_1_2	0	0	1	0	1	0	0	0	0	1	2	1	0	1	0	2	0	0	0	0	0	1	0	0	1	1	0	1	0	1	1	2	1	1	0	0	0	2	0	0
SAMP1283	Bolivia	La Paz Department	Palos Blancos	26/11/2017	15°35'02.2"S	67°14'51.3"W	SAMP1283_BO	America_Africanized	E_1_2_2_1_2	0	0	0	0	2	1	0	0	1	1	1	1	0	0	0	2	0	0	0	0	0	0	1	0	2	0	0	0	0	0	0	1	1	0	0	0	0	1	0	0
SAMP1284	Bolivia	La Paz Department	Palos Blancos	26/11/2017	15°35'02.2"S	67°14'51.3"W	SAMP1284_BO	America_Africanized	E_1_2_2_1_2	1	0	1	0	0	2	0	0	0	1	1	1	0	0	1	1	0	0	0	0	0	0	2	0	1	0	0	0	0	0	0	0	1	0	0	0	0	0	0	0
SAMP1285	Bolivia	La Paz Department	Sapecho	26/11/2017	15°33'28.0"S	67°19'57.6"W	SAMP1285_BO	America_Africanized	E_1_2_2_1_2	0	1	0	0	1	1	1	0	0	2	1	1	0	0	0	0	1	0	0	0	1	0	2	0	2	0	0	0	0	0	0	0	0	1	0	0	0	0	0	0
SAMP1286	Bolivia	La Paz Department	Sapecho	26/11/2017	15°33'28.0"S	67°19'57.6"W	SAMP1286_BO	America_Africanized	E_1_2_2_1_2	0	0	0	0	0	1	0	0	0	0	1	0	0	0	2	1	0	0	0	0	1	0	0	0	0	1	0	0	0	0	1	1	0	0	0	1	0	0	0	0
SAMP1287	Bolivia	La Paz Department	Cajuata	2017-02-12	16°28'05.4"S	68°10'40.0"W	SAMP1287_BO	America_Africanized	E_1_2_2_1_2	0	0	0	0	0	1	0	0	0	1	2	1	0	0	0	1	0	0	0	0	1	0	1	0	2	0	0	0	0	0	0	1	0	1	0	0	0	0	0	0
SAMP1288	Bolivia	La Paz Department	Cajuata	2017-02-12	16°28'05.4"S	68°10'40.0"W	SAMP1288_BO	America_Africanized	E_1_2_2_1_2	0	0	2	0	1	2	0	0	1	2	2	0	0	0	0	0	0	0	0	0	0	0	1	0	2	0	0	1	0	0	0	0	1	1	0	1	0	0	0	1
SAMP1289	Bolivia	La Paz Department	Caranavi	2017-07-12	15°49'43.8"S	67°33'48.7"W	SAMP1289_BO	America_Africanized	E_1_2_2_1_2	0	0	0	0	0	0	0	1	0	0	1	1	0	0	0	1	0	0	0	0	0	0	0	0	0	0	0	0	0	0	0	1	0	1	0	0	0	1	0	1
SAMP1290	Bolivia	La Paz Department	Caranavi	2017-07-12	15°49'43.8"S	67°33'48.7"W	SAMP1290_BO	America_Africanized	E_1_2_2_1_2	0	0	0	0	0	0	0	0	1	1	2	1	0	1	1	2	0	0	0	0	0	0	0	0	0	0	0	1	0	0	0	1	1	0	0	0	0	1	0	0
SAMP1291	Bolivia	La Paz Department	Irupana	2017-10-12	16°28'21.8"S	67°27'11.1"W	SAMP1291_BO	America_Africanized	E_1_2_2_1_2	0	2	2	0	0	2	0	0	0	1	2	0	0	0	0	2	0	0	0	0	1	0	1	0	1	0	0	1	0	0	0	1	1	1	0	1	0	0	0	1
SAMP1292	Bolivia	La Paz Department	Irupana	2017-10-12	16°28'21.8"S	67°27'11.1"W	SAMP1292_BO	America_Africanized	E_1_2_2_1_2	0	0	2	0	1	0	0	0	0	1	2	0	0	0	1	0	0	0	0	0	0	0	0	0	2	0	1	0	0	0	0	0	0	0	0	0	0	0	0	0
SAMP1293	Bolivia	La Paz Department	Apolo	14/12/2017	14°43'11.3"S	68°24'46.9"W	SAMP1293_BO	America_Africanized	E_1_2_2_1_2	0	0	1	0	0	1	0	0	0	1	1	0	0	0	0	1	1	0	0	0	1	0	0	0	0	0	0	0	0	0	0	0	1	0	0	1	0	0	0	0
SAMP1294	Bolivia	La Paz Department	Apolo	14/12/2017	14°43'11.3"S	68°24'46.9"W	SAMP1294_BO	America_Africanized	E_1_2_2_1_2	0	0	2	0	1	0	0	0	0	1	1	0	0	1	1	1	0	0	0	0	0	0	0	1	2	0	0	0	0	0	0	1	1	1	0	1	0	1	0	0
SAMP1295	Bolivia	La Paz Department	Zongo	14/12/2017	16°06'03.8"S	68°03'06.9"W	SAMP1295_BO	America_Africanized	E_1_2_2_1_2	0	0	0	0	0	0	0	1	0	0	2	1	0	0	0	1	2	0	0	1	1	0	1	0	2	0	0	0	1	0	2	0	0	1	0	1	1	0	0	0
SAMP1296	Bolivia	La Paz Department	Zongo	14/12/2017	16°06'03.8"S	68°03'06.9"W	SAMP1296_BO	America_Africanized	E_1_2_2_1_2	0	0	0	0	0	0	0	0	0	0	1	2	1	1	1	1	2	0	0	0	1	1	0	1	1	0	0	0	0	0	1	1	1	2	0	1	1	1	0	0
SAMP1298	Bolivia	Santa Cruz Department	La Guardia	2017-03-11	17°53'33.5"S	63°19'59.3"W	SAMP1298_BO	America_Africanized	E_1_2_2_1_2	0	0	0	0	1	0	0	0	0	1	2	1	0	0	1	0	0	0	0	0	1	0	2	0	1	0	0	0	0	0	0	2	0	0	0	0	0	1	0	0
SAMP1299	Bolivia	Santa Cruz Department	La Guardia	2017-03-11	17°53'33.5"S	63°19'59.3"W	SAMP1299_BO	America_Africanized	E_1_2_2_1_2	0	0	1	0	0	0	0	0	0	2	2	0	0	1	0	2	0	0	0	0	0	0	2	0	1	0	0	0	1	0	0	0	1	0	0	0	0	0	0	1
SAMP1300	Bolivia	Santa Cruz Department	La Guardia	2017-03-11	17°53'33.5"S	63°19'59.3"W	SAMP1300_BO	America_Africanized	E_1_2_2_1_2	0	0	1	0	1	0	0	0	0	2	2	0	0	0	1	1	0	0	1	0	1	0	0	0	1	1	0	0	0	0	1	1	1	0	0	1	0	0	0	0
SAMP1301	Bolivia	Santa Cruz Department	Yapacani (San German)	2017-03-11	17°24'03.9"S	63°52'51.3"W	SAMP1301_BO	America_Africanized	E_1_2_2_1_2	0	1	0	0	0	0	0	1	0	1	2	0	0	0	1	1	1	0	0	0	0	1	2	0	2	1	0	0	0	0	1	0	0	0	0	0	0	0	0	0
SAMP1303	Bolivia	Santa Cruz Department	Yapacani (San German)	2017-12-11	17°24'03.9"S	63°52'51.3"W	SAMP1303_BO	America_Africanized	E_1_2_2_1_2	0	1	1	1	0	0	0	0	0	1	2	1	0	0	0	1	0	0	0	0	1	1	0	0	2	0	0	0	0	0	0	0	2	1	0	1	1	0	0	0
SAMP1304	Bolivia	Santa Cruz Department	Yapacani (San German)	2017-12-11	17°24'03.9"S	63°52'51.3"W	SAMP1304_BO	America_Africanized	E_1_2_2_1_2	1	0	1	0	1	1	0	0	0	1	2	1	0	0	0	1	1	0	0	0	0	0	2	0	2	2	0	0	2	0	1	2	1	1	0	1	0	1	0	0
SAMP1306	Bolivia	Santa Cruz Department	Pailon	14/11/2017	17°40'00.3"S	62°43'05.9"W	SAMP1306_BO	America_Africanized	E_1_2_2_1_2	0	0	0	0	1	0	0	0	0	1	2	0	0	1	0	1	0	0	0	0	0	1	0	0	1	0	0	1	0	0	0	0	2	1	0	0	0	0	0	0
SAMP1307	Bolivia	Santa Cruz Department	Pailon	14/11/2017	17°40'00.3"S	62°43'05.9"W	SAMP1307_BO	America_Africanized	E_1_2_2_1_2	0	1	2	0	0	1	0	0	0	1	1	0	0	0	0	1	0	0	1	0	0	1	0	0	2	1	0	0	0	0	1	1	0	0	0	1	0	0	0	0
SAMP1308	Bolivia	Santa Cruz Department	Pailon	14/11/2017	17°40'00.3"S	62°43'05.9"W	SAMP1308_BO	America_Africanized	E_1_2_2_1_2	0	1	0	0	1	1	0	0	0	2	1	0	0	0	0	2	0	0	0	0	0	0	0	0	1	1	0	0	0	0	1	0	0	0	0	1	0	0	0	1
SAMP1310	Bolivia	Santa Cruz Department	Abapo	2017-12-11	18°54'02.3"S	63°23'45.3"W	SAMP1310_BO	America_Africanized	E_1_2_2_1_2	0	0	0	0	0	2	0	0	0	1	1	0	0	0	1	0	0	0	0	0	0	1	1	0	0	2	0	0	0	0	1	0	1	0	0	0	0	0	0	1
SAMP1311	Bolivia	Santa Cruz Department	Abapo	2017-12-11	18°54'02.3"S	63°23'45.3"W	SAMP1311_BO	America_Africanized	E_1_2_2_1_2	0	1	0	1	1	0	0	0	0	0	2	0	0	1	0	1	1	0	0	0	0	0	1	0	1	0	0	1	0	0	0	1	1	0	0	1	0	1	0	1
SAMP1312	Bolivia	Santa Cruz Department	Abapo	2017-12-11	18°54'02.3"S	63°23'45.3"W	SAMP1312_BO	America_Africanized	E_1_2_2_1_2	0	0	0	0	0	0	0	0	0	0	2	1	0	0	0	0	1	0	0	0	0	1	2	0	2	0	0	0	0	1	0	1	0	0	0	1	0	0	0	0
SAMP1314	Bolivia	Cochabamba Department	Santibañez	30/11/2017	17°23'38.6"S	66°09'26.4"W	SAMP1314_BO	America_Africanized	E_1_2_2_1_2	0	0	0	0	1	1	0	0	0	1	2	0	0	1	1	1	1	0	0	0	1	0	1	0	0	0	0	0	0	0	0	2	2	0	0	1	0	1	0	0
SAMP1315	Bolivia	Cochabamba Department	Santibañez	30/11/2017	17°23'38.6"S	66°09'26.4"W	SAMP1315_BO	America_Africanized	E_1_2_2_1_2	0	0	0	2	1	0	0	0	0	2	2	2	0	0	2	0	0	0	0	0	0	0	0	0	1	2	0	1	0	0	2	2	1	1	0	1	0	1	0	0
SAMP1316	Bolivia	Cochabamba Department	Santibañez	30/11/2017	17°23'38.6"S	66°09'26.4"W	SAMP1316_BO	America_Africanized	E_1_2_2_1_2	0	0	1	2	1	0	0	0	0	1	2	1	0	0	1	1	0	0	0	0	1	0	0	0	2	2	0	1	0	0	1	1	0	1	0	0	0	1	0	1
SAMP1318	Bolivia	Cochabamba Department	Central Agraria la Union (Villa Tunari)	14/12/2017	16°58'17.5"S	65°25'18.7"W	SAMP1318_BO	America_Africanized	E_1_2_2_1_2	0	1	1	0	1	0	1	1	0	2	2	0	0	1	1	2	0	0	0	0	0	0	0	1	2	0	0	0	0	0	0	0	0	0	0	0	0	0	0	0
SAMP1319	Bolivia	Cochabamba Department	Central Agraria la Union (Villa Tunari)	14/12/2017	16°58'17.5"S	65°25'18.7"W	SAMP1319_BO	America_Africanized	E_1_2_2_1_2	1	1	1	0	2	0	0	0	0	1	2	1	0	2	0	1	0	0	0	0	0	0	1	0	1	0	0	1	0	0	0	1	2	1	0	0	1	0	0	0
SAMP1320	Bolivia	Cochabamba Department	Central Agraria la Union (Villa Tunari)	14/12/2017	16°58'17.5"S	65°25'18.7"W	SAMP1320_BO	America_Africanized	E_1_2_2_1_2	1	0	0	0	1	0	0	1	0	2	2	0	0	1	0	1	0	0	0	1	0	0	0	0	2	0	0	0	0	0	0	0	1	0	0	1	1	0	0	0
SAMP1321	Bolivia	Cochabamba Department	Santa Ana (Mizque)	21/11/2017	17°56'22.9"S	65°20'15.1"W	SAMP1321_BO	America_Africanized	E_1_2_2_1_2	0	0	1	0	0	0	0	0	0	2	2	0	0	0	0	0	0	0	0	0	0	0	0	0	1	0	0	0	0	0	0	0	0	0	0	1	0	0	0	0
SAMP1322	Bolivia	Cochabamba Department	Santa Ana (Mizque)	21/11/2017	17°56'22.9"S	65°20'15.1"W	SAMP1322_BO	America_Africanized	E_1_2_2_1_2	0	1	0	0	0	1	0	0	0	1	2	0	0	1	0	1	0	0	0	1	0	0	0	0	1	0	0	0	0	1	0	1	1	1	0	0	1	1	0	0
SAMP1323	Bolivia	Cochabamba Department	Ojo de agua (Mizque)	21/11/2017	17°56'32.6"S	65°20'53.7"W	SAMP1323_BO	America_Africanized	E_1_2_2_1_2	0	1	0	0	1	0	0	0	0	1	1	2	0	1	0	2	0	0	1	0	1	1	1	0	1	0	0	0	0	0	0	2	2	0	0	0	0	2	0	0
SAMP1324	Bolivia	Cochabamba Department	Ojo de agua (Mizque)	21/11/2017	17°56'32.6"S	65°20'53.7"W	SAMP1324_BO	America_Africanized	E_1_2_2_1_2	0	1	1	0	1	0	0	0	0	1	0	2	0	1	0	1	1	0	1	0	0	1	0	0	1	0	0	0	0	0	0	2	2	0	0	0	0	2	0	0
SAMP1325	Bolivia	Cochabamba Department	T'onker Moqo (Mizque)	21/11/2017	17°56'39.1"S	65°20'27.5"W	SAMP1325_BO	America_Africanized	E_1_2_2_1_2	1	0	1	1	0	0	0	0	0	1	2	0	0	2	0	0	1	0	0	0	0	0	0	0	1	0	0	0	0	0	0	2	2	0	0	1	0	1	0	0
SAMP1326	Bolivia	Cochabamba Department	T'onker Moqo (Mizque)	21/11/2017	17°56'39.1"S	65°20'27.5"W	SAMP1326_BO	America_Africanized	E_1_2_2_1_2	0	1	1	0	1	0	0	0	0	2	2	1	0	1	0	0	0	0	1	1	0	0	0	0	1	0	0	0	2	0	0	1	2	1	0	0	1	1	0	0
SAMP1327	Bolivia	Cochabamba Department	Sucho Independencia	2017-06-12	17°04'49.7"S	66°48'51.6"W	SAMP1327_BO	America_Africanized	E_1_2_2_1_2	0	0	0	0	0	1	0	0	0	1	2	0	0	1	0	1	0	0	0	0	1	0	0	0	2	0	0	0	0	1	1	1	2	2	0	1	0	1	0	0
SAMP1328	Bolivia	Cochabamba Department	Sucho Independencia	2017-06-12	17°04'49.7"S	66°48'51.6"W	SAMP1328_BO	America_Africanized	E_1_2_2_1_2	0	0	1	0	1	0	0	0	2	1	2	0	0	0	0	1	0	0	0	0	1	0	1	0	1	0	0	0	0	0	0	1	1	0	0	0	1	0	0	0
SAMP1330	Bolivia	Cochabamba Department	Pajcha-Independencia	2017-06-12	18°56'58.4"S	65°00'00.2"W	SAMP1330_BO	America_Africanized	E_1_2_2_1_2	0	0	1	0	1	0	1	1	0	1	2	1	0	1	1	0	0	1	1	0	0	1	0	0	1	0	0	0	0	0	1	1	0	1	0	0	0	1	0	0
SAMP1389	Costa Rica	San Jose Province	San Andres District, Leon Cortes Castro	14/03/2018	9°43'6.01"N	84°3'28.53"W	SAMP1389_CR	America_Africanized	E_1_2_2_1_2	0	1	1	1	1	0	0	0	0	0	0	1	0	0	0	2	0	0	0	0	0	0	1	1	0	0	0	0	0	0	0	0	0	1	0	1	0	0	0	2
SAMP1390	Costa Rica	San Jose Province	San Andres District, Leon Cortes Castro	14/03/2018	9°43'6.01"N	84°3'28.53"W	SAMP1390_CR	America_Africanized	E_1_2_2_1_2	1	0	0	0	0	0	0	0	0	1	0	1	0	1	1	1	0	0	1	0	1	0	1	0	2	0	0	0	0	0	0	1	0	0	0	0	0	1	0	0
SAMP1391	Costa Rica	San Jose Province	Brasil District	14/03/2018	9°56'13.45"N	84°13'57.79"W	SAMP1391_CR	America_Africanized	E_1_2_2_1_2	0	0	1	1	1	0	0	0	0	1	1	0	0	2	2	2	0	0	0	0	0	0	2	0	0	1	0	0	0	1	1	1	2	0	0	0	0	0	0	1
SAMP1392	Costa Rica	Santa Ana Province	Brasil District	14/03/2018	9°56'13.45"N	84°13'57.79"W	SAMP1392_CR	America_Africanized	E_1_2_2_1_2	0	0	1	0	0	0	0	0	0	2	2	0	0	1	1	1	0	0	0	0	0	0	0	0	1	0	0	0	0	0	0	2	1	0	0	0	0	0	0	1
SAMP1393	Costa Rica	Cartago Province	Birrisito Paraíso	14/03/2018	9°51'25.27"N	83°50'21.06"W	SAMP1393_CR	America_Africanized	E_1_2_2_1_2	0	0	2	0	0	2	1	0	0	0	0	1	0	0	1	1	0	0	0	1	0	1	0	0	1	0	0	0	0	0	0	0	0	1	0	1	0	0	0	0
SAMP1394	Costa Rica	Cartago Province	Birrisito Paraíso	14/03/2018	9°51'25.27"N	83°50'21.06"W	SAMP1394_CR	America_Africanized	E_1_2_2_1_2	0	1	0	0	0	1	0	0	1	0	2	0	1	0	1	2	0	0	1	0	0	0	1	0	2	0	0	0	0	0	0	0	0	0	0	0	0	0	0	0
SAMP1395	Costa Rica	Alajuela Province	San Ramón	14/03/2018	10°5'10.21"N	84°28'46.17"W	SAMP1395_CR	America_Africanized	E_1_2_2_1_2	0	0	1	1	0	1	0	0	1	1	2	0	0	0	0	1	0	0	0	0	1	1	2	0	0	1	0	1	0	1	1	0	0	1	0	1	0	0	0	0
SAMP1396	Costa Rica	Alajuela Province	San Ramón	14/03/2018	10°5'10.21"N	84°28'46.17"W	SAMP1396_CR	America_Africanized	E_1_2_2_1_2	0	0	1	0	0	0	0	1	0	1	2	1	0	0	0	2	0	0	0	0	0	1	0	0	1	0	0	1	2	0	0	0	0	1	0	0	0	0	0	1
SAMP1397	Costa Rica	Guanacaste Province	Santa Cruz	14/03/2018	10°17'58.52"N	84°35'43.26"W	SAMP1397_CR	America_Africanized	E_1_2_2_1_2	0	0	0	0	0	0	1	0	0	0	2	0	0	0	0	0	0	0	0	0	0	0	0	0	1	0	0	0	0	0	1	0	1	0	0	0	0	0	0	0
SAMP1398	Costa Rica	Guanacaste Province	Santa Cruz	14/03/2018	10°17'58.52"N	84°35'43.26"W	SAMP1398_CR	America_Africanized	E_1_2_2_1_2	1	0	1	1	0	1	0	0	1	1	2	0	0	0	0	0	1	0	0	0	1	0	1	0	1	0	0	0	0	0	0	0	0	0	0	0	0	0	0	0
SAMP1085	Mexico	Yucatan	San Dionisio	2017-09-10	20°05'83"N	88°77'08"W	SAMP1085_MX	America_Africanized	E_1_2_2_1_2	0	0	0	0	0	0	1	1	0	1	1	1	0	1	1	1	0	0	0	0	0	0	0	1	1	0	0	1	0	0	2	2	0	0	0	0	1	1	0	0
SAMP1087	Mexico	Yucatan	San Dionisio	2017-09-10	20°05'83"N	88°77'08"W	SAMP1087_MX	America_Africanized	E_1_2_2_1_2	1	0	1	0	1	0	0	0	0	1	1	1	0	0	1	1	0	0	0	0	0	0	0	0	1	0	0	0	0	0	0	0	0	0	0	0	1	0	0	0
SAMP1105	Mexico	Jalisco	Zapotlán el Grande	2017-06-09	19°42'13''N	103°27'5''W	SAMP1105_MX	America_Africanized	E_1_2_2_1_2	1	1	1	0	0	1	0	1	1	1	2	1	0	0	0	1	0	0	0	0	0	0	1	0	2	0	0	1	1	0	2	0	0	1	0	0	0	0	0	0
SAMP1109	Mexico	Jalisco	Zapotlan El Grande	2017-06-09	19°42'13''N	103°27'5''W	SAMP1109_MX	America_Africanized	E_1_2_2_1_2	1	0	0	0	0	0	0	0	0	1	1	0	0	0	1	1	0	0	0	1	0	1	1	0	1	1	0	0	0	1	1	2	0	0	1	0	0	0	0	0
SAMP1135	Mexico	Jalisco	Zapotlan el Fresnito	2017-06-09	19°42'13.00''N	103°27'5.00''W	SAMP1135_MX	America_Africanized	E_1_2_2_1_2	1	2	0	0	0	0	0	0	1	1	1	1	0	1	0	1	1	1	0	0	1	1	1	1	0	0	0	0	0	0	0	1	0	1	0	0	1	0	0	1
SAMP1136	Mexico	Jalisco	Zapotlan el Fresnito	2017-06-09	19°42'13''N	103°27'5''W	SAMP1136_MX	America_Africanized	E_1_2_2_1_2	1	1	1	0	1	1	0	0	1	0	2	2	1	1	2	2	0	0	0	0	1	1	2	0	2	0	0	1	1	0	1	2	0	0	0	0	0	1	0	1
SAMP1139	Mexico	Jalisco	Zapotlan el Fresnito	2017-06-09	19°42'13''N	103°27'5''W	SAMP1139_MX	America_Africanized	E_1_2_2_1_2	1	1	0	0	0	1	0	1	0	2	1	0	0	0	0	1	0	0	0	0	0	0	1	1	1	1	0	0	0	2	1	2	0	0	0	2	0	1	0	1
SAMP1141	Mexico	Jalisco	Zapotlan el Fresnito	2017-06-09	19°42'13''N	103°27'5''W	SAMP1141_MX	America_Africanized	E_1_2_2_1_2	0	1	1	0	0	0	0	0	0	2	0	0	0	0	1	0	0	0	0	0	1	0	1	1	1	0	0	0	0	1	1	2	1	2	0	2	1	1	0	0
SAMP1147	Mexico	Jalisco	El Limon	2017-06-09	19°45'00"N	104°01'00"W	SAMP1147_MX	America_Africanized	E_1_2_2_1_2	0	2	0	0	0	0	1	0	0	1	2	1	0	0	1	2	0	0	0	0	0	2	0	0	0	0	0	1	0	2	1	1	0	1	0	0	0	0	0	2
SAMP1149	Mexico	Jalisco	El Limon	2017-06-09	19°45'00"N	104°01'00"W	SAMP1149_MX	America_Africanized	E_1_2_2_1_2	0	2	1	0	1	0	1	0	0	1	0	1	1	1	0	2	0	0	0	0	0	1	1	0	1	0	0	1	1	1	1	2	1	1	0	1	0	2	0	0
SAMP1151	Mexico	Jalisco	El Limon	2017-06-09	19°45'00"N	104°01'00"W	SAMP1151_MX	America_Africanized	E_1_2_2_1_2	0	0	0	0	0	1	1	0	0	0	1	0	0	0	1	2	1	0	1	1	1	1	1	0	2	0	0	0	0	0	1	1	0	1	0	0	0	0	0	0
SAMP1165	Mexico	Jalisco	Autlán	2017-07-09	19°46'00''N	103°27'54''W	SAMP1165_MX	America_Africanized	E_1_2_2_1_2	2	1	0	1	1	0	0	0	0	2	1	1	0	1	1	2	0	0	0	1	0	0	0	0	2	0	0	0	0	0	0	0	1	0	0	1	0	0	0	0
SAMP1166	Mexico	Jalisco	Autlán	2017-07-09	19°46'00''N	103°27'54''W	SAMP1166_MX	America_Africanized	E_1_2_2_1_2	2	1	0	1	1	0	0	0	1	2	1	1	0	1	1	2	0	0	0	1	0	0	0	0	2	0	0	0	0	0	0	0	1	0	0	1	0	0	0	0
SAMP1168	Mexico	Jalisco	Autlán	2017-07-09	19°46'0.00''N	103°27'54''W	SAMP1168_MX	America_Africanized	E_1_2_2_1_2	0	1	0	1	0	1	0	0	0	1	2	1	0	0	1	1	1	0	0	0	1	0	1	0	1	0	0	0	0	1	0	1	0	0	0	1	1	0	0	1
SAMP1169	Mexico	Jalisco	Autlan	2017-07-09	19°46'00"N	103°27'54"W	SAMP1169_MX	America_Africanized	E_1_2_2_1_2	0	0	0	0	0	1	0	0	0	2	2	0	0	0	0	1	0	0	1	0	0	1	0	0	2	0	0	0	0	0	0	1	1	1	0	1	0	0	0	0
SAMP1175	Mexico	Jalisco	Mezquitan	2017-07-09	19°34'30''N	104°07'00"W	SAMP1175_MX	America_Africanized	E_1_2_2_1_2	1	2	1	0	0	0	0	0	0	2	1	1	1	1	1	0	0	0	0	0	0	0	0	0	1	0	0	0	0	0	0	2	1	0	0	0	0	1	0	0
SAMP1177	Mexico	Jalisco	Mezquitan	2017-07-09	19°34'30''N	104°07'00"W	SAMP1177_MX	America_Africanized	E_1_2_2_1_2	0	0	0	0	1	0	0	0	0	1	2	2	0	0	2	1	0	0	0	0	0	0	1	1	2	0	0	1	0	0	0	0	0	2	0	0	0	0	0	0
SAMP1179	Mexico	Jalisco	Mezquitan	2017-07-09	19°34'30"N	104°07'00"w	SAMP1179_MX	America_Africanized	E_1_2_2_1_2	1	0	1	0	0	2	0	0	0	1	2	2	0	0	0	1	1	0	0	0	1	0	1	0	0	0	0	1	0	0	2	1	1	1	1	0	0	0	0	1
SAMP1181	Mexico	Jalisco	Mezquitan	2017-07-09	19°34'30"N	104°07'00"w	SAMP1181_MX	America_Africanized	E_1_2_2_1_2	0	0	1	0	0	0	0	0	0	0	2	0	0	1	1	1	1	0	0	1	1	0	0	2	2	0	0	1	0	0	0	1	1	1	0	0	0	0	0	0
SAMP1188	Mexico	Jalisco	Mezquitan	2017-07-09	19°34'30"N	104°07'00"w	SAMP1188_MX	America_Africanized	E_1_2_2_1_2	1	1	2	0	0	1	0	0	1	2	2	0	0	1	1	1	2	0	0	0	0	0	0	0	1	0	1	0	0	0	0	2	0	2	0	1	0	1	0	0
SAMP1203	Mexico	Jalisco	El Aserradero	2017-10-09	19°37'60.00''N	104°22'0.00''W	SAMP1203_MX	America_Africanized	E_1_2_2_1_2	0	0	0	1	0	0	0	0	0	0	2	0	0	1	1	1	0	0	0	0	1	0	0	0	2	1	0	0	0	0	1	0	0	2	0	1	0	0	0	0
SAMP1204	Mexico	Jalisco	El Aserradero	2017-10-09	19°38'00"N	104°22'00"W	SAMP1204_MX	America_Africanized	E_1_2_2_1_2	0	0	1	1	0	1	0	0	0	0	2	0	0	0	2	1	0	0	0	0	1	1	0	0	2	0	0	0	1	0	0	1	0	2	0	0	0	0	0	1
SAMP1205	Mexico	Jalisco	El Aserradero	2017-10-09	19°38'00"N	104°22'00"W	SAMP1205_MX	America_Africanized	E_1_2_2_1_2	1	0	0	1	1	0	0	0	0	1	2	0	1	2	1	1	0	0	0	1	0	1	0	0	2	0	0	0	0	1	1	2	1	1	0	1	0	2	0	0
SAMP1207	Mexico	Jalisco	El Aserradero	2017-10-09	19°38'00"N	104°22'00"W	SAMP1207_MX	America_Africanized	E_1_2_2_1_2	1	0	0	1	0	1	0	0	0	2	2	0	0	0	0	0	0	0	0	0	1	1	1	0	1	0	0	0	0	0	0	2	0	1	0	0	0	0	0	0
SAMP785	Mexico	Ciudad de Mexico	Milta Plana San Pablo Oztopec	22/08/2017	19°10'30.01"N	100°55'17.29"W	SAMP785_MX	America_Africanized	E_1_2_2_1_2	1	2	1	0	1	1	0	0	0	2	1	0	0	2	1	1	0	0	0	0	1	1	0	0	2	0	0	1	0	1	0	2	1	2	0	0	1	2	0	0
SAMP786	Mexico	Ciudad de Mexico	Milta Plana San Pablo Oztopec	22/08/2017	19°10'30.01"N	100°55'17.29"W	SAMP786_MX	America_Africanized	E_1_2_2_1_2	0	2	1	0	0	1	0	0	0	1	2	0	0	1	1	1	1	0	0	0	1	1	0	0	2	0	0	1	0	1	1	2	1	2	0	1	1	1	0	0
SAMP787	Mexico	Ciudad de Mexico	Milta Plana San Pablo Oztopec	22/08/2017	19°10'30.01"N	100°55'17.29"W	SAMP787_MX	America_Africanized	E_1_2_2_1_2	1	0	0	0	0	0	0	0	0	0	1	0	0	0	0	2	1	0	0	0	2	1	0	0	0	1	0	0	2	1	1	1	0	0	0	1	0	1	1	0
SAMP788	Mexico	Ciudad de Mexico	Milta Plana, San Pablo Oztopec	22/08/2017	19°10'30.01''N	99°4'42.71''W	SAMP788_MX	America_Africanized	E_1_2_2_1_2	1	1	0	0	0	0	0	0	0	0	1	1	0	0	0	2	0	0	0	0	1	0	1	0	0	0	0	1	0	0	0	2	0	0	0	0	0	1	0	0
SAMP835	Mexico	Ciudad de Mexico	Milta Alta, San Pedro Actopan	29/08/2017	19°12'59.28"N	100°56'5.00"W	SAMP835_MX	America_Africanized	E_1_2_2_1_2	1	1	1	1	2	1	0	0	0	2	2	0	1	0	0	2	0	0	1	0	0	1	1	0	1	0	0	0	0	1	1	1	0	0	1	0	1	1	0	2
SAMP837	Mexico	Ciudad de Mexico	Milta Alta, San Pedro Actopan	29/08/2017	19°12'59.28"N	100°56'5.00"W	SAMP837_MX	America_Africanized	E_1_2_2_1_2	0	0	2	0	2	0	0	0	0	1	1	0	0	0	1	1	1	0	0	2	1	0	0	0	2	1	0	0	0	0	1	0	1	1	0	0	1	0	0	0
SAMP838	Mexico	Ciudad de Mexico	Milta Alta, San Pedro Actopan	29/08/2017	19°12'59.28"N	100°56'5.00"W	SAMP838_MX	America_Africanized	E_1_2_2_1_2	1	1	1	2	0	0	0	0	1	0	0	1	0	1	0	1	0	0	0	2	0	2	1	0	1	2	1	0	0	0	2	0	1	2	1	0	0	0	1	0
SAMP839	Mexico	Ciudad de Mexico	Milta Alta, San Pedro Actopan	29/08/2017	19°12'59.28"N	100°56'5.00"W	SAMP839_MX	America_Africanized	E_1_2_2_1_2	1	1	0	0	0	1	0	0	0	2	2	1	0	0	1	2	1	0	0	1	1	1	1	0	1	0	0	0	0	1	0	1	0	1	0	1	0	0	0	1
SAMP840	Mexico	Ciudad de Mexico	Milta Alta, San Pedro Actopan	29/08/2017	19°12'59.28''N	99°3'55.00''W	SAMP840_MX	America_Africanized	E_1_2_2_1_2	1	0	2	0	1	1	1	0	1	0	2	0	0	1	0	1	0	1	0	1	0	1	0	0	1	0	1	0	2	1	0	2	1	1	1	0	0	1	0	0
SAMP841	Mexico	Ciudad de Mexico	Milta Alta, San Pedro Actopan	29/08/2017	19°12'59.28''N	99°3'55.00''W	SAMP841_MX	America_Africanized	E_1_2_2_1_2	0	2	1	1	0	0	0	0	0	1	2	0	1	0	0	1	0	0	1	0	0	0	0	1	1	0	0	0	0	1	0	0	1	0	1	2	1	0	0	0
SAMP842	Mexico	Ciudad de Mexico	Milta Alta, San Pedro Actopan	29/08/2017	19°12'59.28''N	99°3'55.00''W	SAMP842_MX	America_Africanized	E_1_2_2_1_2	0	2	1	0	0	1	0	0	0	2	2	0	0	0	0	2	0	0	1	0	2	1	1	0	0	1	0	1	2	0	1	2	1	1	1	0	0	1	0	1
SAMP885	Mexico	Ciudad de Mexico,	Milta Plana San Antonio Tecomil	13/09/2017	19°10'20.20''N	98°58'26.86''W	SAMP885_MX	America_Africanized	E_1_2_2_1_2	0	2	0	1	1	0	0	0	0	0	2	1	0	0	0	1	0	0	0	0	1	1	2	2	2	0	0	1	0	0	0	2	1	0	0	1	1	1	0	0
SAMP887	Mexico	Ciudad de Mexico	Milta Plana San Antonio Tecomil	13/09/2017	19°10’20.203”N	98°58’26.862”W	SAMP887_MX	America_Africanized	E_1_2_2_1_2	0	1	0	1	1	0	1	0	0	0	2	1	0	1	2	1	0	0	1	0	0	1	1	1	0	0	0	0	0	0	0	1	0	2	0	1	0	1	0	0
SAMP889	Mexico	Ciudad de Mexico	Milta Plana San Antonio Tecomil	13/09/2017	19°10’20.203”N	98°58’26.862”W	SAMP889_MX	America_Africanized	E_1_2_2_1_2	0	1	0	1	1	0	0	0	0	1	1	0	0	1	0	2	0	0	0	0	1	0	0	0	2	0	0	1	0	1	0	1	1	0	0	0	0	1	0	1
SAMP891	Mexico	Ciudad de Mexico	Milta Plana San Antonio Tecomil	13/09/2017	19°10’20.203”N	98°58’26.862”W	SAMP891_MX	America_Africanized	E_1_2_2_1_2	0	1	0	2	2	1	0	0	0	0	1	0	0	0	0	1	0	0	0	1	2	1	2	0	1	0	0	1	0	0	1	0	1	0	0	2	1	0	0	0
SAMP915	Mexico	Ciudad de Mexico	Tlahuac	14/09/2017	19°14’43.327”N	98°58’29.328”W	SAMP915_MX	America_Africanized	E_1_2_2_1_2	0	0	1	2	0	0	0	0	0	1	0	0	0	1	0	0	0	0	1	0	0	0	0	0	2	1	0	0	0	2	1	1	0	1	0	0	0	0	0	0
SAMP917	Mexico	Ciudad de Mexico	Tlahuac	14/09/2017	19°14’43.327”N	98°58’29.328”W	SAMP917_MX	America_Africanized	E_1_2_2_1_2	0	0	1	0	0	1	0	0	0	1	1	1	0	0	1	0	0	0	1	2	1	2	2	0	2	0	1	0	0	0	1	1	0	1	0	0	0	0	0	1
SAMP920	Mexico	Ciudad de Mexico	Tlahuac	14/09/2017	19°14’43.327”N	98°58’29.328”W	SAMP920_MX	America_Africanized	E_1_2_2_1_2	1	2	0	0	1	0	0	2	0	0	0	0	0	1	0	1	0	0	0	0	1	2	0	0	0	1	1	0	0	1	2	0	0	0	0	1	0	0	0	0
SAMP921	Mexico	Ciudad de Mexico	Tlahuac	14/09/2017	19°14’43.327”N	98°58’29.328”W	SAMP921_MX	America_Africanized	E_1_2_2_1_2	1	1	1	0	2	1	0	0	0	1	2	0	0	1	0	0	0	0	0	1	0	0	0	0	1	0	1	1	0	1	0	1	2	1	0	0	0	1	0	1
SAMP922	Mexico	Ciudad de Mexico	Tlahuac	14/09/2017	19°14’43.327”N	98°58’29.328”W	SAMP922_MX	America_Africanized	E_1_2_2_1_2	1	1	2	0	1	0	0	0	0	1	1	0	0	1	1	0	0	0	0	1	0	0	0	0	1	0	1	0	0	1	0	2	1	1	0	0	0	2	0	1
SAMP1331	Panama	Guna Yala Comarca	Playón Chico	2017-12-10	9°18'12.4''N	78°14'11.9''W	SAMP1331_PA	America_Africanized	E_1_2_2_1_2	0	0	1	1	0	1	0	0	0	0	2	0	0	1	0	1	0	0	0	0	0	0	1	1	2	0	0	0	0	0	0	1	0	1	0	0	0	1	0	0
SAMP1332	Panama	Guna Yala Comarca	Playón Chico	2017-12-10	9°18'12.4''N	78°14'11.9''W	SAMP1332_PA	America_Africanized	E_1_2_2_1_2	0	1	1	0	0	0	0	1	0	0	2	0	0	0	1	1	1	0	0	0	0	0	1	0	2	1	0	0	0	0	1	1	0	2	0	0	0	1	0	1
SAMP1333	Panama	Guna Yala Comarca	Playón Chico	2017-12-10	9°18'12.4''N	78°14'11.9''W	SAMP1333_PA	America_Africanized	E_1_2_2_1_2	0	0	0	0	0	0	0	1	0	0	2	0	0	0	1	0	0	0	0	0	0	0	1	1	1	0	0	0	0	0	0	1	0	0	0	0	0	0	0	1
SAMP1334	Panama	Darien Province	Meteti	2017-01-10	8°27'58.7''N	77°56'53.6''W	SAMP1334_PA	America_Africanized	E_1_2_2_1_2	0	0	0	1	0	0	0	0	1	1	2	0	0	0	1	1	0	0	0	0	0	0	0	0	2	0	0	1	0	0	0	0	1	1	0	1	0	0	0	1
SAMP1335	Panama	Darién Province	Meteti	2017-01-10	8°27'58.7''N	77°56'53.6''W	SAMP1335_PA	America_Africanized	E_1_2_2_1_2	0	0	0	0	0	0	0	0	0	0	2	0	0	0	1	2	0	0	0	0	0	0	0	0	2	0	0	1	0	0	0	1	2	0	0	0	0	0	0	1
SAMP1337	Panama	Darién Province	Meteti	2017-01-10	8°27'58.7''N	77°56'53.6''W	SAMP1337_PA	America_Africanized	E_1_2_2_1_2	0	2	1	1	0	0	0	0	0	1	2	0	0	0	2	1	0	0	0	0	0	0	1	0	1	0	1	1	1	0	0	1	0	1	0	0	0	1	0	0
SAMP1338	Panama	Darien Province	Meteti	2017-01-10	8°28'19.6''N	77°57'10.3''W	SAMP1338_PA	America_Africanized	E_1_2_2_1_2	0	0	1	1	1	1	0	1	0	1	2	0	0	0	1	0	0	0	0	0	0	0	0	0	1	0	0	0	1	0	0	1	0	1	0	1	0	1	0	2
SAMP1340	Panama	Darien Province	Meteti	2017-01-10	8°28'19.6''N	77°57'10.3''W	SAMP1340_PA	America_Africanized	E_1_2_2_1_2	0	0	0	1	0	1	0	1	0	0	1	0	0	0	0	2	0	0	0	0	0	1	0	0	1	0	0	0	0	0	0	0	1	0	0	0	0	0	0	1
SAMP1345	Panama	Darién Province	Meteti	2017-01-10	8°27'58.7''N	77°56'53.6''W	SAMP1345_PA	America_Africanized	E_1_2_2_1_2	0	1	1	1	0	0	0	0	1	2	0	0	0	0	0	0	0	0	0	0	0	0	2	0	1	0	0	0	2	0	0	0	0	0	0	1	1	0	0	1
SAMP1347	Panama	Darien Province	Meteti	2017-01-10	8°28'19.6''N	77°57'10.3''W	SAMP1347_PA	America_Africanized	E_1_2_2_1_2	0	0	0	0	0	0	0	1	0	2	2	1	0	0	1	2	0	0	0	0	1	1	0	0	2	0	0	1	1	0	0	2	0	0	0	0	0	1	0	0
SAMP1351	Panama	West Panama Province	Arraijan	27/10/2017	8°27'58.7''N	77°56'53.6''W	SAMP1351_PA	America_Africanized	E_1_2_2_1_2	0	1	1	0	0	0	0	0	0	1	2	1	0	0	0	1	0	1	0	0	2	1	1	1	1	0	0	0	1	0	1	1	0	1	0	1	0	1	0	0
SAMP1353	Panama	West Panama Province	Arraijan	27/10/2017	9°00'09.8''N	79°46'36.5''W	SAMP1353_PA	America_Africanized	E_1_2_2_1_2	0	0	2	1	0	1	0	1	0	1	2	0	0	0	1	0	1	0	0	0	0	1	0	0	2	0	0	1	1	0	1	1	0	1	0	0	0	0	0	0
SAMP1355	Panama	West Panama Province	Arraijan	27/10/2017	9°00'08.8''N	79°47'26''W	SAMP1355_PA	America_Africanized	E_1_2_2_1_2	0	1	2	0	1	1	0	0	1	1	1	0	0	1	1	2	0	0	0	0	0	1	1	0	2	0	0	1	0	0	0	1	1	0	0	1	0	0	0	0
SAMP1356	Panama	West Panama Province	Arraijan	27/10/2017	9°00'08.8''N	79°47'26''W	SAMP1356_PA	America_Africanized	E_1_2_2_1_2	0	1	1	1	0	2	0	0	0	1	2	1	0	1	2	2	0	0	0	0	0	0	1	0	1	0	0	0	0	0	0	1	0	2	0	0	0	0	0	0
SAMP1357	Panama	West Panama Province	Arraijan	27/10/2017	9°00'09.8''N	79°46'36.5''W	SAMP1357_PA	America_Africanized	E_1_2_2_1_2	0	0	2	0	0	0	0	1	0	1	2	0	0	0	1	1	0	0	0	0	0	0	1	0	2	1	0	0	0	0	1	1	0	0	0	0	0	0	0	0
SAMP1359	Panama	Cocle Province	Aguadulce	15/10/2017	8°15'25.3''N	80°32'30.8''W	SAMP1359_PA	America_Africanized	E_1_2_2_1_2	0	0	0	0	1	0	0	0	0	1	2	1	0	0	2	2	0	0	0	0	1	0	1	0	1	0	1	0	1	0	0	0	1	2	0	0	0	0	0	1
SAMP1360	Panama	Cocle Province	Aguadulce	15/10/2017	8°15'25.3''N	80°32'30.8''W	SAMP1360_PA	America_Africanized	E_1_2_2_1_2	0	0	0	0	1	1	0	1	0	0	2	0	0	0	1	2	0	0	0	0	0	0	0	1	2	0	0	0	0	0	0	0	1	0	0	0	0	0	0	0
SAMP1361	Panama	Cocle Province	Aguadulce	15/10/2017	8°15'25.3''N	80°32'30.8''W	SAMP1361_PA	America_Africanized	E_1_2_2_1_2	0	0	1	0	1	2	0	1	0	2	2	0	0	0	1	2	0	0	0	0	0	0	1	0	2	0	0	0	1	0	0	0	0	0	0	0	0	0	0	0
SAMP1362	Panama	Cocle Province	Aguadulce	15/10/2017	8°15'25.3''N	80°32'30.8''W	SAMP1362_PA	America_Africanized	E_1_2_2_1_2	0	0	1	1	2	1	0	1	0	1	2	0	0	0	2	1	0	0	0	0	0	0	0	0	2	1	0	0	0	0	1	0	0	0	0	0	0	0	0	0
SAMP1363	Panama	Herrera Province	Ocu	2017-10-09	8°04'44.4''N	80°45'42.7''W	SAMP1363_PA	America_Africanized	E_1_2_2_1_2	0	0	2	0	0	0	0	0	0	1	2	2	0	0	1	1	0	0	0	0	0	0	1	0	2	0	0	0	0	0	0	1	0	1	1	0	0	1	0	0
SAMP1364	Panama	Herera Province	Ocu	2017-10-09	8°04'44.4''N	80°45'42.7''W	SAMP1364_PA	America_Africanized	E_1_2_2_1_2	0	0	1	0	1	0	0	1	1	0	2	1	0	1	0	1	1	0	0	0	1	1	0	0	2	0	0	0	0	0	0	0	1	1	0	0	0	0	0	0
SAMP1366	Panama	Herera Province	Ocu	2017-10-09	8°04'44.4''N	80°45'42.7''W	SAMP1366_PA	America_Africanized	E_1_2_2_1_2	0	1	2	0	1	0	0	1	0	1	1	2	0	1	1	0	0	0	0	0	0	0	1	0	1	0	0	1	0	0	0	1	0	1	0	0	0	1	0	0
SAMP1367	Panama	Veraguas Province	Santa Fe	2017-12-09	8°25'21.9''N	81°03'16.4''W	SAMP1367_PA	America_Africanized	E_1_2_2_1_2	0	1	1	0	1	1	0	0	0	2	2	1	0	0	0	0	1	0	0	0	0	0	1	0	2	0	0	1	1	0	0	1	0	0	0	1	0	1	0	0
SAMP1368	Panama	Veraguas Province	Santa Fe	2017-12-09	8°25'21.90''N	81°3'16.4''W	SAMP1368_PA	America_Africanized	E_1_2_2_1_2	0	0	1	0	0	2	0	0	0	1	2	0	0	0	1	0	0	0	0	0	0	0	0	0	2	0	0	0	2	0	0	1	0	0	0	0	0	0	0	1
SAMP1369	Panama	Veraguas	Santa Fé	2017-12-09	8°25'21.9''N	81°03'16.4''W	SAMP1369_PA	America_Africanized	E_1_2_2_1_2	0	1	0	0	0	0	0	0	1	2	2	0	0	0	0	2	0	0	0	0	0	0	0	1	1	0	0	0	0	0	0	2	1	0	0	0	0	0	0	0
SAMP1370	Panama	Veraguas	Santa Fé	2017-12-09	8°25'21.9''N	81°03'16.4''W	SAMP1370_PA	America_Africanized	E_1_2_2_1_2	0	0	0	0	0	0	0	0	1	2	2	0	0	0	0	1	0	0	0	0	1	0	0	0	1	0	0	0	0	0	0	1	0	1	0	0	0	0	0	0
SAMP1371	Panama	Chiriqui Province	Gualaca	17/09/2017	8°31'16.3''N	82°11'38.2''W	SAMP1371_PA	America_Africanized	E_1_2_2_1_2	0	0	0	0	1	1	0	0	0	0	2	1	0	0	0	1	0	0	0	0	0	1	0	0	1	0	0	0	0	0	0	0	1	1	0	1	0	0	0	0
SAMP1374	Panama	Chiriqui Province	Gualaca	17/09/2017	8°31'16.3''N	82°11'38.2''W	SAMP1374_PA	America_Africanized	E_1_2_2_1_2	0	1	1	0	1	0	0	0	0	2	2	0	0	0	1	2	1	0	0	0	1	0	2	0	1	0	0	1	1	0	0	0	0	0	0	0	0	0	0	0
SAMP1377	Panama	Chiriqui Province	Canaza	17/09/2017	8°32'36.2''N	82°40'07.8''W	SAMP1377_PA	America_Africanized	E_1_2_2_1_2	0	0	0	1	1	0	0	0	0	0	2	1	0	0	1	1	0	0	0	0	0	1	1	0	1	0	0	0	0	0	0	0	0	1	0	1	0	0	0	0
SAMP1379	Panama	Chiriqui Province	Mirador	17/09/2017	8°36'31.3''N	82°37'59''W	SAMP1379_PA	America_Africanized	E_1_2_2_1_2	0	0	0	0	0	1	0	0	0	0	2	0	0	1	0	0	1	0	0	0	0	2	0	0	0	1	0	0	0	0	1	2	1	1	0	0	0	2	0	0
SAMP1382	Panama	Chiriqui Province	Gariche	17/09/2017	8°28'12.80''N	82°46'39.7''W	SAMP1382_PA	America_Africanized	E_1_2_2_1_2	0	0	0	0	2	0	0	0	0	1	2	1	0	0	0	1	0	0	0	0	1	1	0	0	1	1	0	0	0	0	1	1	1	2	0	0	0	1	0	0
SAMP1383	Panama	Darién Province	Gariche	17/09/2017	8°28'12.8''N	82°46'39.7''W	SAMP1383_PA	America_Africanized	E_1_2_2_1_2	0	0	1	0	0	1	0	1	1	1	2	0	0	0	1	1	0	0	0	0	0	1	0	0	1	0	0	1	0	0	0	1	0	1	0	0	1	0	0	0
SAMP1385	Panama	Chiriqui Province	La Libertad	17/09/2017	8°30'24.9''N	82°47'04.7''W	SAMP1385_PA	America_Africanized	E_1_2_2_1_2	0	0	0	1	1	1	0	1	0	2	1	0	0	0	1	2	1	0	0	0	0	1	0	0	2	0	0	1	1	0	0	1	1	1	0	0	0	1	0	1
SAMP1386	Panama	Darién Province	La Libertad, Santa Fe	17/09/2017	8°30'24.9''N	82°47'04.7''W	SAMP1386_PA	America_Africanized	E_1_2_2_1_2	0	0	0	1	0	1	0	1	0	1	1	0	0	1	2	2	0	0	0	0	0	0	0	0	2	0	0	1	0	0	0	1	0	1	0	0	0	1	0	1
SAMP1387	Panama	Darién Province	La Libertad, Santa Fe	17/09/2017	8°30'24.9''N	82°47'04.7''W	SAMP1387_PA	America_Africanized	E_1_2_2_1_2	0	1	1	1	0	0	0	1	1	0	2	0	0	1	2	2	1	0	0	1	0	0	0	0	0	0	0	0	0	0	0	0	0	0	0	0	0	0	0	0
SAMP1388	Panama	Darién Province	La Libertad, Santa Fe	17/09/2017	8°30'24.9''N	82°47'04.7''W	SAMP1388_PA	America_Africanized	E_1_2_2_1_2	0	0	1	1	1	0	0	1	0	0	2	1	0	1	2	2	0	0	0	0	0	0	0	0	0	0	0	0	0	0	0	1	0	0	0	0	1	0	0	1
SAMP2244	Puerto Rico (USA)	North Region	Rio Piedras	28/02/2018	18°24'05.0"N	66°03'09.1"W	SAMP2244_PR	Puerto_Rico	D_2_1_2_1	1	0	2	2	1	1	0	0	1	0	2	0	0	0	1	0	1	0	0	0	2	1	2	0	1	0	0	0	0	0	1	2	0	1	0	1	1	1	0	2
SAMP2248	Puerto Rico (USA)	North Region	Rio Piedras	24/02/2018	18°24'14.6"N	66°02'40.8"W	SAMP2248_PR	Puerto_Rico	D_2_1_2_1	0	2	1	2	0	0	0	0	2	0	2	0	0	1	1	1	2	0	0	1	1	0	1	1	0	0	0	1	0	0	1	1	0	0	0	1	1	0	0	0
SAMP2291	Puerto Rico (USA)	East Region	Culebra	25/02/2018	18°19'40.1"N	65°18'53.9"W	SAMP2291_PR	Puerto_Rico	D_2_1_2_1	0	1	1	2	0	2	2	0	2	1	1	0	0	0	1	0	0	1	0	0	2	2	1	1	2	0	0	1	0	2	0	1	0	0	2	1	0	0	0	1
SAMP2293	Puerto Rico (USA)	East Region	Loiza	25/02/2018	18°27'17.9"N	65°58'27.4"W	SAMP2293_PR	Puerto_Rico	D_2_1_2_1	0	2	2	0	1	2	1	0	0	0	2	0	1	1	1	1	0	1	0	0	1	2	1	0	2	1	0	0	0	1	2	0	1	2	1	1	1	0	0	1
SAMP2315	Puerto Rico (USA)	West Region	Mayaguez	23/02/2018	18°11'4''N	67°9'19''W	SAMP2315_PR	Puerto_Rico	D_2_1_2_1	0	1	1	1	1	1	0	1	2	0	2	0	0	0	1	1	0	0	0	0	0	1	1	0	2	1	0	0	0	0	1	2	0	1	0	0	2	0	0	2
SAMP2354	Puerto Rico (USA)	West Region	Mayaguez	2018-04-03	18°13'40''N	67°9'10''W	SAMP2354_PR	Puerto_Rico	D_2_1_2_1	1	2	2	2	0	0	0	1	2	0	1	0	0	0	2	2	1	1	0	1	1	1	0	0	2	0	0	2	0	1	1	2	0	1	0	0	0	1	0	2
SAMP2357	Puerto Rico (USA)	West Region	Mayaguez	2018-04-03	18°11'51''N	67°8'21''W	SAMP2357_PR	Puerto_Rico	D_2_1_2_1	0	2	0	2	0	1	1	1	2	0	2	0	0	0	1	1	0	1	0	0	0	1	1	1	1	0	0	0	0	1	0	2	0	1	0	2	1	1	0	1
SAMP2407	Puerto Rico (USA)	South Region	Salinas	2018-08-03	17°57'34.4"N	66°13'33.3"W	SAMP2407_PR	Puerto_Rico	D_2_1_2_1	1	1	1	1	0	0	2	0	0	0	0	0	0	0	0	0	1	0	0	2	0	1	2	0	1	1	0	2	0	2	1	1	0	1	1	0	0	0	1	2
SAMP2408	Puerto Rico (USA)	South Region	Salinas	2018-08-03	17°57'34.4"N	66°13'33.3"W	SAMP2408_PR	Puerto_Rico	D_2_1_2_1	1	0	1	1	1	1	0	0	1	2	1	1	0	1	1	2	0	1	0	2	0	0	1	0	2	1	0	0	0	1	2	2	1	0	0	0	1	1	0	2
SAMP2409	Puerto Rico (USA)	South Region	Salinas	2018-08-03	17°57'34.4"N	66°13'33.3"W	SAMP2409_PR	Puerto_Rico	D_2_1_2_1	0	1	1	1	0	0	0	1	1	0	1	0	0	0	2	1	1	1	0	1	0	0	2	0	2	0	0	0	0	1	1	0	0	2	0	0	0	0	0	1
SAMP2410	Puerto Rico (USA)	South Region	Salinas	2018-08-03	17°57'34.4"N	66°13'33.3"W	SAMP2410_PR	Puerto_Rico	D_2_1_2_1	0	1	2	0	1	1	0	0	1	0	1	0	0	0	0	0	1	0	0	0	0	1	2	1	1	1	0	1	0	2	1	2	0	0	0	0	1	1	0	1
SAMP2411	Puerto Rico (USA)	South Region	Salinas	2018-08-03	17°57'34.4"N	66°13'33.3"W	SAMP2411_PR	Puerto_Rico	D_2_1_2_1	0	2	1	2	1	1	0	0	0	0	1	0	1	1	1	0	0	0	0	0	1	2	2	1	2	0	0	0	0	1	1	1	0	1	0	1	0	0	0	1
SAMP2412	Puerto Rico (USA)	South Region	Salinas	2018-08-03	17°57'34.4"N	66°13'33.3"W	SAMP2412_PR	Puerto_Rico	D_2_1_2_1	0	1	2	1	0	1	0	0	1	1	1	0	0	1	1	0	0	1	2	2	0	1	2	2	0	0	0	1	1	1	1	1	1	2	1	0	1	1	1	0
SAMP2413	Puerto Rico (USA)	South Region	Salinas	2018-08-03	17°57'34.4"N	66°13'33.3"W	SAMP2413_PR	Puerto_Rico	D_2_1_2_1	1	2	1	2	0	0	1	0	2	0	1	1	0	0	0	1	0	1	0	0	1	1	1	1	2	0	0	0	0	0	1	1	0	2	0	1	0	0	0	1
SAMP2416	Puerto Rico (USA)	North Region	Manati	2018-04-04	18°28'24.0"N	66°31'26.4"W	SAMP2416_PR	Puerto_Rico	D_2_1_2_1	0	1	0	1	0	1	0	0	1	0	1	1	0	0	1	1	1	0	0	0	1	0	2	1	1	1	0	0	0	1	1	0	0	2	0	1	1	0	0	0
SAMP2417	Puerto Rico (USA)	North Region	Manati	2018-04-04	18°28'24.0"N	66°31'26.4"W	SAMP2417_PR	Puerto_Rico	D_2_1_2_1	0	1	1	1	0	0	1	1	1	0	0	1	0	1	0	2	1	0	0	1	1	1	2	0	0	0	0	0	0	0	0	1	0	0	0	0	1	0	0	0
SAMP2423	Puerto Rico (USA)	North Region	Trujillo Alto	2018-05-04	18°20'12.7"N	65°59'28.1"W	SAMP2423_PR	Puerto_Rico	D_2_1_2_1	1	2	1	2	0	0	1	0	2	1	2	0	0	1	2	1	0	0	0	0	0	1	1	1	2	1	0	0	0	2	1	2	0	1	0	0	0	1	0	1
SAMP2424	Puerto Rico (USA)	North Region	Trujillo Alto	2018-05-04	18°20'12.7"N	65°59'28.1"W	SAMP2424_PR	Puerto_Rico	D_2_1_2_1	0	1	1	2	0	2	0	0	1	1	2	1	1	0	1	1	0	0	1	0	2	2	2	0	2	0	0	1	0	2	1	2	0	0	0	1	1	0	0	1
SAMP2425	Puerto Rico (USA)	North Region	Trujillo Alto	2018-05-04	18°20'12.7"N	65°59'28.1"W	SAMP2425_PR	Puerto_Rico	D_2_1_2_1	1	0	0	1	1	0	0	1	0	0	1	1	0	0	0	0	1	0	1	1	0	0	2	2	1	0	0	0	1	2	1	1	0	2	0	1	1	1	0	1
SAMP2428	Puerto Rico (USA)	West Region	Aguada	2018-11-03	18°21'40''N	67°8'30''W	SAMP2428_PR	Puerto_Rico	D_2_1_2_1	1	1	2	2	0	2	0	1	0	0	1	0	1	0	2	1	0	1	0	1	1	0	1	1	2	1	0	1	0	2	1	2	0	1	0	0	1	0	0	1
SAMP2431	Puerto Rico (USA)	East Region	Ceiba	25/02/2018	18°15'49.2"N	65°42'33.6"W	SAMP2431_PR	Puerto_Rico	D_2_1_2_1	0	2	0	2	2	0	1	0	2	1	2	0	0	0	1	0	0	0	0	1	1	0	2	0	1	1	1	0	0	2	2	1	0	2	0	0	0	0	0	0
SAMP2433	Puerto Rico (USA)	North Region	Carolina	25/02/2018	18°18'05.54''N	65°56'21.04''W	SAMP2433_PR	Puerto_Rico	D_2_1_2_1	2	1	0	1	2	1	1	0	1	0	1	0	0	0	1	2	1	0	1	1	0	0	1	0	2	0	0	0	0	2	0	1	0	1	0	0	1	0	0	0
SAMP2435	Puerto Rico (USA)	East Region	Fajardo	25/02/2018	18°20'51.9"N	65°38'40.9"W	SAMP2435_PR	Puerto_Rico	D_2_1_2_1	1	2	2	2	0	2	0	0	2	1	2	0	2	2	0	0	1	0	0	0	1	2	1	0	1	1	0	0	0	2	1	0	0	1	0	1	0	0	0	0
SAMP2437	Puerto Rico (USA)	East Region	Rio Grande, Bairro Carola	25/02/2018	18°21'00.87''N	65°46'00.87''W	SAMP2437_PR	Puerto_Rico	D_2_1_2_1	0	2	2	2	0	2	2	2	2	0	1	0	0	0	0	0	0	1	0	1	1	1	2	0	1	1	0	0	1	2	1	0	0	2	0	0	0	0	0	0
SAMP2439	Puerto Rico (USA)	East Region	Rio Grande, Villas de Loiza	25/02/2018	18°23'19.89''N	65°52'00.13''W	SAMP2439_PR	Puerto_Rico	D_2_1_2_1	1	0	1	1	1	1	0	0	1	0	0	0	1	0	1	2	0	2	0	0	1	0	2	0	2	0	0	0	0	1	0	2	0	2	0	0	1	0	0	1
SAMP2441	Puerto Rico (USA)	East Region	Mediania Alta, Loiza, Rio Grande	25/02/2018	18°25'13.30''N	65°50'30.53''W	SAMP2441_PR	Puerto_Rico	D_2_1_2_1	0	0	1	1	0	1	1	1	0	0	1	0	1	0	0	0	1	0	1	1	1	1	2	0	2	0	0	1	0	0	1	2	0	1	1	0	1	0	0	1
SAMP2446	Puerto Rico (USA)	North Region	Toa Alta	14/05/2018	18°23'10.1"N	66°12'57.6"W	SAMP2446_PR	Puerto_Rico	D_2_1_2_1	0	2	2	2	0	2	0	2	0	0	2	1	0	0	2	0	0	0	1	0	1	0	2	1	1	0	0	0	0	1	2	2	0	2	0	0	0	2	0	0
SAMP2448	Puerto Rico (USA)	North Region	Toa Alta	14/05/2018	18°23'10.1"N	66°12'57.6"W	SAMP2448_PR	Puerto_Rico	D_2_1_2_1	1	1	2	2	1	0	0	0	0	0	1	0	2	0	1	2	1	0	0	0	0	1	1	1	1	0	0	0	0	1	0	1	0	1	0	0	0	1	0	0
SAMP2449	Puerto Rico (USA)	North Region	Toa Alta	14/05/2018	18°23'10.1"N	66°12'57.6"W	SAMP2449_PR	Puerto_Rico	D_2_1_2_1	0	1	2	2	0	1	2	0	1	0	1	1	0	0	1	0	0	1	0	1	0	0	1	1	1	0	0	1	0	1	1	2	0	2	0	1	1	0	0	0
SAMP2450	Puerto Rico (USA)	North Region	Toa Alta	14/05/2018	18°23'10.1"N	66°12'57.6"W	SAMP2450_PR	Puerto_Rico	D_2_1_2_1	0	1	2	2	0	1	0	0	0	0	1	0	0	0	1	0	0	1	0	1	1	1	2	0	1	1	0	2	0	0	1	2	0	1	0	1	0	2	0	1
SAMP2451	Puerto Rico (USA)	North Region	Toa Alta	14/05/2018	18°23'10.1"N	66°12'57.6"W	SAMP2451_PR	Puerto_Rico	D_2_1_2_1	0	1	0	1	2	2	1	0	0	0	2	0	2	1	1	1	0	0	0	2	2	1	1	1	1	1	0	0	0	2	2	2	0	1	0	0	0	1	0	0
SAMP2453	Puerto Rico (USA)	West Region	Anasco, Barrio Hatillo	14/05/2018	18°18'03.9"N	67°11'00.2"W	SAMP2453_PR	Puerto_Rico	D_2_1_2_1	1	0	2	0	1	1	1	1	2	2	2	0	0	0	0	0	0	0	1	0	1	1	1	2	2	1	1	0	0	2	2	2	0	0	0	2	0	0	0	2
SAMP2455	Puerto Rico (USA)	West Region	Anasco	14/05/2018	18°18'03.9''N	67°11'00.2''W	SAMP2455_PR	Puerto_Rico	D_2_1_2_1	1	1	0	2	1	1	0	0	1	0	2	0	0	1	2	1	1	0	0	1	0	1	0	1	1	1	0	1	0	2	2	2	1	2	0	0	1	1	0	1
SAMP2456	Puerto Rico (USA)	West Region	Anasco	14/05/2018	18°18'03.9''N	67°11'00.2''W	SAMP2456_PR	Puerto_Rico	D_2_1_2_1	2	1	1	1	1	1	0	1	2	0	1	0	0	1	2	0	1	0	0	1	0	0	1	2	0	0	2	1	0	2	1	2	0	1	0	1	0	1	0	1
SAMP2458	Puerto Rico (USA)	South Region	Santa Isabel	14/05/2018	17°58'43.3''N	66°22'33.1''W	SAMP2458_PR	Puerto_Rico	D_2_1_2_1	0	1	1	2	1	0	1	0	0	1	1	0	0	0	1	0	0	1	0	1	0	1	2	0	1	2	0	1	0	1	2	1	0	0	0	0	1	0	0	2
SAMP2460	Puerto Rico (USA)	South Region	Santa Isabel	14/05/2018	17°58'43.3''N	66°22'33.1''W	SAMP2460_PR	Puerto_Rico	D_2_1_2_1	1	2	2	2	2	1	2	0	2	0	2	0	1	0	2	0	0	2	0	0	2	2	1	0	2	0	0	1	0	0	0	2	1	1	0	1	1	2	0	0
SAMP2461	Puerto Rico (USA)	South Region	Santa Isabel	14/05/2018	17°58'43.3''N	66°22'33.1''W	SAMP2461_PR	Puerto_Rico	D_2_1_2_1	1	2	1	2	1	0	0	0	1	2	1	0	1	0	1	2	0	0	0	1	0	1	2	2	2	1	0	1	0	0	1	1	0	0	0	1	1	0	0	1
SAMP2462	Puerto Rico (USA)	South Region	Santa Isabel , Carr. 1, Km 99.9 Int. Bo. Jauca, Sector Destino	14/05/2018	17°58'43.3"N	66°22'33.1"W	SAMP2462_PR	Puerto_Rico	D_2_1_2_1	1	1	1	2	1	1	0	1	0	0	1	0	1	2	1	1	0	1	0	0	1	1	1	0	1	0	1	0	0	2	1	1	0	2	0	0	0	0	0	0
SAMP2463	Puerto Rico (USA)	South Region	Santa Isabel	14/05/2018	17°58'43.3''N	66°22'33.1''W	SAMP2463_PR	Puerto_Rico	D_2_1_2_1	2	2	1	1	0	1	0	0	0	0	2	0	0	0	0	1	0	0	0	2	2	1	2	0	2	0	0	0	0	2	1	1	0	0	1	0	1	0	0	0
SAMP2464	Puerto Rico (USA)	South Region	Santa Isabel	14/05/2018	17°58'43.3''N	66°22'33.1''W	SAMP2464_PR	Puerto_Rico	D_2_1_2_1	0	0	1	2	1	1	0	0	1	0	1	0	0	0	1	0	0	0	1	0	0	0	1	1	2	1	0	0	0	2	2	1	1	0	0	0	0	0	0	2
SAMP2466	Puerto Rico (USA)	West Region	Anasco	24/05/2018	18°18'22.2''N	67°09'38.6''W	SAMP2466_PR	Puerto_Rico	D_2_1_2_1	0	2	0	2	0	2	0	1	2	0	1	0	0	0	2	0	0	1	1	0	1	1	1	0	2	1	0	1	0	1	1	1	0	2	0	0	0	1	0	1
SAMP2468	Puerto Rico (USA)	West Region	Anasco	24/05/2018	18°18'22.2''N	67°09'38.6''W	SAMP2468_PR	Puerto_Rico	D_2_1_2_1	0	1	1	0	0	0	2	0	1	0	1	1	0	2	1	2	0	0	0	2	0	1	1	0	2	1	0	0	0	0	2	0	0	1	0	0	2	0	0	1
SAMP2469	Puerto Rico (USA)	West Region	Anasco	24/05/2018	18°18'22.2''N	67°09'38.6''W	SAMP2469_PR	Puerto_Rico	D_2_1_2_1	1	2	0	2	0	0	1	0	1	0	0	0	0	0	0	1	0	0	0	1	0	2	1	1	1	1	0	1	0	2	0	2	0	1	1	0	0	0	0	2
SAMP2470	Puerto Rico (USA)	West Region	Anasco	24/05/2018	18°18'22.2''N	67°09'38.6''W	SAMP2470_PR	Puerto_Rico	D_2_1_2_1	0	0	2	2	1	2	0	0	1	0	2	0	0	0	0	0	1	0	1	0	1	0	1	1	2	0	0	1	0	0	0	2	1	0	0	0	1	1	0	1
SAMP2471	Puerto Rico (USA)	West Region	Anasco	24/05/2018	18°18'22.2''N	67°09'38.6''W	SAMP2471_PR	Puerto_Rico	D_2_1_2_1	0	1	2	1	1	1	0	0	1	0	2	0	0	0	0	1	0	0	0	1	0	1	1	0	2	1	0	0	0	1	2	2	1	1	0	1	0	0	0	1
SAMP2473	Puerto Rico (USA)	Center Region	Comerio	24/05/2018	18°13'38.7"N	66°12'07.7"W	SAMP2473_PR	Puerto_Rico	D_2_1_2_1	1	1	2	1	0	2	0	1	1	0	2	1	0	0	0	1	0	1	0	1	1	2	2	0	2	2	0	0	0	1	2	2	0	0	0	1	0	1	0	0
SAMP2475	Puerto Rico (USA)	Center Region	Comerio	24/05/2018	18°13'38.7"N	66°12'07.7"W	SAMP2475_PR	Puerto_Rico	D_2_1_2_1	1	2	0	2	0	1	0	0	2	0	2	1	1	0	0	1	0	0	1	1	2	1	1	0	2	1	0	1	0	2	2	2	0	1	0	1	0	1	0	1
SAMP2476	Puerto Rico (USA)	Center Region	Comerio	24/05/2018	18°13'38.7"N	66°12'07.7"W	SAMP2476_PR	Puerto_Rico	D_2_1_2_1	0	1	1	2	0	0	0	0	1	1	1	0	0	0	0	0	1	1	0	1	2	1	2	0	1	1	0	1	0	2	2	2	1	1	1	0	1	0	0	2
SAMP2477	Puerto Rico (USA)	Center Region	Comerio	24/05/2018	18°13'38.7"N	66°12'07.7"W	SAMP2477_PR	Puerto_Rico	D_2_1_2_1	0	1	1	1	0	0	1	0	0	0	2	1	2	0	1	2	1	0	0	1	1	2	1	0	1	0	0	2	0	1	1	2	0	0	1	0	0	0	0	1
SAMP2480	Puerto Rico (USA)	Center Region	Tibes	2017-01-11	18°02'56.4"N	66°37'22.8"W	SAMP2480_PR	Puerto_Rico	D_2_1_2_1	0	1	1	0	1	1	1	1	0	1	2	1	0	1	1	0	1	0	0	2	0	1	1	1	1	0	0	0	0	1	1	1	1	0	0	1	2	0	0	2
SAMP2482	Puerto Rico (USA)	South Region	Sector Santa Isabel	2017-01-08	18°01'55.6"N	66°22'43.3"W	SAMP2482_PR	Puerto_Rico	D_2_1_2_1	1	2	2	1	0	1	1	0	0	0	1	0	0	0	1	0	1	1	0	1	1	2	2	2	2	0	0	0	0	2	1	1	1	1	0	0	1	1	0	0
SAMP2484	Puerto Rico (USA)	South Region	Salinas	2007-01-10	18°00'17.0"N	66°15'41.3"W	SAMP2484_PR	Puerto_Rico	D_2_1_2_1	0	2	2	1	1	1	0	0	1	1	2	1	1	1	1	0	1	2	0	0	0	0	2	2	1	0	0	0	0	1	0	1	0	1	0	0	1	1	0	1
SAMP2486	Puerto Rico (USA)	South Region	Juana Diaz, Sector Ranavales	2007-01-11	18°03'02.3"N	66°29'57.2"W	SAMP2486_PR	Puerto_Rico	D_2_1_2_1	1	2	0	2	0	0	0	1	1	1	1	1	1	0	0	1	0	0	0	1	1	2	1	1	1	0	0	0	0	2	1	1	0	0	0	0	0	1	0	1
SAMP2487	Puerto Rico (USA)	South Region	Ponce	2007-01-11	18°01'09.6"N	66°37'26.0"W	SAMP2487_PR	Puerto_Rico	D_2_1_2_1	1	1	2	0	0	1	0	0	0	0	0	1	1	0	2	1	2	0	0	1	0	1	1	1	2	0	0	0	0	0	0	1	0	2	0	0	2	0	0	0
SAMP2488	Puerto Rico (USA)	Center Region	Cayey	2007-01-08	18°06'37.8"N	66°09'57.2"W	SAMP2488_PR	Puerto_Rico	D_2_1_2_1	1	2	2	0	1	1	0	0	0	0	0	0	0	1	1	0	0	0	0	0	1	0	2	1	2	0	0	1	0	2	1	2	0	1	0	0	1	1	0	1
SAMP2489	Puerto Rico (USA)	West Region	Aguada	27/02/2009	18°22'45.8"N	67°11'04.1"W	SAMP2489_PR	Puerto_Rico	D_2_1_2_1	1	1	1	1	0	1	0	0	0	1	0	0	0	0	1	1	0	0	0	1	1	1	1	1	2	2	0	0	0	1	2	2	0	1	0	0	1	2	0	0
SAMP2490	Puerto Rico (USA)	Center Region	Corozal	27/02/2009	18°19'48.7"N	66°17'46.7"W	SAMP2490_PR	Puerto_Rico	D_2_1_2_1	0	0	2	0	1	1	0	1	0	1	0	1	0	0	0	1	0	0	0	2	0	1	2	0	1	0	0	0	0	1	1	2	0	1	0	0	0	0	0	0
SAMP2492	Puerto Rico (USA)	West Region	Aguada	27/02/2009	18°22'43.4"N	67°11'21.0"W	SAMP2492_PR	Puerto_Rico	D_2_1_2_1	1	1	1	1	0	1	0	0	1	1	1	1	0	1	1	1	0	0	1	1	1	2	1	0	1	0	0	1	0	0	0	1	0	0	0	0	0	0	0	0
SAMP2494	Puerto Rico (USA)	West Region	Aguada	2009-06-03	18°22'55.2"N	67°11'20.6"W	SAMP2494_PR	Puerto_Rico	D_2_1_2_1	0	1	2	2	0	1	0	1	0	0	1	0	1	2	1	0	1	0	0	0	1	0	0	0	2	1	0	0	0	1	2	1	0	1	0	1	0	1	0	0
SAMP2495	Puerto Rico (USA)	West Region	Mayaguez	2009-06-03	18°13'08.6"N	67°08'40.9"W	SAMP2495_PR	Puerto_Rico	D_2_1_2_1	1	1	2	1	2	1	1	0	1	0	1	2	1	0	0	0	1	0	0	2	1	1	1	0	2	0	0	1	0	1	2	2	1	1	0	1	1	1	0	1
SAMP2496	Puerto Rico (USA)	South Region	Guayama	2009-06-03	17°59'19.3"N	66°05'12.8"W	SAMP2496_PR	Puerto_Rico	D_2_1_2_1	1	0	1	0	1	0	0	1	1	0	2	0	1	0	1	0	1	2	1	1	1	2	2	1	1	0	0	0	0	0	1	2	0	0	2	0	0	0	0	0
SAMP2497	Puerto Rico (USA)	West Region	Aguada	27/02/2009	18°22'44.8"N	67°11'26.6"W	SAMP2497_PR	Puerto_Rico	D_2_1_2_1	2	1	2	2	0	2	0	0	1	1	1	0	0	1	0	0	0	0	0	1	1	0	0	1	1	1	0	1	0	0	1	1	0	1	0	0	0	1	0	1
SAMP2499	Puerto Rico (USA)	West Region	Aguada	27/02/2009	18°22'45.8"N	67°11'04.1"W	SAMP2499_PR	Puerto_Rico	D_2_1_2_1	1	2	0	2	1	0	0	0	1	0	0	0	0	0	1	0	0	0	0	0	0	0	2	0	1	1	0	1	0	1	2	1	0	1	0	1	0	0	0	1
SAMP2500	Puerto Rico (USA)	North Region	Quebradillas	27/02/2009	18°28'42.9"N	66°57'00.3"W	SAMP2500_PR	Puerto_Rico	D_2_1_2_1	0	1	2	2	1	1	1	0	1	0	2	0	0	0	1	0	0	1	0	1	2	2	1	0	2	0	1	1	0	1	2	2	1	1	0	0	2	0	0	1
SAMP2501	Puerto Rico (USA)	West Region	Moca	2009-06-03	18°24'01.9"N	67°07'03.5"W	SAMP2501_PR	Puerto_Rico	D_2_1_2_1	2	1	2	1	0	2	0	1	1	0	2	2	0	2	1	2	1	1	0	1	1	1	1	1	1	0	0	0	0	1	1	1	0	2	0	0	2	1	0	0
SAMP2502	Puerto Rico (USA)	Center Region	Corozal #3	21/02/2009	18°17'34.9"N	66°18'24.2"W	SAMP2502_PR	Puerto_Rico	D_2_1_2_1	1	1	2	1	1	0	0	0	0	1	1	0	0	1	1	1	0	1	0	1	1	2	1	1	1	1	0	0	0	2	2	1	0	0	0	1	1	0	0	1
SAMP2503	Puerto Rico (USA)	West Region	Moca	2009-06-03	18°24'21.6"N	67°07'13.8"W	SAMP2503_PR	Puerto_Rico	D_2_1_2_1	1	0	1	1	1	2	1	1	2	0	2	0	0	0	1	0	1	2	0	0	1	1	1	1	1	0	0	0	0	0	1	2	0	1	0	1	1	0	0	1
SAMP2505	Puerto Rico (USA)	South Region	Guayanilla #2	2009-01-01	18°01'07.0"N	66°47'09.3"W	SAMP2505_PR	Puerto_Rico	D_2_1_2_1	1	1	2	1	1	0	1	0	1	0	0	0	0	0	1	1	0	1	0	1	1	0	2	0	1	0	0	0	1	1	2	2	1	1	0	0	2	1	0	2
SAMP2507	Puerto Rico (USA)	South Region	Juana Diaz	2007-01-01	18°02'58.3"N	66°30'07.5"W	SAMP2507_PR	Puerto_Rico	D_2_1_2_1	1	0	0	1	1	1	0	2	1	2	2	0	1	1	0	0	0	0	0	1	0	1	2	1	1	2	0	0	0	1	2	2	0	2	1	0	1	0	0	0
SAMP2508	Puerto Rico (USA)	South Region	Guayama #3	2007-01-01	18°00'07.8"N	66°06'32.8"W	SAMP2508_PR	Puerto_Rico	D_2_1_2_1	0	1	1	0	1	1	0	0	0	0	0	1	0	0	1	0	0	1	0	1	0	0	0	1	2	1	1	0	0	0	1	2	0	1	0	0	2	0	0	2
SAMP2509	Puerto Rico (USA)	West Region	Mayaguez #2	2007-01-02	18°10'40.6"N	67°08'37.2"W	SAMP2509_PR	Puerto_Rico	D_2_1_2_1	0	2	2	1	0	1	0	0	1	0	1	2	1	1	0	1	1	1	0	1	0	1	1	1	2	1	0	1	0	0	1	1	0	1	1	0	1	1	0	1
SAMP2511	Puerto Rico (USA)	South Region	Ponce, Serralles #2	2007-01-03	18°01'06.4"N	66°37'09.4"W	SAMP2511_PR	Puerto_Rico	D_2_1_2_1	1	1	2	1	0	1	0	0	1	0	1	1	1	1	1	1	0	0	0	2	0	1	1	2	2	1	0	0	0	1	1	1	0	0	0	1	1	0	0	2
SAMP2513	Puerto Rico (USA)	North Region	Sector Villalba, Bayamon	2007-01-01	18°21'10.1"N	66°10'16.0"W	SAMP2513_PR	Puerto_Rico	D_2_1_2_1	0	1	0	1	1	1	0	1	1	0	1	0	1	1	1	1	0	0	0	0	1	1	1	1	2	0	0	0	0	0	1	1	0	2	0	1	1	0	0	0
SAMP2517	Puerto Rico (USA)	South Region	Juana Diaz #3	2007-01-12	18°03'30.3"N	66°30'39.4"W	SAMP2517_PR	Puerto_Rico	D_2_1_2_1	1	2	2	2	1	1	1	0	1	0	2	0	1	0	1	0	0	0	0	1	0	1	0	1	1	0	0	0	0	1	0	1	0	2	0	0	1	0	0	1
SAMP2518	Puerto Rico (USA)	n/a	n/a	2004-06-04	n/a	n/a	SAMP2518_PR	Puerto_Rico	D_2_1_2_1	1	1	1	2	0	0	1	0	0	1	0	0	0	1	0	0	1	1	0	0	1	2	1	1	1	0	1	0	0	2	0	1	0	2	0	0	0	0	0	0
SAMP2520	Puerto Rico (USA)	n/a	n/a	2004-06-04	n/a	n/a	SAMP2520_PR	Puerto_Rico	D_2_1_2_1	2	2	2	1	0	1	1	1	0	1	1	0	0	0	0	0	0	1	0	0	2	1	0	1	0	1	1	1	0	1	2	0	0	2	0	0	0	0	0	1
SAMP2524	Puerto Rico (USA)	Center Region	Corozal #1	19/02/2009	18°20'37.4"N	66°19'41.2"W	SAMP2524_PR	Puerto_Rico	D_2_1_2_1	0	1	2	2	0	2	0	0	0	0	1	0	0	2	2	0	0	2	0	1	0	0	1	0	2	0	0	1	0	1	2	2	0	1	0	0	1	1	0	2
SAMP2944	Puerto Rico (USA)	East Region	San Lorenzo	2018-01-05	18°11'25.6"N	65°57'39.1"W	SAMP2944_PR	Puerto_Rico	D_2_1_2_1	0	2	1	2	1	0	0	0	1	0	1	1	0	1	0	1	0	0	0	2	1	2	2	1	2	1	0	1	0	0	0	2	0	1	0	0	0	0	0	0
SAMP2945	Puerto Rico (USA)	North Region	Barrio Cupey	2018-01-05	18°21'06.1"N	66°03'06.4"W	SAMP2945_PR	Puerto_Rico	D_2_1_2_1	0	1	1	0	2	0	0	0	1	0	2	0	0	1	0	0	0	0	1	1	0	1	1	0	2	1	0	1	0	1	2	1	0	0	0	0	1	0	0	1
SAMP2946	Puerto Rico (USA)	North Region	Puerto Nuevo	2018-01-04	18°24'59.5"N	66°04'59.4"W	SAMP2946_PR	Puerto_Rico	D_2_1_2_1	0	0	2	0	1	1	0	0	1	1	2	1	1	0	1	2	0	0	0	0	1	1	2	1	2	1	0	1	0	1	1	1	0	2	1	0	1	1	0	2
SAMP2947	Puerto Rico (USA)	Center Region	Cayey	15/02/2018	18°06'41.9"N	66°10'18.1"W	SAMP2947_PR	Puerto_Rico	D_2_1_2_1	0	0	0	0	2	2	1	0	2	0	0	0	1	0	2	1	1	0	0	2	1	2	1	1	2	0	1	1	0	1	2	1	0	2	0	0	1	1	0	1
SAMP2948	Puerto Rico (USA)	North Region	Cupey	14/06/2018	18°23'28.5"N	66°03'40.3"W	SAMP2948_PR	Puerto_Rico	D_2_1_2_1	0	2	1	0	1	0	0	2	1	0	1	1	0	0	0	1	1	1	0	1	0	2	2	1	1	0	1	1	0	1	0	2	0	1	0	0	0	1	0	1
SAMP2949	Puerto Rico (USA)	Center Region	Jayuya, A-37, Res. Matel #1 Km. 2.2	2018-01-06	18°13'38.1"N	66°35'38.9"W	SAMP2949_PR	Puerto_Rico	D_2_1_2_1	0	2	1	0	1	0	0	1	1	0	1	1	0	0	0	1	1	0	0	0	0	1	1	1	2	0	0	1	0	1	0	1	0	1	0	0	1	1	0	0
SAMP2950	Puerto Rico (USA)	Center Region	Jayuya, A-37, Res. Matel #1 Km. 2.2	2018-01-06	18°13'38.1"N	66°35'38.9"W	SAMP2950_PR	Puerto_Rico	D_2_1_2_1	1	2	0	1	0	2	1	0	1	0	1	0	2	0	1	1	0	1	1	1	1	0	1	2	2	1	0	0	0	1	1	1	0	0	0	0	1	0	0	0
SAMP2951	Puerto Rico (USA)	Center Region	Jayuya, A-37, Res. Matel #1 Km. 2.2	2018-01-06	18°13'38.1"N	66°35'38.9"W	SAMP2951_PR	Puerto_Rico	D_2_1_2_1	1	1	0	0	0	0	0	1	1	0	1	1	0	0	0	0	1	0	0	0	0	1	2	0	2	0	1	1	0	1	1	2	0	0	0	1	0	1	0	1
SAMP2952	Puerto Rico (USA)	Center Region	Jayuya, A-37, Res. Matel #1 Km. 2.2	2018-01-06	18°13'38.1"N	66°35'38.9"W	SAMP2952_PR	Puerto_Rico	D_2_1_2_1	1	1	1	1	0	2	1	0	1	0	1	1	0	0	1	0	0	1	1	0	1	0	0	1	1	0	0	0	0	0	1	2	0	1	0	0	0	0	0	2
SAMP2953	Puerto Rico (USA)	Center Region	Jayuya, A-37, Res. Matel #1 Km. 2.2	2018-01-06	18°13'38.1"N	66°35'38.9"W	SAMP2953_PR	Puerto_Rico	D_2_1_2_1	1	2	1	1	0	2	1	0	1	0	1	0	1	0	1	0	0	1	1	0	0	0	0	0	1	0	0	0	0	0	1	2	0	2	0	0	0	0	0	1
SAMP2954	Puerto Rico (USA)	Center Region	Jayuya, A-37, Res. Matel #1 Km. 2.2	2018-01-06	18°13'38.1"N	66°35'38.9"W	SAMP2954_PR	Puerto_Rico	D_2_1_2_1	0	0	1	1	0	1	0	1	1	1	1	0	0	2	0	0	0	0	0	0	2	1	1	0	2	0	0	0	0	2	0	2	1	1	0	1	0	0	0	1
SAMP2955	Puerto Rico (USA)	Center Region	Jayuya, A-37, Res. Matel #1 Km. 2.2	2018-01-06	18°13'38.1"N	66°35'38.9"W	SAMP2955_PR	Puerto_Rico	D_2_1_2_1	0	1	1	1	1	0	0	0	1	0	1	0	0	0	1	0	0	0	0	0	0	0	1	2	1	1	0	0	0	0	1	2	0	0	0	0	2	2	0	2
SAMP2956	Puerto Rico (USA)	West Region	Bo. Duey Bajo, Km 48.5, San German	2018-03-05	18°07'09.4"N	67°04'53.1"W	SAMP2956_PR	Puerto_Rico	D_2_1_2_1	0	1	2	0	1	0	0	1	1	0	1	0	0	0	0	0	1	0	0	0	1	0	1	2	1	0	0	2	0	0	0	2	0	0	0	1	1	0	0	1
SAMP2957	Puerto Rico (USA)	West Region	Bo. Duey Bajo, Km 48.5, San German	2018-03-05	18°07'09.4"N	67°04'53.1"W	SAMP2957_PR	Puerto_Rico	D_2_1_2_1	1	1	2	0	0	1	0	0	0	0	2	0	0	1	0	0	1	1	1	2	1	0	0	0	1	0	0	0	0	0	0	2	1	1	0	0	0	1	0	1
SAMP2959	Puerto Rico (USA)	West Region	Bo. Duey Bajo, Km 48.5, San German	2018-03-05	18°07'09.4"N	67°04'53.1"W	SAMP2959_PR	Puerto_Rico	D_2_1_2_1	0	1	0	0	1	1	0	0	1	0	1	0	1	0	1	0	1	0	0	0	0	0	2	1	1	1	0	1	0	0	1	2	1	1	0	0	2	0	0	1
SAMP2960	Puerto Rico (USA)	West Region	Bo. Duey Bajo, Km 48.5, San German	2018-03-05	18°07'09.4"N	67°04'53.1"W	SAMP2960_PR	Puerto_Rico	D_2_1_2_1	1	1	1	1	1	1	1	0	1	0	1	0	1	0	0	0	2	0	0	2	0	2	0	1	2	0	0	0	0	1	2	1	0	1	1	0	1	0	0	1
SAMP2961	Puerto Rico (USA)	West Region	Bo. Duey Bajo, Km 48.5, San German	2018-03-05	18°07'09.4"N	67°04'53.1"W	SAMP2961_PR	Puerto_Rico	D_2_1_2_1	0	0	1	2	1	1	0	0	1	0	1	1	0	0	0	1	0	0	0	0	0	1	1	1	2	0	0	0	0	0	1	2	0	0	0	0	1	0	0	1
SAMP3093	Puerto Rico (USA)	Center Region	Corozal	2009	18°19'48.7''N	66°17'46.7''W	SAMP3093_PR	Puerto_Rico	D_2_1_2_1	0	0	1	0	1	0	1	1	1	2	1	0	0	0	1	1	0	0	0	0	1	1	2	1	1	0	0	0	0	1	1	2	0	1	1	0	2	0	0	0
SAMP3194	Puerto Rico (USA)	Center Region	Corozal #1	2022-02-09	18°20'37.40''N	66°19'41.2''W	SAMP3194_PR	Puerto_Rico	D_2_1_2_1	0	1	1	0	1	0	0	0	1	1	1	0	0	1	1	1	0	0	0	1	1	1	0	0	0	0	0	1	2	1	1	2	0	1	0	0	1	1	0	2
SAMP3276	Puerto Rico (USA)	North Region	Rio Piedras	14/06/2018	18°22'42.4"N	66°04'10.0"W	SAMP3276_PR	Puerto_Rico	D_2_1_2_1	0	0	0	1	0	2	0	0	1	1	2	0	0	1	1	2	1	1	0	0	0	2	1	1	2	1	0	0	0	1	2	1	0	1	0	1	0	1	0	1
SAMP3277	Puerto Rico (USA)	South Region	Juana Dias	14/06/2018	18°01'41.2"N	66°31'22.1"W	SAMP3277_PR	Puerto_Rico	D_2_1_2_1	0	0	0	1	1	0	1	0	0	0	1	0	1	0	2	0	2	0	0	0	0	2	1	1	0	1	0	0	2	0	2	0	0	0	0	1	0	0	0	0
SAMP3278	Puerto Rico (USA)	South Region	Santa Isabel, Portal del Valle	18/06/2018	18°00'34.1"N	66°22'57.5"W	SAMP3278_PR	Puerto_Rico	D_2_1_2_1	0	2	2	1	0	1	0	1	0	0	1	0	1	0	2	0	0	0	0	0	0	1	2	2	1	1	1	1	0	0	1	1	0	2	0	0	1	0	0	0
SAMP3279	Puerto Rico (USA)	South Region	Pozo Hondo, Guayama	18/06/2018	18°00'32.5"N	66°22'57.9"W	SAMP3279_PR	Puerto_Rico	D_2_1_2_1	0	2	1	2	0	1	0	1	1	0	2	0	1	0	1	0	0	1	0	1	1	1	2	0	1	1	0	1	0	0	2	1	0	0	0	1	1	0	0	1
SAMP3280	Puerto Rico (USA)	Center Region	Cayey, Comunidad San Tomas	18/06/2018	18°06'25.6"N	66°10'24.8"W	SAMP3280_PR	Puerto_Rico	D_2_1_2_1	0	1	1	1	0	2	0	0	1	0	2	1	0	0	1	1	0	0	0	1	2	2	2	0	2	0	0	1	0	2	0	1	0	2	0	1	1	1	0	1
SAMP3281	Puerto Rico (USA)	Center Region	Reparto Montellano, Cayey	18/06/2018	18°06'38.3"N	66°08'41.8"W	SAMP3281_PR	Puerto_Rico	D_2_1_2_1	0	2	2	2	1	1	0	0	0	1	2	0	0	0	1	0	0	0	1	0	2	1	1	0	1	0	0	0	2	0	0	0	0	2	0	0	1	0	0	1
SAMP3282	Puerto Rico (USA)	Center Region	Expreso Luis A. Ferre, Cayey	18/06/2018	18°08'19.7"N	66°06'48.0"W	SAMP3282_PR	Puerto_Rico	D_2_1_2_1	0	1	1	0	0	2	0	0	0	0	2	1	0	0	2	2	0	0	1	1	1	1	2	1	0	1	0	1	0	2	1	2	0	1	0	0	2	1	0	1
SAMP3283	Puerto Rico (USA)	East Region	Gurabo, Universidad del Turabo	18/06/2018	18°14'36.6"N	66°00'27.2"W	SAMP3283_PR	Puerto_Rico	D_2_1_2_1	0	1	0	1	0	1	0	0	0	0	1	1	0	0	2	0	0	1	0	2	0	0	1	1	1	0	0	1	0	2	0	2	0	0	0	0	1	0	0	1
SAMP3284	Puerto Rico (USA)	North Region	San Juan, Av. Paraná	18/06/2018	18°23'00.6"N	66°03'36.3"W	SAMP3284_PR	Puerto_Rico	D_2_1_2_1	1	2	0	0	1	2	0	0	0	0	1	0	0	0	2	0	0	1	0	2	2	1	1	0	2	0	0	2	0	1	2	1	1	1	0	1	0	1	0	1
SAMP3286	Puerto Rico (USA)	West Region	Aguadilla	15/06/2018	18°28'53''N	67°8'56''W	SAMP3286_PR	Puerto_Rico	D_2_1_2_1	1	1	0	0	0	1	0	0	0	0	1	0	0	1	1	2	1	0	0	1	0	0	1	1	2	0	0	1	0	1	1	2	0	1	1	0	0	0	0	1
SAMP3287	Puerto Rico (USA)	West Region	Aguadilla	15/06/2018	18°26'35''N	67°8'30''W	SAMP3287_PR	Puerto_Rico	D_2_1_2_1	0	0	1	0	1	1	0	0	0	0	1	0	0	1	1	1	1	1	0	0	1	1	2	0	2	1	0	0	0	1	1	0	0	2	0	0	1	0	0	1
SAMP3288	Puerto Rico (USA)	West Region	Aguadilla Carrettera 107, Km 1.4	15/06/2018	18°27'15''N	67°9'14''W	SAMP3288_PR	Puerto_Rico	D_2_1_2_1	0	1	2	1	0	1	0	0	1	0	1	0	0	0	0	0	0	0	2	1	0	1	1	2	1	1	1	0	0	2	1	1	0	0	0	0	1	1	0	0
SAMP3289	Puerto Rico (USA)	West Region	Aguadilla	15/06/2018	18°28'12''N	67°7'24''W	SAMP3289_PR	Puerto_Rico	D_2_1_2_1	1	1	1	1	1	1	0	0	0	1	2	0	1	2	1	1	0	2	0	2	1	1	1	0	2	0	0	0	0	0	2	2	0	1	0	0	1	0	0	2
SAMP3290	Puerto Rico (USA)	West Region	Mayaguez, 261-279 Calle San Ignacio	15/06/2018	18°11'57''N	67°7'55''W	SAMP3290_PR	Puerto_Rico	D_2_1_2_1	1	0	1	1	2	1	0	0	1	1	2	0	0	1	1	0	0	1	1	0	0	1	1	1	2	1	0	1	0	2	2	1	0	1	0	0	0	0	0	0
SAMP3291	Puerto Rico (USA)	West Region	Mayaguez, Carr. 105	15/06/2018	18°11'56''N	67°5'60''W	SAMP3291_PR	Puerto_Rico	D_2_1_2_1	0	1	0	2	1	1	0	0	2	2	1	0	0	0	1	0	0	1	0	2	1	1	2	1	1	1	0	1	0	1	0	2	1	2	1	0	1	0	0	0
SAMP3292	Puerto Rico (USA)	West Region	Mayaguez, Carr. 105	15/06/2018	18°11'13''N	67°4'45''W	SAMP3292_PR	Puerto_Rico	D_2_1_2_1	0	0	1	2	2	1	1	0	1	0	2	0	0	0	0	1	0	0	0	1	2	1	2	2	2	1	0	0	0	1	1	2	0	0	0	1	0	1	0	0
SAMP3293	Puerto Rico (USA)	West Region	Aguadilla	15/06/2018	18°25'52''N	67°9'19''W	SAMP3293_PR	Puerto_Rico	D_2_1_2_1	0	1	1	1	1	2	0	0	0	0	1	0	1	0	0	0	0	0	1	0	1	1	2	2	1	0	0	0	0	0	2	2	0	1	1	0	1	0	0	1
SAMP3294	Puerto Rico (USA)	West Region	Mayaguez, Carr. 105	16/06/2018	18°11'13''N	67°3'22''W	SAMP3294_PR	Puerto_Rico	D_2_1_2_1	0	0	1	0	0	0	0	0	0	0	2	0	0	0	0	0	0	0	0	0	1	1	2	1	1	2	0	1	0	2	2	2	0	1	0	0	2	2	0	0
SAMP3295	Puerto Rico (USA)	West Region	Mayaguez, Carr. 105	16/06/2018	18°10'55''N	67°2'29''W	SAMP3295_PR	Puerto_Rico	D_2_1_2_1	0	1	1	2	1	0	1	0	1	0	1	0	0	0	1	2	0	0	0	1	0	0	1	0	2	1	0	2	0	1	2	2	0	0	0	0	0	1	0	1
SAMP3296	Puerto Rico (USA)	West Region	Mayaguez, Carr. 357	16/06/2018	18°11'21.0"N	67°01'07.0"W	SAMP3296_PR	Puerto_Rico	D_2_1_2_1	0	0	2	2	1	0	0	0	0	0	1	2	1	1	0	2	0	1	0	2	1	1	1	1	2	0	2	0	0	1	1	2	1	1	0	0	1	1	0	0
SAMP3297	Puerto Rico (USA)	West Region	Moca, Carr. 357	16/06/2018	18°11'18''N	66°59'53''W	SAMP3297_PR	Puerto_Rico	D_2_1_2_1	1	1	1	0	0	0	1	0	1	0	1	0	1	0	1	0	1	0	0	1	0	1	2	1	1	0	0	0	0	1	2	1	0	1	1	2	0	1	0	0
SAMP3298	Puerto Rico (USA)	West Region	Moca, Carr. 105	16/06/2018	18°10'52''N	66°59'10''W	SAMP3298_PR	Puerto_Rico	D_2_1_2_1	0	1	0	2	1	2	1	0	0	0	2	1	0	0	0	0	1	1	0	0	0	0	1	1	2	1	0	0	0	2	2	2	0	0	0	0	0	1	0	0
SAMP3299	Puerto Rico (USA)	West Region	Moca, Carr. 120	16/06/2018	18°9'46''N	66°59'41''W	SAMP3299_PR	Puerto_Rico	D_2_1_2_1	0	2	1	1	2	1	1	0	0	0	1	0	1	0	0	0	0	0	0	0	0	2	2	0	2	0	0	2	0	1	1	2	0	0	1	0	1	0	0	2
SAMP3301	Puerto Rico (USA)	West Region	Sabana Grande, Carr. Pr-120	16/06/2018	18°8'42''N	66°57'39''W	SAMP3301_PR	Puerto_Rico	D_2_1_2_1	1	2	1	2	1	0	1	1	2	1	2	1	0	1	2	1	0	0	1	0	0	1	1	1	2	1	0	0	0	1	1	2	0	1	1	1	1	1	0	1
SAMP3302	Puerto Rico (USA)	West Region	Sabana Grande, Carr. Pr-120	16/06/2018	18°7'40''N	66°57'9''W	SAMP3302_PR	Puerto_Rico	D_2_1_2_1	0	1	1	2	1	0	0	0	0	0	1	1	0	0	1	0	0	1	0	0	0	1	1	0	1	0	0	0	2	1	0	0	1	2	0	0	0	0	0	2
SAMP3303	Puerto Rico (USA)	West Region	Sabana Grande, Carr. Pr-120	16/06/2018	18°6'46''N	66°57'12''W	SAMP3303_PR	Puerto_Rico	D_2_1_2_1	1	1	2	1	0	1	1	0	2	0	1	0	0	0	1	2	1	0	1	0	0	1	2	0	1	0	0	0	0	1	1	1	0	1	1	0	1	1	1	0
SAMP3304	Puerto Rico (USA)	West Region	Sabana Grande, Carr. Pr-120	16/06/2018	18°5'12''N	66°57'50''W	SAMP3304_PR	Puerto_Rico	D_2_1_2_1	0	2	1	1	0	0	0	0	1	0	2	0	2	0	1	0	0	0	0	2	0	0	2	0	0	0	0	0	0	1	1	1	1	1	0	0	1	1	0	1
SAMP3305	Puerto Rico (USA)	West Region	Sabana Grande, Caminos Dos Pueblo	16/06/2018	18°04'55.0"N	66°58'55.7"W	SAMP3305_PR	Puerto_Rico	D_2_1_2_1	0	2	0	1	1	1	0	0	2	0	2	0	0	0	2	0	0	1	0	1	1	0	1	0	0	0	0	0	0	2	1	2	1	1	0	0	1	0	0	2
SAMP3306	Puerto Rico (USA)	West Region	Cabo Rojo, Boulevard Guanajibo	16/06/2018	18°10'3''N	67°10'50''W	SAMP3306_PR	Puerto_Rico	D_2_1_2_1	1	1	2	2	0	1	0	1	1	0	1	0	1	0	1	0	0	0	0	0	0	2	0	0	2	0	0	1	0	0	1	2	0	1	1	0	0	1	0	2
SAMP3307	Puerto Rico (USA)	West Region	Cabo Rojo, Calle Cadiz	16/06/2018	18°8'31''N	67°10'38''W	SAMP3307_PR	Puerto_Rico	D_2_1_2_1	1	2	1	2	0	1	1	1	0	0	1	0	1	1	1	0	1	1	0	0	0	1	1	0	1	1	0	0	0	1	1	2	0	0	0	0	0	1	0	0
SAMP3308	Puerto Rico (USA)	West Region	Cabo Rojo, Carr. 102	16/06/2018	18°07'14.0"N	67°11'02.0"W	SAMP3308_PR	Puerto_Rico	D_2_1_2_1	1	2	1	2	2	1	1	0	2	2	2	0	0	0	0	0	1	1	0	1	1	1	1	2	2	1	0	1	0	1	0	1	0	0	0	1	1	1	0	2
SAMP3309	Puerto Rico (USA)	West Region	Aguadilla, Carr. 4443	17/06/2018	18°24'6''N	67°8'42''W	SAMP3309_PR	Puerto_Rico	D_2_1_2_1	0	0	1	1	0	0	0	0	1	0	1	1	0	1	1	1	0	0	0	2	0	1	1	2	2	1	0	1	0	2	1	1	0	1	0	0	1	1	0	1
SAMP3310	Puerto Rico (USA)	West Region	Moca, Carr. 111	17/06/2018	18°23'49''N	67°6'55''W	SAMP3310_PR	Puerto_Rico	D_2_1_2_1	1	1	1	2	2	0	0	2	0	0	1	0	1	0	0	0	0	0	0	2	1	1	1	1	2	0	0	1	0	1	1	2	1	2	0	0	0	2	0	2
SAMP3311	Puerto Rico (USA)	West Region	Moca, Carr. 111	17/06/2018	18°22'58''N	67°5'36''W	SAMP3311_PR	Puerto_Rico	D_2_1_2_1	0	1	1	0	1	2	2	0	1	0	2	0	0	1	0	1	1	0	0	0	0	1	2	1	1	0	0	0	0	1	2	2	0	1	0	0	0	1	0	1
SAMP3312	Puerto Rico (USA)	West Region	Moca, Carr. 111	17/06/2018	18°22'17''N	67°4'10''W	SAMP3312_PR	Puerto_Rico	D_2_1_2_1	0	2	1	1	1	1	0	0	1	0	1	0	2	0	1	1	0	1	0	2	1	2	1	1	1	0	0	0	0	1	1	2	0	0	0	0	0	0	0	2
SAMP3313	Puerto Rico (USA)	West Region	Moca, Carr. 111	17/06/2018	18°21'36''N	67°2'37''W	SAMP3313_PR	Puerto_Rico	D_2_1_2_1	2	1	1	2	0	1	0	0	1	0	2	0	0	0	2	1	0	1	0	1	0	1	2	0	2	2	0	0	0	2	2	2	0	1	0	0	1	0	0	0
SAMP3314	Puerto Rico (USA)	West Region	San Sebastian, Carr. 111	17/06/2018	18°21'9''N	67°1'5''W	SAMP3314_PR	Puerto_Rico	D_2_1_2_1	0	1	2	2	1	0	1	1	1	0	2	1	0	0	1	1	0	0	0	0	1	1	1	0	1	0	0	0	1	0	2	1	0	1	0	1	1	0	0	0
SAMP3315	Puerto Rico (USA)	West Region	San Sebastian, Carr. 111	17/06/2018	18°20'30''N	66°59'24''W	SAMP3315_PR	Puerto_Rico	D_2_1_2_1	0	2	2	2	1	0	1	0	1	2	2	1	0	0	1	1	0	0	0	1	0	1	1	1	0	1	0	0	2	0	2	1	0	0	0	1	0	0	0	0
SAMP3316	Puerto Rico (USA)	West Region	San Sebastian, Av. Emerito Estrada Rivera	17/06/2018	18°20'16''N	66°57'48''W	SAMP3316_PR	Puerto_Rico	D_2_1_2_1	1	2	2	2	1	1	0	0	2	2	1	0	0	0	0	0	0	0	1	0	1	0	1	0	1	0	0	0	2	0	0	2	0	1	0	0	0	2	0	2
SAMP3317	Puerto Rico (USA)	West Region	San Sebastian, Av. Emerito Estrada Rivera	17/06/2018	18°19'23''N	66°56'32''W	SAMP3317_PR	Puerto_Rico	D_2_1_2_1	2	0	1	0	2	0	0	0	1	1	2	0	0	0	2	1	0	0	1	1	1	1	2	1	1	0	0	0	0	1	1	2	1	2	0	0	2	1	0	1
SAMP3318	Puerto Rico (USA)	West Region	San Sebastian	17/06/2018	18°18'38''N	66°55'4''W	SAMP3318_PR	Puerto_Rico	D_2_1_2_1	0	1	1	1	0	0	0	1	2	0	1	0	0	1	1	1	0	0	0	1	1	2	2	2	2	0	0	0	0	2	1	1	0	2	0	1	0	0	0	2
SAMP3319	Puerto Rico (USA)	Center Region	Lares, Av. Los Patriotas	17/06/2018	18°17'57''N	66°53'53''W	SAMP3319_PR	Puerto_Rico	D_2_1_2_1	0	2	0	1	1	1	0	0	1	0	1	1	0	0	0	0	0	0	0	2	2	2	0	0	2	1	0	0	0	2	2	1	0	1	0	0	1	0	0	1
SAMP3320	Puerto Rico (USA)	Center Region	Lares, Carr. 129	17/06/2018	18°17'56''N	66°52'15''W	SAMP3320_PR	Puerto_Rico	D_2_1_2_1	1	2	0	2	1	1	0	0	2	0	1	0	0	0	1	0	0	0	0	1	1	0	0	0	0	1	0	1	0	1	1	1	0	2	0	0	0	1	0	0
SAMP3321	Puerto Rico (USA)	Center Region	Lares, Carr. 129	17/06/2018	18°19'25''N	66°52'4''W	SAMP3321_PR	Puerto_Rico	D_2_1_2_1	1	1	2	1	0	2	1	0	0	0	1	0	0	1	1	0	0	1	0	1	2	1	1	2	1	0	0	0	0	0	0	1	0	0	1	0	1	0	0	1
SAMP3322	Puerto Rico (USA)	Center Region	Lares, Carr. 129	17/06/2018	18°20'10''N	66°50'33''W	SAMP3322_PR	Puerto_Rico	D_2_1_2_1	1	2	1	1	0	0	0	0	2	0	1	0	0	0	2	0	0	0	0	0	0	1	2	1	2	0	1	0	0	1	0	2	0	0	0	0	0	1	0	1
SAMP3323	Puerto Rico (USA)	North Region	Camuy, Carr. 129	17/06/2018	18°21'2''N	66°49'14''W	SAMP3323_PR	Puerto_Rico	D_2_1_2_1	0	2	2	2	0	2	2	1	2	0	1	0	0	1	0	1	0	0	0	1	2	1	1	2	2	0	0	1	0	2	2	2	0	1	0	0	1	1	0	2
SAMP3324	Puerto Rico (USA)	North Region	Hatillo, Carr. 129	17/06/2018	18°22'2''N	66°48'11''W	SAMP3324_PR	Puerto_Rico	D_2_1_2_1	1	1	2	0	1	1	0	1	2	2	2	0	0	0	0	1	0	0	1	2	2	0	2	0	2	1	0	0	0	0	2	2	0	0	2	0	1	0	0	1
SAMP3325	Puerto Rico (USA)	North Region	Hatillo, Carr. 129	17/06/2018	18°23'34''N	66°47'27''W	SAMP3325_PR	Puerto_Rico	D_2_1_2_1	0	2	1	1	0	1	0	1	1	0	1	0	1	0	1	1	0	0	0	2	0	2	2	0	2	1	0	0	0	0	1	2	0	1	0	0	0	1	0	1
SAMP3326	Puerto Rico (USA)	North Region	Hatillo, Carr. 129	17/06/2018	18°24'52''N	66°46'17''W	SAMP3326_PR	Puerto_Rico	D_2_1_2_1	0	1	2	2	2	1	0	0	1	1	1	1	0	1	1	0	0	0	2	1	1	0	2	0	2	0	0	1	0	0	2	1	0	0	1	1	0	0	0	1
SAMP3327	Puerto Rico (USA)	North Region	Arecibo, Carr. 129	17/06/2018	18°26'34''N	66°45'22''W	SAMP3327_PR	Puerto_Rico	D_2_1_2_1	0	1	1	2	1	1	0	0	2	0	1	0	2	1	1	0	0	1	0	1	1	0	2	1	1	0	1	0	0	2	1	2	0	1	0	1	0	0	0	0
SAMP3328	Puerto Rico (USA)	West Region	Mayaguez, College Gardens	18/06/2018	18°13'25''N	67°8'11''W	SAMP3328_PR	Puerto_Rico	D_2_1_2_1	1	2	2	1	2	1	2	1	0	0	1	1	0	0	1	1	0	1	0	1	0	2	2	0	1	2	0	1	0	1	2	1	0	1	0	0	1	0	0	1
SAMP3329	Puerto Rico (USA)	West Region	Mayaguez, Home Depot	18/06/2018	18°14'28''N	67°9'51''W	SAMP3329_PR	Puerto_Rico	D_2_1_2_1	1	2	1	0	2	2	0	0	1	0	2	0	1	1	1	0	0	0	1	2	1	0	1	2	2	0	0	2	0	1	1	1	0	1	0	0	1	1	0	2
SAMP3330	Puerto Rico (USA)	West Region	Mayaguez, Calle Dávilas	18/06/2018	18°12'58''N	67°8'55''W	SAMP3330_PR	Puerto_Rico	D_2_1_2_1	0	2	0	2	0	1	0	1	2	0	1	0	1	1	1	1	0	0	0	1	0	2	0	1	2	0	0	0	0	2	1	2	0	0	0	0	0	0	0	1
SAMP3331	Puerto Rico (USA)	West Region	Mayaguez, Carr. 351	18/06/2018	18°12'45''N	67°7'2''W	SAMP3331_PR	Puerto_Rico	D_2_1_2_1	0	1	0	1	2	1	0	0	0	2	1	0	1	0	0	1	1	0	0	0	1	1	1	0	1	0	0	0	0	0	1	2	0	0	1	0	1	0	0	2
SAMP3332	Puerto Rico (USA)	West Region	Mayaguez, Carr. 342	18/06/2018	18°14'20''N	67°7'59''W	SAMP3332_PR	Puerto_Rico	D_2_1_2_1	1	2	1	0	0	1	1	2	1	1	1	1	0	0	0	1	0	0	2	1	0	1	1	1	1	0	0	1	0	0	1	1	0	0	0	0	0	1	0	0
SAMP3333	Puerto Rico (USA)	West Region	Mayaguez, Calle Los Robles	18/06/2018	18°15'59''N	67°9'58''W	SAMP3333_PR	Puerto_Rico	D_2_1_2_1	1	1	1	1	2	0	1	0	0	2	1	0	0	0	1	1	1	0	0	0	1	0	2	2	1	0	0	0	0	2	1	1	0	1	0	0	1	0	0	1
SAMP3334	Puerto Rico (USA)	West Region	San German, Carr. 3362	18/06/2018	18°4'56''N	67°0'28''W	SAMP3334_PR	Puerto_Rico	D_2_1_2_1	1	2	2	2	1	1	1	0	0	0	1	0	0	0	0	1	0	0	0	1	1	0	0	1	2	1	0	0	0	1	1	2	0	0	1	0	1	0	0	2
SAMP3399	Puerto Rico (USA)	South Region	Ponce, Carr. 123, Km 17.3, Corral Viejo, Hacienda Buena Vista	22/06/2018	18°05'04.8"N	66°39'16.3"W	SAMP3399_PR	Puerto_Rico	D_2_1_2_1	0	2	2	0	1	2	0	0	0	1	2	0	0	1	1	1	1	0	0	1	0	1	1	0	2	0	0	0	0	1	0	0	0	0	0	0	1	0	0	0
SAMP3452	Puerto Rico (USA)	North Region	Quebradillas-Carr. PR-2	21/06/2018	18°29'17''N	66°56'42''W	SAMP3452_PR	Puerto_Rico	D_2_1_2_1	0	0	2	2	1	0	0	1	2	0	2	0	1	0	0	0	0	1	0	1	0	1	2	2	1	0	1	1	0	2	1	2	0	1	0	0	1	0	0	1
SAMP3453	Puerto Rico (USA)	North Region	Quebradillas-Carr. PR-3	21/06/2018	18°27'31''N	66°54'20''W	SAMP3453_PR	Puerto_Rico	D_2_1_2_1	0	2	1	1	1	2	2	0	2	1	2	1	0	1	0	0	0	0	0	2	0	1	1	0	2	0	0	0	0	1	2	2	0	1	0	0	1	1	0	0
SAMP3454	Puerto Rico (USA)	North Region	Camuy-Carr. PR-2	21/06/2018	18°28'11''N	66°52'45''W	SAMP3454_PR	Puerto_Rico	D_2_1_2_1	1	1	1	2	1	1	0	2	0	0	1	0	0	2	1	0	0	0	0	0	0	1	0	0	2	0	0	0	0	2	0	2	0	0	0	0	0	0	1	2
SAMP3455	Puerto Rico (USA)	North Region	Carr. PR-2	21/06/2018	18°28'25''N	66°51'10''W	SAMP3455_PR	Puerto_Rico	D_2_1_2_1	0	2	1	1	1	1	0	0	2	1	2	0	0	0	1	0	0	0	0	1	1	2	0	0	2	0	0	0	0	1	1	1	0	2	0	0	1	0	0	1
SAMP3456	Puerto Rico (USA)	West Region	Calle Turgueasa	22/06/2018	18°11'4''N	67°9'19''W	SAMP3456_PR	Puerto_Rico	D_2_1_2_1	2	2	1	2	1	1	0	1	1	1	2	0	1	1	1	0	0	1	0	0	1	1	2	2	0	1	0	1	0	2	2	1	0	0	0	0	0	0	0	1
SAMP3457	Puerto Rico (USA)	West Region	Carr. PR-328	22/06/2018	18°2'38''N	66°57'58''W	SAMP3457_PR	Puerto_Rico	D_2_1_2_1	1	1	1	1	1	1	0	2	0	0	2	0	0	1	1	1	0	0	0	0	1	0	0	1	1	0	0	0	0	0	0	1	0	1	1	1	1	0	0	1
SAMP3458	Puerto Rico (USA)	North Region	Carolina, Carr. 887, Km 7	25/05/2018	18°23'41.3"N	65°49'22.4"W	SAMP3458_PR	Puerto_Rico	D_2_1_2_1	0	1	1	1	2	1	1	1	2	0	2	0	0	1	2	1	1	1	1	1	0	1	2	0	2	0	0	0	0	0	1	1	1	2	0	0	1	0	0	1
SAMP3459	Puerto Rico (USA)	North Region	Carolina, Carr. 3, Km 10	25/05/2018	18°22'57.4"N	65°57'59.9"W	SAMP3459_PR	Puerto_Rico	D_2_1_2_1	0	2	1	2	2	1	0	0	0	1	1	0	0	1	1	0	0	0	0	0	1	1	0	1	0	1	0	0	1	2	2	2	0	1	0	1	2	0	0	0
SAMP3460	Puerto Rico (USA)	North Region	Carolina, Carr. 857, Km 0.5	25/05/2018	18°22'22.0"N	65°55'52.5"W	SAMP3460_PR	Puerto_Rico	D_2_1_2_1	0	1	2	1	1	2	0	0	1	1	2	0	0	0	0	0	1	1	0	2	1	1	2	1	2	0	1	1	0	2	1	2	0	1	0	0	1	0	0	0
SAMP3462	Puerto Rico (USA)	East Region	Canovanas, Carr. 185, Km 0.9	25/06/2018	18°22'11.0"N	65°54'02.2"W	SAMP3462_PR	Puerto_Rico	D_2_1_2_1	2	1	2	2	0	1	0	1	0	1	1	0	0	1	0	0	0	1	0	0	0	0	1	1	2	0	0	0	0	1	1	1	0	0	0	1	1	1	0	0
SAMP3463	Puerto Rico (USA)	East Region	Rio Grande, Av. Delio Rojo	25/06/2018	18°22'35.8"N	65°52'03.1"W	SAMP3463_PR	Puerto_Rico	D_2_1_2_1	1	1	1	0	0	0	0	0	1	0	0	0	0	0	2	0	1	0	0	1	0	0	2	2	1	1	0	0	0	1	2	1	0	1	0	0	1	0	0	1
SAMP3464	Puerto Rico (USA)	North Region	Bayamon, Carr. 831, Km 86	22/06/2018	18°20'36.9"N	66°09'39.7"W	SAMP3464_PR	Puerto_Rico	D_2_1_2_1	1	1	1	2	1	0	0	0	1	0	1	0	0	0	1	1	0	0	0	1	1	1	2	1	2	0	0	0	0	1	0	2	0	2	0	1	0	0	0	1
SAMP3483a	USA	Florida, Seminole County	Oviedo #2	25/06/2018	27°38'38.3"N	80°23'44.4"W	SAMP3483a_US	Puerto_Rico	D_2_1_2_1	0	1	0	1	0	0	1	0	0	0	0	0	1	0	0	0	1	0	0	2	0	1	2	0	2	1	1	0	1	1	1	2	0	0	1	0	1	0	0	0
SAMP324	Italy	Sicilia	Catania	18/05/2017	37°41'32.5"N	15°05'06.7"E	SAMP324_IT	scutellata	B_1_1	0	0	0	0	0	0	0	0	0	0	2	0	0	0	0	0	0	0	0	0	0	0	0	0	1	0	0	0	0	0	0	0	0	0	0	0	0	0	0	0
SAMP331	Italy	Sicilia	Catania, Acireale	2018-11-04	37°35'49.3"N	15°10'13.4"E	SAMP331_IT	scutellata	B_1_1	0	0	0	0	0	0	0	0	0	0	1	0	0	0	0	0	0	0	0	0	0	0	0	0	0	0	0	0	0	0	0	0	0	1	0	0	0	0	0	0
SAMP332	Italy	Sicilia	Catania, Acireale	15/04/2018	37°37'05.6"N	15°08'20.9"E	SAMP332_IT	scutellata	B_1_1	0	0	1	0	0	1	0	0	0	0	2	0	0	0	0	0	0	0	0	0	0	0	0	0	1	0	0	0	0	0	1	1	0	1	0	0	0	0	0	0
SAMP385	Italy	Sardegna	Borore, Nuoro	18/04/2017	40°13'16''	8°47'28''	SAMP385_IT	scutellata	B_1_1	0	0	0	0	0	0	0	0	0	1	2	0	0	0	0	1	0	0	0	0	0	1	0	0	0	0	0	0	0	0	1	2	0	1	0	0	0	0	0	0
SAMP388	Italy	South Sardegna	San Nicolo Gerrei	18/04/2017	39°29'34''	9°18'45''	SAMP388_IT	scutellata	B_1_1	0	0	0	0	0	0	0	0	0	0	2	0	0	0	0	1	0	0	0	1	0	2	0	0	1	0	0	0	0	0	1	2	0	1	0	0	0	0	0	0
SAMP1	Kenya	Vihiga County	Makuchi	18/07/2017	0°09'09.22''N	34°51'20.48''E	SAMP1_KE	scutellata	B_1_1	0	0	1	0	0	0	0	0	0	1	2	0	0	0	0	0	0	0	0	0	0	0	0	0	2	0	0	0	1	0	0	0	0	1	0	0	0	0	0	0
SAMP11	Kenya	Vihiga County	Isiekuti	18/07/2017	0°15'11.0"N	34°50'24.9"E	SAMP11_KE	scutellata	B_1_1	0	0	1	0	0	0	0	0	0	1	2	1	0	0	0	2	0	0	0	0	0	1	1	0	2	0	0	0	0	0	1	1	1	1	0	0	0	0	0	0
SAMP12	Kenya	Vihiga County	Isiekuti	18/07/2017	0°15'11.0"N	34°50'24.9"E	SAMP12_KE	scutellata	B_1_1	0	0	1	0	0	0	0	0	0	0	2	2	0	0	0	0	0	0	0	0	0	2	0	0	2	0	0	0	0	0	0	1	0	2	0	0	0	0	0	1
SAMP13	Kenya	Kakamega County	Furaha	18/07/2017	0°17'40.99''N	34°30'55.01''E	SAMP13_KE	scutellata	B_1_1	0	0	1	0	0	0	0	0	0	0	0	1	0	0	0	0	0	0	0	0	0	0	1	0	1	0	0	0	0	0	1	1	0	1	0	0	0	0	0	0
SAMP14	Kenya	Kakamega County	Furaha	18/07/2017	0°17'40.99"N	34°30'55.01"E	SAMP14_KE	scutellata	B_1_1	0	0	0	0	0	0	0	0	0	0	0	1	0	0	0	1	0	0	0	0	0	1	1	0	2	0	0	0	0	0	1	0	0	0	0	0	0	0	0	0
SAMP15	Kenya	Nandi County	Kiborokok	18/07/2017	0°15'27.88"N	34°45'03.98"E	SAMP15_KE	scutellata	B_1_1	0	0	1	0	0	0	0	0	0	0	1	1	0	0	0	2	0	0	0	0	0	0	1	0	1	0	0	0	0	0	0	0	0	0	0	0	0	0	0	0
SAMP16	Kenya	Nandi County	Kiborokok	18/07/2017	0°15'27.88"N	34°45'03.98"E	SAMP16_KE	scutellata	B_1_1	0	0	1	0	0	1	0	0	0	0	2	0	0	0	0	2	0	0	0	1	0	0	2	0	1	0	0	0	0	0	1	0	0	0	0	0	0	0	0	0
SAMP17	Kenya	Kakamega County	Shirobani	18/07/2017	0°15'42.98"N	34°55'40.31"E	SAMP17_KE	scutellata	B_1_1	0	0	0	0	0	0	0	0	0	0	2	0	0	0	0	0	0	0	0	0	0	1	1	0	0	0	0	0	0	0	0	1	0	0	0	0	0	0	0	1
SAMP18	Kenya	Kakamega County	Shirobani	18/07/2017	0°15'42.98"N	34°55'40.31"E	SAMP18_KE	scutellata	B_1_1	0	0	0	0	0	0	0	0	0	0	2	0	0	0	0	0	0	0	0	0	0	1	2	0	0	0	0	0	0	0	0	1	0	1	0	1	0	0	0	0
SAMP19	Kenya	Kakamega County	Akaranga	18/07/2017	0°17'22.64" N	34°29'41.72" E	SAMP19_KE	scutellata	B_1_1	0	0	0	0	0	0	0	0	0	1	2	0	0	0	0	0	0	0	0	0	0	0	1	0	1	0	0	0	0	0	0	0	0	1	0	1	0	0	0	0
SAMP2	Kenya	Vihiga County	Makuchi	18/07/2017	0°09'09.22''N	34°51'20.48''E	SAMP2_KE	scutellata	B_1_1	0	0	2	0	0	0	0	0	0	0	2	0	0	0	0	0	0	0	0	0	0	0	1	0	1	0	0	0	0	1	0	1	0	0	0	0	0	0	0	0
SAMP20	Kenya	Kakamega County	Akaranga	18/07/2017	0°17'22.64"N	34°29'41.72"E	SAMP20_KE	scutellata	B_1_1	0	0	1	0	0	0	0	0	0	0	2	0	0	0	0	0	0	0	0	0	0	0	1	0	0	0	0	0	0	0	0	1	0	0	0	1	0	0	0	0
SAMP21	Kenya	Kakamega County	Akaranga	18/07/2017	0°17'22.64''N	34°29'41.72''E	SAMP21_KE	scutellata	B_1_1	0	0	0	0	0	0	0	0	0	0	2	1	0	0	0	0	0	0	0	0	0	0	0	0	2	0	0	0	0	0	1	1	0	1	0	0	0	0	0	0
SAMP22	Kenya	Kakamega County	Akaranga	18/07/2017	0°17'22.64"N	34°29'41.72"E	SAMP22_KE	scutellata	B_1_1	0	0	0	0	0	0	0	0	0	0	2	1	0	0	0	1	0	0	0	0	0	0	0	0	0	0	0	0	0	0	1	0	0	1	0	1	0	0	0	0
SAMP23	Kenya	Kakamega County	Kalende	18/07/2017	0°16'02.36''N	34°27'44.44''E	SAMP23_KE	scutellata	B_1_1	0	1	0	0	0	0	0	0	0	0	2	1	0	0	0	0	0	0	0	0	0	0	2	0	1	0	0	0	0	0	1	0	0	0	0	1	0	0	0	0
SAMP24	Kenya	Kakamega County	Kalende	18/07/2017	0°16'02.36" N	34°27'44.44" E	SAMP24_KE	scutellata	B_1_1	0	0	0	0	0	0	0	0	0	0	2	0	0	0	0	1	0	0	0	0	0	1	2	0	0	0	0	0	0	0	1	0	0	0	0	0	0	0	0	0
SAMP25	Kenya	Kakamega County	Kalende	18/07/2017	0°16'02.36"N	34°27'44.44"E	SAMP25_KE	scutellata	B_1_1	0	0	0	0	0	1	0	0	0	1	2	0	0	0	0	0	0	0	0	0	0	0	2	0	2	0	0	0	0	1	0	0	0	1	0	0	0	0	0	0
SAMP26	Kenya	Kakamega County	Kalende	18/07/2017	0°16'02.36"N	34°27'44.44"E	SAMP26_KE	scutellata	B_1_1	0	0	1	0	0	0	0	0	0	0	2	0	0	0	0	1	0	0	0	0	0	0	1	0	1	0	0	0	0	0	0	1	0	1	0	0	0	0	0	0
SAMP27	Kenya	Kilifi County	Mtwapa	18/07/2017	3°56'06.7"S	39°44'55.3"E	SAMP27_KE	scutellata	B_1_1	0	0	1	0	0	0	0	0	0	0	2	1	0	0	0	1	0	0	0	0	0	0	0	0	0	0	0	0	0	0	0	0	0	0	0	0	0	0	0	0
SAMP28	Kenya	Kilifi County	Mtwapa	18/07/2017	3°56'06.7"S	39°44'55.3"E	SAMP28_KE	scutellata	B_1_1	0	0	0	0	0	0	0	0	0	0	2	1	0	0	0	1	0	1	0	0	0	0	1	0	1	0	0	0	0	0	0	1	0	0	0	0	0	0	0	0
SAMP3	Kenya	Kakamega County	Shirobani	18/07/2017	0°15'42.98''N	34°55'40.31''E	SAMP3_KE	scutellata	B_1_1	0	0	0	0	0	0	0	0	0	1	2	1	0	0	0	1	0	0	0	0	0	0	2	0	0	0	0	0	0	0	0	1	0	0	0	0	0	0	0	0
SAMP31	Kenya	Taita Taveta county	Taita FTC	18/07/2017	3°15'39.40''N	38°12'20.73''E	SAMP31_KE	scutellata	B_1_1	0	0	1	0	0	0	0	0	0	0	2	1	0	0	0	1	0	0	0	0	0	1	2	0	1	0	0	0	0	0	1	1	0	1	0	0	0	0	0	0
SAMP33	Kenya	Kilifi County	Chambuko	18/07/2017	3°14'04.14''N	39°33'44.92''E	SAMP33_KE	scutellata	B_1_1	0	0	0	0	0	0	0	0	0	1	2	0	0	0	0	0	0	0	0	0	0	0	0	0	1	0	0	0	2	0	1	1	0	1	0	2	0	0	0	0
SAMP34	Kenya	Kilifi county	Chambuko/Matsangoni	18/07/2017	3°23'23.0"S	39°55'36.5"E	SAMP34_KE	scutellata	B_1_1	0	0	1	0	0	0	0	0	0	1	2	1	0	0	0	0	0	0	0	0	0	1	0	0	0	0	0	0	0	0	0	2	0	1	0	1	0	0	0	0
SAMP35	Kenya	Kilifi county	Chambuko/Matsangoni	18/07/2017	3°23'23.0"S	39°55'36.5"E	SAMP35_KE	scutellata	B_1_1	0	0	1	0	0	0	0	0	0	1	2	0	0	0	0	2	0	0	0	0	0	1	0	0	0	0	0	0	0	0	0	0	0	1	0	2	0	0	0	0
SAMP36	Kenya	Kilifi county	Chambuko/Matsangoni	18/07/2017	3°23'23.0"S	39°55'36.5"E	SAMP36_KE	scutellata	B_1_1	0	0	1	0	0	0	0	0	0	1	2	0	0	0	0	1	0	0	0	0	0	0	0	0	0	0	0	0	0	0	1	0	0	0	0	0	0	0	0	0
SAMP37	Kenya	Taita Taveta county	Taita FTC	18/07/2017	3°15'39.51''N	38°12'20.80''E	SAMP37_KE	scutellata	B_1_1	0	0	0	0	0	0	0	0	0	1	1	0	0	0	0	0	0	0	0	0	0	0	1	0	1	0	0	0	0	0	1	2	0	1	0	0	0	0	0	0
SAMP39	Kenya	Taita Taveta county	Taita FTC	18/07/2017	3°15'39.40" N	38°12'20.73" E	SAMP39_KE	scutellata	B_1_1	0	0	1	0	0	0	0	0	0	0	2	1	0	0	0	0	0	0	0	0	0	0	0	0	0	0	0	0	0	0	0	0	1	1	0	0	0	0	0	0
SAMP4	Kenya	Kakamega County	Shirobani	18/07/2017	0°15'42.98''N	34°55'40.31''E	SAMP4_KE	scutellata	B_1_1	0	0	0	0	0	0	0	0	0	0	2	0	0	0	0	0	0	0	0	0	0	0	1	0	0	0	0	0	0	0	0	0	0	1	0	1	0	0	0	0
SAMP41	Kenya	Taita Taveta county	Taita FTC	18/07/2017	3°15'39.40"N	38°12'20.73"E	SAMP41_KE	scutellata	B_1_1	0	0	1	0	0	1	0	0	0	0	2	0	0	0	0	2	0	0	0	0	0	0	2	0	1	0	0	0	0	0	0	0	1	1	0	0	0	0	0	0
SAMP42	Kenya	Taita Taveta county	Taita FTC	18/07/2017	3°15'39.40"N	38°12'20.73"E	SAMP42_KE	scutellata	B_1_1	0	0	0	0	0	1	0	0	0	1	2	0	0	0	0	1	0	0	0	0	0	0	1	0	1	0	0	0	0	0	0	1	0	1	0	0	0	0	0	0
SAMP45	Kenya	Kilifi County	Mtwapa	18/07/2017	3°56'06.7"S	39°44'55.3"E	SAMP45_KE	scutellata	B_1_1	0	0	2	0	0	0	0	0	0	0	2	0	0	0	0	1	0	1	0	0	0	0	0	0	0	0	0	0	0	0	0	1	0	1	0	1	0	0	0	0
SAMP46	Kenya	Kilifi County	Mtwapa	18/07/2017	3°56'06.7"S	39°44'55.3"E	SAMP46_KE	scutellata	B_1_1	0	0	2	0	0	0	0	0	0	0	2	0	0	0	0	2	0	0	0	0	0	0	0	0	1	0	0	0	0	0	0	1	0	0	0	0	0	0	0	0
SAMP47	Kenya	Bungoma county	Mt. Elgon	18/07/2017	0°34'10.70''N	34°22'54.61''E	SAMP47_KE	scutellata	B_1_1	0	0	1	0	0	0	0	0	0	0	2	1	0	0	0	1	0	0	0	0	0	0	2	0	0	0	0	0	0	0	0	1	0	0	0	0	0	0	0	1
SAMP48	Kenya	Bungoma county	Mt. Elgon	18/07/2017	0°34'10.70" N	34°22'54.61" E	SAMP48_KE	scutellata	B_1_1	0	0	0	0	0	0	0	0	0	0	2	1	0	0	0	1	0	0	0	0	0	1	2	0	0	0	0	0	0	0	1	1	0	1	0	0	0	0	0	0
SAMP49	Kenya	Bungoma county	Mt. Elgon	18/07/2017	0°34'10.70"N	34°22'54.61"E	SAMP49_KE	scutellata	B_1_1	0	0	0	0	0	1	0	0	0	0	2	0	0	0	0	0	0	0	0	0	0	0	2	0	0	0	0	0	0	0	1	1	0	1	0	1	0	0	0	0
SAMP5	Kenya	Vihiga County	Makuchi	18/07/2017	0°09'09.22"N	34°51'20.48"E	SAMP5_KE	scutellata	B_1_1	0	0	0	0	0	0	0	0	0	0	0	0	0	0	0	0	0	0	0	0	0	2	2	0	0	0	0	0	0	0	2	1	0	1	0	2	0	0	0	0
SAMP50	Kenya	Bungoma county	Mt. Elgon	18/07/2017	0°34'10.70"N	34°22'54.61"E	SAMP50_KE	scutellata	B_1_1	0	0	0	0	0	0	0	0	0	0	2	0	0	0	0	0	0	0	0	0	0	0	2	0	0	0	0	0	0	0	0	1	0	1	0	0	0	0	0	0
SAMP51	Kenya	Isiolo County	Isiolo A2	18/07/2017	0°07'47.31''N	37°20'04.46''E	SAMP51_KE	scutellata	B_1_1	0	0	0	0	0	0	0	0	0	2	2	0	0	0	0	1	0	0	0	0	0	0	1	0	1	0	0	0	0	0	1	0	1	2	0	0	0	0	0	0
SAMP52	Kenya	Isiolo County	Isiolo A2	18/07/2017	0°07'47.31"N	37°20'04.46"E	SAMP52_KE	scutellata	B_1_1	0	0	1	0	0	0	0	0	0	1	2	0	0	0	0	1	0	0	0	0	0	1	1	0	0	0	0	0	0	0	0	1	0	1	0	0	0	0	0	0
SAMP53	Kenya	Meru county	Timau 1	18/07/2017	0°06'06.94''N	37°10'14.79''E	SAMP53_KE	scutellata	B_1_1	0	0	0	0	0	0	0	0	0	1	2	1	0	0	1	1	0	0	0	0	0	0	1	0	1	0	0	0	2	0	1	1	0	2	0	0	0	0	0	0
SAMP54	Kenya	Meru county	Timau 1	18/07/2017	0°06'06.94"N	37°10'14.79"E	SAMP54_KE	scutellata	B_1_1	0	0	0	0	0	1	0	0	0	1	2	0	0	0	0	0	0	0	0	0	0	1	1	0	1	0	0	0	0	0	2	0	0	2	0	0	0	0	0	0
SAMP55	Kenya	Meru county	Weru	18/07/2017	0°02'33.59''N	37°16'39.17''E	SAMP55_KE	scutellata	B_1_1	0	0	1	0	0	0	0	0	0	0	2	0	0	0	0	0	0	0	0	0	0	0	1	0	0	0	0	0	0	0	0	1	0	0	0	1	0	0	0	0
SAMP56	Kenya	Meru county	Weru	18/07/2017	0°02'33.59"N	37°16'39.17"E	SAMP56_KE	scutellata	B_1_1	0	0	1	0	0	0	0	0	0	0	2	0	0	0	0	0	0	0	0	0	0	0	2	0	1	0	0	0	0	0	0	1	0	0	0	0	0	0	0	0
SAMP57	Kenya	Kitui county	Kasanga	18/07/2017	0°27'41.39''N	38°05'05.93''E	SAMP57_KE	scutellata	B_1_1	0	0	0	0	0	0	0	0	0	0	2	1	0	0	0	1	0	0	0	0	0	0	0	0	0	0	0	0	0	0	0	1	0	0	0	0	0	0	0	0
SAMP58	Kenya	Kitui county	Kasanga	18/07/2017	0°27'41.39"N	38°05'05.93"E	SAMP58_KE	scutellata	B_1_1	0	0	1	0	0	0	0	0	0	0	2	0	0	0	0	1	0	0	0	0	0	0	2	0	1	0	0	0	0	0	0	1	0	0	0	0	0	0	0	0
SAMP59	Kenya	Meru county	Kibaranyexi	18/07/2017	0°00'01.86''N	37°19'45.37''E	SAMP59_KE	scutellata	B_1_1	0	0	0	0	0	0	0	0	0	0	2	0	0	0	0	0	0	0	0	0	0	1	0	0	2	0	0	0	0	0	1	0	0	2	0	0	0	0	0	0
SAMP6	Kenya	Vihiga County	Makuchi	18/07/2017	0°09'09.22"N	34°51'20.48"E	SAMP6_KE	scutellata	B_1_1	0	0	0	0	0	0	0	0	0	0	0	0	0	0	0	0	0	0	0	0	0	2	0	0	1	0	0	0	0	0	1	1	1	0	0	0	0	0	0	0
SAMP60	Kenya	Meru county	Kibaranyexi	18/07/2017	0°00'01.86"N	37°19'45.37"E	SAMP60_KE	scutellata	B_1_1	0	0	1	0	0	0	0	0	0	1	2	0	0	0	1	1	0	0	0	0	0	1	0	0	1	0	0	0	0	0	0	0	0	0	0	1	0	0	0	0
SAMP61	Kenya	Meru county	Githongo A2	18/07/2017	0°00'32.05''N	37°20'55.25''E	SAMP61_KE	scutellata	B_1_1	0	0	0	0	0	0	0	0	0	0	2	0	0	0	0	1	0	0	0	0	0	1	1	0	2	0	0	0	0	1	1	1	0	0	0	0	0	0	0	0
SAMP62	Kenya	Meru county	Githongo A2	18/07/2017	0°00'32.05"N	37°20'55.25"E	SAMP62_KE	scutellata	B_1_1	0	0	0	0	0	0	0	0	0	0	2	0	0	0	0	0	0	0	0	0	0	0	1	0	2	0	0	0	0	1	0	1	0	0	0	0	0	0	0	0
SAMP63	Kenya	Machakos County	Kithimani	18/07/2017	1°08'0.0"S	37°41'00.0"E	SAMP63_KE	scutellata	B_1_1	0	0	1	0	0	0	0	0	0	0	1	0	0	0	0	1	0	0	0	0	0	1	2	0	2	0	0	0	0	0	0	1	0	1	0	0	0	0	0	0
SAMP64	Kenya	Machakos County	Kithimani	18/07/2017	1°08'0.0"S	37°41'00.0"E	SAMP64_KE	scutellata	B_1_1	0	0	0	0	0	0	0	0	0	0	2	1	0	0	0	1	0	0	0	1	0	0	2	0	2	0	0	0	0	0	0	2	0	0	0	0	0	0	0	0
SAMP7	Kenya	Nandi County	Kiborokok	18/07/2017	0°15'27.88''N	34°45'03.98''E	SAMP7_KE	scutellata	B_1_1	0	0	0	0	0	0	0	0	0	0	2	0	0	0	0	1	0	0	0	0	0	0	1	0	0	0	0	0	0	0	0	0	0	0	0	0	0	0	0	0
SAMP8	Kenya	Nandi County	Kiborokok	18/07/2017	0°15'27.88''N	34°45'03.98''E	SAMP8_KE	scutellata	B_1_1	0	0	1	0	0	0	0	0	0	0	2	0	0	0	0	1	0	0	0	0	0	0	1	0	1	0	0	0	0	0	0	0	0	0	0	0	0	0	0	0
SAMP9	Kenya	Kakamega county	Bukha	18/07/2017	0°16'42.80''N	34°29'14.34''E	SAMP9_KE	scutellata	B_1_1	0	0	0	0	0	0	0	0	0	0	2	0	0	0	0	0	0	0	0	0	0	1	2	0	1	0	0	0	0	0	0	1	1	1	0	0	0	0	0	0
SAMP103	Madagascar	Fianarantsoa	Ambalandrotsa	18/07/2017	21°11'43.65''S	47°09'23.69''E	SAMP103_MG	scutellata	B_1_1	0	0	0	0	0	0	0	0	0	1	2	1	0	0	0	0	0	0	0	0	0	0	2	0	2	0	0	0	0	0	0	2	0	1	0	0	0	0	0	0
SAMP541	South Africa	Western Cape	Velddrif	25/05/2017	32°45'15''S	18°19'30''E	SAMP541_ZA	scutellata	B_1_1	0	0	1	0	0	0	0	0	1	0	2	0	0	0	0	1	0	0	0	0	0	0	0	0	0	0	0	0	0	0	0	1	0	0	0	0	0	0	0	0
SAMP567	South Africa	Mpumalanga Province	Barberton	2017-01-08	25°46'15''S	31°05'00''E	SAMP567_ZA	scutellata	B_1_1	0	0	1	0	0	0	0	0	0	0	2	0	0	0	0	0	0	0	0	0	0	0	0	0	1	0	0	0	0	0	1	0	0	1	0	0	0	0	0	0
SAMP572	South Africa	Mpumalanga Province	Barberton	2017-01-08	25°46'15''S	31°05'00''E	SAMP572_ZA	scutellata	B_1_1	0	0	0	0	0	0	0	0	0	1	2	1	0	0	0	0	0	0	0	0	0	2	0	0	1	0	0	0	0	1	0	0	0	0	0	0	0	0	0	0
SAMP576	South Africa	Mpumalanga Province	Barberton	2017-01-08	25°46'15''S	31°05'00''E	SAMP576_ZA	scutellata	B_1_1	0	0	1	0	0	0	0	0	0	1	2	0	0	0	0	0	0	0	0	1	0	1	0	0	2	0	0	0	0	0	0	1	0	0	0	0	0	0	0	0
SAMP577	South Africa	Mpumalanga Province	Barberton	2017-01-08	25°46'15''S	31°05'00''E	SAMP577_ZA	scutellata	B_1_1	0	0	1	0	0	0	0	0	0	0	2	0	0	0	0	0	0	0	0	1	0	1	0	0	1	0	0	0	0	0	0	1	0	0	0	0	0	0	0	0
SAMP582	South Africa	North West	Christiana	2017-01-08	26°48'00''S	25°12'30''E	SAMP582_ZA	scutellata	B_1_1	0	0	0	0	0	1	0	0	0	0	2	1	0	0	0	1	0	0	0	0	0	1	0	0	1	0	0	0	0	0	0	1	0	0	0	0	0	0	0	0
SAMP589	South Africa	North West	Christiana	2017-01-08	26°48'00''S	25°12'30''E	SAMP589_ZA	scutellata	B_1_1	0	0	1	0	0	0	0	0	0	0	2	0	0	0	0	0	0	0	0	0	0	0	0	0	0	0	0	0	0	0	0	1	0	1	0	0	0	0	0	0
SAMP595	South Africa	North West	Christiana	2017-01-08	26°48'00''S	25°12'30''E	SAMP595_ZA	scutellata	B_1_1	0	0	0	0	0	0	0	0	0	0	2	0	0	0	0	1	0	0	0	0	0	0	0	0	1	0	0	0	0	0	1	1	0	0	0	0	0	0	0	0
SAMP623	South Africa	Western Cape	Langebaan	2017-01-08	33°00'45''S	18°13'45''E	SAMP623_ZA	scutellata	B_1_1	0	0	0	0	0	0	0	0	0	0	2	0	0	0	0	1	0	0	0	0	0	0	0	0	0	0	0	0	0	0	1	2	0	1	0	0	0	0	0	0
SAMP625	South Africa	Western Cape	Langebaan	2017-01-08	33°00'45''S	18°13'45''E	SAMP625_ZA	scutellata	B_1_1	0	0	0	0	0	1	0	0	0	0	1	0	0	0	0	1	0	0	0	0	0	1	0	0	0	0	0	0	0	0	0	0	1	1	0	0	0	0	0	0
SAMP659	South Africa	Western Cape	Robben Island	2014-01-10	33°52'45''S	18°26'00''E	SAMP659_ZA	scutellata	B_1_1	0	0	0	0	0	0	0	0	0	0	1	0	0	0	0	2	0	0	0	0	0	1	0	0	0	0	0	0	0	0	1	0	0	1	0	0	0	0	0	0
SAMP661	South Africa	Western Cape	Robben Island	2014-01-10	33°52'45''S	18°26'00''E	SAMP661_ZA	scutellata	B_1_1	0	0	0	0	0	0	0	0	0	0	1	0	0	0	0	2	0	0	0	0	0	1	0	0	0	0	0	0	0	0	0	0	0	1	0	0	0	0	0	0
SAMP680	South Africa	Mpumalanga Province	Kiepersol	2017-01-08	25°03'30''S	31°02'45''E	SAMP680_ZA	scutellata	B_1_1	0	0	1	0	0	0	0	0	1	0	2	2	0	0	0	1	0	0	0	0	0	0	0	0	0	0	0	0	0	0	0	0	0	0	0	0	0	0	0	0
SAMP685	South Africa	Mpumalanga Province	Kiepersol	2017-01-08	25°03'30''S	31°02'45''E	SAMP685_ZA	scutellata	B_1_1	0	0	0	0	0	0	0	0	0	1	2	0	0	0	0	1	0	0	0	0	0	0	0	0	0	0	0	0	0	0	0	1	1	2	0	0	0	0	0	0
SAMP691	South Africa	Mpumalanga Province	Kiepersol	2017-01-08	25°03'30''S	31°02'45''E	SAMP691_ZA	scutellata	B_1_1	0	0	1	0	0	0	0	0	0	0	2	0	0	0	0	1	0	0	0	0	0	2	0	0	1	0	0	0	0	0	0	0	0	0	0	0	0	0	0	0
SAMP695	South Africa	Mpumalanga Province	Kiepersol	2017-01-08	25°03'30''S	31°02'45''E	SAMP695_ZA	scutellata	B_1_1	0	0	0	0	0	1	0	0	0	0	2	0	0	0	0	1	0	0	0	0	0	1	0	0	0	0	0	0	0	0	0	0	0	1	0	0	0	0	0	0
SAMP726	South Africa	Free State	Theunissen	2017-01-08	28°26'30"S	26°44'00"E	SAMP726_ZA	scutellata	B_1_1	0	0	0	0	0	0	0	0	0	1	2	0	0	0	0	0	0	0	0	0	0	1	0	0	1	0	0	0	0	1	0	0	0	1	0	0	0	0	0	0
SAMP727	South Africa	Free State	Theunissen	2017-01-08	28°26'30"S	26°44'00"E	SAMP727_ZA	scutellata	B_1_1	0	1	0	0	0	1	0	0	0	0	2	1	0	0	1	1	0	0	0	0	0	0	0	0	1	0	0	0	0	0	0	0	1	2	0	0	0	0	0	0
SAMP728	South Africa	Free State	Theunissen	2017-01-08	28°26'30"S	26°44'00"E	SAMP728_ZA	scutellata	B_1_1	0	0	1	0	0	0	0	0	0	0	1	1	0	0	0	1	0	0	0	0	0	2	0	0	1	0	0	0	0	0	1	0	0	0	0	0	0	0	0	0
SAMP729	South Africa	Free State	Theunissen	2017-01-08	28°26'30"S	26°44'00"E	SAMP729_ZA	scutellata	B_1_1	0	0	0	0	0	0	0	0	0	0	1	0	0	0	0	0	0	0	0	0	0	1	0	0	1	0	0	0	0	0	0	1	0	0	0	0	0	0	0	0
SAMP730	South Africa	Free State	Theunissen	2017-01-08	28°26'30"S	26°44'00"E	SAMP730_ZA	scutellata	B_1_1	0	0	1	0	0	0	0	0	0	0	2	0	0	0	0	0	0	0	0	0	0	1	0	0	0	0	0	0	0	0	0	2	0	0	0	0	0	0	0	0
SAMP731	South Africa	Free State	Theunissen	2017-01-08	28°26'30"S	26°44'00"E	SAMP731_ZA	scutellata	B_1_1	0	0	0	0	0	0	0	0	0	0	2	0	0	0	0	0	0	1	0	0	0	0	0	0	0	0	0	0	0	1	0	0	0	0	0	0	0	0	0	0
SAMP732	South Africa	Free State	Theunissen	2017-01-08	28°26'30"S	26°44'00"E	SAMP732_ZA	scutellata	B_1_1	0	0	0	0	0	0	0	0	0	0	1	1	0	0	0	1	0	0	0	0	0	1	0	0	2	0	0	0	0	0	1	1	0	0	0	0	0	0	0	0
SAMP733	South Africa	Free State	Theunissen	2017-01-08	28°26'30"S	26°44'00"E	SAMP733_ZA	scutellata	B_1_1	0	0	0	0	0	0	0	0	0	0	1	1	0	0	0	1	0	0	0	0	0	1	0	0	2	0	0	0	0	0	1	1	0	1	0	0	0	0	0	0
SAMP757	South Africa	Free State	Bloemfontein	2017-01-08	28°48'45''S	26°04'15''E	SAMP757_ZA	scutellata	B_1_1	0	0	0	0	0	0	0	0	0	0	0	0	0	0	0	1	0	1	0	0	0	1	0	0	1	0	0	0	0	0	0	1	0	0	0	0	0	0	0	0
SAMP759	South Africa	Free State	Bloemfontein	2017-01-08	28°48'45''S	26°04'15''E	SAMP759_ZA	scutellata	B_1_1	0	0	0	0	0	0	0	0	0	1	2	1	0	0	0	1	0	0	0	0	0	1	0	0	1	0	0	0	0	0	0	1	1	0	0	0	0	0	0	0
SAMP776	South Africa	Free State	Bloemfontein	2017-01-08	28°48'45''S	26°04'15''E	SAMP776_ZA	scutellata	B_1_1	0	0	1	0	0	0	0	0	0	0	2	1	0	0	0	0	0	0	0	0	0	0	0	0	0	0	0	0	0	0	0	2	1	0	0	0	0	0	0	0
SAMP781	South Africa	Free State	Bloemfontein	2017-01-08	28°48'45''S	26°04'15''E	SAMP781_ZA	scutellata	B_1_1	0	0	0	0	0	1	0	0	0	1	2	1	0	0	0	0	0	0	0	0	0	0	0	0	1	0	0	0	0	0	0	1	1	0	0	0	0	0	0	0
SAMP179	Zambia	Luapula Province	Mansa	2017-10-08	11°12'33.67''S	28°53'33.10''E	SAMP179_ZM	scutellata	B_1_1	0	0	0	0	0	0	0	0	0	0	2	1	0	0	0	0	0	0	0	0	0	1	1	0	0	0	0	0	0	1	0	1	0	1	0	0	0	0	0	0
SAMP180	Zambia	Luapula Province	Mansa	2017-10-08	11°12'33.67''S	28°53'33.10''E	SAMP180_ZM	scutellata	B_1_1	0	0	1	0	0	0	0	0	0	0	2	0	0	0	0	1	0	0	0	0	0	1	0	0	1	0	0	0	0	1	1	0	0	1	0	1	0	0	0	0
SAMP181	Zambia	Luapula Province	Mansa	2017-10-08	11°12'33.67''S	28°53'33.10''E	SAMP181_ZM	scutellata	B_1_1	0	0	1	0	0	0	0	0	0	1	2	0	0	0	0	1	0	0	0	0	0	1	0	0	1	0	0	0	0	0	1	1	0	0	0	1	0	0	0	1
SAMP182	Zambia	Luapula Province	Mansa	2017-10-08	11°12'33.67''S	28°53'33.10''E	SAMP182_ZM	scutellata	B_1_1	0	0	1	0	2	0	0	0	0	1	2	0	0	0	0	0	0	1	0	0	0	0	1	0	1	0	0	0	0	0	0	1	0	1	0	0	0	0	0	1
SAMP183	Zambia	Northern Province	Kasama	2017-11-08	10°11'50.94''S	31°11'29.46''E	SAMP183_ZM	scutellata	B_1_1	0	0	0	0	0	0	0	0	0	0	2	1	0	0	0	0	0	0	0	0	0	0	2	0	1	0	0	0	0	0	0	1	0	1	0	0	0	0	0	0
SAMP184	Zambia	Northern Province	Kasama	2017-11-08	10°11'50.94''S	31°11'29.46''E	SAMP184_ZM	scutellata	B_1_1	0	0	0	0	0	0	0	0	0	0	2	0	0	0	0	0	0	1	0	0	0	0	1	0	1	0	0	0	0	0	0	0	0	1	0	0	0	0	0	0
SAMP185	Zambia	Northern Province	Kasama	2017-11-08	10°11'50.94''S	31°11'29.46''E	SAMP185_ZM	scutellata	B_1_1	0	0	0	0	0	0	0	0	0	0	2	1	0	0	0	1	0	0	0	0	0	1	0	0	1	0	0	0	0	0	0	0	0	0	0	0	0	0	0	0
SAMP186	Zambia	Northern Province	Kasama	2017-11-08	10°11'50.94''S	31°11'29.46''E	SAMP186_ZM	scutellata	B_1_1	0	0	0	0	0	0	0	0	0	0	0	0	0	0	0	0	0	0	0	0	0	1	0	0	0	0	0	0	0	0	0	0	2	0	0	1	0	0	0	0
SAMP193	Zambia	Muchinga Province	Mpika	2017-11-08	10°32'36.24''S	31°09'01.97''E	SAMP193_ZM	scutellata	B_1_1	0	0	1	0	0	0	0	0	0	2	2	1	0	0	0	0	0	0	0	0	0	2	0	0	1	0	0	0	0	0	0	1	0	0	0	0	0	0	0	0
SAMP194	Zambia	Muchinga Province	Mpika	2017-11-08	10°32'36.24''S	31°09'01.97''E	SAMP194_ZM	scutellata	B_1_1	0	0	1	0	0	0	0	0	0	1	2	0	0	0	0	0	0	0	0	1	0	2	0	0	1	0	0	0	0	0	0	2	0	1	0	0	0	0	0	0
SAMP195	Zambia	Muchinga Province	Mpika	2017-12-08	10°32'36.24''S	31°09'01.97''E	SAMP195_ZM	scutellata	B_1_1	0	0	0	0	0	1	0	0	0	0	2	0	0	0	0	0	0	0	0	0	0	0	0	0	2	0	0	0	0	0	1	0	0	0	0	0	0	0	0	0
SAMP196	Zambia	Muchinga Province	Mpika	2017-12-08	10°32'36.24''S	31°09'01.97''E	SAMP196_ZM	scutellata	B_1_1	0	0	2	0	0	1	0	0	0	1	0	0	0	0	0	1	0	0	0	0	0	1	0	0	2	0	0	0	0	1	0	2	1	0	0	2	0	0	0	0
SAMP203	Zambia	Eastern Province	Nyimba	2017-12-08	13°32'34.47''S	29°42'57.95''E	SAMP203_ZM	scutellata	B_1_1	0	0	0	0	0	0	0	0	0	0	1	0	0	0	0	2	0	0	0	0	0	2	0	0	0	0	0	0	0	0	0	0	0	0	0	0	0	0	0	0
SAMP204	Zambia	Eastern Province	Nyimba	2017-12-08	13°32'34.47''S	29°42'57.95''E	SAMP204_ZM	scutellata	B_1_1	0	0	0	0	0	0	0	0	0	0	0	0	0	0	0	1	0	1	0	0	0	1	0	0	0	0	0	0	0	0	0	0	0	0	0	0	0	0	0	0
SAMP205	Zambia	Eastern Province	Nyimba	14/08/2017	13°32'34.47''S	29°42'57.95''E	SAMP205_ZM	scutellata	B_1_1	0	0	0	0	0	1	0	0	0	0	2	0	0	0	0	1	0	0	0	0	0	2	1	0	1	0	0	0	0	0	0	0	0	0	0	1	0	0	0	0
SAMP206	Zambia	Eastern Province	Nyimba	14/08/2017	13°32'34.47''S	29°42'57.95''E	SAMP206_ZM	scutellata	B_1_1	0	0	0	0	0	0	0	0	0	0	0	0	0	0	0	1	0	1	0	0	0	2	0	0	1	0	0	0	0	0	1	0	0	0	0	0	0	0	0	0
SAMP213	Zambia	Lusaka Province	Chiawa	15/08/2017	15°45'44.49''S	28°58'08.18''E	SAMP213_ZM	scutellata	B_1_1	0	0	0	0	0	1	0	0	0	0	2	0	0	0	0	1	0	0	0	0	0	1	0	0	0	0	0	0	0	0	0	0	0	1	0	0	0	0	0	0
SAMP214	Zambia	Lusaka Province	Chiawa	15/08/2017	15°45'44.49''S	28°58'08.18''E	SAMP214_ZM	scutellata	B_1_1	0	0	0	0	0	0	0	0	0	0	2	0	0	0	0	0	0	0	0	0	0	1	0	0	1	0	0	0	0	0	0	0	1	0	0	0	0	0	0	0
SAMP215	Zambia	Lusaka Province	Chiawa	15/08/2017	15°45'44.49''S	28°58'08.18''E	SAMP215_ZM	scutellata	B_1_1	0	1	0	0	0	0	0	0	0	0	2	0	0	0	0	1	0	0	0	0	0	1	0	0	2	0	0	0	0	0	1	0	0	1	0	0	0	0	0	0
SAMP216	Zambia	Lusaka Province	Chiawa	15/08/2017	15°45'44.49''S	28°58'08.18''E	SAMP216_ZM	scutellata	B_1_1	0	0	0	0	0	0	0	0	0	0	2	0	0	0	0	1	0	0	0	0	0	1	0	0	1	0	0	0	0	0	1	0	0	1	0	0	0	0	0	0
SAMP223	Zambia	Western Province	Kaoma	20/08/2017	15°22'13.14''S	28°17'47.63''E	SAMP223_ZM	scutellata	B_1_1	0	0	0	0	0	0	0	0	0	0	2	1	0	0	0	1	0	1	0	0	0	0	1	0	0	0	0	0	1	0	0	1	0	1	0	0	0	0	0	0
SAMP224	Zambia	Western Province	Kaoma	20/08/2017	15°22'13.14''S	28°17'47.63''E	SAMP224_ZM	scutellata	B_1_1	0	0	0	0	0	0	0	0	0	0	0	0	0	0	0	0	0	0	0	0	0	0	0	0	0	0	0	0	0	0	0	0	0	0	0	0	0	0	0	0
SAMP225	Zambia	Western Province	Kaoma	20/08/2017	15°22'13.14''S	28°17'47.63''E	SAMP225_ZM	scutellata	B_1_1	0	0	0	0	0	0	0	0	0	1	0	0	0	0	0	1	0	0	0	0	0	0	0	0	0	0	0	0	0	0	0	1	0	1	0	0	0	0	0	0
SAMP226	Zambia	Western Province	Kaoma	20/08/2017	15°22'13.14''S	28°17'47.63''E	SAMP226_ZM	scutellata	B_1_1	0	0	0	0	0	0	0	0	0	0	2	1	0	0	0	0	0	1	0	0	0	0	1	0	1	0	0	0	1	0	0	1	0	2	0	0	0	0	0	0
SAMP227	Zambia	Western Province	Kaoma	20/08/2017	14°53'36.53"S	25°24'53.24"E	SAMP227_ZM	scutellata	B_1_1	0	0	0	0	0	0	0	1	0	1	1	0	0	0	0	0	0	0	0	0	0	0	0	0	1	0	0	0	0	0	0	0	0	0	0	0	0	0	0	0
SAMP228	Zambia	Western Province	Kaoma	20/08/2017	15°22'13.14"S	28°17'47.63"E	SAMP228_ZM	scutellata	B_1_1	0	0	1	0	0	0	0	0	0	0	0	0	0	0	0	0	0	0	0	0	0	0	0	0	1	0	0	0	0	0	0	0	0	1	0	0	0	0	0	0
SAMP229	Zambia	Western Province	Kaoma	20/08/2017	15°22'13.14"S	28°17'47.63"E	SAMP229_ZM	scutellata	B_1_1	0	0	1	0	0	0	0	0	0	0	0	0	0	0	0	1	0	0	0	0	0	0	0	0	0	0	0	0	0	0	0	0	0	1	0	0	0	0	0	0
SAMP230	Zambia	Western Province	Kaoma	20/08/2017	14°53'36.53"S	25°24'53.24"E	SAMP230_ZM	scutellata	B_1_1	0	0	2	0	0	0	0	1	0	0	2	0	0	0	0	2	0	0	0	0	0	1	0	0	1	0	0	0	0	0	0	1	0	1	0	1	0	0	0	0
SAMP231	Zambia	Western Province	Kaoma	20/08/2017	14°53'36.53"S	25°24'53.24"E	SAMP231_ZM	scutellata	B_1_1	0	0	0	0	0	0	0	1	0	0	1	0	0	0	1	1	0	0	0	0	0	0	1	0	1	0	0	0	0	0	0	0	0	1	0	0	0	0	0	0
SAMP233	Zambia	Shangombo-Western Province	Sioma	22/08/2017	14°53'33.63"S	25°24'51.67"E	SAMP233_ZM	scutellata	B_1_1	0	0	0	0	0	0	0	0	0	0	2	0	0	0	0	1	0	0	0	0	0	1	1	0	1	0	0	0	0	0	2	0	0	1	0	0	0	0	0	0
SAMP237	Zambia	Shangombo-Western Province	Sioma	22/08/2017	14°53.00'33.63''S	25°24'51.67''E	SAMP237_ZM	scutellata	B_1_1	0	0	1	0	0	1	0	0	0	0	2	0	0	0	0	1	0	0	0	0	0	1	0	0	2	0	0	0	0	0	0	2	0	0	0	1	0	0	0	0
SAMP239	Zambia	Shangombo-Western Province	Sioma	22/08/2017	16°36.00'16.70''S	23°30'1.46''E	SAMP239_ZM	scutellata	B_1_1	0	0	0	0	0	0	0	0	0	0	2	0	0	0	0	1	0	0	0	0	0	1	0	0	1	0	0	0	1	0	1	1	0	0	0	0	0	0	0	0
SAMP243	Zambia	Southern Province	Kalomo	25/08/2017	17°28'28.33''S	24°17'12.03''E	SAMP243_ZM	scutellata	B_1_1	0	0	0	0	0	0	0	0	0	0	1	0	0	0	0	2	0	0	0	0	0	0	0	0	1	0	0	0	1	0	0	2	0	1	0	0	0	0	0	0
SAMP244	Zambia	Southern Province	Kalomo	25/08/2017	17°28'28.33''S	24°17'12.03''E	SAMP244_ZM	scutellata	B_1_1	0	0	0	0	1	0	0	0	0	0	2	0	0	0	0	1	0	0	0	0	0	1	0	0	1	0	0	0	1	0	0	1	0	1	0	0	0	0	0	0
SAMP245	Zambia	Southern Province	Kalomo	25/08/2017	17°28'28.33''S	24°17'12.03''E	SAMP245_ZM	scutellata	B_1_1	0	0	0	0	1	0	0	0	0	0	2	0	0	0	0	1	0	1	0	1	0	2	0	0	1	0	0	0	0	0	1	0	0	2	0	0	0	0	0	0
SAMP247	Zambia	Southern Province	Kalomo	25/08/2017	17°28'28.33''S	24°17'12.03''E	SAMP247_ZM	scutellata	B_1_1	0	0	0	0	1	0	0	0	0	0	2	0	0	0	0	2	0	0	0	0	0	0	0	0	1	0	0	0	0	0	1	1	0	2	0	0	0	0	0	0
SAMP258	Zambia	North-Western Province	Mwinilunga	25/08/2017	16°53'08.97"S	26°43'15.52"E	SAMP258_ZM	scutellata	B_1_1	0	0	0	0	0	1	0	0	0	0	2	0	0	0	0	1	0	0	0	0	0	0	0	0	2	0	0	0	0	0	1	1	0	0	0	0	0	0	0	0
SAMP65	Seychelles	Mahe Island M 1.1.	Anse Boileau	18/07/2017	4°44'17.2"S	55°29'38.2"E	SAMP65_SC	Seychelles	C_1_2_1	0	1	0	0	1	0	2	1	0	0	0	0	0	1	0	0	0	0	0	2	0	0	1	1	0	0	0	0	0	1	2	1	0	1	0	0	1	0	0	0
SAMP66	Seychelles	Mahe Island M 1.1.	Anse Boileau	18/07/2017	4°44'17.2"S	55°29'38.2"E	SAMP66_SC	Seychelles	C_1_2_1	1	2	2	0	0	0	0	0	0	0	2	0	0	0	0	0	0	0	1	1	0	1	0	0	1	0	0	0	0	1	1	2	0	1	0	0	1	0	0	0
SAMP67	Seychelles	Mahe Island M 2.3.	De Quincy	18/07/2017	4°36'13.3"S	55°27'33.0"E	SAMP67_SC	Seychelles	C_1_2_1	1	0	0	0	0	0	0	0	0	0	2	0	0	0	0	1	1	0	1	0	0	1	1	1	0	0	0	0	0	0	0	1	0	0	0	0	0	0	0	0
SAMP68	Seychelles	Mahe Island M 2.3.	De Quincy	18/07/2017	4°36'13.3"S	55°27'33.0"E	SAMP68_SC	Seychelles	C_1_2_1	1	1	0	0	1	0	0	0	0	1	2	0	1	0	0	2	0	0	1	0	0	1	0	0	0	0	0	0	0	0	1	1	0	0	0	0	1	0	0	0
SAMP69	Seychelles	Mahe Island M.5.5	Au Cap	18/07/2017	4°43'02.2"S	55°31'11.6"E	SAMP69_SC	Seychelles	C_1_2_1	1	0	0	0	1	0	0	1	0	0	0	0	0	0	0	2	0	0	0	1	0	0	1	1	0	1	0	0	0	0	2	2	0	0	0	0	1	0	0	0
SAMP70	Seychelles	Mahe Island M 5.5	Au Cap	18/07/2017	4°43'02.2"S	55°31'11.6"E	SAMP70_SC	Seychelles	C_1_2_1	0	1	1	0	0	0	1	1	0	0	2	0	0	0	0	2	0	0	0	0	0	1	0	0	0	0	0	0	0	0	1	1	0	0	0	0	0	0	0	0
SAMP72	Seychelles	Mahe Island M 10. 2	La Batie	18/07/2017	4°36'36.1"S	55°26'05.0"E	SAMP72_SC	Seychelles	C_1_2_1	0	1	0	0	0	0	0	0	0	0	0	0	0	0	0	2	0	0	0	0	0	1	0	0	0	0	0	0	0	0	1	2	0	0	0	0	0	0	0	0
SAMP73	Seychelles	Mahe Island M 9, 1	Bel Ombre	18/07/2017	4°37'01.7"S	55°25'14.4"E	SAMP73_SC	Seychelles	C_1_2_1	0	2	0	0	0	0	0	0	0	0	0	0	0	0	0	2	0	0	0	0	0	0	2	1	1	0	0	0	0	0	2	0	0	0	0	0	1	0	0	0
SAMP74	Seychelles	Mahe Island M 9, 1	Bel Ombre	18/07/2017	4°37'01.7"S	55°25'14.4"E	SAMP74_SC	Seychelles	C_1_2_1	0	1	0	0	1	0	0	1	0	0	2	0	0	0	0	1	0	0	1	1	0	0	2	0	0	0	0	0	0	0	2	1	0	0	0	0	1	0	0	0
SAMP75	Seychelles	Praslin Island P5,1	Baie Sainte Anne	18/07/2017	4°19'39.2"S	55°43'00.3"E	SAMP75_SC	Seychelles	C_1_2_1	0	0	1	0	0	0	0	0	0	0	0	0	0	0	0	1	0	0	1	0	0	0	0	1	0	0	0	0	0	0	0	1	0	0	0	0	0	0	0	0
SAMP76	Seychelles	Praslin Island P5,1	Grand Anse	18/07/2017	4°19'39.2"S	55°43'00.3"E	SAMP76_SC	Seychelles	C_1_2_1	2	2	1	0	0	0	0	0	0	0	0	0	0	0	0	1	0	0	1	0	0	1	0	0	0	0	0	0	0	0	0	1	0	0	0	0	1	0	0	0
SAMP77	Seychelles	Praslin Island P4,5	Cote d'Or	18/07/2017	4°19'16.3"S	55°45'01.6"E	SAMP77_SC	Seychelles	C_1_2_1	0	0	0	0	0	0	0	0	0	0	0	0	0	0	0	2	0	0	1	1	0	0	0	1	0	0	0	0	0	0	0	1	0	0	0	0	0	0	0	1
SAMP78	Seychelles	Praslin Island P4,5	Cote d'Or	18/07/2017	4°19'16.3"S	55°45'01.6"E	SAMP78_SC	Seychelles	C_1_2_1	0	0	1	0	0	0	0	0	0	0	2	0	0	0	0	2	1	0	0	1	0	1	0	1	0	0	0	0	0	0	0	1	0	0	0	0	1	0	0	0
SAMP80	Seychelles	La Digue LD5	La Digue Marina	18/07/2017	4°20'54.6"S	55°49'54.2"E	SAMP80_SC	Seychelles	C_1_2_1	1	1	0	0	0	0	0	1	0	0	2	0	0	0	0	2	0	0	1	1	0	0	1	1	0	0	0	0	0	0	0	1	0	0	0	0	1	0	0	0
SAMP81	Seychelles	La Digue LD2	La Digue Marina	18/07/2017	4°20'54.6"S	55°49'54.2"E	SAMP81_SC	Seychelles	C_1_2_1	1	1	1	0	0	0	1	1	0	0	0	0	0	0	0	1	0	0	0	1	0	0	1	0	0	0	0	0	0	0	0	0	0	0	0	0	1	0	0	0
SAMP83	Seychelles	La Digue LD3	La Passe	18/07/2017	4°20'59.2"S	55°49'55.6"E	SAMP83_SC	Seychelles	C_1_2_1	0	0	0	0	0	0	0	0	0	0	2	0	0	0	0	1	1	0	0	2	0	0	0	1	0	0	0	0	0	0	2	1	0	0	0	0	1	0	0	0
SAMP265	Tunisia	Governorate of Ariana	Sidi Thabet	2017-11-04	36°57'49.1"N	10°03'07.4"E	SAMP265_TN	Tunisia	D_1_2_2_2	0	0	2	0	0	0	0	0	0	0	2	1	0	0	0	2	0	1	0	1	0	0	2	0	2	0	0	0	0	0	2	0	0	0	0	0	0	0	0	0
SAMP266	Tunisia	Governorate of Ariana	Sidi Thabet	2017-11-04	36°57'49.1"N	10°03'07.4"E	SAMP266_TN	Tunisia	D_1_2_2_2	0	0	0	0	0	1	0	1	0	0	2	2	0	0	0	2	0	1	0	1	0	0	2	0	2	0	0	0	0	0	2	2	0	0	0	0	0	0	0	2
SAMP269	Tunisia	Governorate of Manouba	Mornaguia	2017-11-04	36°37'36.4"N	9°58'00.7"E	SAMP269_TN	Tunisia	D_1_2_2_2	0	0	2	0	0	0	0	0	0	0	2	0	0	0	0	2	0	0	0	0	0	0	2	0	1	0	0	0	0	0	2	1	0	0	0	0	0	0	0	1
SAMP270	Tunisia	Governorate of Manouba	Mornaguia	2017-11-04	36°37'36.4"N	9°58'00.7"E	SAMP270_TN	Tunisia	D_1_2_2_2	0	0	2	0	0	0	0	0	0	0	2	1	0	0	0	2	0	0	0	0	0	0	2	0	2	0	0	0	0	0	2	2	0	0	0	0	0	0	0	0
SAMP271	Tunisia	Governorate of Manouba	Mornaguia	2017-11-04	36°38'17.1"N	9°58'08.8"E	SAMP271_TN	Tunisia	D_1_2_2_2	0	1	2	1	0	0	0	0	0	0	2	2	0	0	0	2	0	0	0	0	0	0	2	0	2	0	0	1	0	0	2	2	0	0	0	0	0	0	0	1
SAMP272	Tunisia	Governorate of Manouba	Mornaguia	2017-11-04	36°38'17.1"N	9°58'08.8"E	SAMP272_TN	Tunisia	D_1_2_2_2	0	0	2	0	0	0	0	0	0	0	2	1	0	0	0	2	0	0	0	0	0	1	2	0	1	0	0	0	0	0	2	0	0	0	0	0	0	0	0	0
SAMP275	Tunisia	Governorate of Sousse	Takrouna	2017-09-05	36°08'52.9''N	10°20'46.1''E	SAMP275_TN	Tunisia	D_1_2_2_2	0	1	2	0	0	0	0	1	0	0	2	2	0	0	0	1	0	0	0	0	0	0	2	0	1	0	0	0	0	0	2	1	0	0	0	0	0	0	0	1
SAMP277	Tunisia	Governorate of Sousse	Takrouna	2017-09-05	36°08'52.9''N	10°20'46.1''E	SAMP277_TN	Tunisia	D_1_2_2_2	0	0	2	1	0	0	0	0	0	0	2	2	0	0	0	2	0	0	0	0	0	0	2	0	0	0	0	0	0	0	2	2	0	0	0	0	0	0	0	1
SAMP279	Tunisia	Governorate of Beja	Beja	2017-09-05	36°43'47.0''N	9°11'15.4''E	SAMP279_TN	Tunisia	D_1_2_2_2	0	0	2	0	0	0	0	0	0	0	2	2	0	0	0	2	0	0	0	0	0	0	2	0	0	0	0	0	0	0	2	2	0	2	0	0	0	0	0	0
SAMP281	Tunisia	Governorate of Beja	Beja	2017-09-05	36°43'47.0''N	9°11'15.4''E	SAMP281_TN	Tunisia	D_1_2_2_2	0	0	2	0	0	0	0	0	0	0	2	2	0	0	0	1	0	0	0	0	0	0	2	0	0	0	0	0	0	0	2	2	0	1	0	0	0	0	0	0
SAMP283	Tunisia	Governorate of Nabeul	Beni Khalled	2017-09-05	36°38'55.4''N	10°35'29.8''E	SAMP283_TN	Tunisia	D_1_2_2_2	0	0	2	0	0	0	0	0	0	0	2	1	0	0	0	1	0	0	0	1	0	2	2	0	2	0	0	0	0	0	1	2	0	0	0	0	0	0	0	0
SAMP285	Tunisia	Governorate of Nabeul	Beni Khalled	2017-09-05	36°38'55.4''N	10°35'29.8''E	SAMP285_TN	Tunisia	D_1_2_2_2	0	0	1	0	0	0	0	0	0	0	2	1	0	0	0	0	0	0	0	0	0	1	2	0	1	0	0	0	0	0	2	2	0	2	0	0	0	0	0	1
SAMP286	Tunisia	Governorate of Nabeul	Beni Khalled	2017-09-05	36°38'55.4''N	10°35'29.8''E	SAMP286_TN	Tunisia	D_1_2_2_2	0	0	1	0	0	0	0	0	0	0	2	1	0	0	0	2	0	0	0	1	0	1	2	0	1	0	0	0	0	0	2	0	0	1	0	2	0	0	0	0
SAMP288	Tunisia	Governorate of Kairouan	Decret Jenoua	2017-09-05	35°50'52.2''N	9°35'30.8''E	SAMP288_TN	Tunisia	D_1_2_2_2	0	0	2	0	1	0	0	0	0	0	2	2	0	0	0	0	0	0	0	0	0	0	2	0	2	0	0	0	0	0	2	1	0	0	0	0	0	0	0	0
SAMP291	Tunisia	Governorate of Kairouan	Decret Jenoua	2017-09-05	35°50'52.2''N	9°35'30.8''E	SAMP291_TN	Tunisia	D_1_2_2_2	0	0	2	0	1	0	0	0	0	0	2	2	0	0	0	0	0	0	0	0	0	0	2	0	2	0	0	0	0	0	2	1	0	1	0	0	0	0	0	1
SAMP1783	Israel	Tel Aviv	Even Yehuda	2017-04-06	32°16'33.75''N	34°52'45.02''E	SAMP1783_IL	Turkey_Anat_Syr	C_2_2_1	1	2	1	0	0	0	0	0	0	0	0	0	1	0	0	0	0	1	2	1	0	1	2	1	0	0	0	0	2	0	2	1	0	1	1	0	1	1	0	0
SAMP1454	Turkey	Central Anatolia	Ankara	2010-01-06	migratorybeekeeping	migratorybeekeeping	SAMP1454_TR	Turkey_Anat_Syr	C_2_2_1	0	2	1	0	0	0	0	0	0	0	0	1	2	0	0	0	0	2	2	0	0	2	2	0	0	0	0	0	1	0	0	0	0	2	0	0	0	0	1	0
SAMP1456	Turkey	Central Anatolia	Ankara	2010-01-06	migratorybeekeeping	migratorybeekeeping	SAMP1456_TR	Turkey_Anat_Syr	C_2_2_1	1	2	0	0	0	0	0	0	0	0	2	2	2	0	0	0	0	2	1	0	0	2	1	0	0	0	0	0	0	0	0	0	0	2	0	0	0	0	0	0
SAMP1478	Turkey	Aegean	Muğla-Fethiye	2012-01-08	36°46'12.0"N	29°12'36.0"E	SAMP1478_TR	Turkey_Anat_Syr	C_2_2_1	0	2	0	0	0	0	0	0	0	0	0	0	2	0	0	0	0	2	2	0	0	2	1	0	0	0	0	0	2	0	0	0	0	2	0	0	0	0	0	0
SAMP1480	Turkey	Aegean	Muğla-Fethiye	2012-01-08	36°46'12.0"N	29°12'36.0"E	SAMP1480_TR	Turkey_Anat_Syr	C_2_2_1	0	1	0	0	0	0	0	0	0	0	1	0	2	0	0	0	0	2	2	0	0	2	1	0	0	0	0	0	1	0	0	0	0	2	0	0	0	0	1	0
SAMP1492	Turkey	South Eastern Anatolia	Hatay-Yayladağı	2011-01-04	35°59'24.0"N	36°09'00.0"E	SAMP1492_TR	Turkey_Anat_Syr	C_2_2_1	0	0	0	0	0	0	0	0	0	0	1	0	2	0	0	0	0	1	2	0	0	2	2	0	0	0	0	0	2	0	0	2	0	2	0	0	0	0	1	0
SAMP1494	Turkey	South Eastern Anatolia	Hatay-Yayladağı	2011-01-04	35°59'24.0"N	36°09'00.0"E	SAMP1494_TR	Turkey_Anat_Syr	C_2_2_1	0	1	0	0	0	0	0	0	0	0	0	0	2	0	0	0	0	2	2	0	0	2	2	0	0	0	0	0	2	0	0	2	0	2	0	0	0	0	1	0
SAMP1509	Turkey	Thrace	Tekirdağ-Şarköy	2010-01-04	40°40'12.0"N	27°13'12.0"E	SAMP1509_TR	Turkey_Anat_Syr	C_2_2_1	0	1	1	0	0	0	0	0	0	0	0	0	1	0	0	0	0	1	2	1	0	2	1	0	0	0	0	0	2	0	0	0	0	1	0	0	1	0	0	0
SAMP1522	Turkey	Marmara	Bilecik	2014-01-05	40°07'12.0"N	30°06'00.0"E	SAMP1522_TR	Turkey_Anat_Syr	C_2_2_1	0	1	0	0	0	0	0	0	0	0	1	0	2	0	0	0	0	2	2	0	0	2	2	0	0	0	0	0	2	0	0	0	0	2	0	0	0	0	2	0
SAMP1523	Turkey	Aegean	Kütahya	2011-01-05	39°22'48.0"N	29°34'48.0"E	SAMP1523_TR	Turkey_Anat_Syr	C_2_2_1	0	2	0	0	0	0	0	0	0	0	0	2	1	0	0	0	0	2	2	0	0	2	1	0	0	0	0	0	2	0	0	0	0	2	0	0	0	0	1	0
SAMP1525	Turkey	Central Anatolia	Eskişehir	2011-01-05	39°38'24.0"N	31°04'12.0"E	SAMP1525_TR	Turkey_Anat_Syr	C_2_2_1	0	2	0	0	0	0	0	0	0	0	1	0	2	0	0	0	0	2	2	0	0	2	2	0	0	0	0	0	2	0	0	1	0	2	0	0	0	0	2	0
SAMP1526	Turkey	Central Anatolia	Eskişehir	2011-01-05	39°38'24.0"N	31°04'12.0"E	SAMP1526_TR	Turkey_Anat_Syr	C_2_2_1	1	1	0	0	0	0	0	1	0	0	2	0	2	0	0	0	0	2	2	0	0	2	1	0	0	0	0	0	1	0	0	1	0	2	0	0	0	0	1	0
SAMP1528	Turkey	Black Sea	Bolu	2011-01-05	40°37'48.0"N	26°33'00.0"E	SAMP1528_TR	Turkey_Anat_Syr	C_2_2_1	0	2	0	0	0	0	0	1	0	0	1	0	2	0	0	0	0	2	2	0	0	2	2	0	0	0	0	0	0	0	0	0	0	2	0	0	0	0	1	0
SAMP1529	Turkey	Black Sea	Bolu	2011-01-05	40°37'48.0"N	31°42'00.0"E	SAMP1529_TR	Turkey_Anat_Syr	C_2_2_1	0	2	1	0	0	0	0	1	0	0	1	0	2	0	0	0	0	2	2	0	0	2	0	0	0	0	0	0	0	0	0	0	0	2	0	0	0	0	0	0
SAMP1530	Turkey	Black Sea	Zonguldak	2011-01-07	41°16'48.0"N	31°49'12.0"E	SAMP1530_TR	Turkey_Anat_Syr	C_2_2_1	0	2	0	0	0	0	0	1	0	0	1	0	2	0	0	0	0	2	2	0	0	0	2	0	0	0	0	0	2	0	0	0	0	2	0	0	1	0	0	0
SAMP1531	Turkey	Black Sea	Bolu	2011-01-07	40°37'48.0"N	31°42'00.0"E	SAMP1531_TR	Turkey_Anat_Syr	C_2_2_1	0	2	1	0	0	0	0	1	0	0	1	0	1	0	0	0	0	2	2	0	0	2	2	0	0	0	0	0	2	0	0	0	0	2	0	0	0	0	0	0
SAMP1638	Turkey	Black Sea	Ordu	2012-01-08	migratorybeekeeping	migratorybeekeeping	SAMP1638_TR	Turkey_Anat_Syr	C_2_2_1	0	2	0	0	0	0	0	0	0	0	1	0	1	0	0	0	0	2	2	0	0	2	2	0	0	0	0	0	1	0	0	0	0	2	0	0	0	0	1	0
SAMP1639	Turkey	Black Sea	Düzce	2011-01-10	40°57'36.0"N	31°27'00.0"E	SAMP1639_TR	Turkey_Anat_Syr	C_2_2_1	0	1	1	0	0	0	0	0	0	0	1	0	2	0	0	0	0	2	2	0	0	1	2	0	0	0	0	0	1	0	0	0	0	2	0	0	0	0	1	0
SAMP1640	Turkey	Black Sea	Düzce	2011-01-10	40°57'36.0"N	31°27'00.0"E	SAMP1640_TR	Turkey_Anat_Syr	C_2_2_1	1	2	0	0	0	0	0	0	0	0	2	0	2	0	0	0	0	2	2	0	0	2	2	0	0	0	0	0	2	0	0	1	0	2	0	0	0	0	0	0
SAMP1660	Turkey	Eastern Anatolia	Bitlis	2010-01-10	migratorybeekeeping	migratorybeekeeping	SAMP1660_TR	Turkey_Anat_Syr	C_2_2_1	0	2	0	0	0	0	0	1	0	0	1	0	2	0	0	0	0	2	2	0	0	2	2	0	0	0	0	0	2	0	0	0	0	2	0	0	0	0	1	0
SAMP1662	Turkey	Eastern Anatolia	Bitlis	2010-01-10	migratorybeekeeping	migratorybeekeeping	SAMP1662_TR	Turkey_Anat_Syr	C_2_2_1	0	1	0	0	0	0	0	1	0	0	1	0	2	0	0	0	0	2	2	0	0	1	2	0	0	0	0	0	2	0	0	0	0	2	0	0	0	0	1	0
SAMP1850	Turkey	Black Sea	Sakarya	2008-01-07	40°47'12.4"N	30°24'26.7"E	SAMP1850_TR	Turkey_Anat_Syr	C_2_2_1	0	2	0	0	0	0	0	0	0	0	0	0	2	0	0	0	0	2	2	0	0	2	0	0	0	0	0	0	2	0	0	0	0	2	0	0	0	0	0	0
SAMP1859	Turkey	Black Sea	Giresun	2008-01-07	40°55'03.6"N	38°22'50.7"E	SAMP1859_TR	Turkey_Anat_Syr	C_2_2_1	0	2	2	0	0	0	0	0	0	0	1	0	2	0	0	0	0	2	2	0	0	2	0	0	0	0	0	0	2	0	0	0	0	2	0	0	0	0	1	0
SAMP1860	Turkey	Marmara	Bursa	2008-01-07	38°29'47.7"N	30°34'29.8"E	SAMP1860_TR	Turkey_Anat_Syr	C_2_2_1	0	2	0	0	0	0	0	0	0	0	1	0	2	0	0	0	0	2	2	0	0	2	1	0	0	0	0	0	2	0	0	0	0	2	0	0	0	0	1	0
SAMP1861	Turkey	Marmara	Bursa	2008-01-07	38°29'47.7"N	30°34'29.8"E	SAMP1861_TR	Turkey_Anat_Syr	C_2_2_1	0	1	0	0	0	0	0	0	0	0	1	0	1	0	0	0	0	2	2	0	0	1	0	0	0	0	0	0	1	0	0	0	0	2	0	0	0	0	2	0
SAMP1862	Turkey	Marmara	Bursa	2008-01-07	38°29'47.7"N	30°34'29.8"E	SAMP1862_TR	Turkey_Anat_Syr	C_2_2_1	1	2	2	0	0	0	0	0	0	0	2	0	2	0	0	0	0	2	2	0	0	2	1	0	0	0	0	0	2	0	0	0	0	2	0	0	0	0	2	0
SAMP1863	Turkey	Marmara	Bursa	2008-01-07	38°29'47.7"N	30°34'29.8"E	SAMP1863_TR	Turkey_Anat_Syr	C_2_2_1	0	2	0	0	0	0	0	0	0	0	1	0	2	0	0	0	0	2	2	0	0	2	1	0	0	0	0	0	1	0	0	0	0	2	0	0	0	0	1	0
SAMP1866	Turkey	Eastern Anatolia	Şırnak	2008-01-07	37°14'44.3"N	42°28'23.3"E	SAMP1866_TR	Turkey_Anat_Syr	C_2_2_1	0	1	0	0	0	0	0	0	0	0	0	0	2	0	0	0	0	2	2	0	0	2	2	0	0	0	0	0	2	0	0	0	0	2	0	1	0	0	1	0
SAMP1871	Turkey	Eastern Anatolia	Bitlis	2008-01-07	38°23'51.5"N	42°06'38.2"E	SAMP1871_TR	Turkey_Anat_Syr	C_2_2_1	0	2	0	0	0	0	0	0	0	0	1	0	2	0	0	0	0	2	2	0	0	2	2	1	0	0	1	0	1	0	0	2	0	2	0	0	1	0	2	0
SAMP1873	Turkey	South Eastern Anatolia	Diyarbakır	2008-01-07	37°55'21.1"N	40°12'35.9"E	SAMP1873_TR	Turkey_Anat_Syr	C_2_2_1	0	1	0	0	0	0	0	0	0	0	0	0	2	0	0	0	0	2	2	0	0	2	2	0	0	0	0	0	0	0	0	0	0	2	0	0	0	0	1	0
SAMP1874	Turkey	Black Sea	Yığılca	2008-01-07	40°57'33.0"N	31°26'44.2"E	SAMP1874_TR	Turkey_Anat_Syr	C_2_2_1	0	2	0	0	0	0	0	0	0	0	2	0	1	0	0	0	0	2	2	1	0	2	0	0	0	0	0	0	2	0	0	0	0	2	0	0	0	0	1	0
SAMP1875	Turkey	Black Sea	Yığılca	2008-01-07	40°57'33.0"N	31°26'44.2"E	SAMP1875_TR	Turkey_Anat_Syr	C_2_2_1	0	1	1	0	0	0	0	0	0	0	2	0	2	0	0	0	0	2	2	1	0	2	1	0	0	0	0	0	0	0	0	0	0	2	0	0	0	0	0	0
SAMP1876	Turkey	Black Sea	Yığılca	2008-01-07	40°57'33.0"N	31°26'44.2"E	SAMP1876_TR	Turkey_Anat_Syr	C_2_2_1	0	2	0	0	0	0	0	0	0	0	0	0	2	0	0	0	0	2	2	0	0	1	1	0	0	0	0	0	1	0	0	0	0	2	0	0	0	0	1	0
SAMP1878	Turkey	Aegean	Izmir	2008-01-07	38°27'43.9"N	27°10'48.6"E	SAMP1878_TR	Turkey_Anat_Syr	C_2_2_1	0	2	0	0	0	0	0	0	0	0	1	1	1	0	0	0	0	2	2	0	0	2	1	0	0	0	0	0	2	0	0	0	0	2	0	0	0	0	0	0
SAMP1882	Turkey	South Eastern Anatolia	Hatay	2008-01-07	36°15'59.1"N	36°33'45.0"E	SAMP1882_TR	Turkey_Anat_Syr	C_2_2_1	0	2	0	0	0	0	0	0	0	0	0	0	2	0	0	0	0	2	2	0	0	1	2	0	0	0	0	0	2	0	0	1	0	2	0	0	0	0	2	0
SAMP1889	Turkey	Aegean	Muğla	2008-01-07	37°06'06.3"N	28°25'08.0"E	SAMP1889_TR	Turkey_Anat_Syr	C_2_2_1	0	1	0	0	0	0	0	0	0	0	1	1	1	0	0	0	0	2	2	0	0	2	2	0	0	0	0	0	2	0	0	0	0	2	0	0	0	0	1	0
SAMP1891	Turkey	Aegean	Muğla	2008-01-07	37°06'06.3"N	28°25'08.0"E	SAMP1891_TR	Turkey_Anat_Syr	C_2_2_1	0	2	1	0	0	0	0	0	0	0	0	0	2	0	0	0	0	2	2	0	0	2	2	0	0	0	0	0	2	0	0	0	0	2	0	0	0	0	1	0
SAMP1895	Turkey	Central Anatolia	Nevşehir	2008-01-07	38°22'03.0"N	34°39'03.2"E	SAMP1895_TR	Turkey_Anat_Syr	C_2_2_1	0	2	0	0	0	0	0	0	0	0	1	0	2	0	0	0	0	1	2	0	0	1	2	0	0	0	0	0	0	0	0	1	0	2	0	0	0	0	1	0
SAMP1896	Turkey	Marmara	Bozcaada	2008-01-07	39°49'16.3"N	26°01'55.6"E	SAMP1896_TR	Turkey_Anat_Syr	C_2_2_1	0	2	0	0	0	0	0	0	0	0	1	0	1	0	0	0	0	2	2	0	0	2	1	0	0	0	0	0	2	0	0	0	0	2	0	0	0	0	1	0
SAMP1897	Turkey	Marmara	Bozca Ada	2008-01-07	39°49'16.3"N	26°01'55.6"E	SAMP1897_TR	Turkey_Anat_Syr	C_2_2_1	0	2	1	0	0	0	0	0	0	0	1	0	2	0	0	0	0	2	2	0	0	2	0	0	0	0	0	0	2	0	0	0	0	2	0	0	0	0	0	0
SAMP1898	Turkey	Marmara	Bozca Ada	2008-01-07	39°49'16.3"N	26°01'55.6"E	SAMP1898_TR	Turkey_Anat_Syr	C_2_2_1	0	2	0	0	0	0	0	0	0	0	0	0	1	0	0	0	0	2	2	0	0	1	1	0	0	0	0	0	1	0	0	0	0	1	0	0	0	0	0	0
SAMP1899	Turkey	Marmara	Bozca Ada	2008-01-07	39°49'16.3"N	26°01'55.6"E	SAMP1899_TR	Turkey_Anat_Syr	C_2_2_1	0	2	0	0	0	0	0	0	0	0	1	0	2	0	0	0	0	2	2	0	0	2	0	0	0	0	0	0	2	0	0	0	0	2	0	0	0	0	0	0
SAMP1901	Turkey	Marmara	Gökçe Ada	2008-01-07	40°10'43.9"N	25°54'01.0"E	SAMP1901_TR	Turkey_Anat_Syr	C_2_2_1	0	0	0	0	0	0	0	0	0	0	0	0	1	0	0	0	0	2	2	0	0	2	0	0	0	0	0	0	2	0	0	0	0	2	0	0	1	0	0	0
SAMP1903	Turkey	Marmara	Gökçe Ada	2008-01-07	40°10'43.9"N	25°54'01.0"E	SAMP1903_TR	Turkey_Anat_Syr	C_2_2_1	0	0	0	0	0	0	0	0	0	0	1	0	2	0	0	0	0	2	2	0	0	1	1	0	0	0	0	0	2	0	0	1	0	2	0	0	0	0	2	0
SAMP1911	Turkey	Eastern Anatolia	Hakkari-Ba	2008-01-07	37°43'24.5"N	44°02'24.6"E	SAMP1911_TR	Turkey_Anat_Syr	C_2_2_1	0	2	0	0	0	0	0	0	0	0	1	0	2	0	0	0	0	2	2	0	0	2	2	0	0	0	0	0	2	0	0	1	0	2	0	0	0	0	2	0
SAMP1912	Turkey	Eastern Anatolia	Hakkari	2008-01-07	37°43'24.5"N	44°02'24.6"E	SAMP1912_TR	Turkey_Anat_Syr	C_2_2_1	0	2	0	0	0	0	0	0	0	0	0	0	2	0	0	0	0	2	2	0	0	2	2	0	0	0	0	0	2	0	0	1	0	2	0	0	0	0	1	0
SAMP1913	Turkey	Black Sea	Sakarya	2008-01-07	40°47'12.4"N	30°24'26.7"E	SAMP1913_TR	Turkey_Anat_Syr	C_2_2_1	0	1	0	0	0	0	0	0	0	0	1	0	2	0	0	0	0	1	2	1	0	2	2	0	0	0	0	0	1	1	0	0	0	2	0	0	0	0	1	0
SAMP1915	Turkey	South Eastern Anatolia	Şırnak	2008-01-07	37°14'44.3"N	42°28'23.3"E	SAMP1915_TR	Turkey_Anat_Syr	C_2_2_1	0	1	0	0	0	0	0	0	0	0	0	0	2	0	0	0	0	2	2	0	0	2	2	0	0	0	0	0	2	0	0	0	0	2	0	0	0	0	1	0
SAMP1411	Argentina	Rio Negro Province	Bariloche	2017-11-04	41°8'0.50"S	71°18'37.00"W	SAMP1411_AR	US_AR_IT	C_2_1_1	1	1	2	0	0	1	0	0	0	0	1	1	0	0	0	2	0	0	0	1	0	2	1	0	1	0	0	0	0	2	2	2	1	1	0	0	2	0	0	0
SAMP1412	Argentina	Rio Negro Province	Bariloche	2017-11-04	41°8'0.50"S	71°18'37.00"W	SAMP1412_AR	US_AR_IT	C_2_1_1	1	2	0	0	0	1	0	1	0	0	1	1	0	0	0	0	0	0	1	2	0	2	0	0	0	0	0	0	0	0	2	2	0	0	0	0	2	0	0	0
SAMP1421	Argentina	Buenos Aires Province	Balcarce	2017-01-06	37°52'5.98"S	58°17'50.53"W	SAMP1421_AR	US_AR_IT	C_2_1_1	1	1	1	0	1	0	1	1	0	0	0	0	0	0	0	0	0	0	0	2	1	2	0	0	2	0	0	1	0	0	1	2	0	0	0	1	1	1	0	0
SAMP1422	Argentina	Buenos Aires Province	Balcarce	2017-01-06	37°52'5.98"S	58°17'50.53"W	SAMP1422_AR	US_AR_IT	C_2_1_1	0	1	2	0	2	0	1	1	0	0	0	0	1	1	0	1	0	0	0	2	2	0	0	1	2	0	0	1	0	2	1	2	0	2	0	1	1	0	0	1
SAMP1435	Argentina	Mendonza Province	Tunuyan	2017-01-04	33°37'41.19"S	69°01'49.58"W	SAMP1435_AR	US_AR_IT	C_2_1_1	0	1	1	1	0	0	0	2	0	0	0	1	1	1	0	0	1	0	0	1	1	2	1	1	0	0	0	1	0	1	2	2	1	0	0	0	0	0	0	2
SAMP1436	Argentina	Mendonza Province	Tunuyan	2017-01-04	33°37'41.19"S	69°01'49.58"W	SAMP1436_AR	US_AR_IT	C_2_1_1	1	2	2	0	0	0	1	1	0	0	0	0	0	0	0	1	0	0	0	1	0	1	2	0	1	1	0	0	1	0	2	2	0	1	0	0	2	0	0	0
SAMP1441	Argentina	Buenos Aires Province	Lujan	2017-01-11	34°34'4.67"S	59°13'3.74"W	SAMP1441_AR	US_AR_IT	C_2_1_1	1	2	1	0	2	0	1	1	0	1	0	0	1	0	0	0	1	0	0	2	1	1	1	0	2	0	0	1	0	1	2	1	2	0	0	1	2	1	0	0
SAMP1442	Argentina	Buenos Aires Province	Lujan	2017-01-11	34°34'4.67"S	59°13'3.74"W	SAMP1442_AR	US_AR_IT	C_2_1_1	1	2	1	0	1	1	0	1	0	2	1	1	0	2	0	0	1	0	1	0	1	1	1	1	2	0	0	1	0	0	2	2	2	1	0	0	2	0	0	0
SAMP1444	Argentina	Buenos Aires Province	Castelar	2017-01-11	34°36'57.57"S	58°39'22.99"W	SAMP1444_AR	US_AR_IT	C_2_1_1	2	2	2	1	2	1	1	0	0	2	1	0	1	0	0	2	1	0	0	0	2	1	2	0	1	0	0	2	0	1	0	2	2	1	0	0	0	0	0	1
SAMP1446	Argentina	Tucuman Province	Timbo Viejo	2017-01-10	26°38'52.58"S	65°7'55.61"W	SAMP1446_AR	US_AR_IT	C_2_1_1	0	2	1	1	1	0	1	1	0	2	1	0	0	2	0	1	1	0	1	1	0	0	1	0	2	0	0	1	0	1	2	2	2	1	0	0	1	1	0	2
SAMP1447	Argentina	Tucuman Province	Alberdi	2017-01-10	27°35'52.04"S	65°37'44.78"W	SAMP1447_AR	US_AR_IT	C_2_1_1	1	2	0	1	1	0	1	0	0	0	1	0	1	0	0	1	0	0	1	2	1	1	1	0	0	1	0	0	1	0	2	2	0	1	0	1	2	1	0	0
SAMP1452	Argentina	Buenos Aires Province	Giles	2018-01-03	34°26'34.66"S	59°26'50.06"W	SAMP1452_AR	US_AR_IT	C_2_1_1	2	1	1	0	0	0	0	1	0	0	0	1	0	0	0	1	1	0	0	1	2	2	1	1	2	0	1	1	0	1	2	2	0	2	0	1	2	1	0	1
SAMP1453	Argentina	Buenos Aires Province	Giles	2018-01-03	34°26'34.66"S	59°26'50.06"W	SAMP1453_AR	US_AR_IT	C_2_1_1	1	1	1	0	0	0	1	1	0	1	0	0	0	1	0	0	1	0	1	0	1	1	1	1	0	0	0	0	0	1	2	2	1	2	0	0	1	1	0	0
SAMP1839	Argentina	Reconquista Province	Santa Fe	2018-01-02	29°11'15.9"S	59°42'30.2"W	SAMP1839_AR	US_AR_IT	C_2_1_1	1	1	2	1	1	0	0	1	0	1	1	1	0	1	0	0	0	0	0	1	1	1	0	0	0	0	0	1	1	0	2	1	1	0	0	1	1	1	0	0
SAMP1782	Israel	Tel Aviv	Even Yehuda	2017-04-06	32°16'33.75''N	34°52'45.02''E	SAMP1782_IL	US_AR_IT	C_2_1_1	2	2	1	0	0	0	0	0	0	0	1	1	0	0	0	0	0	1	2	2	0	1	1	1	0	1	0	1	0	0	2	1	0	1	0	0	2	0	0	0
SAMP337	Italy	Sicilia	Siracusa	13/04/2018	37°05'15.9"N	14°58'36.1"E	SAMP337_IT	US_AR_IT	C_2_1_1	1	1	1	0	0	0	0	1	0	0	1	0	0	0	0	1	0	1	1	0	0	2	1	0	0	0	0	0	1	1	2	2	0	0	0	1	1	0	1	1
SAMP339	Italy	Sicilia	Siracusa	13/04/2018	37°05'15.9"N	14°58'36.1"E	SAMP339_IT	US_AR_IT	C_2_1_1	1	1	2	0	0	0	2	0	0	0	0	0	0	0	0	1	0	1	1	1	0	2	2	1	1	1	0	0	0	1	2	2	1	0	0	1	2	0	0	0
SAMP370	Italy	South Sardegna	Gonnosfanadiga	18/04/2017	39°30'51''	8°40'33''	SAMP370_IT	US_AR_IT	C_2_1_1	0	1	1	0	0	0	0	0	0	0	0	1	0	1	0	0	1	0	2	1	0	1	1	0	1	0	0	0	0	1	2	2	0	0	0	2	2	0	0	0
SAMP1800	USA	Michigan (stock from Georgia)	East Lansing	31/10/2017	42°43'50.91"N	84°28'37.09"W	SAMP1800_US	US_AR_IT	C_2_1_1	1	1	1	0	0	0	1	0	0	1	0	0	2	0	0	0	0	1	1	0	0	2	1	1	2	0	0	1	0	1	2	2	0	2	0	0	0	0	0	1
SAMP1801	USA	Michigan (stock from Georgia)	East Lansing	31/10/2017	42°43'50.91"N	84°28'37.09"W	SAMP1801_US	US_AR_IT	C_2_1_1	2	2	1	1	0	1	0	1	0	1	0	0	1	0	0	0	0	0	1	1	0	2	2	0	0	1	0	0	0	0	2	2	1	0	0	1	0	0	0	2
SAMP1802	USA	Michigan (stock from Georgia)	East Lansing	31/10/2017	42°43'50.91"N	84°28'37.09"W	SAMP1802_US	US_AR_IT	C_2_1_1	2	2	2	0	0	0	1	1	0	2	0	0	0	0	0	0	0	0	0	1	0	2	1	0	1	0	0	0	0	0	2	2	1	1	0	0	0	0	0	1
SAMP1803	USA	Michigan (stock from Georgia)	East Lansing	31/10/2017	42°43'50.91"N	84°28'37.09"W	SAMP1803_US	US_AR_IT	C_2_1_1	1	1	1	0	0	0	0	0	0	0	0	0	1	1	0	0	0	1	1	0	0	2	1	1	2	0	0	1	0	1	2	2	1	2	0	0	0	0	0	1
SAMP1917a	USA	Florida, St. John County	Palm Coast	2017-07-08	29°34'20.07"N	81°11'04.77"W	SAMP1917a_US	US_AR_IT	C_2_1_1	2	2	1	0	2	0	1	0	1	0	0	0	1	0	0	1	0	0	1	2	2	1	2	1	0	1	0	1	1	2	1	2	0	0	1	1	1	0	0	2
SAMP1918a	USA	Florida, St. John County	Palm Coast	2017-07-08	29°34'20.07"N	81°11'04.77"W	SAMP1918a_US	US_AR_IT	C_2_1_1	2	2	1	0	1	0	1	0	1	0	0	0	1	0	0	1	0	0	1	2	1	2	2	1	1	1	0	1	1	2	1	2	0	0	1	1	1	0	0	2
SAMP1919a	USA	Florida, St. John County	St. Augustine	2017-07-08	29°34'20.07"N	81°11'04.77"W	SAMP1919a_US	US_AR_IT	C_2_1_1	2	2	0	1	1	0	0	1	1	0	0	0	1	0	0	0	0	0	0	2	1	2	2	0	1	1	0	1	1	1	1	1	0	2	0	2	1	0	0	1
SAMP1920a	USA	Florida, St. John County	St. Augustine	2017-07-08	29°34'20.07"N	81°11'04.77"W	SAMP1920a_US	US_AR_IT	C_2_1_1	1	1	2	1	1	0	0	0	0	0	0	0	1	0	0	1	0	0	0	1	0	1	1	1	0	0	0	1	1	2	1	1	0	2	0	0	1	0	0	1
SAMP1945a	USA	Florida, St. John County	St. Augustine	2017-07-08	29°54'19.52"N	81°18'44.13"W	SAMP1945a_US	US_AR_IT	C_2_1_1	0	2	2	0	0	0	0	0	0	0	1	0	1	0	0	0	0	0	0	1	0	2	1	0	0	1	0	0	1	2	2	2	1	0	0	1	1	0	0	1
SAMP1946a	USA	Florida, St. John County	St. Augustine	2017-07-08	29°54'19.52"N	81°18'44.13"W	SAMP1946a_US	US_AR_IT	C_2_1_1	0	1	1	1	0	0	0	1	0	0	0	0	1	0	0	1	0	1	1	2	1	1	1	2	1	2	0	0	0	1	2	2	0	2	0	0	2	0	0	0
SAMP1947a	USA	Florida, St. John County	St. Augustine	2017-07-08	29°54'19.52"N	81°18'44.13"W	SAMP1947a_US	US_AR_IT	C_2_1_1	1	0	1	0	0	0	0	0	0	0	0	0	0	0	0	2	0	0	0	2	0	1	1	2	0	1	0	1	0	0	2	2	0	1	0	0	0	0	0	0
SAMP1951a	USA	Florida, St. John County	St. Augustine, Target Store	25/07/2017	29°52'34.14"N	81°19'20.04"W	SAMP1951a_US	US_AR_IT	C_2_1_1	1	1	1	1	1	1	1	0	0	0	0	0	0	0	0	1	0	0	0	2	2	2	1	1	1	0	0	0	0	1	2	2	1	1	0	0	0	0	0	0
SAMP1952a	USA	Florida, St. John County	St. Augustine, Target Store	25/07/2017	29°52'34.14"N	81°19'20.04"W	SAMP1952a_US	US_AR_IT	C_2_1_1	1	2	0	0	0	1	1	1	0	1	1	1	1	0	0	0	0	2	0	1	1	1	0	1	0	0	0	0	1	1	2	2	0	0	1	0	0	0	0	0
SAMP1981a	USA	Florida, Duval County	Jax Port	2017-07-08	30°21'24.01"N	81°37'30.20"W	SAMP1981a_US	US_AR_IT	C_2_1_1	1	2	2	0	0	0	0	0	0	0	0	0	0	0	0	1	0	0	2	2	0	1	1	1	2	0	1	0	0	1	2	2	0	0	0	1	1	0	0	0
SAMP1982a	USA	Florida, Duval County	Jacksonville, Jax Port	2017-07-08	30°21'24.01"N	81°37'30.20"W	SAMP1982a_US	US_AR_IT	C_2_1_1	0	2	2	0	0	0	1	1	0	0	1	0	1	0	0	1	1	0	2	1	0	2	2	1	2	0	1	0	0	0	1	2	0	1	0	1	1	0	0	1
SAMP1983a	USA	Florida, Duval County	Jacksonville, Jax Port	2017-07-08	30°21'24.01"N	81°37'30.20"W	SAMP1983a_US	US_AR_IT	C_2_1_1	0	1	1	0	1	1	0	1	1	0	0	0	1	0	0	1	0	0	1	2	1	1	2	0	1	0	0	0	1	0	1	1	1	0	0	1	1	1	0	0
SAMP1984a	USA	Florida, Duval County	Jacksonville, Jax Port	2017-07-08	30°21'24.01"N	81°37'30.20"W	SAMP1984a_US	US_AR_IT	C_2_1_1	0	1	1	0	0	0	0	1	1	0	0	0	0	0	0	1	0	1	1	0	0	1	2	0	2	0	0	0	0	1	2	2	0	1	0	2	0	0	0	0
SAMP1985a	USA	Florida, Duval County	Jax Port	2017-07-08	30°21'24.01"N	81°37'30.20"W	SAMP1985a_US	US_AR_IT	C_2_1_1	1	2	1	0	0	0	0	1	1	0	1	0	1	0	0	0	0	1	1	1	0	1	1	1	2	0	1	1	0	0	1	2	0	2	0	1	2	0	0	1
SAMP1986a	USA	Florida, Duval County	Jax Port	2017-07-08	30°21'24.01"N	81°37'30.20"W	SAMP1986a_US	US_AR_IT	C_2_1_1	0	1	1	0	0	1	0	1	1	0	0	0	0	0	0	0	0	1	1	1	1	0	1	0	2	0	0	0	0	0	1	2	0	1	0	0	1	0	0	0
SAMP1989a	USA	Florida, St. John County	St. Augustine Ocean Shore Blv. Palm Coast	19/09/2017	29°34'20.38"N	81°11'06.31"W	SAMP1989a_US	US_AR_IT	C_2_1_1	0	2	1	0	1	0	0	1	0	0	1	0	1	0	0	2	0	0	1	1	1	2	1	2	1	1	1	1	0	1	2	2	0	2	0	1	2	0	0	0
SAMP1990a	USA	Florida, St. John County	St. Augustine Ocean Shore Blv. Palm Coast	19/09/2017	29°34'20.38"N	81°11'06.31"W	SAMP1990a_US	US_AR_IT	C_2_1_1	1	1	0	0	0	0	1	1	0	0	1	0	0	0	0	1	1	1	1	2	0	2	1	2	1	0	0	0	0	2	2	2	0	2	0	2	0	0	0	0
SAMP1992a	USA	Florida, St. John County	St. Augustine Ocean Shore Blv. Palm Coast	19/09/2017	29°34'20.38"N	81°11'06.31"W	SAMP1992a_US	US_AR_IT	C_2_1_1	1	1	0	0	0	0	1	1	0	0	1	0	0	0	0	0	1	1	1	2	0	2	2	1	1	0	0	0	0	2	2	2	0	2	0	2	0	0	0	0
SAMP2001a	USA	Florida, St. John County	St. Augustine Ocean Shore Blv. Palm Coast	19/09/2017	29°34'20.07"N	81°11'04.77"W	SAMP2001a_US	US_AR_IT	C_2_1_1	0	1	0	1	0	0	0	0	0	0	0	0	0	0	0	1	0	0	0	1	1	0	2	0	1	0	0	0	0	0	1	2	0	1	0	0	2	0	0	0
SAMP2003a	USA	Florida, St. John County	St. Augustine Ocean Shore Blv. Palm Coast	19/09/2017	29°34'20.07"N	81°11'04.77"W	SAMP2003a_US	US_AR_IT	C_2_1_1	1	2	2	1	0	0	0	0	0	0	0	0	1	0	0	2	0	0	1	1	1	1	0	1	0	2	0	2	1	2	2	2	0	0	0	0	2	0	0	0
SAMP2004a	USA	Florida, St. John County	St. Augustine Ocean Shore Blv. Palm Coast	19/09/2017	29°34'20.07"N	81°11'04.77"W	SAMP2004a_US	US_AR_IT	C_2_1_1	1	2	1	1	1	0	2	0	0	0	0	0	1	0	0	1	1	1	1	2	0	2	1	1	2	1	0	1	0	2	1	2	0	1	0	0	2	0	0	0
SAMP2033a	USA	Florida, St. John County	St. Augustine, Ocean Store Blvd.	2017-07-08	29°40'07.56"N	81°12'47.29"W	SAMP2033a_US	US_AR_IT	C_2_1_1	0	2	1	1	0	1	0	0	0	0	0	0	0	0	0	1	1	0	0	0	1	1	2	0	2	0	0	0	0	1	1	2	1	0	1	0	1	0	0	0
SAMP2055a	USA	Florida, St. John County	St. Augustine, Matanzas Prk.	25/07/2015	29°39'18.79"N	81°13'32.67"W	SAMP2055a_US	US_AR_IT	C_2_1_1	0	1	1	0	0	0	0	0	0	0	0	0	0	0	0	2	0	1	2	1	0	1	2	1	0	1	0	1	2	1	2	1	0	0	0	1	1	0	0	0
SAMP2056a	USA	Florida, St. John County	St. Augustine, Matanzas Prk.	25/07/2016	29°39'18.79"N	81°13'32.67"W	SAMP2056a_US	US_AR_IT	C_2_1_1	0	0	2	1	1	0	1	1	0	0	1	0	0	1	0	0	0	1	1	1	0	1	1	1	1	2	0	2	1	1	1	2	0	1	0	0	2	0	0	0
SAMP2057a	USA	Florida, St. John County	St. Augustine, Matanzas Prk.	25/07/2017	29°39'18.79"N	81°13'32.67"W	SAMP2057a_US	US_AR_IT	C_2_1_1	1	0	2	0	0	1	0	0	0	1	0	1	1	1	0	0	1	1	0	2	0	1	1	2	0	1	0	1	0	1	2	2	0	1	0	0	2	1	0	1
SAMP2086a	USA	Florida, St. John County	St. Augustine, Ft. Matanzas	25/07/2017	29°39'18.79"N	81°13'32.67"W	SAMP2086a_US	US_AR_IT	C_2_1_1	1	2	1	1	1	0	2	0	0	0	0	0	2	0	0	0	1	1	1	1	0	2	2	0	1	2	0	0	1	1	2	2	0	1	0	0	2	0	0	0
SAMP2087a	USA	Florida, St. John County	St. Augustine, Ft. Matanzas	25/07/2017	29°39'18.79"N	81°13'32.67"W	SAMP2087a_US	US_AR_IT	C_2_1_1	1	1	2	1	0	1	0	0	0	0	0	0	1	0	0	0	0	0	1	1	0	2	2	1	1	2	0	2	1	1	2	0	1	1	1	0	1	0	0	0
SAMP2118a	USA	Florida, St. John County	St. Augustine, 2 miles form Fort Matanzas	25/07/2017	29°39'18.79"N	81°13'32.67"W	SAMP2118a_US	US_AR_IT	C_2_1_1	2	1	0	0	0	0	0	0	0	1	0	0	2	1	0	0	0	0	1	1	1	2	0	2	0	1	1	0	0	1	1	1	0	0	2	0	2	0	0	0
SAMP2119a	USA	Florida, St. John County	St. Augustine, 2 miles form Fort Matanzas	25/07/2017	29°39'18.79"N	81°13'32.67"W	SAMP2119a_US	US_AR_IT	C_2_1_1	1	1	1	1	0	1	1	1	0	0	0	0	1	1	0	0	0	0	1	0	2	2	1	1	1	1	1	0	0	1	1	1	1	1	0	0	2	1	0	1
SAMP2164a	USA	Florida, St. John County	St. Augustine, June Lane	2017-07-06	29°41'43.33"N	81°13'39.55"W	SAMP2164a_US	US_AR_IT	C_2_1_1	0	2	0	0	0	1	0	1	0	1	1	1	1	0	1	1	2	0	0	2	0	1	2	2	1	0	0	1	0	1	0	1	1	0	0	0	0	0	0	2
SAMP2165a	USA	Florida, St. John County	St. Augustine, June Lane	2017-07-06	29°41'43.33"N	81°13'39.55"W	SAMP2165a_US	US_AR_IT	C_2_1_1	1	1	1	1	0	0	1	1	0	1	0	0	1	0	1	0	0	0	0	2	0	1	0	2	1	0	0	0	0	1	1	2	1	0	0	0	1	0	1	2
SAMP2166a	USA	Florida, St. John County	St. Augustine, June Lane	2017-07-06	29°41'43.33"N	81°13'39.55"W	SAMP2166a_US	US_AR_IT	C_2_1_1	1	1	0	1	0	0	0	0	0	1	1	0	1	0	1	0	0	0	0	2	0	2	2	1	2	0	0	0	0	1	0	2	1	0	0	0	1	0	0	2
SAMP2167a	USA	Florida, St. John County	St. Augustine, June Lane	2017-07-06	29°41'43.33"N	81°13'39.55"W	SAMP2167a_US	US_AR_IT	C_2_1_1	1	1	1	0	0	0	1	0	0	0	0	0	1	0	0	0	0	0	1	2	0	2	2	2	2	0	0	0	0	1	0	2	1	0	0	0	1	0	1	1
SAMP2208a	USA	Florida, St. John County	St. Augustine, Army Yard Matanza	25/07/2012	29°39'18.79"N	81°13'32.67"W	SAMP2208a_US	US_AR_IT	C_2_1_1	1	0	1	0	0	0	1	0	1	0	0	1	2	0	0	2	0	0	1	0	1	2	2	0	0	0	1	0	1	2	2	2	0	2	0	1	2	0	0	0
SAMP2209a	USA	Florida, St. John County	St. Augustine, Army Yard Matanza	25/07/2013	29°39'18.79"N	81°13'32.67"W	SAMP2209a_US	US_AR_IT	C_2_1_1	2	1	0	0	0	0	1	2	0	0	1	1	1	0	0	0	0	0	1	1	0	1	0	1	1	0	0	2	0	1	1	1	1	1	0	2	2	0	0	0
SAMP2210a	USA	Florida, St. John County	St. Augustine, Army Yard Matanza	25/07/2014	29°39'18.79"N	81°13'32.67"W	SAMP2210a_US	US_AR_IT	C_2_1_1	1	2	1	2	0	0	1	1	0	0	0	0	0	0	0	1	0	1	0	1	1	1	1	0	1	1	1	0	0	1	1	2	0	0	0	0	1	0	1	0
SAMP2227a	USA	Florida, St. John County	St. Augustine, Summer Beach Club	13/06/2017	29°43'06.28"N	81°14'00.06"W	SAMP2227a_US	US_AR_IT	C_2_1_1	1	1	2	1	0	0	2	1	0	0	0	0	0	0	0	0	0	0	0	1	2	2	2	1	2	0	0	0	0	1	1	2	1	1	0	1	1	1	0	1
SAMP2228a	USA	Florida, St. John County	St. Augustine, Summer Beach Club	13/06/2017	29°43'06.28"N	81°14'00.06"W	SAMP2228a_US	US_AR_IT	C_2_1_1	0	1	1	1	1	0	1	1	0	0	0	0	1	1	0	1	0	0	2	1	1	2	1	0	2	2	0	0	0	1	2	2	1	2	0	0	2	0	0	0
SAMP2755a	USA	Florida, Port Manatee County	Port Manatee EM3	2018-05-06	27°38'22.3"N	82°33'13.6"W	SAMP2755a_US	US_AR_IT	C_2_1_1	0	1	0	0	1	2	0	2	0	0	1	0	1	0	0	0	0	0	0	2	1	1	1	0	1	0	1	1	1	1	1	1	0	0	1	0	1	0	0	1
SAMP2756a	USA	Florida, Port Manatee County	Port Manatee EM3	2018-05-06	27°38'22.3"N	82°33'13.6"W	SAMP2756a_US	US_AR_IT	C_2_1_1	1	1	1	0	0	0	2	1	0	0	1	1	0	0	0	0	0	1	1	1	1	1	1	2	0	0	0	0	1	1	2	2	0	0	2	1	2	0	1	0
SAMP2757a	USA	Florida, Manatee County	Port of Manatee EM3	2018-05-06	27°38'22.3"N	82°33'13.6"W	SAMP2757a_US	US_AR_IT	C_2_1_1	1	1	1	1	1	0	1	1	0	0	0	0	2	0	0	0	1	0	0	1	1	2	1	1	0	1	1	1	0	2	1	2	0	2	0	1	0	0	0	1
SAMP2758a	USA	Florida, Manatee County	Port of Manatee EM3	2018-05-06	27°38'22.3"N	82°33'13.6"W	SAMP2758a_US	US_AR_IT	C_2_1_1	0	0	1	0	0	0	2	1	0	0	0	1	1	0	0	0	1	0	1	1	0	1	1	1	1	1	0	1	1	2	2	2	0	2	1	0	1	1	1	0
SAMP2777a	USA	Florida, Port Manatee County	Port Manatee EM4	2018-05-06	27°38'19.2"N	82°33'34.6"W	SAMP2777a_US	US_AR_IT	C_2_1_1	1	0	0	0	2	0	1	1	0	0	1	0	0	1	0	2	1	0	0	1	0	1	0	0	1	0	0	2	1	1	0	2	0	2	1	2	1	0	0	0
SAMP2778a	USA	Florida, Port Manatee County	Port Manatee EM4	2018-05-06	27°38'19.2"N	82°33'34.6"W	SAMP2778a_US	US_AR_IT	C_2_1_1	1	0	1	0	0	0	2	1	0	0	1	0	0	0	0	1	1	0	0	1	0	2	0	1	1	0	0	0	1	1	1	2	0	2	1	1	1	0	0	0
SAMP2779a	USA	Florida, Manatee County	Port of Manatee EM4	2018-05-06	27°38'19.2"N	82°33'34.6"W	SAMP2779a_US	US_AR_IT	C_2_1_1	1	0	2	0	1	1	2	0	0	0	1	0	0	0	0	1	1	0	0	1	0	1	0	1	0	0	0	0	1	1	1	2	0	2	0	1	2	0	0	0
SAMP2780a	USA	Florida, Manatee County	Port of Manatee EM4	2018-05-06	27°38'19.2"N	82°33'34.6"W	SAMP2780a_US	US_AR_IT	C_2_1_1	1	0	0	0	0	0	1	0	0	1	1	0	0	0	1	2	1	0	0	1	1	1	0	2	0	0	1	1	0	0	1	2	0	1	1	1	1	0	0	0
SAMP2814a	USA	Florida, Port Manatee County	Port Manatee EM6	2018-06-06	27°37'42.9"N	82°33'31.1"W	SAMP2814a_US	US_AR_IT	C_2_1_1	1	1	0	0	0	1	0	1	0	0	1	0	1	0	0	0	0	1	1	1	1	2	1	0	0	0	0	1	1	0	0	2	0	1	0	1	2	0	0	1
SAMP2815a	USA	Florida, Port Manatee County	Port Manatee EM6	2018-06-06	27°37'42.9"N	82°33'31.1"W	SAMP2815a_US	US_AR_IT	C_2_1_1	1	1	0	1	1	0	0	1	0	0	1	0	0	0	1	2	0	0	0	1	1	1	2	0	1	0	0	1	0	0	1	1	0	1	0	1	1	1	0	2
SAMP2816a	USA	Florida, Manatee County	Port of Manatee EM6	2018-06-06	27°37'42.9"N	82°33'31.1"W	SAMP2816a_US	US_AR_IT	C_2_1_1	1	2	0	1	0	1	1	1	0	0	0	0	0	0	1	0	0	0	1	0	0	1	1	0	0	1	1	0	0	0	2	1	0	1	0	1	1	0	0	0
SAMP2817a	USA	Florida, Manatee County	Port of Manatee EM6	2018-06-06	27°37'42.9"N	82°33'31.1"W	SAMP2817a_US	US_AR_IT	C_2_1_1	1	2	0	1	0	1	1	1	1	0	0	0	0	0	1	0	0	0	1	1	0	1	1	0	0	1	2	0	0	0	2	1	0	1	0	1	0	0	0	0
SAMP2859a	USA	Florida, Hillsborough County	Port Tampa ET1	2018-05-06	27°55'44.9"N	82°26'39.7"W	SAMP2859a_US	US_AR_IT	C_2_1_1	0	1	1	2	0	0	2	2	0	0	2	1	1	0	0	1	1	1	0	2	0	1	1	1	2	2	0	1	0	1	2	1	0	2	0	1	0	0	0	1
SAMP2860a	USA	Florida, Hillsborough County	Port Tampa ET1	2018-05-06	27°55'44.9"N	82°26'39.7"W	SAMP2860a_US	US_AR_IT	C_2_1_1	0	1	1	2	0	0	2	2	0	0	2	1	1	0	0	1	1	1	1	2	1	1	1	1	2	1	0	1	0	1	2	1	0	2	0	0	0	0	0	0
SAMP2865a	USA	Florida, Hillsborough County	Port of Tampa ET1	2018-05-06	27°55'44.9"N	82°26'39.7"W	SAMP2865a_US	US_AR_IT	C_2_1_1	2	2	2	1	1	1	1	0	0	2	2	1	1	1	0	1	0	0	2	2	1	1	1	1	2	0	0	1	0	0	2	2	1	1	0	0	0	1	0	2
SAMP2866a	USA	Florida, Hillsborough County	Port of Tampa ET1	2018-05-06	27°55'44.9"N	82°26'39.7"W	SAMP2866a_US	US_AR_IT	C_2_1_1	0	2	0	0	1	1	1	0	0	0	2	1	2	0	0	2	0	0	1	1	1	1	2	1	2	0	0	1	0	1	1	1	0	1	0	0	2	1	0	0
SAMP2879a	USA	Florida, Hillsborough County	Port Tampa ET3	2018-05-06	27°55'53.0"N	82°26'37.5"W	SAMP2879a_US	US_AR_IT	C_2_1_1	1	2	1	2	1	1	1	1	0	0	1	0	0	1	1	2	0	0	0	1	0	2	1	0	2	1	0	0	0	1	1	1	0	1	0	0	1	0	0	1
SAMP2880a	USA	Florida, Hillsborough County	Port Tampa ET3	2018-05-06	27°55'53.0"N	82°26'37.5"W	SAMP2880a_US	US_AR_IT	C_2_1_1	1	2	0	2	1	1	1	1	0	0	1	0	0	1	1	1	1	0	0	1	0	1	2	0	2	1	0	1	1	0	1	1	1	0	0	1	0	0	0	1
SAMP2881a	USA	Florida, Hillsborough County	Port of Tampa ET3	2018-05-06	27°55'53.0"N	82°26'37.5"W	SAMP2881a_US	US_AR_IT	C_2_1_1	1	2	0	1	1	0	1	1	1	0	1	1	2	0	1	1	0	0	0	2	0	1	1	0	2	1	0	0	0	1	1	1	0	1	0	1	0	0	0	1
SAMP2882a	USA	Florida, Hillsborough County	Port of Tampa ET3	2018-05-06	27°55'53.0"N	82°26'37.5"W	SAMP2882a_US	US_AR_IT	C_2_1_1	1	2	0	1	0	0	1	0	0	0	1	2	2	0	2	1	0	0	1	2	0	2	2	1	1	0	0	0	0	0	0	0	0	0	0	0	0	0	0	1
SAMP2901a	USA	Florida, Hillsborough County	Port Tampa ET6	2018-05-06	27°54'32.3"N	82°25'55.6"W	SAMP2901a_US	US_AR_IT	C_2_1_1	1	2	1	0	0	0	1	1	0	0	1	0	0	1	1	1	1	0	0	0	1	1	2	1	1	0	0	0	0	1	1	2	0	2	0	1	0	0	0	2
SAMP2902a	USA	Florida, Hillsborough County	Port Tampa ET6	2018-05-06	27°54'32.3"N	82°25'55.6"W	SAMP2902a_US	US_AR_IT	C_2_1_1	0	2	1	0	0	0	1	2	0	0	1	0	0	0	0	2	0	0	0	1	1	1	2	2	2	1	0	0	0	2	2	1	0	1	0	0	0	0	0	2
SAMP2903a	USA	Florida, Hillsborough County	Port of Tampa ET6	2018-05-06	27°54'32.3"N	82°25'55.6"W	SAMP2903a_US	US_AR_IT	C_2_1_1	1	1	1	0	0	0	1	0	0	0	0	0	1	0	0	1	2	1	0	1	0	0	1	0	1	0	0	1	0	2	1	2	1	1	0	0	0	0	0	0
SAMP2904a	USA	Florida, Hillsborough County	Port of Tampa ET6	2018-05-06	27°54'32.3"N	82°25'55.6"W	SAMP2904a_US	US_AR_IT	C_2_1_1	0	1	1	0	0	0	1	0	0	0	0	0	0	0	0	1	1	1	0	0	1	1	2	1	1	1	1	0	0	1	2	2	0	1	1	0	0	1	0	2
SAMP3266a	USA	Florida, Jefferson County	Aucilla Wildlife Manag. Area	2018-12-06	30°19'07"N	83°58'13"W	SAMP3266a_US	US_AR_IT	C_2_1_1	0	1	2	1	0	1	0	0	0	0	0	0	1	1	0	0	0	0	0	1	0	2	1	1	2	1	0	0	0	0	2	2	1	0	0	1	1	0	0	1
SAMP3267a	USA	Florida, Jefferson County	Aucilla Wildlife Manag. Area	2018-12-06	30°19'07"N	83°58'13"W	SAMP3267a_US	US_AR_IT	C_2_1_1	1	2	0	1	0	1	0	1	0	0	1	1	1	1	0	0	1	0	0	2	0	2	1	1	0	0	0	1	2	2	1	2	0	2	0	0	1	0	0	1
SAMP3269a	USA	Florida, Jefferson County	Wacissa, Hive 1	2018-12-06	30°19'07"N	83°58'13"W	SAMP3269a_US	US_AR_IT	C_2_1_1	1	1	1	0	0	0	1	1	0	1	0	1	2	0	0	1	0	0	0	1	1	2	1	1	1	1	1	1	0	1	1	2	0	1	1	0	1	0	1	1
SAMP3272a	USA	Florida, Jefferson County	Aucilla Wildlife Manag. Area, Hive 2	2018-12-06	30°17'31"N	84°00'40"W	SAMP3272a_US	US_AR_IT	C_2_1_1	2	2	0	0	0	0	2	1	0	0	0	0	0	1	0	1	1	0	0	1	0	2	1	1	0	1	1	0	0	1	1	2	1	2	1	2	1	1	0	1
SAMP3273a	USA	Florida, Jefferson County	Aucilla Wildlife Manag. Area	2018-12-06	30°17'31"N	84°00'40"W	SAMP3273a_US	US_AR_IT	C_2_1_1	1	0	1	1	0	0	1	0	0	1	1	0	0	0	0	1	0	0	1	2	1	2	0	0	1	1	0	2	0	1	2	2	0	1	0	0	0	1	0	1
SAMP3274a	USA	Florida, Jefferson County	Aucilla Wildlife Manag. Area	2018-12-06	30°17'31"N	84°00'40"W	SAMP3274a_US	US_AR_IT	C_2_1_1	2	2	0	0	0	0	1	2	0	0	1	0	1	0	0	1	1	0	0	1	1	2	0	0	0	0	0	2	0	1	1	2	0	1	1	2	2	1	0	1
SAMP3477a	USA	Florida, Seminole County	Oviedo #8	25/06/2018	27°38'38.3"N	80°23'44.4"W	SAMP3477a_US	US_AR_IT	C_2_1_1	0	1	0	0	0	0	2	0	0	0	0	0	0	0	0	0	0	0	0	2	2	0	1	2	1	0	0	0	1	0	1	2	1	0	1	0	1	0	1	0
SAMP3478a	USA	Florida, Seminole County	Oviedo #1	25/06/2018	27°38'38.3"N	80°23'44.4"W	SAMP3478a_US	US_AR_IT	C_2_1_1	2	2	1	0	1	0	0	0	0	1	2	1	0	0	0	1	0	0	0	0	1	1	1	1	2	0	1	0	0	1	1	1	0	0	1	0	0	0	0	1
SAMP3479a	USA	Florida, Seminole County	Oviedo #6	25/06/2018	27°38'38.3"N	80°23'44.4"W	SAMP3479a_US	US_AR_IT	C_2_1_1	2	2	2	0	0	0	2	0	0	0	1	2	1	0	0	2	1	0	1	1	0	2	1	1	2	0	1	0	0	1	0	1	0	0	0	0	0	0	0	0
SAMP3485a	USA	Florida, Seminole County	Oviedo #4	25/06/2018	28°39'43.8"N	81°12'23.4"W	SAMP3485a_US	US_AR_IT	C_2_1_1	0	0	1	1	1	0	1	0	0	1	1	0	0	0	0	0	0	0	0	1	1	1	2	1	1	1	1	0	0	0	1	2	0	0	1	1	2	0	0	1
SAMP234	Zambia	Shangombo-Western Province	Sioma	22/08/2017	14°53'33.63"S	25°24'51.67"E	SAMP234_ZM	US_AR_IT	C_2_1_1	2	1	0	1	0	0	0	0	0	0	0	0	1	0	0	1	0	0	2	2	1	1	1	0	1	1	0	0	0	1	2	2	1	2	0	0	2	0	0	1
SAMP255	Zambia	North-Western Province	Mwinilunga	25/08/2017	16°53'08.97"S	26°43'15.52"E	SAMP255_ZM	US_AR_IT	C_2_1_1	1	1	1	1	0	1	0	1	0	0	0	0	1	0	0	0	0	0	1	1	1	1	0	0	1	0	0	0	0	1	2	1	0	1	0	0	2	0	0	0
SAMP256	Zambia	North-Western Province	Mwinilunga	25/08/2017	16°53'08.97"S	26°43'15.52"E	SAMP256_ZM	US_AR_IT	C_2_1_1	2	1	0	0	2	1	1	1	0	0	1	0	0	0	0	0	0	0	0	2	0	2	0	0	0	1	0	0	0	2	2	2	0	0	0	0	2	0	0	0
SAMP1426	Argentina	Santiago Del Estero Province	La Banda	2017-01-09	27°49'14.05"S	64°10'29.64"W	SAMP1426_AR	US_PR_MX_AR	C_2_1_1	0	1	1	1	1	0	0	1	0	2	0	1	0	1	1	1	0	0	1	1	0	1	1	0	0	0	0	0	0	0	1	1	2	1	0	1	0	1	0	0
SAMP1427	Argentina	Santiago Del Estero Province	Parque Aguirre	2017-01-10	27°47'1.62"S	64°14'54.63"W	SAMP1427_AR	US_PR_MX_AR	C_2_1_1	1	0	2	1	2	0	1	1	0	1	0	0	2	1	1	1	0	0	0	1	0	0	2	0	0	1	0	1	0	1	2	0	2	0	0	1	0	0	0	0
SAMP1431	Argentina	La Rioja Province	Alto Carrizal	2017-01-10	28°52'30.71''S	67°33'16.08''W	SAMP1431_AR	US_PR_MX_AR	C_2_1_1	1	1	2	0	0	0	0	0	0	1	1	0	2	1	0	1	1	0	0	0	0	1	2	0	0	0	0	0	0	0	0	2	1	0	1	0	2	1	0	0
SAMP1106	Mexico	Jalisco	Zapotlán el Grande	2017-06-09	19°42'13''N	103°27'5''W	SAMP1106_MX	US_PR_MX_AR	C_2_1_1	1	1	1	0	1	1	0	1	0	1	1	0	0	2	0	1	0	0	0	0	0	0	1	0	0	0	0	0	0	0	0	2	1	0	0	0	0	1	0	0
SAMP836	Mexico	Ciudad de Mexico	Milta Alta, San Pedro Actopan	29/08/2017	19°12'59.28"N	100°56'5.00"W	SAMP836_MX	US_PR_MX_AR	C_2_1_1	1	2	1	0	0	1	0	0	1	0	0	1	0	0	1	1	0	0	0	0	0	0	2	1	0	0	0	0	0	0	1	1	1	0	0	1	0	0	0	0
SAMP2519	Puerto Rico (USA)	n/a	n/a	2004-06-04	n/a	n/a	SAMP2519_PR	US_PR_MX_AR	C_2_1_1	1	1	1	1	1	0	1	0	0	1	2	1	0	2	0	0	0	0	0	2	1	2	2	1	2	0	0	1	0	0	1	2	0	2	0	0	0	1	0	0
SAMP2521	Puerto Rico (USA)	n/a	n/a	2004-06-04	n/a	n/a	SAMP2521_PR	US_PR_MX_AR	C_2_1_1	1	2	1	1	1	1	1	0	0	1	2	0	0	2	0	0	0	0	0	0	1	1	1	0	0	2	1	2	0	0	2	2	1	2	0	1	0	1	0	1
SAMP2523	Puerto Rico (USA)	n/a	n/a	2004-06-04	n/a	n/a	SAMP2523_PR	US_PR_MX_AR	C_2_1_1	0	0	1	0	1	1	1	0	0	1	2	0	1	1	0	0	1	0	1	0	2	2	1	0	1	0	0	1	0	1	2	2	1	0	0	0	1	2	0	0
SAMP2720a	USA	Florida, Port Manatee County	Port Manatee EM1	2018-05-06	27°38'13.8"N	82°33'00.9"W	SAMP2720a_US	US_PR_MX_AR	C_2_1_1	0	2	0	1	0	1	1	1	0	0	2	0	1	1	0	0	0	1	0	1	0	0	1	2	0	0	0	0	0	1	0	1	0	0	0	0	1	1	0	0
SAMP2721a	USA	Florida, Port Manatee County	Port Manatee EM1	2018-05-06	27°38'13.8"N	82°33'00.9"W	SAMP2721a_US	US_PR_MX_AR	C_2_1_1	1	2	1	0	1	0	1	2	0	0	1	0	0	0	1	0	1	0	0	0	0	2	2	2	1	0	0	1	1	1	2	1	0	0	0	0	0	0	0	1
SAMP2722a	USA	Florida, Manatee County	Port of Manatee EM1	2018-05-06	27°38'13.8"N	82°33'00.9"W	SAMP2722a_US	US_PR_MX_AR	C_2_1_1	1	1	0	1	0	1	0	0	0	0	0	0	2	0	0	0	1	1	1	0	1	1	1	2	0	1	1	0	1	0	2	1	0	0	0	0	1	0	0	0
SAMP2723a	USA	Florida, Manatee County	Port of Manatee EM1	2018-05-06	27°38'13.8"N	82°33'00.9"W	SAMP2723a_US	US_PR_MX_AR	C_2_1_1	0	2	1	1	0	1	0	0	0	0	0	0	1	0	1	0	1	2	0	0	0	1	1	0	0	0	0	0	0	1	1	0	0	1	1	0	1	0	0	0
SAMP2736a	USA	Florida, Port Manatee County	Port Manatee EM2	2018-05-06	27°38'26.2"N	82°33'19.0"W	SAMP2736a_US	US_PR_MX_AR	C_2_1_1	0	2	2	1	0	1	0	1	1	0	1	0	0	0	1	1	1	1	1	0	2	2	0	0	1	0	0	0	0	1	2	2	2	0	0	0	0	0	0	0
SAMP2737a	USA	Florida, Port Manatee County	Port Manatee EM2	2018-05-06	27°38'26.2"N	82°33'19.0"W	SAMP2737a_US	US_PR_MX_AR	C_2_1_1	0	2	1	1	0	1	0	1	0	0	1	0	1	0	1	0	0	1	0	1	0	1	2	0	1	1	0	0	0	2	1	0	0	1	0	0	1	0	0	0
SAMP2738a	USA	Florida, Manatee County	Port of Manatee EM2	2018-05-06	27°38'26.2"N	82°33'19.0"W	SAMP2738a_US	US_PR_MX_AR	C_2_1_1	1	2	1	0	0	1	0	0	0	0	1	0	0	0	0	2	1	1	0	0	0	2	1	1	0	0	0	0	1	0	2	1	0	2	0	1	1	0	0	0
SAMP2739a	USA	Florida, Manatee County	Port of Manatee EM2	2018-05-06	27°38'26.2"N	82°33'19.0"W	SAMP2739a_US	US_PR_MX_AR	C_2_1_1	1	2	0	1	1	0	2	0	0	1	0	0	1	2	0	0	1	1	0	2	1	2	1	1	0	2	0	0	0	1	1	1	2	1	2	1	0	1	0	0
SAMP2799a	USA	Florida, Port Manatee County	Port Manatee EM5	2018-05-06	27°37'45.7"N	82°33'23.7"W	SAMP2799a_US	US_PR_MX_AR	C_2_1_1	1	2	0	0	0	1	1	1	0	0	1	0	0	0	0	1	0	0	1	1	0	2	0	0	2	0	1	0	0	1	1	1	0	0	0	0	1	0	0	0
SAMP2800a	USA	Florida, Port Manatee County	Port Manatee EM5	2018-05-06	27°37'45.7"N	82°33'23.7"W	SAMP2800a_US	US_PR_MX_AR	C_2_1_1	1	2	0	1	0	1	0	1	0	0	1	0	1	0	0	1	1	0	0	1	0	0	1	2	2	0	1	0	0	1	2	2	0	1	0	0	1	0	0	0
SAMP2801a	USA	Florida, Manatee County	Port of Manatee EM5	2018-05-06	27°37'45.7"N	82°33'23.7"W	SAMP2801a_US	US_PR_MX_AR	C_2_1_1	2	2	0	1	0	1	1	0	0	1	0	0	0	0	0	1	1	0	1	0	0	1	0	0	2	0	1	0	0	1	0	1	0	0	0	0	1	0	0	0
SAMP2802a	USA	Florida, Manatee County	Port of Manatee EM5	2018-05-06	27°37'45.7"N	82°33'23.7"W	SAMP2802a_US	US_PR_MX_AR	C_2_1_1	0	2	0	2	0	1	1	0	0	2	1	0	1	0	0	1	1	0	0	0	0	1	1	1	2	1	2	2	0	1	2	2	0	1	1	1	2	0	0	1
SAMP2919a	USA	Florida, Hillsborough County	Port Tampa ET9	2018-05-06	27°55'48.7"N	82°26'04.4"W	SAMP2919a_US	US_PR_MX_AR	C_2_1_1	0	1	0	0	1	0	0	2	1	0	1	0	1	0	0	0	0	0	1	1	1	1	0	0	1	1	1	1	0	1	2	2	0	1	0	1	1	0	0	0
SAMP2920	USA	Florida, Hillsborough County	Port Tampa ET9	2018-05-06	27°55'48.7"N	82°26'04.4"W	SAMP2920_US	US_PR_MX_AR	C_2_1_1	0	0	0	0	0	0	0	2	0	0	1	0	0	0	1	0	0	0	1	1	1	1	0	0	1	1	1	1	0	1	2	1	0	1	0	1	1	0	0	0
SAMP2923a	USA	Florida, Hillsborough County	Port of Tampa ET9	2018-05-06	27°55'48.7"N	82°26'04.4"W	SAMP2923a_US	US_PR_MX_AR	C_2_1_1	0	1	0	0	1	0	0	0	1	0	2	0	0	0	0	1	0	0	1	1	1	0	0	0	0	1	0	1	0	0	0	2	0	1	0	1	2	0	0	0
SAMP2924a	USA	Florida, Hillsborough County	Port of Tampa ET9	2018-05-06	27°55'48.7"N	82°26'04.4"W	SAMP2924a_US	US_PR_MX_AR	C_2_1_1	0	1	0	0	0	1	0	1	1	0	1	1	0	0	1	0	0	0	1	1	1	1	0	0	1	1	0	1	0	1	2	1	0	2	0	1	1	0	0	0
SAMP3466	USA	Florida, Martin County	Stuart	24/06/2018	27°08'27.5"N	80°11'54.6"W	SAMP3466_US	US_PR_MX_AR	C_2_1_1	1	1	2	0	2	0	0	0	0	0	2	1	0	0	0	1	1	0	0	2	0	0	2	1	2	0	0	0	0	0	1	2	0	0	0	1	1	1	0	0
SAMP3468a	USA	Florida, Martin County	Stuart	24/06/2018	27°08'27.5"N	80°11'54.6"W	SAMP3468a_US	US_PR_MX_AR	C_2_1_1	0	0	2	0	2	0	1	1	0	0	1	0	0	0	0	1	2	0	1	1	1	1	2	1	2	0	0	1	0	0	1	0	0	0	0	0	1	0	0	0
SAMP3469a	USA	Florida, Martin County	Stuart	24/06/2018	27°08'27.5"N	80°11'54.6"W	SAMP3469a_US	US_PR_MX_AR	C_2_1_1	0	2	1	0	2	0	0	0	0	0	1	0	1	0	1	0	1	0	0	2	0	0	2	1	2	0	1	1	0	0	1	1	0	0	0	0	2	0	0	1
[truncated: 232 more columns]

## Sheet: Table S7 -Samples per Continent
Supplementary Table S7: Genotype information, per Continent, Country and Region, for the 874 reference samples genotyped with Fluidigm.
	A VCF file of this genotype data is also available at the European Variation Archive under accession # PRJEB74317
	https://www.ebi.ac.uk/eva/?eva-study=PRJEB74317
Continent	Country (total nr. of samples)	Region	Samples per region
North-America
	Continental USA (99)
		Florida, Duval County	6
		Florida, Hillsborough County	16
		Florida, Jefferson County	6
		Florida, Manatee County	12
		Florida, Martin County	3
		Florida, Port Manatee County	12
		Florida, Seminole County	5
		Florida, St. John County	35
		Michigan (stock from Georgia)	4
	Insular USA, Puerto Rico (169)
		Center Region	26
		East Region	11
		n/a	5
		North Region	33
		South Region	27
		West Region	67
	Mexico (46)
		Ciudad de Mexico	21
		Jalisco	23
		Yucatan	2
	Costa Rica (10)
		Alajuela Province	2
		Cartago Province	2
		Guanacaste Province	2
		San Jose Province	3
		Santa Ana Province	1
	Panama (36)
		Chiriqui Province	6
		Cocle Province	4
		Darien Province	4
		Darién Province	7
		Guna Yala Comarca	3
		Herera Province	2
		Herrera Province	1
		Veraguas	2
		Veraguas Province	2
		West Panama Province	5
South-America	Bolivia (60)
		Chuquisaca Department	19
		Cochabamba Department	15
		La Paz Department	14
		Santa Cruz Department	12
	Argentina (47)
		Buenos Aires Province	7
		Catamarca Province	2
		Chaco Province	2
		Cordoba Province	7
		El Dorado Province	1
		Formosa Province	2
		Jujuy Province	1
		La Rioja Province	2
		Mendonza Province	2
		Reconquista Province	4
		Rio Negro Province	2
		Santiago Del Estero Province	5
		Tucuman Province	10
Europe
	Portugal (8)
		Beira Baixa Province	8
	Spain (4)
		Córdoba	4
	Italy (42)
		Sardegna	11
		Sicilia	23
		South Sardegna	8
	Malta (10)
		Northern Region	7
		Southern Region	3
Africa
	Morocco (25)
		Marrakech, Safi (Region), Al Haouz (Province)	8
		Rabat-Salé-Kénitra (Region), Rabat (Province)	2
		Rabat-Salé-Kénitra (Region), Salé (Province)	7
		Tanger, Tétouan, Al Hoceïma (Region), Ouezzane (Province)	5
		Tanger, Tétouan, Al Hoceïma (Region), Tangier (Province)	3
	Tunisia (15)
		Governorate of Ariana	2
		Governorate of Beja	2
		Governorate of Kairouan	2
		Governorate of Manouba	4
		Governorate of Nabeul	3
		Governorate of Sousse	2
	Zambia (43)
		Eastern Province	4
		Luapula Province	4
		Lusaka Province	4
		Muchinga Province	4
		Northern Province	4
		North-Western Province	4
		Shangombo-Western Province	6
		Southern Province	4
		Western Province	9
	Kenya (59)
		Bungoma county	4
		Isiolo County	2
		Kakamega County	15
		Kilifi county	9
		Kitui county	2
		Machakos County	2
		Meru county	8
		Nairobi County	2
		Nandi County	4
		Taita Taveta county	5
		Vihiga County	6
	Madagascar (14)
		Fianarantsoa	14
	Seychelles (16)
		La Digue LD2	1
		La Digue LD3	1
		La Digue LD5	1
		Mahe Island M 1.1.	1
		Mahe Island M 1.1.	1
		Mahe Island M 10. 2	1
		Mahe Island M 2.3.	2
		Mahe Island M 5.5	1
		Mahe Island M 9, 1	2
		Mahe Island M.5.5	1
		Praslin Island P4,5	2
		Praslin Island P5,1	2
	South Africa (52)
		Free State	12
		Mpumalanga Province	8
		North West	4
		Northern Cape	4
		Western Cape	24
West Asia
	Turkey (73)
		Aegean	6
		Black Sea	22
		Central Anatolia	6
		Eastern Anatolia	8
		Marmara	15
		South Eastern Anatolia	5
		Thrace	11
	Rep. Georgia (26)
		Samegrelo-Zemo Svaneti	26
Asia	Israel (20)
		Central Region	2
		Tel Aviv	18
Grand Total			874
