# Supplementary material for: HBeeID: a molecular tool that identifies honey bee subspecies from different geographic populations
Source: BMC Bioinformatics. 2024 Aug 27;25:278. doi: 10.1186/s12859-024-05776-9 (PMC11348773; doi:10.1186/s12859-024-05776-9)
Supplement: Supplementary file 6 — Additional file 6. SNP genotype data used as input to test HBeeID. Data from this work and from published datasets: Data for this work; Cridland et al. [57]; Avalos et al. [84]; Kadri et al. [93]; Wallberg et al. [53]; Harpur et al. [52]; Harpur et al. [88] (Table S8). [file 12859_2024_5776_MOESM6_ESM.xlsx]

## Sheet: Data_from_Current work
Supplement Table S8. SNP genotype data used as input to test HBeeID. Data from this work and from published datasets: Data for this work; Cridland et al. (2018); Avalos et al. (2017); Kadri et al. (2016); Wallberg et al. 2014; Harpur et al. (2014); Harpur et al. (2019). This table is also posted on the Github website associated with this publication.
SampleID	Group1__15_42040	Group1__21_221986	Group1__3_280311	Group11__1_295965	Group11__18_3995053	Group12__17_1506781	Group1__3_482843	Group1__9_96754	Group11__1_597531	Group11__18_4162838	Group12__17_1546369	Group13__10_35514	Group1__22_11789	Group11__18_3685034	Group11__18_4692165	Group12__17_190424	Group1__14_238766	Group1__17_420845	Group1__37_193841	Group10__26_2209505	Group11__18_1317514	Group13__3_524481	Group1__23_521893	Group10__28_159116	Group1__18_103944	Group1__7_644159	Group10__6_164317	Group12__11_125307	Group1__19_15125	Group1__35_735054	Group1__7_673437	Group11__18_3533993	Group11__18_3884967	Group1__15_382675	Group1__29_1541982	Group1__8_169897	Group11__1_250089	Group11__18_3534931	Group12__17_1469018	Group14__5_290599	Group15__16_296159	Group2__15_292249	Group4__11_92121	Group4__16_716501	Group14__13_1218777	Group15__14_1206812	Group15__16_296266	Group4__12_228261	Group14__13_836820
AG3	NA	NA	0	2	2	2	1	0	2	1	1	NA	0	0	NA	2	1	0	0	2	NA	0	0	0	2	0	0	0	NA	1	0	2	0	1	0	0	0	1	NA	0	NA	0	1	NA	1	2	NA	0	0
AR1	0	NA	0	0	0	0	0	0	0	0	1	0	0	0	1	NA	0	0	0	0	NA	0	NA	0	NA	0	0	0	NA	1	0	2	0	NA	0	0	NA	1	NA	0	NA	1	0	NA	1	1	NA	0	NA
BA1	0	0	2	2	0	1	0	NA	NA	NA	0	0	1	0	2	NA	1	0	1	2	NA	1	2	0	0	0	0	0	NA	1	0	2	1	2	0	0	0	1	NA	0	NA	0	0	0	0	0	NA	1	NA
BA7	0	0	1	NA	1	0	1	0	1	1	NA	0	NA	1	1	2	0	0	0	2	1	NA	2	0	NA	NA	0	0	NA	2	NA	NA	0	0	1	0	NA	0	NA	NA	NA	0	0	NA	0	1	NA	NA	0
CA1	0	1	2	0	0	2	0	NA	2	1	2	1	NA	0	1	2	0	NA	0	0	2	NA	2	0	0	2	0	NA	NA	2	2	2	0	NA	0	0	0	0	NA	1	NA	1	0	1	0	NA	NA	1	0
CR1	1	NA	NA	2	0	NA	NA	0	2	2	2	0	NA	0	1	NA	0	2	0	0	0	1	NA	0	NA	0	0	NA	NA	2	1	2	0	0	1	0	1	NA	NA	0	NA	0	0	0	NA	1	NA	0	2
CR2	NA	0	0	2	0	0	1	0	1	NA	2	0	0	NA	2	2	NA	1	0	NA	0	0	1	0	1	NA	0	0	NA	0	NA	2	0	1	1	NA	0	0	NA	NA	NA	0	1	0	1	0	NA	NA	0
HA1	0	2	NA	1	0	1	0	NA	0	0	2	0	0	0	NA	1	0	1	0	0	NA	2	0	1	0	1	0	NA	NA	NA	2	NA	0	1	0	NA	2	NA	NA	1	NA	0	0	0	1	1	NA	NA	NA
LO1	0	0	2	1	0	1	0	0	0	0	2	0	NA	0	0	1	0	0	0	1	NA	NA	1	0	NA	0	0	0	NA	2	1	1	0	1	0	0	NA	0	NA	0	NA	0	NA	NA	0	2	NA	1	0
MA1	2	0	1	2	NA	NA	0	1	1	NA	2	0	NA	NA	1	2	0	NA	0	0	NA	NA	2	2	2	1	0	NA	NA	0	2	NA	0	0	0	0	0	0	NA	1	NA	0	NA	0	NA	NA	NA	1	1
PO1	2	NA	1	NA	0	1	0	1	0	0	2	0	1	0	1	NA	0	1	0	1	0	2	2	2	NA	0	0	NA	NA	0	0	NA	0	NA	NA	0	1	0	NA	0	NA	0	0	NA	1	NA	NA	0	2
R14	1	1	NA	1	0	0	0	0	0	0	1	0	1	0	NA	NA	0	NA	0	2	1	1	1	2	0	0	0	0	NA	NA	0	1	0	2	NA	0	1	0	NA	0	NA	NA	0	0	0	1	NA	1	0
R1	NA	NA	1	NA	1	1	0	0	NA	1	NA	0	0	0	NA	2	0	NA	NA	0	NA	2	2	0	0	1	1	0	NA	0	1	0	0	NA	0	0	NA	0	NA	0	NA	0	0	NA	0	0	NA	0	NA
R2	0	2	2	1	0	0	0	NA	1	NA	2	0	NA	0	0	1	0	0	0	NA	2	2	1	1	1	0	0	1	NA	NA	2	0	NA	2	0	NA	1	0	NA	1	NA	0	NA	2	0	NA	NA	0	2
R8	0	0	NA	2	NA	2	0	0	2	NA	2	0	0	NA	2	NA	NA	0	0	NA	1	1	2	0	2	0	0	NA	NA	0	0	NA	0	NA	0	1	0	0	NA	2	NA	NA	0	0	1	1	NA	0	1
RG1	NA	1	2	1	0	2	0	1	1	NA	2	0	0	0	2	2	0	0	0	1	0	2	2	0	1	0	0	NA	NA	2	NA	NA	1	0	0	0	0	0	NA	1	NA	0	0	2	0	1	NA	0	NA
RG7	2	NA	1	2	0	2	1	0	NA	1	1	0	0	0	2	2	0	0	0	0	0	1	NA	0	1	NA	0	0	NA	1	NA	2	0	NA	0	1	0	0	NA	1	NA	0	0	0	2	0	NA	0	0
SA1	0	2	2	1	0	1	0	0	0	0	NA	0	0	0	2	NA	0	1	0	NA	1	2	1	0	1	NA	1	0	NA	0	NA	0	0	1	0	0	0	0	NA	2	NA	0	NA	2	0	1	NA	NA	0
SI1	NA	1	2	1	0	0	0	NA	2	0	0	0	NA	NA	1	2	0	0	0	NA	NA	NA	2	1	1	0	0	0	NA	2	NA	0	0	NA	0	NA	0	0	NA	1	NA	0	0	NA	1	NA	NA	0	1
TA1	1	1	1	NA	0	NA	NA	0	0	0	0	0	1	0	1	1	1	0	0	1	NA	0	0	2	NA	0	1	0	NA	2	NA	1	0	0	0	0	0	1	NA	1	NA	0	0	1	1	2	NA	1	NA
TB1	0	1	1	NA	NA	0	0	0	1	0	2	0	NA	NA	0	NA	0	0	0	0	1	0	2	0	0	NA	0	0	NA	2	1	2	0	2	0	1	1	0	NA	2	NA	0	0	0	1	0	NA	0	0
TR1	0	1	2	NA	0	1	0	0	NA	0	0	1	0	NA	0	1	0	0	0	NA	1	0	2	0	0	1	1	0	NA	2	2	1	0	0	0	0	NA	1	NA	1	NA	0	1	0	NA	2	NA	0	0
TR5	0	0	2	0	0	0	0	0	0	0	NA	0	NA	1	1	NA	0	0	0	1	1	2	2	1	2	NA	0	0	NA	2	NA	0	0	1	0	0	NA	0	NA	1	NA	1	0	0	1	0	NA	0	0
VA1	0	0	2	2	0	NA	0	0	0	0	NA	0	0	0	1	1	0	NA	0	0	0	2	2	NA	NA	NA	0	0	NA	NA	2	1	0	0	1	2	NA	0	NA	2	NA	0	NA	0	2	0	NA	0	NA
CL100046543_L01_29	0	NA	2	NA	0	0	0	0	1	0	1	0	1	0	1	2	NA	1	0	0	1	1	1	0	1	NA	0	0	NA	0	2	1	0	2	0	0	1	1	NA	1	NA	0	NA	2	1	NA	NA	NA	1
CL100046543_L01_30	NA	0	NA	2	0	2	1	NA	NA	NA	NA	0	0	0	1	1	0	0	0	0	0	NA	1	NA	1	0	0	1	NA	0	1	1	0	0	1	0	0	0	NA	0	NA	NA	NA	NA	0	1	NA	0	0
CL100046543_L01_31	2	0	NA	2	0	NA	0	0	1	1	NA	0	0	0	1	0	2	0	0	2	0	0	2	1	1	0	0	2	NA	NA	NA	2	0	NA	0	0	1	NA	NA	1	NA	1	1	NA	1	2	NA	1	NA
CL100046543_L01_32	1	2	1	2	0	2	0	1	2	0	2	NA	0	0	0	NA	0	1	1	0	NA	NA	NA	0	NA	1	0	0	NA	1	1	2	0	0	2	0	0	0	NA	NA	NA	2	0	NA	0	1	NA	0	2
CL100046543_L01_33	0	2	NA	1	0	0	0	NA	1	1	NA	0	NA	0	0	2	NA	0	NA	0	NA	1	NA	0	0	0	0	0	NA	0	1	NA	0	0	0	0	0	0	NA	1	NA	0	1	1	2	1	NA	NA	NA
CL100046543_L01_34	0	NA	NA	NA	0	0	NA	0	1	0	NA	0	0	0	1	NA	0	1	0	NA	1	1	NA	NA	0	0	0	0	NA	0	0	2	0	0	0	1	2	NA	NA	0	NA	0	1	NA	NA	0	NA	0	NA
CL100046543_L01_35	NA	1	NA	2	1	1	2	0	0	1	0	0	1	1	2	2	0	0	1	1	0	0	1	NA	1	1	0	0	NA	NA	2	1	0	0	0	0	0	0	NA	0	NA	0	NA	1	0	2	NA	0	1
CL100046543_L01_36	0	1	2	2	1	NA	0	0	2	0	0	0	0	0	1	1	NA	0	0	1	0	2	1	0	1	2	0	NA	NA	NA	2	2	0	2	0	NA	0	NA	NA	NA	NA	0	1	0	1	2	NA	NA	1
CL100046543_L01_37	NA	1	2	2	0	0	NA	0	NA	1	1	0	0	NA	1	NA	0	1	0	0	NA	2	0	1	NA	NA	0	0	NA	1	NA	2	0	2	0	2	0	0	NA	NA	NA	1	1	0	0	0	NA	0	0
CL100046543_L01_38	1	0	2	NA	0	0	0	1	0	0	NA	0	0	NA	1	1	0	0	0	NA	0	0	1	1	NA	0	0	1	NA	2	NA	2	NA	NA	0	0	1	0	NA	2	NA	0	1	2	NA	0	NA	1	0
[truncated: 223 more columns]

## Sheet: Cridland_et_al_2018
Cridland et al. 2018 data
SampleID	Group1__15_42040	Group1__21_221986	Group1__3_280311	Group11__1_295965	Group11__18_3995053	Group12__17_1506781	Group1__3_482843	Group1__9_96754	Group11__1_597531	Group11__18_4162838	Group12__17_1546369	Group13__10_35514	Group1__22_11789	Group11__18_3685034	Group11__18_4692165	Group12__17_190424	Group1__14_238766	Group1__17_420845	Group1__37_193841	Group10__26_2209505	Group11__18_1317514	Group13__3_524481	Group1__23_521893	Group10__28_159116	Group1__18_103944	Group1__7_644159	Group10__6_164317	Group12__11_125307	Group1__19_15125	Group1__35_735054	Group1__7_673437	Group11__18_3533993	Group11__18_3884967	Group1__15_382675	Group1__29_1541982	Group1__8_169897	Group11__1_250089	Group11__18_3534931	Group12__17_1469018	Group14__5_290599	Group15__16_296159	Group2__15_292249	Group4__11_92121	Group4__16_716501	Group14__13_1218777	Group15__14_1206812	Group15__16_296266	Group4__12_228261	Group14__13_836820
ap20	0	0	2	2	1	2	NA	0	NA	2	1	NA	0	2	0	0	0	0	0	0	2	2	1	0	1	2	1	2	0	2	2	2	2	1	0	2	1	1	0	1	NA	0	0	0	1	1	NA	0	2
ap22	1	1	1	1	1	1	1	0	NA	1	NA	0	0	1	0	1	1	0	1	1	1	0	1	1	1	1	0	1	0	2	2	2	NA	2	0	1	0	0	0	1	NA	1	1	1	0	1	NA	0	1
ap29	NA	0	1	1	0	1	1	1	NA	NA	0	1	0	NA	NA	2	NA	NA	1	2	NA	NA	NA	NA	1	NA	0	2	NA	1	NA	NA	NA	NA	NA	1	1	1	NA	NA	NA	0	0	0	1	1	NA	0	1
ap30	NA	NA	2	NA	0	NA	NA	0	NA	1	1	0	NA	1	0	0	NA	1	0	NA	1	1	2	0	NA	2	1	1	0	2	2	2	0	NA	0	2	0	2	0	1	NA	0	NA	NA	0	1	NA	1	1
ap31	0	NA	1	1	0	0	1	0	NA	2	0	0	0	2	0	1	0	0	0	0	1	NA	2	0	1	2	1	2	1	2	2	2	2	1	0	2	1	1	0	1	NA	0	0	0	0	2	NA	0	2
ap34	0	0	1	0	0	0	0	0	0	1	0	0	1	1	0	0	0	0	0	0	0	1	NA	0	1	1	0	2	0	2	1	2	1	0	0	1	1	0	1	0	NA	1	0	1	0	1	NA	0	1
ap35	NA	NA	NA	NA	NA	NA	NA	NA	NA	1	NA	NA	NA	NA	NA	NA	NA	0	0	NA	NA	NA	NA	0	NA	NA	0	NA	0	2	1	NA	NA	2	1	NA	0	0	NA	NA	NA	NA	NA	1	NA	1	NA	0	NA
ap36	0	NA	1	0	0	NA	NA	0	NA	1	0	0	1	0	1	1	0	1	1	NA	0	0	2	1	1	1	1	0	0	2	2	1	0	1	0	2	1	1	NA	0	NA	0	0	2	0	NA	NA	0	1
ap52	0	0	1	1	0	0	0	0	0	1	0	0	1	1	0	1	0	2	0	2	1	2	1	0	1	0	1	0	1	0	1	2	0	2	0	1	0	0	NA	1	NA	0	0	1	0	2	NA	2	0
ap53	1	NA	1	1	1	1	1	0	0	1	1	0	0	1	0	NA	1	0	1	1	NA	1	1	1	NA	1	1	1	0	2	2	2	1	2	0	1	0	0	0	NA	NA	1	1	NA	0	2	NA	0	1
SRR5580780	NA	NA	NA	NA	NA	NA	NA	NA	NA	NA	NA	NA	NA	NA	NA	NA	NA	NA	NA	NA	NA	NA	NA	NA	NA	NA	NA	NA	NA	NA	NA	NA	NA	NA	NA	NA	NA	NA	NA	NA	NA	NA	NA	NA	NA	NA	NA	NA	NA
SRR5580781	NA	NA	NA	NA	NA	NA	NA	NA	NA	NA	NA	NA	NA	NA	NA	NA	NA	NA	NA	NA	NA	NA	NA	NA	NA	NA	NA	NA	0	NA	NA	NA	NA	NA	NA	NA	NA	NA	NA	NA	NA	NA	NA	NA	NA	NA	NA	NA	NA
SRR5580783	1	NA	NA	NA	NA	NA	NA	NA	NA	NA	NA	NA	NA	NA	0	NA	NA	NA	0	NA	NA	NA	NA	NA	NA	NA	NA	NA	NA	NA	NA	NA	NA	NA	NA	NA	NA	NA	0	NA	NA	NA	NA	NA	NA	NA	NA	NA	NA
SRR5580784	1	1	2	0	0	0	0	0	0	1	NA	0	0	0	0	1	0	0	1	0	0	0	2	1	0	0	1	0	0	1	0	2	1	2	1	1	0	0	0	0	NA	0	1	0	1	2	NA	1	2
SRR5580785	1	1	1	0	1	1	1	0	0	1	1	1	0	0	2	0	0	1	1	1	NA	2	2	0	0	0	0	2	1	1	1	2	0	2	0	1	1	1	0	0	NA	1	1	1	0	2	NA	1	1
SRR5580786	NA	NA	NA	NA	NA	NA	NA	NA	NA	NA	NA	NA	NA	NA	NA	NA	NA	NA	NA	NA	NA	NA	NA	NA	NA	NA	NA	NA	0	NA	NA	NA	NA	NA	NA	NA	NA	NA	NA	NA	NA	NA	NA	NA	1	NA	NA	NA	NA
SRR5580787	NA	NA	NA	NA	NA	NA	NA	NA	NA	NA	NA	NA	NA	NA	NA	NA	NA	NA	NA	NA	NA	NA	NA	NA	NA	NA	NA	NA	NA	NA	NA	NA	NA	NA	NA	NA	NA	NA	NA	NA	NA	NA	NA	NA	NA	NA	NA	NA	NA
SRR5580789	0	NA	NA	NA	0	NA	NA	NA	NA	0	1	NA	NA	NA	0	NA	NA	1	1	NA	NA	NA	NA	0	NA	NA	NA	NA	0	NA	NA	1	NA	NA	NA	1	0	1	0	NA	NA	1	NA	2	0	NA	NA	NA	NA
SRR5580790	0	0	1	1	0	0	0	0	0	1	1	1	0	1	0	0	0	0	1	1	2	2	2	0	0	2	1	2	0	1	2	2	1	1	0	1	0	2	0	0	NA	0	0	1	1	1	NA	0	2
SRR5580791	0	0	1	1	0	0	0	0	0	1	0	1	0	1	0	0	0	1	0	1	2	2	2	0	1	2	2	1	0	1	2	2	0	2	0	1	0	2	0	0	NA	0	0	1	1	1	NA	0	2
SRR5580792	0	0	2	1	NA	0	0	NA	0	NA	0	0	0	1	1	NA	0	0	2	NA	NA	2	2	0	1	NA	1	1	0	1	NA	2	0	1	NA	1	0	2	0	NA	NA	NA	1	0	1	1	NA	0	2
SRR5580793	NA	0	NA	1	0	NA	NA	NA	NA	NA	NA	0	0	2	NA	0	0	2	NA	0	NA	NA	2	0	NA	NA	NA	NA	0	NA	NA	NA	NA	NA	NA	NA	0	NA	NA	NA	NA	NA	1	0	NA	2	NA	0	1
SRR5580794	NA	NA	NA	NA	NA	NA	NA	NA	NA	NA	NA	NA	NA	NA	NA	NA	NA	NA	NA	NA	NA	NA	NA	NA	NA	NA	NA	NA	NA	NA	NA	NA	NA	NA	NA	NA	NA	NA	NA	NA	NA	NA	NA	NA	NA	NA	NA	NA	NA
SRR5580795	0	0	1	2	0	0	0	0	0	0	0	0	0	1	1	0	0	1	1	1	2	2	2	0	1	2	0	1	0	1	2	2	0	1	0	1	0	2	0	1	NA	1	0	0	1	1	NA	0	2
SRR5580797	NA	NA	NA	NA	NA	NA	NA	NA	NA	NA	NA	NA	NA	NA	NA	NA	NA	NA	NA	NA	NA	NA	NA	NA	NA	NA	NA	NA	NA	NA	NA	NA	NA	NA	NA	NA	NA	NA	NA	NA	NA	NA	NA	NA	NA	NA	NA	NA	NA
SRR5580798	0	0	1	0	0	1	0	0	NA	0	1	0	0	0	0	1	0	0	0	NA	0	1	NA	0	1	1	0	0	0	1	1	0	0	0	0	0	0	0	0	1	NA	1	0	0	1	2	NA	0	2
SRR5580799	0	NA	0	0	1	NA	NA	0	NA	1	1	0	1	NA	NA	NA	NA	NA	1	NA	NA	NA	NA	NA	1	NA	0	0	NA	NA	2	1	1	0	0	NA	0	0	NA	0	NA	NA	0	0	2	1	NA	NA	0
SRR5580800	NA	NA	NA	NA	NA	NA	NA	NA	NA	NA	NA	NA	1	NA	NA	NA	NA	NA	NA	NA	NA	NA	NA	NA	NA	NA	NA	NA	NA	NA	NA	NA	0	NA	NA	NA	NA	NA	NA	NA	NA	NA	NA	1	NA	NA	NA	NA	NA
SRR5580801	NA	NA	NA	NA	NA	NA	NA	NA	NA	NA	NA	1	1	NA	NA	NA	NA	1	NA	NA	NA	NA	NA	NA	NA	NA	NA	NA	0	NA	NA	NA	NA	NA	NA	NA	NA	NA	NA	NA	NA	NA	NA	NA	NA	NA	NA	NA	NA
SRR5580802	0	1	1	0	NA	0	0	0	NA	0	1	0	NA	1	0	1	0	0	NA	NA	1	NA	1	1	0	0	1	0	0	1	0	2	NA	1	0	0	1	1	0	0	NA	0	0	0	0	2	NA	1	1
SRR5580804	2	2	0	0	1	NA	1	2	0	1	1	0	0	0	1	0	0	0	1	NA	0	2	0	0	1	2	0	0	0	1	2	0	0	2	1	1	0	0	0	0	NA	0	NA	1	1	2	NA	1	2
SRR5580805	1	2	1	0	0	1	0	0	NA	1	1	0	1	0	1	1	1	0	1	1	1	2	1	0	2	1	0	0	0	2	1	1	1	1	0	1	1	0	0	0	NA	1	0	0	0	2	NA	2	1
SRR5580806	0	2	0	0	0	0	0	0	0	1	1	0	0	0	0	1	1	0	0	1	0	0	0	1	2	0	0	0	0	2	0	2	0	1	1	1	0	1	0	0	NA	0	0	1	1	1	NA	1	2
SRR5580807	0	NA	1	0	0	0	0	0	1	0	1	0	1	1	0	1	0	1	1	2	0	2	NA	0	1	1	0	1	0	1	1	1	0	1	0	1	0	0	0	1	NA	1	1	2	0	1	NA	1	0
SRR5580809	NA	NA	NA	NA	NA	NA	NA	NA	NA	NA	NA	NA	NA	NA	NA	NA	NA	NA	NA	NA	NA	NA	NA	NA	NA	NA	NA	NA	NA	NA	NA	NA	NA	NA	NA	NA	NA	NA	NA	NA	NA	NA	NA	NA	NA	NA	NA	NA	NA
SRR5580810	NA	NA	NA	0	NA	NA	NA	NA	NA	NA	NA	NA	1	NA	NA	NA	NA	2	NA	NA	NA	0	NA	NA	NA	NA	0	NA	NA	NA	NA	NA	NA	NA	NA	NA	NA	0	NA	NA	NA	NA	NA	1	NA	NA	NA	NA	NA
SRR5580812	1	NA	1	0	0	1	0	0	NA	NA	1	NA	0	1	0	1	0	1	0	NA	0	1	NA	NA	0	1	1	0	0	2	1	2	0	1	0	NA	1	0	0	0	NA	1	0	1	1	2	NA	0	0
SRR5580814	NA	NA	0	NA	NA	NA	NA	NA	NA	NA	1	NA	0	NA	0	2	NA	0	0	NA	NA	NA	1	NA	NA	NA	NA	NA	NA	1	NA	NA	0	NA	NA	NA	0	NA	NA	NA	NA	NA	NA	NA	NA	NA	NA	NA	0
SRR5580817	NA	NA	NA	0	NA	NA	NA	NA	NA	NA	0	NA	NA	NA	NA	NA	1	NA	0	NA	NA	NA	NA	NA	NA	NA	NA	NA	1	2	1	NA	NA	NA	NA	NA	NA	NA	NA	NA	NA	NA	NA	NA	1	NA	NA	NA	NA
SRR5580828	1	2	0	1	1	0	2	0	NA	0	0	0	0	0	0	2	1	0	1	0	1	1	1	0	1	1	1	1	0	1	1	1	0	0	2	1	0	0	0	1	NA	NA	1	1	1	1	NA	2	0
SRR5580829	NA	NA	1	1	0	NA	1	0	NA	0	0	NA	NA	NA	0	1	0	0	0	NA	0	1	2	0	2	NA	0	NA	NA	2	1	NA	1	NA	NA	NA	0	0	NA	NA	NA	NA	0	1	NA	NA	NA	1	0
SRR5580830	2	1	1	0	1	0	2	0	0	2	0	0	1	0	0	2	0	0	0	0	1	0	2	0	1	0	0	0	0	2	1	2	1	1	0	0	1	0	1	1	NA	0	1	2	1	2	NA	0	1
SRR5580831	1	NA	0	1	0	0	0	1	NA	0	0	0	0	0	0	1	0	0	1	2	1	0	1	0	2	0	1	1	1	0	2	2	1	2	1	1	2	0	0	0	NA	0	1	1	0	2	NA	0	0
SRR5580832	0	NA	1	1	0	0	0	NA	NA	0	0	1	0	NA	NA	2	1	1	0	1	1	1	2	2	2	0	0	1	0	2	2	1	0	1	0	1	1	0	0	NA	NA	0	0	1	1	1	NA	1	0
SRR5580833	2	1	0	1	0	1	2	1	0	0	1	0	1	0	0	2	0	0	1	1	1	0	1	1	1	0	0	0	0	0	1	1	0	1	0	1	1	0	0	0	NA	2	0	2	1	1	NA	1	0
SRR5580834	NA	NA	1	NA	NA	NA	2	NA	NA	NA	NA	NA	2	NA	NA	NA	NA	NA	NA	NA	NA	NA	NA	NA	2	NA	0	NA	NA	NA	NA	NA	NA	NA	NA	NA	NA	NA	NA	0	NA	NA	NA	2	NA	NA	NA	NA	NA
SRR5580835	1	1	0	1	1	1	0	0	NA	1	1	0	1	2	0	1	0	0	2	2	0	1	2	1	1	1	1	1	0	0	1	2	1	1	0	1	1	2	0	1	NA	1	1	1	1	2	NA	1	1
SRR5580836	1	NA	1	0	NA	0	1	1	NA	0	0	NA	1	1	0	2	0	0	0	NA	1	0	0	1	1	0	1	0	0	1	2	2	0	1	0	1	0	0	0	1	NA	1	2	2	1	1	NA	0	0
SRR5580837	1	0	1	1	1	0	0	1	NA	1	0	NA	2	1	0	2	0	0	1	NA	1	1	2	0	1	NA	0	1	1	2	1	2	0	2	0	1	1	1	0	1	NA	1	NA	1	1	1	NA	0	0
SRR5580838	2	NA	NA	NA	NA	NA	1	0	NA	NA	1	NA	NA	NA	0	NA	1	NA	1	NA	1	NA	NA	NA	1	NA	0	0	NA	NA	1	2	0	NA	NA	NA	NA	1	NA	NA	NA	NA	1	1	NA	NA	NA	NA	NA
SRR5580839	1	NA	0	0	0	0	1	0	NA	0	0	0	0	1	0	0	0	0	1	NA	0	0	NA	0	2	NA	0	1	2	1	2	2	0		0	NA	2	1	0	0	NA	2	1	1	2	2	NA	0	0
SRR5580840	2	1	1	0	0	0	1	0	0	1	0	0	NA	0	0	1	0	0	2	NA	0	0	1	1	2	0	0	0	2	0	1	2	0	1	1	0	1	1	0	0	NA	1	1	0	2	1	NA	0	0
SRR5580841	1	NA	1	0	NA	0	0	0	NA	0	0	0	1	2	0	1	0	1	0	NA	1	0	NA	0	2	0	0	0	1	2	2	1	0	0	1	NA	1	0	0	0	NA	1	0	1	0	NA	NA	0	0
SRR5580842	1	0	1	1	1	0	0	1	NA	1	0	0	2	1	0	2	0	0	NA	1	NA	1	2	0	1	1	0	1	1	2	1	2	0	2	0	1	1	1	0	1	NA	1	2	1	1	1	NA	0	0
SRR5580843	NA	NA	NA	NA	NA	NA	NA	NA	NA	NA	NA	NA	NA	NA	NA	NA	NA	NA	NA	NA	NA	NA	NA	NA	NA	NA	NA	NA	NA	NA	NA	NA	NA	NA	NA	NA	NA	NA	NA	NA	NA	NA	NA	NA	NA	NA	NA	NA	NA
SRR5580844	NA	NA	1	0	0	NA	1	0	NA	0	0	NA	0	NA	NA	2	1	1	0	NA	1	NA	NA	NA	2	0	0	0	1	2	2	NA	0	0	1	0	1	0	0	0	NA	0	1	2	0	1	NA	0	0
SRR5580845	0	NA	0	1	NA	NA	0	0	NA	0	0	NA	NA	0	0	1	NA	1	NA	NA	1	0	NA	NA	1	0	0	1	NA	1	2	2	1	1	0	0	0	0	1	0	NA	1	NA	2	1	2	NA	0	0
SRR5580846	NA	NA	1	0	1	NA	2	1	NA	0	1	NA	NA	NA	0	0	NA	0	NA	NA	0	1	NA	NA	1	1	0	1	1	1	NA	NA	0	2	1	NA	2	0	NA	NA	NA	0	NA	1	NA	1	NA	1	1
SRR5580847	1	NA	2	2	0	0	1	1	NA	0	1	0	1	0	0	1	1	0	0	NA	0	2	NA	1	1	0	1	0	1	1	1	2	0	2	0	0	2	0	0	0	NA	1	1	2	2	2	NA	2	1
SRR5580848	2	0	0	1	0	1	0	0	NA	0	0	0	2	0	0	1	0	1	1	2	0	1	0	1	2	0	1	0	0	1	2	1	0	1	1	0	1	0	0	0	NA	0	0	2	0	2	NA	0	0
SRR5580849	2	2	0	1	0	NA	1	0	NA	0	0	0	2	0	0	2	0	0	0	NA	0	1	0	1	2	0	1	0	0	1	2	1	0	1	1	0	1	0	0	0	NA	1	0	2	1	1	NA	0	1
SRR5580850	NA	NA	0	NA	NA	NA	0	1	NA	NA	0	NA	NA	NA	NA	1	NA	1	1	NA	NA	NA	NA	NA	2	NA	1	NA	NA	NA	NA	NA	NA	NA	1	NA	2	NA	NA	NA	NA	NA	NA	NA	NA	NA	NA	0	0
SRR5580851	NA	NA	1	0	0	NA	1	0	NA	1	0	1	0	NA	NA	2	1	1	1	0	1	1	1	0	2	0	1	1	0	1	2	2	1	1	1	1	2	0	0	0	NA	2	1	1	0	1	NA	0	0
SRR5580852	2	1	1	0	0	0	2	0	0	0	0	0	2	0	0	2	0	0	0	2	0	NA	1	0	2	0	1	0	1	0	1	1	0	0	1	NA	2	0	0	0	NA	0	1	2	0	1	NA	0	0
SRR5580853	1	0	1	0	0	0	0	0	0	0	1	0	1	0	NA	1	1	1	0	1	1	1	NA	0	2	0	1	1	NA	1	2	1	0		1	0	2	0	0	1	NA	0	1	1	1	1	NA	1	2
SRR5580859	0	0	2	2	0	2	1	1	NA	0	0	0	0	1	0	0	0	2	0	1	2	0	1	0	1	2	2	2	0	2	2	NA	0	2	1	1	0	0	0	1	NA	0	1	1	1	2	NA	1	2
SRR5580860	1	2	0	0	1	1	0	0	NA	0	1	0	0	1	0	1	1	0	0	0	1	1	1	0	2	0	0	1	0	1	1	2	1	1	0	0	1	1	0	0	NA	0	0	2	0	2	NA	1	2
SRR5580861	1	1	1	1	0	0	1	1	0	1	0	0	0	0	1	2	0	1	1	2	1	1	0	1	2	2	0	0	1	1	2	1	1	0	0	0	1	0	0	0	NA	0	0	0	2	1	NA	0	0
SRR5580862	NA	NA	2	1	0	NA	0	0	NA	0	0	NA	NA	NA	NA	2	NA	0	NA	NA	1	NA	NA	NA	0	1	1	1	NA	2	NA	NA	NA	1	0	NA	1	NA	NA	0	NA	NA	1	0	2	1	NA	0	0
SRR5580863	0	0	0	1	1	0	1	0	0	2	1	0	2	0	1	1	0	1	2	0	0	2	1	0	2	0	0	1	0	2	1	2	0	1	0	2	0	0	0	1	NA	0	1	1	1	1	NA	1	1
[truncated: 223 more columns]

## Sheet: Avalos_et_al_2017
Avalos et al. 2017 data
SampleID	Group10__10_128313	Group10__10_144017	Group10__10_294664	Group10__16_114816	Group10__23_350045	Group10__23_1093680	Group10__23_1147690	Group10__24_575555	Group10__25_82628	Group10__26_2209505	Group10__28_159116	Group10__6_164317	Group10__9_2392	Group1__10_340399	Group1__10_1203836	Group11__1_250089	Group11__1_295965	Group11__1_597531	Group11__12_84263	Group11__18_1317514	Group11__18_2576656	Group11__18_2995363	Group11__18_3533993	Group11__18_3534931	Group11__18_3601198	Group11__18_3604543	Group11__18_3685034	Group11__18_3762761	Group11__18_3797457	Group11__18_3832529	Group11__18_3884967	Group11__18_3973975	Group11__18_3995053	Group11__18_4162838	Group11__18_4692165	Group1__14_13588	Group1__14_238766	Group1__14_244882	Group1__15_42040	Group1__15_382675	Group1__15_801980	Group1__15_1218937	Group1__16_333965	Group1__17_420845	Group1__17_492172	Group1__18_103944	Group1__19_15125	Group11__9_436472	Group1__21_177895
110MEX_WHAIPI005600-66_AHB	2	2	2	2	2	2	2	0	0	0	0	0	2	2	2	2	0	0	2	0	2	2	0	0	0	2	0	2	2	2	0	2	0	0	0	0	0	0	0	0	2	0	2	0	0	2	0	2	0
115MEX_WHAIPI005599-64_AHB	2	2	0	2	2	0	2	2	0	0	0	0	2	2	0	0	2	0	2	0	2	2	0	0	2	2	0	2	2	2	0	2	0	2	0	2	0	0	0	0	0	2	2	0	2	2	0	2	2
11PR_WHAIPI005633-80_gAHB	2	2	0	0	2	2	2	0	0	0	0	0	0	2	0	0	2	0	2	2	2	2	2	2	2	2	0	0	0	0	0	2	0	0	0	0	0	0	0	2	2	0	0	2	2	2	0	2	2
12PR_WHAIPI005634-81_gAHB	2	2	2	0	2	0	2	2	0	2	0	0	2	0	0	2	2	2	0	0	2	2	2	0	0	2	2	2	0	0	0	2	0	2	2	0	0	0	2	0	0	0	0	0	2	2	2	2	2
1PR_WHAIPI005630-74_gAHB	2	2	0	0	2	2	2	2	0	0	NA	0	2	2	2	0	2	0	2	2	2	2	2	2	0	2	0	2	0	0	0	2	2	2	2	0	0	2	0	0	2	0	0	0	0	NA	0	2	2
20PR_WHAIPI005635-85_gAHB	0	0	2	2	0	2	2	2	2	0	0	0	0	0	0	0	2	2	0	0	2	2	2	0	0	0	0	2	0	0	0	2	0	0	2	0	0	0	2	0	0	0	2	0	2	2	0	2	0
26MEX_WHAIPI005629-73_AHB	2	2	0	2	2	2	2	2	2	0	0	0	2	0	0	2	0	0	0	0	0	2	0	0	0	2	0	2	0	2	0	2	2	2	0	2	0	0	2	0	2	0	2	0	0	2	0	0	0
2PR_WHAIPI005631-75_gAHB	2	2	2	0	2	0	2	2	0	0	0	2	2	2	2	0	0	0	2	2	2	0	2	0	2	0	0	2	0	0	0	2	0	0	0	0	0	0	0	2	0	2	0	0	2	0	0	2	2
31PR_WHAIPI005636-90_gAHB	0	2	2	2	2	0	2	0	0	0	0	0	2	2	0	0	2	0	0	2	2	2	2	0	2	0	0	2	0	2	0	2	0	0	2	0	2	2	0	2	2	2	2	0	2	2	0	2	2
32PR_WHAIPI005637-92_gAHB	0	2	2	2	0	2	2	0	0	0	0	0	2	2	0	0	2	2	2	0	2	2	0	0	0	2	0	0	0	0	0	2	0	0	2	0	2	2	0	0	2	0	2	0	2	2	0	2	2
33MEX_WHAIPI005628-72_AHB	2	2	2	2	2	2	2	0	0	0	2	0	2	0	0	0	0	0	0	0	0	0	2	0	0	0	0	2	0	0	0	2	0	0	0	0	0	2	0	2	0	2	2	0	2	2	0	0	0
33PR_WHAIPI005638-93_gAHB	0	0	0	2	0	2	2	2	0	0	0	0	2	2	0	0	2	0	0	0	2	2	2	0	0	0	0	0	0	0	0	2	0	0	0	0	2	2	0	0	0	0	2	0	0	2	0	2	2
41PR_WHAIPI005640-97_gAHB	2	2	2	0	0	2	2	0	2	0	2	2	2	0	0	0	2	0	2	0	2	0	0	0	0	2	2	0	0	0	0	2	2	0	2	0	2	2	2	0	2	2	2	0	0	0	0	2	2
44PR_WHAIPI005639-95_gAHB	0	2	0	2	2	0	2	0	0	0	0	0	2	2	0	2	2	0	0	2	2	2	2	0	0	0	0	0	0	0	0	2	2	0	2	0	0	2	0	0	0	0	2	2	2	2	0	2	2
52MEX_WHAIPI005627-71_AHB	2	2	2	0	2	0	0	2	0	2	0	0	2	2	0	0	0	0	0	0	2	2	0	0	0	0	0	2	0	0	0	2	0	0	0	2	0	2	0	2	0	2	2	0	0	2	0	0	2
7PR_WHAIPI005632-79_gAHB	0	0	0	2	2	0	2	0	2	0	0	2	2	2	0	0	0	2	0	0	2	2	2	0	0	0	0	2	0	0	0	2	0	0	0	0	0	0	0	0	0	0	2	2	2	0	0	2	0
B08_WHAIPI005557-26_EHB	0	0	2	0	0	0	0	2	0	2	0	0	0	2	0	2	0	0	2	0	2	2	2	2	0	0	2	2	0	0	0	0	0	0	0	0	0	0	2	0	0	0	0	0	0	0	0	2	2
B10A_WHAIPI005562-27_EHB	2	2	0	0	0	0	2	0	0	2	0	0	0	2	0	2	2	0	0	2	2	2	2	0	0	0	0	0	0	0	2	0	0	0	0	0	0	2	2	2	0	2	2	0	0	0	0	0	2
W153-40_WHAIPI005572-43_EHB	0	2	2	2	0	0	2	0	0	2	0	0	0	0	0	2	0	0	0	2	2	0	0	0	0	0	0	2	0	0	0	0	0	2	0	0	0	0	2	0	0	2	0	0	0	0	2	0	0
W174_WHAIPI005561-14_EHB	0	2	0	0	2	0	0	0	2	0	2	0	0	0	0	0	0	0	0	0	2	2	2	0	0	0	0	2	0	0	0	2	0	2	0	0	0	0	0	2	0	2	2	2	0	0	2	0	0
W177_WHAIPI005565-15_EHB	0	0	2	0	0	0	0	0	2	2	0	0	0	0	0	0	0	0	0	0	2	2	2	0	0	2	0	2	0	0	0	0	0	0	0	0	0	0	2	0	0	0	0	2	0	2	0	0	0
W180_WHAIPI005551-16_EHB	0	2	2	0	2	0	2	0	2	0	0	0	0	2	0	0	0	0	0	0	2	0	2	0	0	0	0	2	0	0	0	2	0	0	0	0	0	0	0	2	0	0	2	0	0	0	0	0	0
W189_WHAIPI005552-17_EHB	0	0	2	2	0	0	2	0	2	0	0	0	0	0	0	0	0	0	0	2	2	2	0	0	0	0	0	2	0	0	0	2	0	0	0	0	2	2	2	0	0	0	0	0	0	0	2	0	0
W197_WHAIPI005553-18_EHB	0	0	0	0	2	0	2	0	2	2	0	2	0	0	0	0	0	0	0	0	2	2	0	0	0	0	0	2	0	0	0	2	0	0	0	0	0	0	2	2	0	0	2	0	0	0	0	0	2
W199_WHAIPI005554-19_EHB	0	0	0	0	2	0	0	0	0	0	0	2	0	2	0	0	0	0	0	2	2	2	2	2	0	2	2	2	0	0	0	2	2	0	0	0	0	0	0	2	0	0	0	0	0	0	0	0	0
W200_WHAIPI005563-20_EHB	0	2	2	0	0	0	2	0	0	2	0	2	0	0	0	0	0	0	0	0	2	2	2	0	0	0	0	2	0	0	0	0	0	0	0	0	0	2	0	2	0	0	0	0	2	2	0	0	0
W22_WHAIPI005556-13_EHB	0	2	0	0	0	0	2	0	2	2	0	2	0	0	0	0	0	0	0	2	2	2	0	0	0	0	0	2	0	0	0	2	0	2	0	0	0	2	2	0	0	2	0	0	0	0	0	0	2
Y2_WHAIPI005560-21_EHB	0	0	2	0	0	0	0	0	2	0	2	0	0	0	0	0	0	0	0	2	2	2	2	0	0	0	0	2	0	0	0	2	0	0	0	0	2	2	2	0	0	0	2	0	0	0	0	0	0
Y4-39_WHAIPI005571-42_EHB	0	2	2	0	0	0	0	0	0	2	2	2	0	0	0	0	0	0	0	0	0	2	2	0	0	0	0	2	0	0	0	2	0	2	0	0	0	2	0	2	0	0	0	0	0	0	0	0	0
Y4_WHAIPI005555-22_EHB	0	2	2	2	0	2	2	0	0	2	0	2	0	0	0	2	0	0	0	0	2	2	2	0	0	0	0	2	0	0	0	2	0	2	0	0	0	0	0	2	0	0	0	2	0	0	2	0	0
Y5_WHAIPI005558-23_EHB	2	0	2	0	0	0	0	0	2	2	0	0	0	0	0	2	0	0	0	2	0	2	2	0	0	0	0	2	0	0	2	2	0	0	0	0	2	2	2	2	0	0	2	0	0	0	2	0	2
Y7_WHAIPI005549-24_EHB	0	2	2	2	0	0	0	0	0	2	0	0	0	0	0	0	2	0	0	2	2	2	2	0	0	2	0	2	0	0	0	2	0	0	0	0	0	0	0	2	0	0	0	0	0	0	2	0	2
Y9_WHAIPI005564-25_EHB	0	0	2	0	2	0	0	0	2	0	0	0	0	0	0	0	0	0	0	0	2	2	2	0	0	2	0	2	0	0	2	2	0	0	0	0	0	0	0	2	2	0	0	0	0	0	2	0	0
b212ABPR_RSZAIPI005425-115_gAHB	2	2	2	0	2	2	2	0	2	2	0	0	2	0	2	0	2	0	0	0	2	2	0	0	0	2	0	2	0	0	0	2	0	0	2	0	0	0	0	0	0	2	2	0	0	2	0	2	2
b214ABPR_RSZAIPI005427-116_gAHB	2	2	2	2	0	0	0	2	2	0	2	0	2	0	0	0	2	2	0	0	2	0	0	0	0	2	2	0	0	0	0	2	0	0	2	2	0	2	0	0	2	0	0	0	2	0	0	2	2
b214_RSZAIPI005418-129_gAHB	0	0	2	2	2	0	2	2	0	0	0	0	2	2	2	0	0	2	2	2	2	0	2	2	2	2	0	2	0	0	0	2	0	2	0	0	0	0	0	2	2	0	2	0	0	0	0	2	0
b218_RSZAIPI005406-130_gAHB	2	2	0	2	2	0	2	2	2	2	0	0	2	2	2	0	0	2	0	0	2	2	2	2	2	2	0	0	0	0	0	2	0	0	2	0	2	2	2	0	2	0	2	2	2	2	0	2	2
b219CAPR_RSZAIPI005063-34_gAHB	2	2	2	0	0	0	0	2	2	2	2	0	2	2	0	0	2	0	2	0	2	2	0	0	2	2	2	0	0	0	0	2	0	0	2	0	0	2	2	0	2	0	0	2	2	2	0	2	2
b219_RSZAIPI005415-131_gAHB	2	2	0	0	2	0	2	2	0	0	2	2	0	2	0	0	2	0	2	0	0	2	0	0	0	2	0	2	0	2	0	2	2	2	0	0	0	2	2	0	0	2	2	2	2	2	0	2	2
b21GPR_RSZAIPI005061-32_gAHB	2	0	2	0	0	2	2	0	2	2	0	0	0	2	0	0	0	2	2	2	2	0	2	0	2	0	0	0	0	0	0	0	2	0	0	0	0	0	0	2	2	0	2	0	0	2	0	2	2
b220CAPR_RSZAIPI005419-117_gAHB	2	2	2	2	0	0	0	0	2	0	0	0	2	2	2	0	2	0	2	0	2	2	2	0	2	2	0	0	0	0	0	0	2	0	2	0	0	0	2	2	0	2	2	0	2	0	0	2	0
b221CAPR_RSZAIPI005413-119_gAHB	2	2	0	0	2	2	2	2	0	0	0	0	2	2	0	0	0	2	2	0	2	2	2	0	0	2	0	0	0	0	0	2	0	0	0	0	0	2	0	0	2	2	2	2	2	0	0	2	2
b225_RSZAIPI005403-132_gAHB	0	2	2	0	2	0	2	0	2	2	0	0	2	0	0	2	0	0	0	0	2	0	2	0	0	0	2	0	0	0	0	2	0	0	0	0	0	0	0	2	2	2	2	0	0	2	0	2	2
b228_RSZAIPI005411-133_gAHB	2	2	2	2	2	2	2	2	0	0	0	0	0	2	0	0	0	0	0	2	2	2	0	0	2	2	2	0	0	0	0	2	0	0	2	0	0	0	0	0	2	2	0	2	2	2	0	0	2
b22GPR_RSZAIPI005062-33_gAHB	2	2	0	0	2	2	2	2	0	0	0	0	2	2	0	2	0	0	2	0	2	2	2	0	0	2	0	0	0	0	0	2	0	0	0	2	2	2	0	2	2	2	2	2	2	0	0	2	2
b238_RSZAIPI005400-135_gAHB	2	2	2	2	0	0	2	2	0	2	0	0	2	2	0	0	2	0	0	0	2	2	2	0	0	0	0	2	0	0	0	2	0	0	0	2	0	0	0	0	2	0	2	0	0	0	0	2	2
b24GPR_RSZAIPI005410-111_gAHB	0	2	2	0	2	2	2	0	0	0	2	0	2	0	2	2	2	2	2	0	2	0	0	0	0	0	0	2	0	2	0	2	0	0	2	0	0	2	0	2	0	2	2	2	2	2	0	2	2
b26GPR_RSZAIPI005412-113_gAHB	0	0	2	2	2	0	2	2	2	2	2	0	2	2	0	0	2	2	2	0	2	2	2	0	0	2	0	2	0	2	0	2	0	2	0	0	0	2	0	2	0	0	0	0	2	0	0	2	2
b28_RSZAIPI005416-123_gAHB	2	2	2	0	0	0	2	2	0	2	0	0	2	2	0	0	0	2	0	0	2	2	2	0	0	0	0	2	0	2	0	2	2	0	0	0	0	0	2	0	0	0	0	2	2	0	0	0	2
b29CPR_RSZAIPI005420-114_gAHB	2	2	2	0	0	0	2	0	2	0	2	0	2	0	0	0	2	2	0	0	2	2	0	0	0	2	0	0	0	0	0	0	0	0	0	0	0	0	0	0	2	0	0	2	2	2	0	0	2
b29_RSZAIPI005414-125_gAHB	2	2	2	2	2	2	2	2	2	0	2	0	2	0	0	0	2	2	0	0	2	2	0	0	0	0	0	0	0	0	0	2	0	0	2	0	0	0	2	0	0	0	0	0	0	2	0	2	2
b2B14-2_RSZAIPI005422-92_EHB	0	0	2	0	2	0	2	0	2	2	2	0	0	2	0	2	0	0	0	0	2	2	2	0	0	2	0	2	0	0	0	0	0	0	0	0	0	0	2	0	0	0	0	0	0	0	2	0	2
b2BA4PR_RSZAIPI005417-122_gAHB	2	2	2	2	0	0	0	2	0	0	0	0	2	2	0	0	0	2	0	0	2	2	2	2	0	0	0	2	0	0	0	2	0	0	2	0	0	0	0	0	0	2	2	0	0	2	0	2	2
b2C10A_RSZAIPI005501-155_AHB	0	2	2	2	2	0	0	2	0	0	0	0	2	0	0	0	0	0	2	0	2	2	0	0	0	2	0	2	2	2	0	2	0	0	0	0	0	2	0	0	0	0	2	0	2	2	0	2	2
b2C11A_RSZAIPI005502-159_AHB	2	2	0	2	2	0	2	NA	2	0	2	0	0	0	0	NA	0	0	2	0	2	2	0	0	0	2	0	2	0	2	0	0	2	2	0	2	0	2	2	2	2	NA	2	0	NA	2	0	2	2
b2C12A_RSZAIPI005503-160_AHB	2	2	2	2	2	0	2	2	2	0	2	0	2	0	0	0	0	0	2	0	2	2	2	2	2	2	0	2	0	0	0	2	0	0	0	2	0	2	0	0	0	2	2	0	2	0	0	2	NA
b2C16A_RSZAIPI005504-161_AHB	2	2	2	0	2	2	0	0	2	0	0	0	2	0	0	0	0	0	2	0	2	2	0	0	0	NA	0	2	0	0	2	0	2	0	0	2	0	0	0	0	0	2	2	0	0	0	0	2	2
b2C17A_RSZAIPI005505-162_AHB	2	2	2	0	2	0	2	2	0	0	0	0	0	0	0	0	0	0	2	0	2	2	0	0	2	2	0	2	0	2	0	0	2	0	0	0	0	2	0	2	0	2	2	0	0	0	0	2	2
b2C1A_RSZAIPI005495-147_AHB	2	2	2	2	2	0	2	2	NA	0	0	0	2	2	0	0	0	0	2	0	2	2	0	0	0	2	0	2	2	0	0	2	0	2	2	2	0	0	0	0	2	2	2	0	0	0	0	2	0
b2C20A_RSZAIPI005506-167_AHB	2	2	NA	2	2	2	2	0	0	0	0	0	0	0	0	NA	2	0	2	0	2	2	2	2	0	2	2	2	0	0	2	0	2	2	0	0	NA	2	2	2	0	0	2	0	0	0	0	2	2
b2C23A_RSZAIPI005507-169_AHB	0	2	0	2	2	2	2	2	2	0	0	0	2	0	0	2	2	0	2	0	2	0	2	0	2	2	0	2	0	0	0	2	0	0	0	2	0	2	2	0	2	2	2	0	0	2	0	0	2
b2C25A_RSZAIPI005508-170_AHB	2	2	0	2	2	0	2	0	2	0	0	0	0	0	0	0	0	0	0	0	2	2	2	0	0	0	0	2	0	0	0	0	0	2	0	2	0	0	0	NA	0	2	2	0	2	2	0	0	2
b2C2A_RSZAIPI005496-148_AHB	2	2	2	2	2	2	2	2	2	0	0	0	2	0	0	0	0	0	0	0	0	NA	2	2	0	2	0	2	2	2	0	2	0	0	0	0	0	2	0	0	0	0	2	0	2	2	0	2	2
b2C5A_RSZAIPI005497-149_AHB	0	2	2	0	2	2	0	0	0	0	2	NA	2	2	0	0	0	0	2	0	2	2	0	0	0	2	0	2	2	2	0	2	0	0	2	0	0	2	2	0	2	0	2	0	0	2	0	2	2
b2C7A_RSZAIPI005498-150_AHB	2	2	0	0	0	2	2	0	2	0	2	0	0	2	0	0	0	0	2	0	2	2	0	0	2	2	0	2	0	2	0	2	0	2	0	0	0	2	0	0	0	NA	2	0	0	2	0	2	2
b2C8A_RSZAIPI005499-152_AHB	2	2	2	0	2	0	2	2	2	0	0	0	2	0	0	0	0	0	2	0	NA	2	2	0	0	2	2	2	0	0	0	2	0	0	0	0	0	0	0	0	0	2	2	0	2	0	0	2	2
b2C9A_RSZAIPI005500-153_AHB	0	2	0	2	2	0	0	0	2	0	0	0	2	0	0	0	2	0	2	0	2	2	2	0	0	2	0	0	0	0	2	0	2	2	2	2	0	0	0	0	0	2	0	0	0	2	0	2	2
b2M26_RSZAIPI005065-37_AHB	2	2	2	2	2	2	0	0	2	0	2	0	2	0	0	0	0	0	2	0	2	2	0	0	0	2	0	0	0	0	2	0	0	2	0	2	0	2	0	0	2	0	2	0	0	2	0	2	2
b2M28_RSZAIPI005066-39_AHB	0	2	0	2	2	0	0	2	2	0	2	2	0	0	2	0	0	2	2	0	2	2	0	0	2	2	0	2	0	2	0	2	0	2	2	2	0	2	0	0	0	0	2	0	2	2	0	2	2
b2M30_RSZAIPI005401-139_AHB	2	2	2	2	0	2	2	0	0	0	2	0	2	0	2	2	0	0	0	2	2	0	0	0	2	2	2	0	0	0	2	0	2	0	0	2	0	0	0	0	0	0	2	0	0	2	0	0	2
b2M31_RSZAIPI005404-140_AHB	2	2	2	2	0	2	2	0	2	0	2	0	2	0	0	2	0	0	2	0	0	2	0	0	0	2	0	2	0	0	0	0	0	0	0	0	0	0	2	0	0	2	0	0	0	2	0	2	0
b2M33_RSZAIPI005490-141_AHB	2	2	0	2	2	2	2	0	0	2	0	0	0	2	0	0	0	0	2	2	2	2	2	0	0	0	0	2	0	0	0	2	0	0	0	0	0	2	0	2	0	2	2	0	2	0	0	2	2
b2M34_RSZAIPI005491-142_AHB	0	0	0	2	0	0	2	0	0	0	2	0	2	0	0	2	0	0	2	0	0	2	2	2	2	2	0	2	0	2	0	0	0	2	0	2	0	0	2	0	0	0	0	0	0	2	0	2	0
b2M39_RSZAIPI005067-40_AHB	2	2	2	2	0	0	0	0	0	0	2	0	0	0	0	2	0	2	0	2	2	2	0	0	2	2	2	0	0	0	2	0	2	0	0	0	2	2	0	0	0	2	2	0	0	2	0	0	0
b2M44_RSZAIPI005493-145_AHB	2	2	0	2	2	0	0	2	0	0	0	0	2	0	0	2	0	0	0	0	2	2	0	0	2	2	0	2	2	2	2	2	0	0	2	0	0	2	0	0	2	0	2	0	2	2	0	0	2
b2M48_RSZAIPI005494-146_AHB	0	2	0	2	2	2	2	0	0	0	0	0	2	2	0	0	0	0	2	2	2	2	2	2	0	2	2	0	0	0	2	0	2	0	0	2	2	2	0	0	0	2	2	0	2	2	0	2	2
b2W144_RSZAIPI005409-93_EHB	0	2	2	0	0	0	0	0	2	0	0	0	0	0	0	0	0	0	0	0	2	2	2	0	0	2	0	2	0	0	0	2	2	0	0	0	0	0	2	0	0	0	2	0	0	0	0	0	0
b2W172_RSZAIPI005398-94_EHB	0	0	2	0	0	0	0	0	0	2	2	0	0	0	0	2	0	0	0	0	2	2	2	0	0	2	0	2	0	0	0	0	0	0	0	0	0	0	2	0	0	0	0	2	0	0	2	0	0
b2W187-1_RSZAIPI005060-31_EHB	0	0	0	0	0	0	0	0	2	2	2	2	0	2	0	2	0	0	0	0	2	0	2	0	0	2	2	0	0	0	0	2	0	0	0	0	0	0	0	0	0	0	0	2	0	0	2	0	2
b2W190_RSZAIPI005405-95_EHB	0	0	2	0	0	0	0	0	2	2	0	0	0	0	0	0	0	0	0	0	2	2	2	0	0	0	0	2	0	0	0	0	0	0	0	0	0	2	2	0	0	0	0	0	0	0	2	0	0
b2W193_RSZAIPI005408-96_EHB	0	2	2	0	2	0	0	0	0	2	0	2	0	0	0	0	2	0	0	0	2	2	2	0	0	0	2	0	0	0	0	0	0	2	0	0	2	0	2	0	0	0	0	2	0	0	0	0	0
b2W198_RSZAIPI005421-97_EHB	0	0	2	0	0	0	2	0	0	2	2	2	0	0	0	0	0	0	0	0	2	0	0	0	0	0	0	2	0	0	0	2	0	0	0	0	0	0	2	0	0	0	0	0	0	0	NA	0	0
b2Y10-2_RSZAIPI005407-102_EHB	0	2	2	0	0	0	0	0	0	0	0	2	0	0	0	2	0	0	0	0	0	0	2	0	0	0	0	2	0	0	0	2	0	0	0	0	0	0	0	2	2	0	0	2	0	2	0	0	0
b2Y13-2_RSZAIPI005424-106_EHB	0	0	0	0	0	0	0	0	2	2	0	2	0	0	0	0	0	0	0	0	2	2	2	0	0	0	0	2	0	0	0	0	0	2	0	0	0	0	0	0	0	0	0	2	2	2	0	0	0
b2Y19-3_RSZAIPI005426-107_EHB	0	2	2	0	0	2	2	2	0	0	0	0	0	0	0	0	2	0	0	0	0	0	0	0	0	0	0	2	0	0	0	0	0	2	0	0	0	2	0	0	0	0	0	0	0	0	2	0	2
b2Y25-2_RSZAIPI005402-108_EHB	0	2	2	2	0	0	2	0	2	2	0	0	0	0	0	2	2	0	0	0	2	2	0	0	0	2	0	2	0	0	0	0	0	0	0	0	0	0	2	0	0	0	0	0	0	0	2	0	2
b2Y41-1_RSZAIPI005399-109_EHB	0	2	2	2	0	0	0	0	0	2	0	0	0	2	0	2	2	0	0	0	2	2	0	0	0	2	0	2	0	0	0	0	0	0	0	0	0	0	2	0	0	0	0	0	0	2	0	0	2
b2Y6-1_RSZAIPI005423-98_EHB	0	2	2	0	0	0	2	0	0	0	0	2	0	0	0	2	0	0	0	0	0	2	2	0	0	0	0	2	0	0	0	2	0	2	0	0	0	2	0	2	0	0	2	0	0	2	0	0	0
[truncated: 223 more columns]

## Sheet: Kadri_et_al_2016
Kadri et al. 2016 data
SampleID	Group1__15_42040	Group1__21_221986	Group1__3_280311	Group11__1_295965	Group11__18_3995053	Group12__17_1506781	Group1__3_482843	Group1__9_96754	Group11__1_597531	Group11__18_4162838	Group12__17_1546369	Group13__10_35514	Group1__22_11789	Group11__18_3685034	Group11__18_4692165	Group12__17_190424	Group1__14_238766	Group1__17_420845	Group1__37_193841	Group10__26_2209505	Group11__18_1317514	Group13__3_524481	Group1__23_521893	Group10__28_159116	Group1__18_103944	Group1__7_644159	Group10__6_164317	Group12__11_125307	Group1__19_15125	Group1__35_735054	Group1__7_673437	Group11__18_3533993	Group11__18_3884967	Group1__15_382675	Group1__29_1541982	Group1__8_169897	Group11__1_250089	Group11__18_3534931	Group12__17_1469018	Group14__5_290599	Group15__16_296159	Group2__15_292249	Group4__11_92121	Group4__16_716501	Group14__13_1218777	Group15__14_1206812	Group15__16_296266	Group4__12_228261	Group14__13_836820
Sample1	NA	0	1	0	NA	0	NA	NA	NA	0	NA	1	NA	0	0	1	1	NA	NA	NA	0	0	0	NA	1	1	NA	NA	NA	NA	1	1	1	1	NA	NA	0	1	NA	0	NA	NA	NA	NA	NA	NA	NA	1	1
Sample2	NA	0	0	0	NA	1	NA	NA	NA	0	NA	1	NA	0	0	1	0	NA	NA	NA	1	0	0	NA	1	0	NA	NA	NA	NA	0	2	1	0	NA	NA	0	2	NA	0	NA	NA	NA	NA	NA	NA	NA	1	0
Sample3	NA	0	1	0	NA	1	NA	NA	NA	1	NA	0	NA	1	1	1	1	NA	NA	NA	0	1	0	NA	1	1	NA	NA	NA	NA	0	1	2	1	NA	NA	0	1	NA	0	NA	NA	NA	NA	NA	NA	NA	1	1
Sample4	NA	0	0	0	NA	0	NA	NA	NA	1	NA	0	NA	1	0	0	0	NA	NA	NA	0	0	0	NA	1	0	NA	NA	NA	NA	1	1	1	1	NA	NA	0	0	NA	0	NA	NA	NA	NA	NA	NA	NA	0	1
Sample5	NA	0	1	0	NA	1	NA	NA	NA	2	NA	1	NA	1	0	1	0	NA	NA	NA	1	0	0	NA	2	0	NA	NA	NA	NA	1	1	1	1	NA	NA	0	1	NA	0	NA	NA	NA	NA	NA	NA	NA	0	1
Sample6	NA	0	0	0	NA	0	NA	NA	NA	1	NA	1	NA	1	1	0	0	NA	NA	NA	0	1	0	NA	1	0	NA	NA	NA	NA	0	2	1	1	NA	NA	0	0	NA	0	NA	NA	NA	NA	NA	NA	NA	1	1
Sample7	NA	0	0	0	NA	1	NA	NA	NA	2	NA	1	NA	0	0	1	0	NA	NA	NA	0	1	0	NA	2	0	NA	NA	NA	NA	0	1	0	1	NA	NA	0	0	NA	0	NA	NA	NA	NA	NA	NA	NA	1	2
Sample8	NA	0	0	0	NA	1	NA	NA	NA	0	NA	0	NA	1	0	1	0	NA	NA	NA	0	1	0	NA	2	0	NA	NA	NA	NA	0	1	0	1	NA	NA	0	1	NA	0	NA	NA	NA	NA	NA	NA	NA	1	1
Sample9	NA	0	0	0	NA	1	NA	NA	NA	1	NA	0	NA	1	0	1	0	NA	NA	NA	0	1	1	NA	1	0	NA	NA	NA	NA	0	1	1	0	NA	NA	0	1	NA	0	NA	NA	NA	NA	NA	NA	NA	1	1
Sample10	NA	0	0	0	NA	1	NA	NA	NA	0	NA	0	NA	0	0	0	0	NA	NA	NA	0	0	1	NA	2	0	NA	NA	NA	NA	1	1	1	1	NA	NA	0	1	NA	0	NA	NA	NA	NA	NA	NA	NA	0	1
Sample11	NA	NA	NA	NA	NA	NA	NA	NA	NA	NA	NA	NA	NA	0	NA	1	NA	NA	NA	NA	NA	NA	NA	NA	NA	NA	NA	NA	NA	NA	NA	2	NA	NA	NA	NA	NA	NA	NA	NA	NA	NA	NA	NA	NA	NA	NA	0	NA
Sample12	NA	0	0	0	NA	0	NA	NA	NA	0	NA	1	NA	0	0	0	0	NA	NA	NA	0	0	0	NA	1	0	NA	NA	NA	NA	0	0	1	1	NA	NA	0	0	NA	0	NA	NA	NA	NA	NA	NA	NA	0	1
Sample13	NA	1	1	0	NA	1	NA	NA	NA	1	NA	1	NA	0	0	1	0	NA	NA	NA	0	0	1	NA	1	0	NA	NA	NA	NA	0	1	1	1	NA	NA	0	0	NA	0	NA	NA	NA	NA	NA	NA	NA	0	0
Sample14	NA	0	1	0	NA	1	NA	NA	NA	0	NA	0	NA	0	0	0	0	NA	NA	NA	0	0	0	NA	NA	0	NA	NA	NA	NA	0	1	0	0	NA	NA	0	0	NA	0	NA	NA	NA	NA	NA	NA	NA	0	0
Sample15	NA	0	0	1	NA	2	NA	NA	NA	1	NA	0	NA	0	0	1	1	NA	NA	NA	0	0	0	NA	2	0	NA	NA	NA	NA	0	1	1	1	NA	NA	0	0	NA	1	NA	NA	NA	NA	NA	NA	NA	0	1
Sample16	NA	0	1	0	NA	1	NA	NA	NA	1	NA	1	NA	0	0	0	1	NA	NA	NA	0	0	0	NA	1	0	NA	NA	NA	NA	1	1	1	0	NA	NA	1	1	NA	0	NA	NA	NA	NA	NA	NA	NA	1	1
Sample17	NA	1	1	0	NA	0	NA	NA	NA	1	NA	1	NA	1	0	1	1	NA	NA	NA	1	1	1	NA	1	0	NA	NA	NA	NA	1	1	1	1	NA	NA	0	1	NA	1	NA	NA	NA	NA	NA	NA	NA	1	1
Sample18	NA	0	1	0	NA	0	NA	NA	NA	2	NA	0	NA	0	0	1	0	NA	NA	NA	0	1	1	NA	2	0	NA	NA	NA	NA	0	1	1	1	NA	NA	0	0	NA	0	NA	NA	NA	NA	NA	NA	NA	0	0
Sample19	NA	0	1	0	NA	0	NA	NA	NA	1	NA	0	NA	0	0	0	1	NA	NA	NA	0	0	0	NA	1	0	NA	NA	NA	NA	0	1	1	0	NA	NA	0	0	NA	0	NA	NA	NA	NA	NA	NA	NA	1	1
Sample20	NA	0	0	0	NA	1	NA	NA	NA	1	NA	1	NA	0	0	1	0	NA	NA	NA	0	0	0	NA	1	0	NA	NA	NA	NA	1	1	1	0	NA	NA	0	0	NA	0	NA	NA	NA	NA	NA	NA	NA	1	1
Sample21	NA	NA	NA	0	NA	0	NA	NA	NA	0	NA	0	NA	0	0	0	0	NA	NA	NA	0	0	0	NA	NA	0	NA	NA	NA	NA	0	2	0	NA	NA	NA	0	0	NA	0	NA	NA	NA	NA	NA	NA	NA	0	0
Sample22	NA	0	0	0	NA	0	NA	NA	NA	1	NA	0	NA	2	0	0	1	NA	NA	NA	0	0	0	NA	2	0	NA	NA	NA	NA	0	1	2	0	NA	NA	0	1	NA	1	NA	NA	NA	NA	NA	NA	NA	1	2
Sample23	NA	0	0	NA	NA	0	NA	NA	NA	1	NA	0	NA	0	0	0	NA	NA	NA	NA	NA	0	0	NA	1	0	NA	NA	NA	NA	0	1	1	1	NA	NA	0	0	NA	NA	NA	NA	NA	NA	NA	NA	NA	0	1
Sample24	NA	0	0	NA	NA	1	NA	NA	NA	0	NA	0	NA	NA	0	NA	NA	NA	NA	NA	0	0	0	NA	1	NA	NA	NA	NA	NA	0	1	0	1	NA	NA	0	NA	NA	NA	NA	NA	NA	NA	NA	NA	NA	0	0
Sample25	NA	0	0	0	NA	1	NA	NA	NA	1	NA	0	NA	0	1	1	1	NA	NA	NA	0	1	0	NA	2	0	NA	NA	NA	NA	0	1	1	1	NA	NA	0	0	NA	0	NA	NA	NA	NA	NA	NA	NA	0	1
Sample26	NA	0	1	0	NA	0	NA	NA	NA	1	NA	1	NA	1	0	0	0	NA	NA	NA	0	1	0	NA	2	0	NA	NA	NA	NA	0	0	1	0	NA	NA	0	0	NA	0	NA	NA	NA	NA	NA	NA	NA	1	1
Sample27	NA	0	0	0	NA	1	NA	NA	NA	0	NA	0	NA	0	0	1	0	NA	NA	NA	0	0	NA	NA	1	0	NA	NA	NA	NA	0	2	0	1	NA	NA	0	0	NA	0	NA	NA	NA	NA	NA	NA	NA	0	0
Sample28	NA	0	0	0	NA	0	NA	NA	NA	0	NA	0	NA	0	0	2	0	NA	NA	NA	0	0	0	NA	0	0	NA	NA	NA	NA	1	1	0	0	NA	NA	0	0	NA	0	NA	NA	NA	NA	NA	NA	NA	0	1
Sample29	NA	0	0	0	NA	0	NA	NA	NA	1	NA	1	NA	0	0	1	0	NA	NA	NA	0	0	0	NA	NA	0	NA	NA	NA	NA	0	1	0	0	NA	NA	0	0	NA	0	NA	NA	NA	NA	NA	NA	NA	0	2
Sample30	NA	0	0	0	NA	0	NA	NA	NA	0	NA	1	NA	0	0	1	0	NA	NA	NA	0	0	0	NA	2	0	NA	NA	NA	NA	0	1	0	1	NA	NA	0	0	NA	0	NA	NA	NA	NA	NA	NA	NA	0	0
[truncated: 223 more columns]

## Sheet: Wallberg_et_al_2014
Wallberg et al 2014 data
SampleID	Group1__15_42040	Group1__21_221986	Group1__3_280311	Group11__1_295965	Group11__18_3995053	Group12__17_1506781	Group1__3_482843	Group1__9_96754	Group11__1_597531	Group11__18_4162838	Group12__17_1546369	Group13__10_35514	Group1__22_11789	Group11__18_3685034	Group11__18_4692165	Group12__17_190424	Group1__14_238766	Group1__17_420845	Group1__37_193841	Group10__26_2209505	Group11__18_1317514	Group13__3_524481	Group1__23_521893	Group10__28_159116	Group1__18_103944	Group1__7_644159	Group10__6_164317	Group12__11_125307	Group1__19_15125	Group1__35_735054	Group1__7_673437	Group11__18_3533993	Group11__18_3884967	Group1__15_382675	Group1__29_1541982	Group1__8_169897	Group11__1_250089	Group11__18_3534931	Group12__17_1469018	Group14__5_290599	Group15__16_296159	Group2__15_292249	Group4__11_92121	Group4__16_716501	Group14__13_1218777	Group15__14_1206812	Group15__16_296266	Group4__12_228261	Group14__13_836820
ada_1	0	0	1	0	0	0	0	0	0	0	2	1	0	0	0	1	0	1	0	0	0	0	2	0	1	0	0	0	0	0	0	2	0	1	0	0	0	0	0	0	0	0	0	0	0	NA	0	1	2
ada_2	0	0	1	0	0	0	0	0	0	0	2	0	0	0	0	1	0	0	0	0	0	0	2	0	0	0	0	0	0	0	0	0	0	1	0	0	0	0	0	0	0	0	0	0	0	NA	1	0	0
ada_3	0	0	1	0	0	0	0	0	0	0	2	0	0	0	0	2	0	0	0	0	0	0	2	0	0	0	0	0	0	0	0	0	0	0	0	0	0	0	0	0	0	0	0	0	1	NA	0	0	0
ada_4	0	0	1	0	0	0	0	0	0	0	1	1	0	0	0	0	0	0	0	0	0	0	2	0	0	1	0	0	0	1	1	0	0	0	0	1	0	1	0	0	0	0	0	0	0	NA	0	0	1
ada_5	0	0	1	0	0	0	0	0	0	0	2	0	0	0	0	1	0	0	0	0	0	0	2	0	1	0	0	0	0	0	0	1	0	0	0	0	0	0	0	0	0	0	0	0	0	NA	0	0	1
ada_6	0	0	1	0	1	0	0	0	0	0	2	1	0	0	0	1	0	0	0	0	0	0	2	0	2	0	0	0	1	0	0	0	0	1	0	1	0	0	0	0	0	0	0	0	0	NA	0	1	1
ada_7	0	0	1	0	0	0	0	0	0	0	2	0	0	0	0	0	0	0	0	0	0	0	2	0	1	0	0	0	0	0	1	1	0	0	0	1	0	0	0	0	0	0	0	0	0	NA	0	0	1
ada_8	0	0	1	0	0	0	0	0	0	1	0	0	0	0	0	2	0	0	0	0	0	1	2	0	1	0	0	0	0	0	1	2	0	2	0	1	0	0	0	0	0	0	0	0	0	NA	0	0	1
ada_9	0	0	1	0	0	0	0	0	0	0	1	0	0	0	0	1	0	0	0	0	0	1	2	0	0	0	0	0	0	0	1	1	0	2	0	0	0	0	0	0	1	0	0	0	0	NA	0	1	1
ada_10	0	0	1	0	0	0	0	0	0	0	2	0	0	0	0	0	0	0	0	0	0	0	2	0	1	0	0	0	0	0	1	1	0	1	0	1	0	0	0	0	0	0	0	0	0	NA	0	0	1
afr_1	0	0	1	0	1	0	1	0	0	1	0	0	0	2	0	1	0	0	0	0	0	0	0	0	1	0	0	0	0	0	0	2	1	2	0	0	0	2	0	0	0	0	0	0	1	NA	0	1	0
afr_2	0	1	0	0	1	0	0	0	0	0	2	0	0	0	1	2	0	0	0	0	1	1	1	0	1	0	0	0	0	0	0	1	1	1	0	1	0	0	0	0	0	0	0	0	0	NA	0	1	1
afr_3	0	0	1	0	1	0	0	0	0	1	0	0	0	1	0	1	0	0	0	0	0	0	1	0	1	0	0	0	0	0	0	1	1	1	0	0	0	1	0	0	0	0	0	1	0	NA	0	2	0
afr_4	0	0	0	0	1	0	0	0	0	1	2	0	0	1	1	1	1	0	0	0	1	0	1	0	0	1	0	0	0	0	1	1	1	0	0	0	0	1	0	0	0	0	0	0	0	NA	0	1	1
afr_5	0	0	1	0	2	1	0	0	1	1	2	0	0	2	0	2	1	0	0	0	2	0	1	0	0	0	0	0	0	0	0	2	2	1	0	1	0	1	0	0	0	0	0	0	0	NA	0	2	1
afr_6	0	0	0	0	2	0	0	0	0	2	2	0	0	2	1	2	1	0	0	0	2	0	1	0	2	0	0	0	0	1	0	2	2	2	0	0	0	2	0	0	0	0	0	0	0	NA	0	1	1
afr_7	0	0	0	1	1	1	0	0	0	0	1	0	0	0	0	2	0	0	0	0	1	0	0	0	2	0	0	0	0	0	1	0	0	1	0	0	0	0	0	0	0	0	0	0	0	NA	0	1	2
afr_8	0	1	0	0	2	1	0	0	0	2	2	0	0	1	0	1	0	0	0	0	0	1	1	1	2	0	0	0	0	0	0	2	2	2	0	0	0	2	0	0	0	0	0	0	0	NA	0	1	2
afr_9	1	0	1	0	0	0	0	0	0	1	1	1	0	1	0	1	0	0	0	1	1	0	1	1	1	0	0	0	0	1	0	1	0	1	0	0	0	1	0	0	0	0	1	1	0	NA	0	1	1
afr_10	0	0	2	1	0	0	0	0	0	1	0	1	0	0	0	2	1	0	0	0	1	1	0	1	1	0	0	0	1	0	0	2	0	1	0	1	0	1	0	0	0	0	0	0	0	NA	0	1	1
ana_1	0	2	0	0	0	0	0	0	0	0	0	0	1	0	0	0	0	1	2	0	0	2	2	0	0	0	0	0	0	0	0	0	0	2	0	0	0	0	1	0	0	0	0	0	0	NA	0	1	0
ana_2	0	1	2	0	0	0	0	0	0	0	0	0	1	0	0	0	0	1	1	0	0	1	2	0	0	0	0	0	1	0	0	1	0	1	0	0	0	0	1	0	0	0	0	0	0	NA	0	1	0
ana_3	0	1	0	0	0	0	0	0	0	0	1	0	2	0	0	0	0	2	2	0	0	2	2	0	0	0	0	0	1	0	0	1	0	2	0	0	0	0	0	0	0	0	0	0	0	NA	0	0	0
ana_4	0	1	0	0	0	0	0	0	0	0	0	0	1	0	0	0	0	2	2	0	0	2	2	0	0	0	0	0	1	0	0	1	0	2	0	0	0	0	2	0	0	0	0	0	0	NA	0	0	0
ana_5	0	1	0	0	0	0	0	0	0	0	1	0	1	0	0	0	0	2	2	0	0	2	2	0	0	0	0	0	1	0	0	0	0	2	0	0	0	0	0	0	0	0	0	0	0	NA	0	0	0
ana_6	1	1	2	0	0	0	0	0	0	0	2	0	1	0	0	0	0	2	1	0	0	1	1	0	0	0	0	0	1	0	0	0	0	2	0	0	1	0	0	0	0	0	0	0	0	NA	0	0	0
ana_7	0	1	0	0	0	0	0	0	0	0	0	0	1	0	0	0	0	1	1	1	0	0	2	0	0	0	0	0	1	0	1	1	0	1	0	0	0	0	1	0	NA	0	0	0	0	NA	0	0	0
ana_8	0	2	0	0	0	0	0	0	0	0	1	1	2	0	0	0	0	2	2	0	0	2	1	0	0	0	0	0	2	0	0	0	0	2	0	0	0	0	0	0	0	0	0	0	0	NA	0	0	0
ana_9	0	0	0	0	0	0	0	0	0	0	0	0	2	0	0	0	0	2	2	0	0	2	1	0	0	0	0	0	2	0	1	0	0	2	0	0	0	0	1	0	0	0	0	0	0	NA	0	1	0
ana_10	0	1	1	0	0	0	0	0	0	0	0	0	1	0	0	0	0	2	2	0	0	2	1	0	0	0	0	0	2	0	0	0	0	2	0	0	0	0	0	0	0	0	0	0	0	NA	0	0	0
bona_1	1	2	2	1	0	0	1	0	0	0	0	0	1	0	0	1	0	0	0	1	0	1	2	1	1	0	0	1	0	1	2	2	0	0	0	0	2	0	0	0	0	0	1	2	0	NA	0	2	1
bona_2	0	2	2	1	1	0	1	1	0	0	0	0	0	0	0	0	0	0	0	0	0	1	1	0	1	0	1	0	0	0	2	1	0	0	0	0	1	0	0	0	0	0	0	1	0	NA	0	2	0
bona_3	2	2	2	1	0	0	1	0	0	0	0	1	1	0	0	0	0	0	1	1	1	2	1	0	0	0	0	1	2	1	2	2	2	1	0	0	1	0	1	0	0	1	1	2	0	NA	0	2	0
bona_4	0	2	1	0	1	0	1	1	0	0	0	0	2	0	0	0	0	0	1	2	0	2	1	0	0	0	0	1	1	2	2	2	0	1	0	0	2	0	1	0	0	1	1	1	2	NA	0	1	1
bona_5	1	1	0	0	1	0	1	0	0	0	0	0	2	0	0	1	2	0	1	2	1	2	1	1	0	0	0	1	1	1	2	2	0	0	0	0	1	0	1	0	0	0	1	2	0	NA	0	1	1
bona_6	2	1	1	1	1	0	0	0	0	0	0	0	1	0	0	1	0	0	1	2	0	2	2	1	0	0	0	0	2	1	2	2	0	1	0	0	1	0	0	0	0	0	0	2	1	NA	0	1	0
bona_7	2	1	2	0	1	0	0	0	0	0	0	0	1	0	0	1	0	0	2	2	1	2	1	0	1	0	0	0	0	1	2	2	0	0	0	0	0	0	1	0	0	0	1	2	0	NA	0	1	1
bona_8	1	1	2	1	0	1	0	0	0	0	0	1	1	0	0	1	0	0	0	1	0	2	1	0	0	0	0	0	1	1	1	2	0	0	0	0	0	1	0	0	0	0	2	1	1	NA	0	2	0
bona_9	2	1	1	0	0	0	2	0	0	1	0	0	2	0	0	0	0	0	1	0	1	2	1	1	0	0	0	1	1	1	2	2	1	1	0	0	2	0	1	0	0	1	1	2	0	NA	0	2	0
bona_10	0	2	1	0	0	1	0	1	0	0	0	0	1	1	0	0	1	1	2	1	0	2	0	1	2	0	1	0	0	1	1	2	0	2	0	0	2	1	0	1	0	0	1	2	1	NA	0	2	0
bonb_1	1	2	0	0	0	0	0	0	0	0	0	0	0	0	0	0	0	1	1	2	0	2	1	0	1	0	0	0	1	1	1	2	0	1	0	1	0	0	0	0	0	1	2	1	1	NA	0	1	1
bonb_2	0	1	1	1	0	0	0	0	0	0	0	0	1	1	0	0	0	0	1	1	0	1	1	1	1	0	0	1	1	0	0	2	0	0	0	0	0	0	0	0	0	1	1	2	1	NA	0	1	0
bonb_3	2	1	0	0	0	0	0	0	0	0	0	0	1	1	0	0	0	0	0	2	0	2	1	0	1	0	0	0	1	1	2	2	0	0	0	1	1	0	0	0	0	0	2	1	0	NA	0	2	0
bonb_4	2	0	0	0	0	1	1	1	0	0	1	1	1	1	0	0	0	0	0	2	0	2	0	1	2	0	1	1	0	1	2	2	0	0	0	1	1	0	0	0	0	0	2	1	1	NA	0	0	0
bonb_5	2	2	0	0	0	0	0	0	0	0	0	0	0	0	0	0	0	2	0	1	1	2	1	0	0	0	0	1	1	1	0	2	1	0	0	0	2	0	1	1	0	1	1	1	0	NA	0	1	0
bonb_6	1	2	0	0	1	1	1	0	0	0	0	0	0	1	0	0	0	1	0	2	0	1	1	0	2	1	0	0	0	0	2	1	0	0	1	0	0	0	0	0	0	0	1	2	1	NA	0	1	0
bonb_7	1	2	0	0	0	0	0	0	0	0	0	0	0	1	0	1	0	0	1	2	0	2	2	0	2	0	0	0	0	2	1	2	0	0	0	1	1	0	0	0	0	0	1	1	2	NA	0	0	1
bonb_8	1	2	0	1	0	0	0	0	0	0	0	0	0	1	0	0	0	1	0	1	2	2	0	0	2	0	0	0	0	1	1	2	0	0	0	1	1	0	0	1	0	1	1	2	0	NA	0	1	1
bonb_9	0	1	0	0	1	0	1	0	0	1	0	0	0	1	0	0	0	1	0	1	1	2	2	0	1	0	0	2	1	0	1	1	0	1	0	0	1	1	0	1	0	0	2	2	1	NA	0	2	1
bonb_10	1	2	1	0	1	1	0	1	0	1	0	0	0	1	0	1	0	1	1	1	1	1	1	1	1	1	0	1	1	1	2	2	1	0	0	1	1	0	0	1	0	0	0	1	0	NA	0	2	1
cap_1	0	0	1	0	0	1	0	0	0	0	2	0	0	0	0	0	0	0	0	0	0	0	0	0	1	0	0	0	0	0	0	1	0	0	0	0	0	0	0	0	0	0	0	0	0	NA	0	0	0
cap_2	0	0	1	0	0	0	0	0	0	0	2	0	0	0	0	1	0	0	0	0	0	2	0	0	2	0	0	0	0	0	0	0	0	0	0	0	0	0	0	0	0	0	0	0	0	NA	0	0	0
cap_3	0	0	0	0	0	0	0	0	0	0	2	1	0	0	0	0	0	0	0	0	0	1	0	0	1	0	0	0	0	0	0	1	0	0	0	0	0	0	0	0	0	0	0	0	0	NA	0	0	0
cap_4	0	0	1	0	0	0	0	0	0	0	2	1	0	0	0	0	0	0	0	0	0	1	0	0	1	0	0	0	0	0	0	0	0	0	0	0	0	0	0	0	0	0	0	0	0	NA	0	1	1
cap_5	0	0	0	0	0	0	0	0	0	1	1	0	0	0	0	0	0	0	0	0	0	0	0	0	0	0	0	0	0	0	0	1	0	1	0	0	0	0	0	0	0	0	0	0	0	NA	0	0	0
cap_6	0	0	0	0	0	1	0	0	0	0	2	0	0	0	0	0	0	0	0	0	0	1	0	0	1	0	0	0	0	0	0	0	0	0	0	0	0	0	0	0	0	0	0	1	0	NA	0	0	1
cap_7	0	0	0	0	0	0	0	0	0	0	1	0	0	0	0	1	0	0	0	0	0	1	0	0	0	0	0	0	0	0	0	1	0	0	0	0	0	0	0	0	0	0	0	0	0	NA	0	0	0
cap_8	0	0	0	0	0	0	0	0	1	0	2	0	0	0	0	1	0	0	0	0	0	0	0	0	1	0	0	0	0	0	0	1	0	0	0	0	0	0	0	0	0	0	0	0	0	NA	0	1	0
cap_9	0	0	1	0	0	0	0	0	0	0	2	0	0	0	0	1	0	0	0	0	0	1	0	0	1	0	0	0	0	0	0	0	0	0	0	0	0	0	0	0	0	0	0	0	0	NA	0	0	1
cap_10	0	0	0	0	0	0	0	0	0	0	2	0	0	0	0	1	0	0	0	0	0	0	0	0	1	0	0	1	0	0	0	0	0	0	0	0	0	0	0	0	0	0	0	0	0	NA	0	1	0
car_1	2	1	1	2	0	0	0	0	0	0	0	0	0	0	0	0	0	0	0	2	2	1	1	0	0	1	0	1	0	2	2	2	0	0	0	0	2	0	0	0	0	0	0	2	0	NA	0	2	0
car_2	2	0	0	1	0	0	1	0	0	0	0	0	0	0	0	1	0	0	0	2	1	1	0	1	0	0	0	0	0	1	2	2	0	0	0	1	2	0	0	1	0	0	2	2	0	NA	0	2	1
car_3	2	0	1	1	0	0	0	1	0	0	0	0	0	0	0	0	0	0	0	2	2	0	1	1	1	1	0	0	0	1	2	2	0	0	0	1	2	0	0	0	0	0	2	2	0	NA	0	1	1
car_4	2	1	1	2	0	0	0	0	0	0	0	1	0	0	0	0	0	0	0	0	1	0	1	0	1	1	0	0	0	2	1	2	1	0	0	0	2	0	0	0	0	1	1	2	0	NA	0	2	0
car_5	2	0	0	0	0	0	0	0	0	0	0	0	0	0	0	0	0	0	1	1	1	0	1	0	0	0	0	0	0	1	2	2	0	0	0	0	2	0	0	1	0	0	1	1	0	NA	0	2	0
car_6	2	0	0	0	0	2	0	0	0	0	0	0	0	0	0	0	0	0	0	2	2	1	0	0	0	0	0	0	0	1	2	2	0	0	0	0	2	0	0	0	0	0	1	2	0	NA	0	2	1
car_7	2	0	1	1	0	0	1	0	0	1	0	1	0	0	0	0	0	0	0	2	2	0	0	0	0	0	0	0	0	2	2	2	1	0	0	0	2	0	0	0	0	1	0	2	0	NA	0	2	1
car_8	2	0	1	1	0	0	0	1	0	0	0	0	0	0	0	0	0	0	0	2	1	0	1	0	1	0	0	0	0	2	2	2	0	0	0	1	2	0	0	0	0	0	1	2	0	NA	0	2	0
car_9	2	0	0	1	0	0	0	0	0	0	0	2	0	0	0	0	0	0	0	1	2	1	2	0	0	1	0	0	0	1	0	2	0	1	0	0	2	0	0	0	0	1	1	1	0	NA	0	2	1
car_10	2	0	0	2	0	0	1	0	0	0	0	1	0	0	0	0	0	0	1	1	1	0	2	0	1	0	0	0	0	0	1	2	0	0	0	0	2	0	0	0	0	0	2	2	0	NA	0	2	1
hyg_1	1	2	0	0	0	0	0	0	0	0	0	0	0	1	0	1	1	1	0	0	0	2	0	1	0	0	0	0	0	0	2	2	0	2	1	0	1	1	0	0	0	1	0	1	0	NA	0	2	1
hyg_2	0	2	1	0	0	0	1	0	0	0	0	0	0	0	0	1	1	0	0	2	1	1	1	0	1	0	2	0	0	1	1	1	0	1	0	0	1	0	0	0	0	0	1	2	0	NA	0	2	1
hyg_3	1	1	0	0	0	2	1	0	0	0	0	0	1	0	0	0	0	0	2	1	1	1	2	2	0	0	0	1	0	1	2	2	0	1	0	0	1	1	0	0	0	1	0	2	2	NA	0	2	0
hyg_4	1	2	0	1	0	1	0	0	0	0	1	0	1	0	0	1	0	0	0	0	1	1	1	1	2	0	0	1	0	1	0	2	0	1	0	0	1	0	0	1	0	0	1	2	1	NA	0	2	0
hyg_5	1	1	1	1	0	0	0	0	0	0	2	0	0	0	0	0	0	1	0	1	1	2	2	0	2	1	0	0	0	1	2	1	0	0	0	0	1	0	0	0	0	1	0	2	0	NA	0	1	2
hyg_6	0	2	1	0	0	1	0	0	0	0	0	1	0	0	0	1	1	0	0	0	1	2	2	1	1	0	1	0	0	0	2	2	0	1	0	0	1	2	0	1	0	1	0	2	2	NA	0	2	2
hyg_7	0	2	0	0	0	1	1	0	0	0	0	0	2	0	0	1	0	1	1	0	1	1	1	1	2	0	1	0	0	0	2	1	0	1	1	0	1	0	0	1	0	0	0	2	0	NA	0	1	0
hyg_8	0	2	1	0	0	1	0	0	0	0	0	0	1	0	0	0	0	1	0	0	0	0	0	0	1	0	0	2	0	1	0	2	1	2	0	0	1	0	1	0	0	0	1	1	0	NA	0	1	0
hyg_9	0	2	1	0	0	1	0	1	0	0	1	0	0	0	0	0	0	0	1	0	0	2	0	0	1	0	0	1	1	1	1	2	0	1	0	1	2	1	0	0	0	1	1	2	0	NA	0	1	0
hyg_10	0	1	1	0	0	0	0	0	0	0	0	0	0	0	0	0	0	1	0	1	0	2	2	0	2	0	0	0	0	1	0	2	0	1	0	0	1	1	0	0	0	1	0	1	1	NA	0	1	1
ibe_1	0	1	2	2	1	2	0	0	0	2	2	2	0	1	0	2	2	0	0	0	2	0	2	1	2	2	0	0	0	0	2	2	1	2	0	1	0	2	0	1	0	0	0	0	0	NA	0	2	2
ibe_2	0	0	2	2	2	2	0	0	0	1	2	2	0	0	0	1	0	0	0	0	2	0	2	0	2	2	0	0	0	0	2	2	0	2	0	1	0	1	0	1	0	0	0	0	0	NA	0	2	2
ibe_3	0	1	2	2	0	2	0	0	0	2	1	1	0	2	0	2	2	0	0	0	2	0	2	1	2	2	0	0	0	0	2	2	1	2	0	1	0	2	0	0	0	0	0	0	1	NA	0	2	1
ibe_4	0	1	2	2	0	0	0	0	0	2	2	2	0	1	0	1	2	0	0	0	2	0	2	2	2	2	0	0	0	0	2	2	2	1	0	0	0	2	0	0	0	0	1	0	0	NA	0	2	2
ibe_5	0	2	2	2	2	0	0	0	0	2	1	2	0	2	0	1	2	0	0	0	2	0	2	0	2	2	0	0	1	0	2	2	0	2	0	1	0	2	0	1	0	0	0	0	0	NA	0	2	2
ibe_6	0	1	2	1	1	1	0	0	0	2	1	1	0	1	0	2	2	0	0	0	2	0	2	2	2	2	0	0	0	0	2	2	0	2	0	1	0	1	0	1	0	0	0	0	0	NA	0	2	2
ibe_7	0	2	2	2	2	2	0	0	0	2	1	2	0	1	0	2	2	0	0	0	2	0	2	1	2	2	0	0	0	0	2	2	1	2	0	1	0	2	0	1	0	0	0	0	0	NA	0	2	2
ibe_8	0	0	2	2	1	1	0	0	0	2	1	1	0	0	0	0	2	0	0	0	2	0	2	0	2	2	0	0	0	0	2	2	1	2	0	0	0	2	0	1	0	0	0	0	0	NA	0	2	2
ibe_9	0	1	1	1	2	1	0	0	0	1	1	1	0	1	0	1	1	0	1	0	1	0	1	0	1	1	0	0	0	0	1	1	0	2	0	1	0	1	0	0	0	0	0	0	0	NA	0	1	1
ibe_10	0	1	2	2	1	1	0	0	0	2	1	2	0	0	0	1	1	0	0	0	2	0	2	1	2	2	0	1	0	0	2	2	1	2	0	1	0	2	0	1	0	0	0	0	0	NA	0	2	2
lig_1	0	2	0	1	0	0	1	1	0	0	0	0	0	0	0	0	1	0	0	1	0	2	1	0	1	0	1	0	0	1	2	2	0	0	0	0	1	0	0	0	0	0	1	2	1	NA	0	1	0
lig_2	1	1	2	0	0	0	0	1	0	0	0	0	0	1	0	0	0	0	1	2	1	2	1	0	0	1	0	0	0	0	2	2	0	0	0	0	2	0	0	0	0	0	1	0	1	NA	0	2	1
lig_3	2	0	1	0	0	0	1	2	0	1	0	0	0	0	0	1	1	0	0	2	0	2	1	1	1	0	1	0	0	2	2	1	0	1	0	0	2	0	0	0	0	0	0	2	1	NA	0	2	0
lig_4	2	0	2	0	1	0	2	2	0	0	0	0	0	0	0	0	1	0	0	2	0	2	2	1	2	0	0	0	0	2	2	2	0	1	0	0	2	0	0	0	0	0	1	2	1	NA	0	1	0
lig_5	2	0	1	0	1	0	1	1	0	0	0	0	0	0	0	0	1	0	0	2	0	2	1	0	0	0	0	0	0	2	2	2	0	0	0	0	2	0	0	0	0	0	1	1	2	NA	0	2	0
lig_6	1	1	2	0	0	0	2	1	0	0	0	1	0	0	0	0	1	0	0	2	0	1	1	2	1	0	0	0	0	2	2	2	0	0	0	0	2	0	0	0	0	0	1	2	2	NA	0	2	0
lig_7	1	1	1	0	0	0	0	2	0	1	0	0	0	0	0	0	2	0	1	1	0	2	0	2	1	0	0	0	0	1	2	2	0	0	0	1	2	1	0	0	0	0	1	2	2	NA	0	2	0
lig_8	1	0	2	1	0	0	1	0	0	0	0	0	0	0	0	0	1	0	0	1	0	2	1	0	1	0	0	0	0	2	2	2	0	1	1	2	2	0	0	0	0	0	1	2	1	NA	0	2	0
lig_9	2	0	1	0	0	0	0	1	0	0	0	0	0	0	0	1	0	0	1	2	0	1	0	1	2	0	0	0	0	1	2	2	0	0	0	0	2	0	0	0	0	0	1	1	2	NA	0	1	0
lig_10	1	0	1	0	1	0	1	2	0	0	0	2	0	0	0	0	0	0	0	2	0	2	1	0	0	0	0	0	0	1	2	2	0	0	0	0	2	0	0	0	0	1	1	2	1	NA	0	2	0
mel_1	0	2	2	2	1	0	0	0	0	2	0	0	0	2	0	2	0	0	0	0	2	0	2	0	2	2	0	2	0	0	2	2	1	2	0	2	0	1	0	0	0	0	0	0	0	NA	0	2	2
mel_2	1	2	2	2	0	1	0	0	0	2	1	0	0	1	0	2	0	0	0	0	2	0	2	1	2	2	1	2	0	0	2	2	1	1	0	2	0	1	0	0	0	0	0	0	0	NA	0	2	2
mel_3	0	2	2	2	1	1	0	0	0	2	1	0	0	1	0	2	1	0	0	0	2	0	2	1	1	2	1	2	0	0	2	2	2	2	0	1	0	2	0	2	0	0	0	0	1	NA	0	2	2
mel_4	1	1	2	2	0	1	0	0	0	2	0	0	0	1	0	2	0	0	0	0	2	0	2	0	2	1	1	2	0	0	2	2	1	1	0	2	0	2	0	1	0	0	0	0	0	NA	0	2	2
mel_5	0	2	2	2	0	2	0	0	0	2	1	1	0	1	0	2	0	0	0	0	2	0	2	1	2	2	2	2	0	0	2	2	2	1	0	2	0	1	0	2	0	1	0	0	0	NA	0	2	2
mel_6	0	2	2	2	2	0	0	0	0	2	0	0	0	2	0	2	0	0	0	0	2	0	1	1	2	2	1	1	0	0	2	2	1	2	0	2	0	1	0	1	0	0	0	0	0	NA	0	2	2
mel_7	0	1	2	2	0	2	0	0	0	2	1	0	0	1	1	2	0	0	0	0	2	0	2	1	2	1	2	2	0	0	2	2	1	1	0	1	0	1	0	1	0	0	0	0	0	NA	0	2	2
mel_8	0	1	2	2	2	0	0	0	0	2	0	0	0	1	0	2	0	0	0	0	2	0	2	1	2	2	1	1	0	0	2	2	1	2	0	1	0	0	0	2	0	0	0	0	0	NA	0	2	1
mel_9	1	1	2	2	1	2	0	0	0	2	1	0	0	1	0	2	0	0	1	0	2	0	2	0	2	1	2	1	0	0	2	2	2	1	0	2	0	2	0	1	0	0	0	0	0	NA	0	2	2
mel_10	0	0	2	2	1	1	0	0	0	2	0	0	0	1	0	2	0	0	0	0	2	0	2	2	2	2	0	2	0	0	2	2	1	1	0	2	0	2	0	2	0	0	0	0	0	NA	0	2	2
mse_1	0	1	2	1	0	1	0	0	0	1	0	0	0	1	0	1	0	0	0	0	2	0	2	1	2	2	1	1	0	0	2	2	1	2	0	2	0	2	0	0	0	0	0	0	0	NA	0	2	2
mse_2	0	1	1	2	0	0	0	0	0	2	0	0	0	2	0	2	0	0	0	0	2	0	1	1	2	2	1	2	0	0	2	2	2	2	0	2	0	2	0	0	0	0	0	0	0	NA	0	1	1
mse_3	0	2	1	2	1	0	0	0	0	2	1	0	0	1	0	2	0	0	0	0	2	0	2	2	2	2	0	2	0	0	2	2	1	2	0	2	0	0	0	1	0	0	0	0	0	NA	0	2	2
mse_4	0	2	2	2	0	0	0	0	0	1	0	0	0	1	0	2	0	0	0	0	2	0	2	1	2	2	0	2	0	0	1	2	1	1	0	2	0	1	0	0	0	0	0	0	0	NA	0	2	2
mse_5	0	2	2	2	0	2	0	0	0	2	0	0	0	1	0	2	0	0	0	0	2	1	2	2	2	1	0	2	0	0	2	2	2	2	0	1	0	1	0	2	0	0	0	0	0	NA	0	2	2
mse_6	0	0	2	2	0	1	0	0	0	1	0	0	0	1	0	1	0	0	0	0	2	1	2	2	2	2	2	2	0	0	2	1	1	2	0	2	0	1	0	1	0	0	0	0	0	NA	0	2	2
mse_7	0	2	2	2	0	0	0	0	0	1	0	0	0	0	0	2	0	0	0	0	2	0	2	1	2	1	2	2	0	0	2	2	0	2	0	2	0	1	0	1	0	0	0	0	0	NA	0	2	2
mse_8	0	2	2	1	1	0	0	0	0	2	0	0	0	1	0	2	0	0	0	0	2	0	2	2	2	2	1	1	0	0	2	2	0	2	0	1	0	2	0	2	0	0	0	0	0	NA	0	2	2
mse_9	1	1	2	1	0	1	0	0	0	2	2	0	0	1	0	1	0	0	1	0	1	1	1	1	1	2	1	1	1	0	2	2	2	2	0	1	0	1	1	1	0	0	0	0	0	NA	0	2	1
mse_10	0	1	2	2	1	1	0	0	0	2	0	0	0	1	0	0	0	0	0	0	2	0	2	1	2	2	0	2	0	0	2	2	1	2	0	1	0	0	0	0	0	0	0	0	0	NA	0	2	2
scu_1	0	0	1	0	0	0	0	0	0	1	2	0	0	0	0	2	0	0	0	0	0	1	0	0	1	0	0	0	0	0	1	1	0	0	0	2	0	0	0	0	0	0	0	0	0	NA	0	0	1
scu_2	0	0	0	0	0	0	0	0	0	0	1	0	0	0	0	0	0	0	0	0	0	2	0	0	1	0	0	0	0	0	1	0	0	0	0	0	0	0	0	0	0	0	0	0	0	NA	0	0	1
scu_3	0	0	2	0	0	0	0	0	0	0	2	1	0	0	0	1	0	0	0	0	0	0	0	0	0	0	0	0	0	1	0	0	0	1	0	0	0	0	0	0	0	0	0	0	0	NA	0	1	0
scu_4	0	0	0	0	0	0	0	0	0	0	2	0	0	0	0	1	0	1	0	0	0	0	0	0	0	0	0	0	0	0	0	1	0	0	0	0	0	0	0	0	0	0	0	0	0	NA	0	0	0
scu_5	0	0	0	0	0	1	0	0	0	0	2	1	0	0	0	0	0	0	0	0	0	0	0	0	0	0	0	0	0	0	1	0	1	0	0	0	0	0	0	0	0	0	0	0	0	NA	0	0	0
scu_6	0	0	1	0	0	0	0	0	0	0	2	1	0	0	0	0	0	0	0	0	0	0	1	0	1	0	0	0	0	0	0	0	0	1	0	0	0	0	0	0	0	0	0	0	0	NA	0	1	0
scu_7	0	0	1	0	0	1	0	0	0	0	2	0	0	0	0	0	0	0	0	0	0	2	1	0	1	0	0	0	0	0	0	1	0	1	0	0	0	0	0	0	0	0	0	0	0	NA	0	1	1
scu_8	0	0	0	0	0	0	0	0	0	0	1	0	0	0	0	2	0	0	0	0	0	0	0	0	0	0	0	0	0	0	0	1	0	0	0	0	0	0	0	1	0	0	0	0	0	NA	0	0	1
scu_9	0	0	0	0	0	0	0	0	0	0	2	0	0	0	0	0	0	0	0	0	0	2	1	0	0	0	0	0	0	0	1	1	0	0	0	0	0	0	0	0	0	0	0	0	0	NA	0	0	0
scu_10	0	0	0	0	0	0	0	0	0	0	2	0	0	0	0	1	0	0	0	0	0	0	0	0	2	0	0	0	0	0	0	0	0	0	0	0	0	0	0	0	0	0	0	0	0	NA	0	0	2
syr_1	1	0	0	0	0	0	0	0	0	0	0	1	1	0	0	1	1	2	2	0	0	1	2	0	0	0	0	0	2	0	1	0	0	2	0	1	0	0	2	0	0	0	0	0	0	NA	0	1	2
syr_2	0	2	0	0	0	0	0	0	0	0	0	0	0	0	0	0	0	0	2	0	0	2	2	0	0	0	0	0	1	0	2	1	0	1	0	0	0	0	2	0	0	0	1	0	0	NA	0	1	0
syr_3	0	0	0	0	0	0	0	0	0	0	0	0	1	0	0	0	0	0	1	0	0	2	2	0	0	0	0	0	2	0	1	0	0	1	0	0	0	0	1	0	0	0	0	0	0	NA	0	0	1
syr_4	0	1	0	0	0	0	0	0	0	0	1	0	0	0	0	0	0	1	1	1	0	2	2	1	0	0	0	0	1	0	0	1	0	1	1	0	0	0	2	0	0	0	1	1	1	NA	0	2	2
syr_5	0	1	0	0	0	0	0	0	0	0	0	0	1	0	0	1	0	1	2	0	0	2	2	0	0	0	0	0	2	0	0	0	0	1	0	0	0	0	2	0	0	0	0	0	0	NA	0	1	1
syr_6	1	0	1	0	0	0	0	0	0	0	0	0	0	0	0	0	1	1	1	0	0	2	2	1	0	0	0	0	1	0	0	0	0	1	0	1	0	0	1	0	0	0	0	0	0	NA	0	1	0
syr_7	0	1	0	0	0	0	0	0	0	0	0	0	0	0	0	1	0	0	2	0	0	1	2	0	0	0	0	0	2	1	0	0	1	1	0	1	0	0	2	0	0	0	0	0	0	NA	0	1	0
syr_8	0	2	1	0	0	0	1	0	0	0	0	0	0	0	0	0	0	0	2	0	0	2	2	0	0	0	0	0	2	0	0	0	0	2	0	2	0	0	1	0	0	0	0	0	1	NA	0	1	1
syr_9	0	1	0	0	0	1	0	0	0	0	0	1	0	0	0	1	0	1	2	1	0	2	1	0	1	0	0	0	1	0	0	1	1	1	0	1	0	0	1	0	0	0	1	1	1	NA	0	1	1
syr_10	0	0	1	0	0	0	0	0	0	0	0	0	2	0	0	2	0	0	2	0	0	2	2	0	0	0	0	0	2	0	0	0	0	1	1	0	1	0	2	0	0	0	0	0	0	NA	0	1	1
[truncated: 223 more columns]

## Sheet: Harpur_et_al_2014
Harpur et al. 2014 data
SampleID	Group1__15_42040	Group1__21_221986	Group1__3_280311	Group11__1_295965	Group11__18_3995053	Group12__17_1506781	Group1__3_482843	Group1__9_96754	Group11__1_597531	Group11__18_4162838	Group12__17_1546369	Group13__10_35514	Group1__22_11789	Group11__18_3685034	Group11__18_4692165	Group12__17_190424	Group1__14_238766	Group1__17_420845	Group1__37_193841	Group10__26_2209505	Group11__18_1317514	Group13__3_524481	Group1__23_521893	Group10__28_159116	Group1__18_103944	Group1__7_644159	Group10__6_164317	Group12__11_125307	Group1__19_15125	Group1__35_735054	Group1__7_673437	Group11__18_3533993	Group11__18_3884967	Group1__15_382675	Group1__29_1541982	Group1__8_169897	Group11__1_250089	Group11__18_3534931	Group12__17_1469018	Group14__5_290599	Group15__16_296159	Group2__15_292249	Group4__11_92121	Group4__16_716501	Group14__13_1218777	Group15__14_1206812	Group15__16_296266	Group4__12_228261	Group14__13_836820
SRR957058	1	0	2	1	0	0	0	0	NA	2	0	0	1	1	0	0	1	0	NA	0	2	1	2	1	1	2	0	2	NA	2	2	2	0	1	NA	1	1	1	NA	1	NA	0	0	0	0	2	NA	0	2
SRR957059	0	0	2	2	2	1	0	0	NA	2	1	1	0	1	0	1	1	0	NA	0	2	2	2	1	0	1	1	1	NA	2	2	2	0	2	NA	2	0	0	NA	1	NA	0	0	0	0	2	NA	0	2
SRR957060	0	0	2	2	1	1	0	0	NA	2	1	0	1	0	0	0	1	0	NA	0	2	2	2	1	0	2	1	2	NA	2	2	2	0	2	NA	2	0	0	NA	2	NA	0	0	0	1	2	NA	0	2
SRR957061	0	1	2	1	1	1	NA	0	NA	2	2	2	0	1	0	0	2	0	NA	0	2	2	2	0	0	2	1	0	NA	2	2	2	2	2	NA	1	0	2	NA	2	NA	0	0	0	0	NA	NA	0	2
SRR957062	0	1	2	2	1	2	0	0	NA	2	1	2	0	2	0	2	1	0	NA	0	2	2	2	0	0	2	0	1	NA	2	2	2	0	NA	NA	1	0	2	NA	2	NA	0	0	0	0	2	NA	0	2
SRR957063	0	0	2	2	1	2	0	0	NA	2	2	2	0	2	0	1	1	0	NA	0	2	2	2	0	0	2	0	1	NA	2	2	2	0	2	NA	1	0	2	NA	1	NA	0	0	0	0	2	NA	0	2
SRR957064	0	0	2	1	1	2	0	0	NA	2	1	1	0	1	0	0	1	0	NA	0	2	2	2	0	0	2	0	0	NA	2	2	2	1	2	NA	2	0	1	NA	0	NA	0	0	0	1	2	NA	0	2
SRR957065	0	1	0	0	0	0	0	0	NA	2	2	1	0	0	0	0	0	0	NA	0	0	0	2	0	0	0	0	0	NA	2	1	0	0	1	NA	0	0	0	NA	0	NA	NA	0	0	0	2	NA	0	0
SRR957066	0	2	0	0	0	0	0	0	NA	2	2	0	0	0	0	0	0	0	NA	0	0	0	2	0	1	0	0	0	NA	2	1	0	0	0	NA	0	0	0	NA	0	NA	NA	0	0	0	2	NA	1	0
SRR957067	0	1	0	0	0	0	0	0	NA	2	2	1	0	0	0	0	0	0	NA	0	0	0	2	0	1	0	0	0	NA	2	2	0	0	0	NA	0	0	0	NA	0	NA	NA	0	0	0	2	NA	0	0
SRR957068	0	2	0	0	0	0	0	0	NA	2	2	2	0	0	0	0	0	0	NA	0	0	0	2	0	1	0	0	0	NA	2	2	0	0	0	NA	0	0	0	NA	0	NA	NA	0	0	0	2	NA	1	0
SRR957069	0	2	0	0	0	0	0	0	NA	2	2	1	0	0	0	0	0	0	NA	0	0	0	2	0	1	0	0	0	NA	2	2	0	0	0	NA	0	0	0	NA	0	NA	NA	0	0	0	2	NA	2	0
SRR957070	0	2	0	0	0	0	0	0	NA	2	2	2	0	0	0	0	0	0	NA	0	0	0	2	0	1	0	0	0	NA	2	1	0	0	0	NA	0	0	0	NA	0	NA	NA	0	0	0	2	NA	1	0
SRR957071	0	1	0	0	0	1	0	0	NA	2	2	2	0	0	0	0	0	0	NA	0	0	0	2	0	2	0	0	0	NA	2	2	0	0	1	NA	0	0	0	NA	0	NA	NA	0	0	0	2	NA	2	0
SRR957072	0	2	0	0	0	0	0	0	NA	2	2	2	0	0	0	0	0	0	NA	0	0	0	2	0	0	0	0	0	NA	2	1	0	0	0	NA	0	0	0	NA	0	NA	NA	0	0	0	2	NA	0	0
SRR957073	0	2	0	0	0	0	0	0	NA	2	2	NA	0	0	0	0	0	0	NA	0	0	0	2	0	1	0	0	0	NA	2	2	0	0	1	NA	0	0	0	NA	0	NA	NA	0	0	0	2	NA	1	0
SRR957074	0	2	0	0	0	0	0	0	NA	2	2	2	0	0	0	0	0	0	NA	0	0	0	2	0	0	0	0	0	NA	2	2	0	0	1	NA	0	0	0	NA	0	NA	NA	0	0	0	2	NA	0	0
SRR957075	0	2	0	0	0	0	0	0	NA	0	2	0	0	0	0	1	0	0	NA	0	0	1	0	0	1	0	0	0	NA	1	1	2	0	0	NA	1	0	0	NA	0	NA	0	0	0	0	2	NA	1	1
SRR957076	0	2	0	0	0	0	0	0	NA	1	2	0	0	0	0	1	0	0	NA	0	0	2	0	0	1	0	0	0	NA	2	0	2	0	1	NA	0	0	0	NA	0	NA	0	0	0	0		NA	2	0
SRR957077	0	2	1	0	0	0	0	0	NA	1	2	1	0	0	0	1	0	0	NA	0	0	2	0	0	1	0	0	0	NA	1	0	1	1	1	NA	0	0	0	NA	1	NA	0	0	0	0	2	NA	2	1
SRR957078	0	2	0	0	NA	0	0	0	NA	0	2	0	0	0	0	1	0	0	NA	0	0	1	1	0	2	0	0	0	NA	1	1	1	0	0	NA	0	0	0	NA	0	NA	0	0	0	0	2	NA	2	2
SRR957079	0	0	0	NA	NA	2	NA	NA	NA	NA	NA	0	0	0	0	0	0	0	NA	0	0	0	0	0	2	0	0	0	NA	2	0	2	0	2	NA	2	NA	0	NA	NA	NA	0	NA	0	NA	2	NA	0	0
SRR957080	2	1	0	1	0	0	0	0	NA	0	0	0	0	0	0	1	0	0	NA	2	1	0	1	1	2	1	0	0	NA	1	2	2	0	0	NA	0	1	0	NA	0	NA	0	0	2	1	1	NA	0	0
SRR957081	1	1	1	0	0	0	0	1	NA	0	0	0	0	0	0	2	0	0	NA	2	1	0	0	0	2	0	0	0	NA	1	2	2	0	0	NA	0	2	0	NA	0	NA	1	0	2	1	0	NA	0	0
SRR957082	2	2	1	0	0	0	1	1	NA	0	0	1	0	0	0	2	0	0	NA	1	0	0	0	0	2	0	0	0	NA	0	2	2	0	0	NA	1	2	0	NA	0	NA	0	1	2	0	0	NA	0	0
SRR957083	1	1	0	0	0	0	0	0	NA	0	0	0	0	0	0	1	0	1	NA	2	1	0	0	0	2	0	0	0	NA	0	2	2	0	0	NA	0	2	0	NA	0	NA	1	1	2	0	0	NA	0	0
SRR957084	2	2	0	0	0	0	0	0	NA	0	0	0	0	0	0	1	0	0	NA	2	1	1	0	0	2	0	0	0	NA	0	2	2	0	0	NA	0	2	0	NA	0	NA	0	0	2	0	1	NA	0	0
SRR957085	2	2	0	0	0	0	0	1	NA	0	0	0	0	0	0	2	0	0	NA	2	0	0	1	0	2	0	0	0	NA	1	2	2	0	0	NA	0	2	0	NA	0	NA	0	2	2	0	0	NA		0
SRR957086	1	2	0	1	1	0	1	1	NA	0	0	0	0	0	0	2	0	0	NA	2	0	0	0	0	2	0	0	0	NA	0	1	2	0	0	NA	0	2	0	NA	0	NA	1	2	2	0	1	NA	0	0
SRR957087	2	2	1	0	0	0	0	0	NA	0	0	0	0	0	0	2	0	0	NA	2	0	1	0	0	2	0	0	0	NA	0	2	2	0	0	NA	0	1	0	NA	0	NA	0	0	2	0	1	NA	0	0
SRR957088	2	2	0	0	0	0	0	0	NA	0	0	0	0	0	0	2	0	0	NA	2	0	2	1	0	2	0	0	0	NA	2	2	2	1	0	NA	0	2	0	NA	0	NA	2	1	2	0	1	NA	2	0
SRR957089	0	2	2	1	1	0	0	0	NA	2	0	1	0	2	0	1	1	0	NA	0	2	1	2	1	0	2	0	2	NA	2	2	2	1	2	NA	2	0	1	NA	2	NA	0	0	0	0	2	NA	NA	2
SRR957090	0	1	2	2	0	0	0	0	NA	2	1	0	0	2	0	1	0	0	NA	0	2	1	1	1	0	2	0	2	NA	2	2	2	0	1	NA	1	0	2	NA	2	NA	0	1	0	0	2	NA	1	2
SRR957091	0	2	0	0	0	0	0	0	NA	1	2	1	0	0	0	1	0	0	NA	0	0	1	0	0	1	0	0	0	NA	2	0	1	0	0	NA	0	0	0	NA	0	NA	NA	0	0	0	2	NA	2	0
SRR957092	0	2	0	0	0	0	0	0	NA	0	2	0	0	0	0	2	0	0	NA	0	0	2	0	0	2	0	0	0	NA	2	0	1	0	1	NA	0	0	0	NA	0	NA	0	0	0	0	2	NA	2	1
SRR957093	0	2	0	0	0	0	0	0	NA	0	1	0	0	0	0	2	0	0	NA	0	0	1	0	0	1	0	0	0	NA	2	0	1	0	1	NA	0	0	0	NA	0	NA	NA	0	0	0	2	NA	1	1
SRR957094	0	2	0	0	0	0	0	0	NA	1	1	1	0	0	1	2	0	0	NA	0	0	2	0	0	0	0	0	0	NA	2	0	1	0	0	NA	1	0	0	NA	0	NA	NA	0	0	0	2	NA	1	0
SRR957095	0	2	0	0	0	0	0	0	NA	0	2	1	0	0	0	1	0	0	NA	0	0	2	0	0	1	0	0	0	NA	2	0	1	0	2	NA	1	0	0	NA	0	NA	0	0	0	0	2	NA	1	0
SRR957096	0	2	0	0	0	1	0	0	NA	0	1	1	0	0	0	2	0	0	NA	0	0	2	0	0	1	0	0	0	NA	2	0	0	0	0	NA	0	0	0	NA	0	NA	NA	0	0	0	2	NA	2	2
SRR957097	0	2	0	0	0	0	0	0	NA	0	1	0	0	0	0	1	0	0	NA	0	0	1	0	0	1	0	0	0	NA	1	0	1	0	0	NA	0	0	0	NA	0	NA	0	0	0	0	2	NA	0	0
[truncated: 223 more columns]

## Sheet: Harpur_et_al_2019
Harpur et_al. 2019 data.
SampleID	Group1__15_42040	Group1__21_221986	Group1__3_280311	Group11__1_295965	Group11__18_3995053	Group12__17_1506781	Group1__3_482843	Group1__9_96754	Group11__1_597531	Group11__18_4162838	Group12__17_1546369	Group13__10_35514	Group1__22_11789	Group11__18_3685034	Group11__18_4692165	Group12__17_190424	Group1__14_238766	Group1__17_420845	Group1__37_193841	Group10__26_2209505	Group11__18_1317514	Group13__3_524481	Group1__23_521893	Group10__28_159116	Group1__18_103944	Group1__7_644159	Group10__6_164317	Group12__11_125307	Group1__19_15125	Group1__35_735054	Group1__7_673437	Group11__18_3533993	Group11__18_3884967	Group1__15_382675	Group1__29_1541982	Group1__8_169897	Group11__1_250089	Group11__18_3534931	Group12__17_1469018	Group14__5_290599	Group15__16_296159	Group2__15_292249	Group4__11_92121	Group4__16_716501	Group14__13_1218777	Group15__14_1206812	Group15__16_296266	Group4__12_228261	Group14__13_836820
SRR5221634	2	2	2	2	0	0	0	0	NA	2	0	0	2	0	NA	2	0	0	2	0	0	2	2	0	2	0	0	0	0	2	0	2	0	2	2	2	2	0	0	0	NA	0	0	2	0	0	NA	0	0
SRR5221635	2	2	2	0	0	0	0	0	NA	2	0	0	2	0	NA	2	0	0	2	NA	2	2	0	0	2	0	0	0	0	2	0	2	0	2	0	2	2	0	0	2	NA	0	0	2	0	0	NA	0	0
SRR5221636	2	2	2	0	0	0	0	0	NA	0	0	0	0	0	NA	2	0	0	2	0	0	2	0	0	2	0	0	0	0	0	2	2	0	2	0	0	2	2	0	2	NA	0	0	2	0	2	NA	0	0
SRR5221637	2	0	2	0	0	0	0	0	NA	0	0	0	0	0	NA	0	0	2	0	2	0	0	0	2	0	0	0	0	0	0	2	0	0	2	0	0	2	0	0	0	NA	2	0	2	0	2	NA	2	0
SRR5221638	2	2	2	0	0	0	0	0	NA	0	0	0	0	0	NA	2	0	2	0	0	0	2	0	0	0	0	0	0	0	0	2	0	0	0	0	0	0	0	0	0	NA	2	0	2	0	2	NA	2	0
SRR5221639	2	0	2	0	0	0	0	0	NA	0	0	0	0	0	NA	2	0	0	0	0	2	2	0	2	2	0	2	0	0	0	2	0	0	0	0	0	0	0	0	0	NA	2	2	2	0	2	NA	0	0
SRR5221640	2	0	0	0	0	0	0	0	NA	2	2	0	0	0	NA	2	0	0	2	2	2	2	2	0	0	0	2	0	0	2	2	2	0	2	0	0	2	0	0	0	NA	0	2	2	0	0	NA	0	0
SRR5221641	2	2	0	0	0	0	2	0	NA	2	2	0	0	0	NA	2	0	0	2	2	2	0	0	0	2	0	0	0	0	0	2	2	2	2	0	0	2	0	0	0	NA	0	2	2	0	2	NA	0	0
SRR5221642	0	2	0	0	0	0	2	0	NA	2	0	0	0	0	NA	2	2	0	0	2	2	2	0	0	2	0	0	0	0	2	2	2	2	0	0	0	2	0	0	0	NA	2	2	2	0	2	NA	0	0
SRR5221643	2	2	0	0	0	0	0	0	NA	2	2	0	0	0	NA	2	0	0	2	2	2	2	2	0	2	0	0	0	0	2	2	2	0	0	0	0	2	0	0	0	NA	0	2	2	0	0	NA	0	0
SRR5221644	2	2	0	0	0	0	0	0	NA	0	0	0	0	0	NA	2	0	0	2	2	2	0	0	0	2	0	0	0	0	2	2	2	2	0	0	0	2	0	0	0	NA	0	0	2	0	2	NA	0	0
SRR5221645	0	0	0	0	0	0	0	0	NA	0	0	0	0	0	NA	2	0	0	2	0	2	0	0	2	2	0	0	0	0	2	2	2	0	2	0	0	2	0	0	0	NA	0	0	2	2	2	NA	0	0
SRR5221646	2	2	0	2	0	0	0	0	NA	0	0	0	0	0	NA	2	0	0	0	0	2	0	0	0	2	0	0	0	0	2	0	2	0	0	0	0	2	0	0	2	NA	0	0	0	0	0	NA	0	0
SRR5221647	2	2	2	0	0	0	0	0	NA	2	0	0	0	0	NA	2	0	0	0	0	2	0	2	0	2	0	0	0	0	2	0	2	0	0	0	0	0	0	0	2	NA	0	0	0	0	0	NA	0	0
SRR5221648	2	2	2	2	0	0	0	0	NA	2	0	0	0	0	NA	2	0	0	0	0	2	0	0	0	2	0	0	0	2	2	2	2	0	0	0	0	2	0	0	2	NA	0	0	0	0	0	NA	0	0
SRR5221649	2	2	0	0	0	0	2	0	NA	0	0	0	0	0	NA	2	0	0	0	2	0	0	2	0	2	0	0	0	0	0	0	2	0	0	0	0	2	2	0	0	NA	0	2	0	0	2	NA	0	0
SRR5221650	2	2	0	2	0	0	2	0	NA	0	0	0	0	0	NA	2	0	0	0	0	0	0	2	0	2	0	0	0	0	0	0	2	0	0	0	2	0	0	0	0	NA	0	2	0	0	2	NA	0	0
SRR5221651	2	2	0	2	0	0	2	0	NA	0	0	0	2	0	NA	2	0	0	0	2	0	0	0	0	2	0	0	0	0	0	2	2	0	0	0	0	0	2	0	0	NA	0	2	0	0	2	NA	0	0
SRR5221652	2	2	2	0	0	0	0	0	NA	0	0	0	0	0	NA	2	0	0	0	0	2	0	0	0	2	0	0	0	2	0	2	2	0	2	0	0	0	0	0	0	NA	0	2	0	0	0	NA	0	0
SRR5221653	2	2	2	2	0	0	2	0	NA	0	0	0	0	0	NA	2	0	0	0	0	2	0	0	0	2	0	0	0	0	2	2	2	0	0	0	0	2	0	0	0	NA	0	2	2	0	0	NA	0	0
SRR5221654	2	2	2	2	0	0	2	0	NA	2	2	0	0	0	NA	2	0	0	0	0	0	0	0	0	2	0	0	0	0	0	2	2	0	0	0	0	2	0	0	0	NA	0	2	2	0	0	NA	0	0
SRR5221655	2	2	0	0	0	0	0	0	NA	0	0	0	2	0	NA	2	0	0	2	2	2	0	2	0	2	0	0	0	0	0	2	2	0	0	0	0	2	0	0	0	NA	2	0	2	0	2	NA	0	0
SRR5221656	2	2	0	0	0	0	0	0	NA	0	0	0	0	0	NA	2	0	0	2	2	2	0	2	0	2	0	0	0	0	2	2	2	0	0	2	0	2	0	0	2	NA	2	0	0	0	2	NA	0	0
SRR5221657	2	2	0	0	0	0	0	0	NA	0	0	0	2	0	NA	2	0	0	2	2	2	0	2	0	2	0	0	0	0	2	2	2	0	0	2	0	0	0	0	2	NA	0	0	2	0	2	NA	0	0
SRR5221658	2	0	0	0	0	0	2	0	NA	0	0	0	0	0	NA	2	0	0	0	2	2	2	0	0	0	0	2	0	0	0	2	0	0	2	0	0	2	0	0	0	NA	0	2	0	0	0	NA	0	0
SRR5221659	2	0	0	0	0	0	0	0	NA	0	0	0	0	0	NA	2	0	0	0	2	2	2	0	0	2	0	2	0	0	0	2	0	0	2	0	0	2	0	0	0	NA	0	2	2	0	2	NA	2	0
SRR5221660	0	0	0	0	0	0	0	0	NA	0	0	0	0	0	NA	2	2	0	0	2	0	2	0	0	0	0	0	0	0	0	2	0	0	0	0	0	2	0	0	0	NA	0	2	2	0	2	NA	0	0
SRR5221661	2	0	2	0	0	0	2	0	NA	0	0	0	0	0	NA	2	0	2	0	2	0	0	0	0	2	2	2	0	2	0	2	2	0	0	0	2	2	0	0	0	NA	0	0	2	0	2	NA	0	0
SRR5221662	2	0	2	0	0	0	0	0	NA	0	0	0	0	0	NA	2	0	2	0	2	2	2	0	0	2	0	2	0	2	0	0	2	0	0	0	0	2	0	0	0	NA	0	0	2	0	0	NA	0	0
SRR5221663	2	0	2	0	0	0	2	0	NA	0	0	0	0	0	NA	2	0	2	0	2	0	2	0	0	2	2	0	0	2	0	2	2	0	0	0	2	2	0	0	0	NA	2	0	2	0	0	NA	0	0
SRR5221664	2	2	0	0	2	0	0	0	NA	0	0	0	0	2	NA	2	0	2	0	0	2	2	0	0	2	0	0	2	2	2	2	2	0	2	2	0	2	2	0	2	NA	2	0	2	0	0	NA	0	0
SRR5221665	0	0	0	0	2	0	0	0	NA	0	0	0	0	2	NA	2	0	2	0	0	2	0	0	0	2	0	0	2	2	2	2	2	0	2	0	0	2	2	0	2	NA	0	2	2	0	0	NA	0	0
SRR5221666	2	0	0	0	0	0	2	0	NA	0	0	0	0	2	NA	0	0	0	0	2	2	0	0	0	0	0	0	2	0	2	2	2	2	0	2	0	2	0	0	0	NA	0	0	0	0	0	NA	0	0
SRR5221667	2	2	2	0	0	0	2	0	NA	0	0	2	0	0	NA	2	0	2	0	2	2	2	0	0	2	2	2	0	0	0	2	2	0	0	0	2	2	0	0	0	NA	0	0	0	0	0	NA	0	0
SRR5221668	2	0	2	0	0	0	0	0	NA	0	0	2	0	0	NA	2	0	0	0	2	2	0	0	0	2	0	2	0	2	0	0	2	0	0	0	0	2	0	0	0	NA	0	0	2	2	2	NA	0	0
SRR5221669	2	2	2	0	0	0	2	0	NA	0	0	2	0	0	NA	2	0	2	0	2	2	2	0	0	2	2	2	0	0	0	2	2	0	0	0	2	2	0	0	0	NA	0	0	0	0	0	NA	0	0
SRR5221670	2	2	2	0	0	0	2	0	NA	2	0	0	2	0	NA	2	0	0	2	2	0	0	0	2	2	0	0	0	2	0	2	2	0	2	0	0	2	0	2	0	NA	0	0	0	2	0	NA	0	0
SRR5221671	2	0	2	0	0	2	2	0	NA	2	2	0	2	0	NA	2	0	0	2	2	0	2	0	0	2	2	0	2	2	0	2	2	0	0	0	2	2	0	0	0	NA	0	0	0	2	0	NA	0	0
SRR5221672	2	2	0	0	0	0	2	0	NA	0	0	0	2	0	NA	2	0	0	2	2	0	2	0	0	0	2	0	0	0	0	2	2	0	2	0	2	0	0	2	0	NA	0	0	2	2	0	NA	0	0
SRR5221673	0	2	2	0	0	0	2	0	NA	0	2	2	2	0	NA	0	2	0	0	0	0	0	0	0	2	0	0	0	2	2	2	2	0	2	0	0	2	2	0	0	NA	0	0	2	0	2	NA	0	0
SRR5221674	2	2	0	0	0	0	0	0	NA	0	0	2	0	0	NA	2	0	2	0	0	0	0	0	0	2	2	0	0	0	2	2	2	0	0	0	2	2	2	0	0	NA	0	0	0	2	0	NA	0	0
SRR5221675	0	2	2	0	0	0	0	0	NA	0	2	2	0	0	NA	2	2	2	0	0	0	0	0	0	2	0	0	0	0	2	2	2	0	2	0	0	2	2	0	0	NA	0	0	2	2	2	NA	0	0
SRR5221676	0	0	2	2	0	0	2	0	NA	0	0	0	0	0	NA	2	0	0	2	2	2	2	0	0	0	0	2	0	0	0	2	2	0	0	0	0	2	0	0	0	NA	0	0	2	2	2	NA	2	2
SRR5221677	0	0	2	2	0	0	2	0	NA	0	0	0	2	0	NA	2	0	0	0	2	2	0	0	0	0	0	2	2	0	2	2	2	0	0	0	0	2	0	0	0	NA	0	0	2	2	0	NA	2	2
SRR5221678	0	0	2	2	0	0	2	0	NA	0	0	0	2	0	NA	2	0	0	2	2	2	2	0	0	0	2	0	0	0	0	2	2	0	0	0	0	2	0	0	0	NA	2	0	0	0	0	NA	2	0
SRR5221679	2	2	0	2	0	2	0	0	NA	0	0	0	0	0	NA	0	0	0	0	0	0	0	2	2	2	0	0	0	2	2	2	2	0	0	0	0	0	0	0	0	NA	0	0	2	0	0	NA	0	0
SRR5221680	0	2	0	0	0	0	0	0	NA	0	0	0	0	0	NA	0	0	0	0	0	0	0	2	0	2	0	0	2	2	2	2	2	0	0	0	2	2	0	2	0	NA	0	0	2	0	2	NA	0	0
SRR5221681	0	2	0	0	0	0	0	0	NA	0	0	0	0	0	NA	2	0	0	0	0	0	0	2	0	2	0	0	0	0	0	2	2	0	0	0	0	2	0	2	0	NA	0	0	2	0	2	NA	2	0
SRR5221682	2	2	0	2	0	2	0	0	NA	0	0	0	0	0	NA	0	0	0	0	0	0	2	2	0	2	0	2	2	0	0	2	2	0	0	2	0	0	0	0	0	NA	0	0	2	0	0	NA	0	0
SRR5221683	0	2	0	0	0	2	2	0	NA	0	0	0	0	0	NA	0	0	0	0	0	0	2	2	0	2	0	0	0	2	2	2	2	0	2	0	2	2	2	0	0	NA	0	0	0	2	2	NA	0	0
SRR5221684	0	2	0	0	2	0	2	0	NA	0	0	2	0	0	NA	0	0	0	0	2	0	2	2	0	2	0	0	0	2	2	2	0	0	2	0	2	2	0	2	0	NA	0	2	0	0	0	NA	2	2
SRR5221685	2	2	0	0	2	0	2	0	NA	0	0	0	2	0	NA	0	0	0	0	0	2	0	2	0	2	0	0	0	0	0	2	0	0	2	0	0	2	0	2	0	NA	0	2	0	0	2	NA	2	2
SRR5221686	0	2	0	0	0	0	0	0	NA	0	0	0	0	0	NA	2	0	0	0	0	0	0	2	0	0	0	0	0	0	0	2	2	0	2	0	0	2	0	0	0	NA	2	2	0	0	0	NA	0	0
SRR5221687	0	2	0	0	0	0	0	0	NA	0	0	0	0	0	NA	2	2	0	0	2	0	0	2	0	0	0	0	0	0	2	2	2	0	2	0	0	0	2	0	0	NA	0	2	0	0	0	NA	0	0
SRR5221688	0	2	0	0	0	0	2	0	NA	0	0	0	0	0	NA	2	0	0	0	2	0	0	2	0	0	0	0	0	0	2	2	2	0	0	0	0	2	2	0	0	NA	2	2	0	0	0	NA	0	0
SRR5221689	2	2	0	0	0	0	0	0	NA	0	0	0	0	0	NA	0	0	0	0	0	0	2	2	2	2	0	0	2	0	2	2	2	0	2	0	2	0	0	0	0	NA	2	2	0	0	0	NA	2	2
SRR5221690	2	2	0	0	0	0	0	0	NA	0	0	0	0	0	NA	2	0	0	0	0	0	0	2	0	2	0	0	0	0	0	0	2	0	0	0	2	2	2	0	0	NA	0	2	0	0	2	NA	0	0
SRR5221691	2	2	2	0	0	0	2	0	NA	0	0	0	0	0	NA	0	0	2	2	0	0	2	2	2	2	0	2	2	2	0	2	2	0	2	0	2	0	0	0	0	NA	0	0	0	0	0	NA	0	0
SRR5221692	0	2	0	0	2	0	0	0	NA	0	0	0	0	2	NA	2	0	0	0	2	0	0	2	0	2	0	0	0	0	0	2	2	0	0	0	0	0	2	0	0	NA	0	0	0	0	0	NA	0	0
SRR5221693	0	2	0	0	2	0	0	0	NA	0	0	0	0	2	NA	0	0	0	0	2	0	0	2	0	2	0	0	0	0	0	2	2	0	0	0	0	0	2	0	0	NA	0	0	0	0	0	NA	0	0
SRR5221694	2	2	0	0	0	0	0	0	NA	0	0	0	0	0	NA	0	0	2	0	2	0	0	0	0	2	0	0	0	2	2	2	2	2	0	0	0	0	2	0	0	NA	0	2	0	0	0	NA	0	2
SRR5221695	2	2	0	0	0	0	2	0	NA	0	0	0	0	0	NA	2	2	0	0	0	2	0	2	2	2	0	0	2	2	2	2	0	0	2	0	2	2	0	0	0	NA	2	0	0	0	0	NA	0	0
SRR5221696	2	2	0	0	0	0	2	0	NA	0	0	0	0	0	NA	2	0	2	2	0	0	0	2	2	2	0	0	0	2	2	0	0	0	0	0	0	2	0	0	0	NA	2	0	2	0	0	NA	0	0
SRR5221697	2	2	0	0	0	0	0	0	NA	0	0	0	0	0	NA	0	2	2	2	0	2	2	2	2	2	0	0	2	2	2	0	2	0	2	0	0	2	2	0	0	NA	2	2	0	0	0	NA	2	0
SRR5221698	2	2	0	0	0	0	0	0	NA	0	0	2	0	0	NA	0	0	0	2	2	0	0	2	2	2	0	0	0	0	0	2	0	0	0	0	0	2	0	0	0	NA	0	0	2	0	2	NA	0	0
SRR5221699	2	2	0	0	2	0	0	0	NA	0	0	0	0	0	NA	0	0	0	2	2	0	0	0	2	2	0	0	0	0	0	2	0	0	0	2	0	2	0	0	0	NA	0	0	2	0	2	NA	0	0
SRR5221700	2	2	0	0	2	0	0	0	NA	0	0	2	0	0	NA	2	0	2	2	2	0	0	0	2	2	0	2	0	0	0	2	0	0	0	0	0	2	0	0	0	NA	0	0	2	0	2	NA	0	0
SRR5221701	2	0	0	0	2	0	0	0	NA	0	2	0	2	2	NA	0	0	2	0	2	0	0	2	0	0	0	0	0	0	0	2	2	0	0	0	0	2	0	0	0	NA	0	0	0	0	2	NA	0	2
SRR5221702	2	2	2	0	2	2	2	0	NA	0	0	0	0	2	NA	2	0	2	0	0	0	2	0	0	2	0	0	0	0	2	2	2	0	0	0	0	2	0	0	0	NA	0	0	0	0	2	NA	0	0
SRR5221703	2	0	0	0	2	2	0	0	NA	0	0	0	2	2	NA	2	0	0	0	0	0	0	2	0	0	0	0	0	0	0	2	2	0	2	0	0	2	0	0	0	NA	0	0	0	0	2	NA	0	2
SRR5221704	2	2	0	0	0	2	2	0	NA	0	0	2	0	0	NA	2	0	0	0	0	0	2	0	0	2	0	0	0	2	0	0	2	0	0	0	0	2	0	0	0	NA	0	0	2	0	2	NA	0	2
SRR5221705	2	2	0	0	2	2	2	0	NA	0	0	0	0	0	NA	2	0	0	0	0	0	0	2	0	2	0	0	0	2	0	2	0	0	0	0	0	2	0	0	0	NA	0	0	2	0	2	NA	0	0
SRR5221706	2	2	0	0	2	2	2	0	NA	0	0	2	0	0	NA	2	0	0	0	0	0	0	0	0	0	0	0	0	0	2	2	0	0	0	0	0	2	0	0	0	NA	0	0	2	0	2	NA	0	2
SRR5221707	2	2	2	0	0	2	0	0	NA	0	0	2	0	0	NA	2	0	0	0	0	0	0	2	0	0	0	0	0	0	2	2	2	0	0	0	0	2	0	0	0	NA	2	2	2	0	0	NA	2	2
SRR5221708	2	2	2	0	0	2	0	0	NA	0	0	2	0	0	NA	2	0	0	0	0	0	0	0	2	0	0	0	0	0	0	2	2	0	0	0	0	2	0	0	0	NA	2	2	2	0	2	NA	2	0
SRR5221709	2	2	2	0	0	2	0	0	NA	0	0	0	0	0	NA	2	0	0	0	0	0	0	0	0	2	0	0	0	2	2	2	2	0	0	0	0	2	0	0	0	NA	2	0	2	0	0	NA	0	2
SRR5221710	2	0	0	0	0	2	0	0	NA	0	0	0	2	0	NA	2	0	0	2	2	0	0	0	0	2	2	0	0	0	0	2	2	0	0	0	2	2	0	0	0	NA	0	0	2	2	0	NA	2	0
SRR5221711	0	0	0	0	0	2	0	0	NA	0	0	0	2	0	NA	2	0	2	0	2	0	2	0	0	2	2	0	0	2	0	2	2	0	0	0	2	2	0	0	0	NA	0	2	2	2	0	NA	0	0
SRR5221712	2	2	0	0	0	2	2	0	NA	0	0	0	0	0	NA	2	0	2	2	2	0	2	0	0	2	2	0	0	2	0	2	2	0	0	0	2	2	0	0	0	NA	0	2	2	2	0	NA	0	0
SRR5221713	2	2	2	0	0	0	0	0	NA	0	0	0	2	0	NA	2	0	0	2	2	0	0	0	2	2	0	0	0	0	0	2	2	0	0	0	0	0	0	0	0	NA	0	0	2	0	0	NA	0	0
SRR5221714	2	2	2	0	0	0	0	2	NA	0	0	0	2	0	NA	2	0	0	0	2	0	0	0	0	2	0	0	0	2	0	0	2	0	0	0	0	0	2	0	0	NA	0	0	2	0	0	NA	0	0
SRR5221715	2	2	2	0	0	0	0	0	NA	0	0	0	0	0	NA	2	0	0	0	2	0	0	0	2	2	0	0	0	0	0	2	2	0	0	0	0	0	0	0	0	NA	0	0	2	0	2	NA	0	0
SRR5221716	2	0	2	2	0	0	2	0	NA	0	0	0	2	0	NA	2	0	0	2	0	0	0	2	0	2	0	0	0	0	0	2	2	0	0	0	0	0	0	2	0	NA	0	0	2	0	2	NA	0	0
SRR5221717	2	0	0	2	2	2	0	0	NA	0	0	0	2	0	NA	2	0	0	0	0	0	0	2	0	2	0	0	0	0	0	2	2	0	0	0	0	2	2	0	0	NA	0	2	2	0	2	NA	2	0
SRR5221718	2	0	0	0	0	2	0	0	NA	0	0	0	0	0	NA	2	0	0	0	0	0	0	2	0	0	0	0	0	0	2	2	2	0	0	0	0	2	2	0	0	NA	0	0	2	0	0	NA	0	0
SRR5221719	2	2	2	0	2	2	0	0	NA	0	0	0	0	0	NA	2	0	0	0	2	0	0	0	2	2	0	0	2	2	0	0	0	0	0	0	0	2	0	0	0	NA	2	2	2	0	2	NA	2	0
SRR5221720	2	2	0	0	0	2	0	2	NA	0	0	0	0	0	NA	2	0	0	0	2	0	2	0	2	2	0	0	0	2	0	0	2	0	0	0	0	2	0	0	0	NA	2	0	2	0	2	NA	0	0
SRR5221721	2	2	0	0	2	2	0	0	NA	0	0	0	0	0	NA	2	0	0	0	2	0	0	0	2	2	0	0	0	2	0	0	0	0	0	0	0	2	0	0	0	NA	0	2	2	0	0	NA	2	0
SRR5221722	2	0	2	0	0	0	0	2	NA	0	0	0	0	0	NA	2	0	0	0	2	2	2	2	2	2	2	2	0	0	2	2	2	0	2	0	2	2	2	0	0	NA	0	2	2	0	2	NA	2	0
SRR5221723	0	0	2	0	0	2	0	0	NA	0	0	0	0	0	NA	2	2	0	0	2	0	2	2	2	2	2	0	0	0	2	2	2	0	2	0	2	2	2	0	0	NA	0	2	2	2	0	NA	0	0
SRR5221724	2	2	0	0	0	2	0	2	NA	0	0	0	0	0	NA	2	0	0	0	2	2	2	0	0	2	0	0	0	0	2	2	2	0	2	0	0	2	2	0	0	NA	0	2	0	2	2	NA	0	0
SRR5221725	2	2	2	2	0	2	2	2	NA	0	0	0	2	0	NA	2	0	0	0	2	0	0	2	0	2	0	0	0	2	2	2	2	0	0	0	0	0	0	0	0	NA	2	0	0	0	2	NA	0	0
SRR5221726	2	2	2	2	0	2	2	2	NA	2	0	0	2	0	NA	2	0	0	0	2	0	0	2	0	2	0	2	0	2	2	2	2	0	0	0	0	0	0	0	0	NA	2	0	0	0	2	NA	2	0
SRR5221727	2	2	2	0	0	0	2	2	NA	0	0	0	2	0	NA	2	0	0	0	2	0	2	2	2	2	0	0	0	2	2	2	2	0	0	0	0	2	0	0	0	NA	0	2	0	0	0	NA	0	0
SRR5221728	2	2	2	2	0	0	2	2	NA	0	0	0	0	0	NA	2	0	0	0	2	0	2	0	2	2	0	0	0	2	0	2	2	0	0	0	0	0	0	0	0	NA	0	0	0	0	0	NA	2	0
SRR5221729	2	2	0	0	0	2	2	0	NA	0	0	0	2	0	NA	2	0	2	2	0	0	2	2	0	2	0	0	0	2	0	2	2	0	0	0	2	0	0	0	0	NA	0	2	2	0	2	NA	2	0
SRR5221730	2	2	0	0	0	0	2	0	NA	0	0	0	0	0	NA	2	0	0	2	0	0	2	2	0	0	2	0	0	0	0	2	2	0	0	0	0	2	0	0	0	NA	2	2	0	0	2	NA	0	0
SRR5221731	2	0	0	0	2	0	0	0	NA	0	0	0	2	0	NA	2	0	0	2	0	0	2	2	0	0	2	0	0	0	0	2	0	0	0	0	0	2	0	0	0	NA	2	2	2	0	2	NA	2	0
SRR5221732	0	0	0	0	2	0	2	0	NA	0	0	0	2	0	NA	2	0	2	0	0	0	2	2	0	0	0	0	0	0	0	2	2	0	2	0	2	2	0	0	0	NA	0	0	2	0	0	NA	0	2
SRR5221733	0	0	0	0	2	0	2	0	NA	0	0	0	2	0	NA	0	0	2	2	2	0	0	2	0	0	0	0	0	0	0	2	2	0	2	0	2	0	0	0	0	NA	0	0	0	0	0	NA	0	2
SRR5221734	0	0	0	0	2	0	2	0	NA	0	0	0	2	0	NA	2	2	0	2	2	0	0	2	0	0	0	0	0	0	0	2	2	0	0	0	2	2	0	0	0	NA	2	0	0	0	2	NA	0	2
SRR5221735	2	2	0	0	0	0	0	0	NA	0	0	2	0	0	NA	2	0	0	0	2	2	0	2	0	2	0	0	0	0	0	2	2	0	0	2	0	0	0	0	2	NA	0	2	0	2	2	NA	0	2
SRR5221736	2	0	0	0	0	0	0	0	NA	0	0	2	2	0	NA	2	0	2	0	2	2	2	2	0	2	0	0	0	2	2	2	2	0	0	2	0	2	0	0	2	NA	0	2	0	0	2	NA	0	0
SRR5221737	2	0	0	0	0	0	0	0	NA	0	0	2	2	0	NA	2	0	2	0	2	2	2	2	2	2	0	2	0	2	2	2	2	0	0	2	0	0	2	0	0	NA	0	2	0	2	2	NA	0	2
SRR5221738	2	2	2	2	0	2	2	0	NA	2	0	0	0	0	NA	0	0	0	0	2	0	0	0	0	2	0	2	0	0	0	2	2	0	0	0	0	0	0	0	2	NA	0	0	0	0	0	NA	2	0
SRR5221739	2	2	2	2	2	2	2	0	NA	0	0	0	2	0	NA	2	0	0	0	2	0	2	2	0	2	0	2	0	0	0	2	2	0	0	0	0	0	0	0	2	NA	0	2	0	0	2	NA	0	0
SRR5221740	2	2	2	0	0	2	2	2	NA	2	0	0	0	0	NA	2	0	2	0	0	0	2	0	0	0	0	2	0	0	2	2	2	0	0	0	2	2	0	0	2	NA	0	0	0	0	2	NA	2	0
SRR5221741	2	2	2	0	0	2	2	0	NA	0	0	0	2	0	NA	2	0	0	0	2	0	0	0	2	2	0	0	0	0	2	2	2	0	0	0	0	2	0	0	0	NA	0	0	0	0	0	NA	2	0
SRR5221742	2	2	0	0	0	2	0	0	NA	0	0	0	2	0	NA	2	0	2	0	0	0	0	0	0	2	0	2	0	2	0	2	2	0	0	0	0	0	0	0	0	NA	0	2	2	2	0	NA	0	2
SRR5221743	2	2	0	0	0	0	0	2	NA	0	0	0	2	0	NA	2	0	0	0	2	0	2	2	0	2	0	0	0	0	2	2	2	0	0	0	2	2	0	0	2	NA	2	2	2	2	0	NA	0	2
SRR5221744	2	2	2	2	2	0	2	0	NA	0	0	2	0	0	NA	2	0	0	2	2	0	2	2	0	0	0	0	0	0	2	2	2	0	0	0	0	0	0	2	0	NA	0	0	0	0	0	NA	0	0
SRR5221745	2	2	2	2	0	0	2	0	NA	0	0	2	0	0	NA	2	0	0	NA	2	0	2	2	2	0	0	0	0	0	0	2	2	0	0	0	0	0	0	0	0	NA	2	2	0	2	0	NA	0	0
SRR5221746	2	2	0	0	2	0	2	0	NA	0	0	0	0	0	NA	2	0	0	0	2	0	2	0	2	0	0	0	0	0	0	2	2	0	0	0	0	0	0	0	0	NA	0	2	0	2	0	NA	0	2
SRR5221747	0	0	0	2	0	0	2	0	NA	0	0	2	2	0	NA	2	0	0	0	2	2	0	0	2	0	0	0	2	0	0	2	2	0	0	0	0	0	0	0	0	NA	0	0	2	0	0	NA	0	2
SRR5221748	0	2	0	2	0	0	2	0	NA	0	0	0	0	0	NA	2	2	0	0	2	2	2	2	0	0	0	0	2	0	2	2	0	0	0	0	0	0	0	0	0	NA	0	2	2	0	0	NA	0	0
SRR5221749	0	2	0	2	0	0	2	0	NA	0	0	2	0	0	NA	2	0	0	0	2	2	2	2	0	2	0	0	0	0	0	2	0	0	0	0	0	0	0	0	0	NA	0	2	2	2	0	NA	0	2
SRR5221750	0	2	0	2	0	0	2	2	NA	0	0	0	0	0	NA	2	0	0	0	2	0	0	0	0	2	0	0	2	2	2	2	0	0	2	0	0	0	0	0	0	NA	0	2	0	0	0	NA	0	0
SRR5221751	0	2	0	0	2	0	2	0	NA	0	0	0	0	0	NA	2	0	0	0	2	2	0	0	0	2	0	0	0	0	2	2	2	2	0	0	2	2	0	0	0	NA	0	2	2	0	0	NA	0	0
SRR5221752	0	2	0	2	0	0	2	0	NA	0	0	0	0	0	NA	2	0	0	0	2	0	0	0	0	2	0	0	2	2	2	2	2	0	2	0	2	0	0	0	0	NA	0	0	2	0	0	NA	0	0
SRR5221753	2	0	0	0	0	0	2	0	NA	0	0	0	0	0	NA	0	0	0	0	2	0	0	2	0	0	0	2	0	0	2	2	0	0	0	0	0	0	0	0	0	NA	0	0	0	2	0	NA	0	0
SRR5221754	2	0	0	0	0	0	2	0	NA	0	0	0	2	0	NA	0	0	0	2	2	0	2	2	0	0	0	2	2	0	2	2	2	0	0	0	0	0	0	2	0	NA	0	2	0	2	0	NA	2	0
SRR5221755	2	0	0	0	0	0	2	0	NA	0	0	0	0	0	NA	0	0	2	0	2	0	2	2	0	2	0	2	0	2	2	2	0	0	0	0	0	0	0	2	0	NA	0	0	2	2	2	NA	0	0
SRR5221756	2	2	0	0	0	0	0	0	NA	0	0	2	0	0	NA	2	0	0	0	2	2	0	0	0	2	0	0	0	0	0	2	2	0	0	0	0	0	0	0	0	NA	0	0	0	0	0	NA	0	0
SRR5221757	2	0	2	0	0	0	0	2	NA	0	0	0	0	0	NA	2	0	0	2	2	2	0	2	0	2	0	0	0	0	0	2	2	0	2	0	0	2	0	0	0	NA	0	0	2	2	0	NA	0	2
SRR5221758	2	0	2	0	0	0	0	2	NA	0	0	2	0	0	NA	2	0	0	0	0	2	0	2	0	0	0	0	2	0	0	2	2	0	2	0	0	2	0	0	0	NA	0	0	2	0	0	NA	0	0
[truncated: 223 more columns]
