# Supplementary material for: HBeeID: a molecular tool that identifies honey bee subspecies from different geographic populations
Source: BMC Bioinformatics. 2024 Aug 27;25:278. doi: 10.1186/s12859-024-05776-9 (PMC11348773; doi:10.1186/s12859-024-05776-9)
Supplement: Supplementary file 7 — Additional file 7. Results for the 874 reference samples of HBeeID analyzed using GeneClass2 (GC2). Reference Sets I, II, III and geolocation map (Table S9). [file 12859_2024_5776_MOESM7_ESM.xlsx]

## Sheet: GC2_RefSetI_874_Samples_251SNPs
Supplement Table S9: Results for the 874 reference samples of HBeeID analyzed using GeneClass2 (GC2). Reference Set I [geolocation in green circles. See Fig S2. ]. Avalos et al. (2017) (30 PRHB from Puerto Rico; 28 AHB from Mexico and 30 EHB from Hawaii); Wallberg et al. (2014) (10 AHB from Brazil and 10 each of three species from Africa (SSA, Sub Saharan Africa), A. m. adansonii, A. m. scutellat…
2022-06-09 20:50:50								Figure S2. Geolocation of reference samples of HBeeID analyzed using GeneClass2 (GC2)
Assignment of individuals.
Reference file: C:\Users\donth\OneDrive\Kiran_projects\bee_SNP_analysis\genotyping\fluidigm\UIUC\All_plates\GeneClass2\Fluidigm_272SNPs_874samples\Arian_int_wall_excl3.272SNPs_ArianONLY.gp
Samples file: C:\Users\donth\OneDrive\Kiran_projects\bee_SNP_analysis\genotyping\fluidigm\UIUC\All_plates\GeneClass2\Fluidigm_272SNPs_874samples\Fluidigm_272SNPs_874samps.gp
Used loci: Group1__3_280311 Group1__3_482843 Group1__7_644159 Group1__7_673437 Group1__8_169897 Group1__8_244195 Group1__9_96754 Group1__10_340399 Group1__10_1203836 Group1__14_13588 Group1__14_238766 Group1__14_244882 Group1__15_42040 Group1__15_382675 Group1__15_801980 Group1__15_1218937 Group1__16_333965 Group1__17_420845 Group1__17_492172 Group1__18_103944 Group1__19_15125 Group1__21_177895 G…
Criterion: Rannala & Mountain (1997)
Threshold: 0.05
Starting computation
6/9/2022 8:50:52 PM - Computation terminated. Duration: 3.156 s
									rank	score		rank	score		rank	score		rank	score		PRHB	AHB	EHB	SSA	Nb. of loci	Used loci	Missing loci
SampleID	Country	Region (Province or State)	Location (Town)	Collection date	Latitude	Longitude	SampleID_Grp	HBeeID_ref_label	1	%		2	%		3	%		4	%		'-log(L)	'-log(L)	'-log(L)	'-log(L)
SAMP1399	Argentina	Chaco Province	Saenz Pena	15/05/2017	26°48'1.59"S	60°25'52.45"W	SAMP1399_AR	NWAfricanized	AHB	100		SSA	0		PRHB	0		EHB	0		124.33	93.461	207.222	111.347	251	Group1__3_280311 Group1__3_482843 Group1__7_644159 Group1__7_673437 Group1__8_169897 Group1__8_244195 Group1__9_96754 Group1__10_340399 Group1__10_1203836 Group1__14_13588 Group1__14_238766 Group1__14_244882 Group1__15_42040 Group1__15_382675 Group1__15_801980 Group1__15_1218937 Group1__16_333965 Group1__17_420845 Group1__17_492172 Group1__18_103944 Group1__19_15125 Group1__21_177895 Group1__21_2…
SAMP1400	Argentina	Chaco Province	Saenz Pena	15/05/2017	26°48'1.59"S	60°25'52.45"W	SAMP1400_AR	NWAfricanized	AHB	100		SSA	0		PRHB	0		EHB	0		132.575	93.435	208.693	109.399	251	Group1__3_280311 Group1__3_482843 Group1__7_644159 Group1__7_673437 Group1__8_169897 Group1__8_244195 Group1__9_96754 Group1__10_340399 Group1__10_1203836 Group1__14_13588 Group1__14_238766 Group1__14_244882 Group1__15_42040 Group1__15_382675 Group1__15_801980 Group1__15_1218937 Group1__16_333965 Group1__17_420845 Group1__17_492172 Group1__18_103944 Group1__19_15125 Group1__21_177895 Group1__21_2…
SAMP1401	Argentina	Formosa Province	Mariano Boedo	23/08/2017	26°5'41.89"S	58°30'59.29"W	SAMP1401_AR	NWAfricanized	AHB	100		SSA	0		PRHB	0		EHB	0		134.063	90.182	227.633	102.973	251	Group1__3_280311 Group1__3_482843 Group1__7_644159 Group1__7_673437 Group1__8_169897 Group1__8_244195 Group1__9_96754 Group1__10_340399 Group1__10_1203836 Group1__14_13588 Group1__14_238766 Group1__14_244882 Group1__15_42040 Group1__15_382675 Group1__15_801980 Group1__15_1218937 Group1__16_333965 Group1__17_420845 Group1__17_492172 Group1__18_103944 Group1__19_15125 Group1__21_177895 Group1__21_2…
SAMP1403	Argentina	Cordoba Province	Rio Ceballos	25/04/2017	31°9'12.30"S	64°17'55.54"W	SAMP1403_AR	NWAfricanized	AHB	100		PRHB	0		SSA	0		EHB	0		129.041	99.797	197.486	129.662	251	Group1__3_280311 Group1__3_482843 Group1__7_644159 Group1__7_673437 Group1__8_169897 Group1__8_244195 Group1__9_96754 Group1__10_340399 Group1__10_1203836 Group1__14_13588 Group1__14_238766 Group1__14_244882 Group1__15_42040 Group1__15_382675 Group1__15_801980 Group1__15_1218937 Group1__16_333965 Group1__17_420845 Group1__17_492172 Group1__18_103944 Group1__19_15125 Group1__21_177895 Group1__21_2…
SAMP1404	Argentina	Cordoba Province	Rio Ceballos	25/04/2017	31°9'12.30"S	64°17'55.54"W	SAMP1404_AR	NWAfricanized	AHB	100		PRHB	0		SSA	0		EHB	0		120.689	95.654	208.966	130.475	251	Group1__3_280311 Group1__3_482843 Group1__7_644159 Group1__7_673437 Group1__8_169897 Group1__8_244195 Group1__9_96754 Group1__10_340399 Group1__10_1203836 Group1__14_13588 Group1__14_238766 Group1__14_244882 Group1__15_42040 Group1__15_382675 Group1__15_801980 Group1__15_1218937 Group1__16_333965 Group1__17_420845 Group1__17_492172 Group1__18_103944 Group1__19_15125 Group1__21_177895 Group1__21_2…
SAMP1405	Argentina	Cordoba Province	El Rincon SDSM	2017-06-04	30°44'57.00"S	64°38'54.30"W	SAMP1405_AR	NWAfricanized	AHB	100		PRHB	0		SSA	0		EHB	0		128.021	102.687	205.55	133.499	251	Group1__3_280311 Group1__3_482843 Group1__7_644159 Group1__7_673437 Group1__8_169897 Group1__8_244195 Group1__9_96754 Group1__10_340399 Group1__10_1203836 Group1__14_13588 Group1__14_238766 Group1__14_244882 Group1__15_42040 Group1__15_382675 Group1__15_801980 Group1__15_1218937 Group1__16_333965 Group1__17_420845 Group1__17_492172 Group1__18_103944 Group1__19_15125 Group1__21_177895 Group1__21_2…
SAMP1406	Argentina	Cordoba Province	El Rincon SDSM	2017-06-04	30°44'57.00"S	64°38'54.30"W	SAMP1406_AR	NWAfricanized	AHB	100		PRHB	0		SSA	0		EHB	0		122.669	104.959	190.711	154.994	251	Group1__3_280311 Group1__3_482843 Group1__7_644159 Group1__7_673437 Group1__8_169897 Group1__8_244195 Group1__9_96754 Group1__10_340399 Group1__10_1203836 Group1__14_13588 Group1__14_238766 Group1__14_244882 Group1__15_42040 Group1__15_382675 Group1__15_801980 Group1__15_1218937 Group1__16_333965 Group1__17_420845 Group1__17_492172 Group1__18_103944 Group1__19_15125 Group1__21_177895 Group1__21_2…
SAMP1407	Argentina	Cordoba Province	Sierra San Marcos	2017-06-04	30°45'27.31"S	64°40'18.00"W	SAMP1407_AR	NWAfricanized	AHB	100		PRHB	0		SSA	0		EHB	0		128.521	101.417	197.392	151.696	251	Group1__3_280311 Group1__3_482843 Group1__7_644159 Group1__7_673437 Group1__8_169897 Group1__8_244195 Group1__9_96754 Group1__10_340399 Group1__10_1203836 Group1__14_13588 Group1__14_238766 Group1__14_244882 Group1__15_42040 Group1__15_382675 Group1__15_801980 Group1__15_1218937 Group1__16_333965 Group1__17_420845 Group1__17_492172 Group1__18_103944 Group1__19_15125 Group1__21_177895 Group1__21_2…
SAMP1408	Argentina	Cordoba Province	Sierra San Marcos	2017-06-04	30°45'27.31"S	64°40'18.00"W	SAMP1408_AR	NWAfricanized	AHB	100		SSA	0		PRHB	0		EHB	0		131.455	96.858	200.429	131.321	251	Group1__3_280311 Group1__3_482843 Group1__7_644159 Group1__7_673437 Group1__8_169897 Group1__8_244195 Group1__9_96754 Group1__10_340399 Group1__10_1203836 Group1__14_13588 Group1__14_238766 Group1__14_244882 Group1__15_42040 Group1__15_382675 Group1__15_801980 Group1__15_1218937 Group1__16_333965 Group1__17_420845 Group1__17_492172 Group1__18_103944 Group1__19_15125 Group1__21_177895 Group1__21_2…
SAMP1409	Argentina	Cordoba Province	Sierra San Marcos	2017-06-04	30°45'6.10"S	64°39'44.63"W	SAMP1409_AR	NWAfricanized	AHB	100		PRHB	0		SSA	0		EHB	0		124.477	105.055	183.08	166.379	251	Group1__3_280311 Group1__3_482843 Group1__7_644159 Group1__7_673437 Group1__8_169897 Group1__8_244195 Group1__9_96754 Group1__10_340399 Group1__10_1203836 Group1__14_13588 Group1__14_238766 Group1__14_244882 Group1__15_42040 Group1__15_382675 Group1__15_801980 Group1__15_1218937 Group1__16_333965 Group1__17_420845 Group1__17_492172 Group1__18_103944 Group1__19_15125 Group1__21_177895 Group1__21_2…
SAMP1413	Argentina	El Dorado Province	Misiones	30/07/2017	26°24'33.41''S	54°40'13.49''W	SAMP1413_AR	NWAfricanized	AHB	100		SSA	0		PRHB	0		EHB	0		135.917	86.978	245.559	92.393	251	Group1__3_280311 Group1__3_482843 Group1__7_644159 Group1__7_673437 Group1__8_169897 Group1__8_244195 Group1__9_96754 Group1__10_340399 Group1__10_1203836 Group1__14_13588 Group1__14_238766 Group1__14_244882 Group1__15_42040 Group1__15_382675 Group1__15_801980 Group1__15_1218937 Group1__16_333965 Group1__17_420845 Group1__17_492172 Group1__18_103944 Group1__19_15125 Group1__21_177895 Group1__21_2…
SAMP1419	Argentina	Jujuy Province	Tilquiza	2018-01-02	24°05'21.84''S	65°17'09.44''W	SAMP1419_AR	NWAfricanized	AHB	100		SSA	0		PRHB	0		EHB	0		137.562	91.965	223.833	127.939	251	Group1__3_280311 Group1__3_482843 Group1__7_644159 Group1__7_673437 Group1__8_169897 Group1__8_244195 Group1__9_96754 Group1__10_340399 Group1__10_1203836 Group1__14_13588 Group1__14_238766 Group1__14_244882 Group1__15_42040 Group1__15_382675 Group1__15_801980 Group1__15_1218937 Group1__16_333965 Group1__17_420845 Group1__17_492172 Group1__18_103944 Group1__19_15125 Group1__21_177895 Group1__21_2…
SAMP1424	Argentina	Santiago Del Estero Province	La Banda	2017-01-09	27°43'49.63"S	64°14'36.41"W	SAMP1424_AR	NWAfricanized	AHB	100		SSA	0		PRHB	0		EHB	0		134.427	93.231	253.6	100.221	251	Group1__3_280311 Group1__3_482843 Group1__7_644159 Group1__7_673437 Group1__8_169897 Group1__8_244195 Group1__9_96754 Group1__10_340399 Group1__10_1203836 Group1__14_13588 Group1__14_238766 Group1__14_244882 Group1__15_42040 Group1__15_382675 Group1__15_801980 Group1__15_1218937 Group1__16_333965 Group1__17_420845 Group1__17_492172 Group1__18_103944 Group1__19_15125 Group1__21_177895 Group1__21_2…
SAMP1428	Argentina	Santiago del Estero Province	Parque Aguirre	2017-01-10	27°47'1.62"S	64°14'54.63"W	SAMP1428_AR	NWAfricanized	AHB	100		SSA	0		PRHB	0		EHB	0		133.846	91.438	216.373	108.946	251	Group1__3_280311 Group1__3_482843 Group1__7_644159 Group1__7_673437 Group1__8_169897 Group1__8_244195 Group1__9_96754 Group1__10_340399 Group1__10_1203836 Group1__14_13588 Group1__14_238766 Group1__14_244882 Group1__15_42040 Group1__15_382675 Group1__15_801980 Group1__15_1218937 Group1__16_333965 Group1__17_420845 Group1__17_492172 Group1__18_103944 Group1__19_15125 Group1__21_177895 Group1__21_2…
SAMP1432	Argentina	La Rioja Province	Alto Carrizal	2017-01-10	28°52'30.71''S	67°33'16.08''W	SAMP1432_AR	NWAfricanized	AHB	100		PRHB	0		SSA	0		EHB	0		128.513	101.301	214.355	135.413	251	Group1__3_280311 Group1__3_482843 Group1__7_644159 Group1__7_673437 Group1__8_169897 Group1__8_244195 Group1__9_96754 Group1__10_340399 Group1__10_1203836 Group1__14_13588 Group1__14_238766 Group1__14_244882 Group1__15_42040 Group1__15_382675 Group1__15_801980 Group1__15_1218937 Group1__16_333965 Group1__17_420845 Group1__17_492172 Group1__18_103944 Group1__19_15125 Group1__21_177895 Group1__21_2…
SAMP1434	Argentina	Catamarca Province	Aconquija	2018-01-03	27°25'29.59"S	65°59'27.37"W	SAMP1434_AR	NWAfricanized	AHB	100		SSA	0		PRHB	0		EHB	0		131.55	96.29	228.686	121.16	251	Group1__3_280311 Group1__3_482843 Group1__7_644159 Group1__7_673437 Group1__8_169897 Group1__8_244195 Group1__9_96754 Group1__10_340399 Group1__10_1203836 Group1__14_13588 Group1__14_238766 Group1__14_244882 Group1__15_42040 Group1__15_382675 Group1__15_801980 Group1__15_1218937 Group1__16_333965 Group1__17_420845 Group1__17_492172 Group1__18_103944 Group1__19_15125 Group1__21_177895 Group1__21_2…
SAMP1437	Argentina	Tucuman Province	Manantial	2017-09-12	26°50'21.07"S	65°16'57.77"W	SAMP1437_AR	NWAfricanized	AHB	100		SSA	0		PRHB	0		EHB	0		129.37	91.472	213.538	120.704	251	Group1__3_280311 Group1__3_482843 Group1__7_644159 Group1__7_673437 Group1__8_169897 Group1__8_244195 Group1__9_96754 Group1__10_340399 Group1__10_1203836 Group1__14_13588 Group1__14_238766 Group1__14_244882 Group1__15_42040 Group1__15_382675 Group1__15_801980 Group1__15_1218937 Group1__16_333965 Group1__17_420845 Group1__17_492172 Group1__18_103944 Group1__19_15125 Group1__21_177895 Group1__21_2…
SAMP1438	Argentina	Tucuman Province	Manantial	2017-09-12	26°50'21.07"S	65°16'57.77"W	SAMP1438_AR	NWAfricanized	AHB	100		SSA	0		PRHB	0		EHB	0		122.12	94.63	215.247	120.066	251	Group1__3_280311 Group1__3_482843 Group1__7_644159 Group1__7_673437 Group1__8_169897 Group1__8_244195 Group1__9_96754 Group1__10_340399 Group1__10_1203836 Group1__14_13588 Group1__14_238766 Group1__14_244882 Group1__15_42040 Group1__15_382675 Group1__15_801980 Group1__15_1218937 Group1__16_333965 Group1__17_420845 Group1__17_492172 Group1__18_103944 Group1__19_15125 Group1__21_177895 Group1__21_2…
SAMP1439	Argentina	Tucuman Province	Horco Molle	25/02/2018	26°47'11.34"S	65°19'25.27"W	SAMP1439_AR	NWAfricanized	AHB	100		SSA	0		PRHB	0		EHB	0		138.798	102.14	224.486	129.996	251	Group1__3_280311 Group1__3_482843 Group1__7_644159 Group1__7_673437 Group1__8_169897 Group1__8_244195 Group1__9_96754 Group1__10_340399 Group1__10_1203836 Group1__14_13588 Group1__14_238766 Group1__14_244882 Group1__15_42040 Group1__15_382675 Group1__15_801980 Group1__15_1218937 Group1__16_333965 Group1__17_420845 Group1__17_492172 Group1__18_103944 Group1__19_15125 Group1__21_177895 Group1__21_2…
SAMP1440	Argentina	Tucuman Province	Horco Molle	25/02/2018	26°47'11.34"S	65°19'25.27"W	SAMP1440_AR	NWAfricanized	AHB	100		SSA	0		PRHB	0		EHB	0		133.772	87.701	224.031	105.846	251	Group1__3_280311 Group1__3_482843 Group1__7_644159 Group1__7_673437 Group1__8_169897 Group1__8_244195 Group1__9_96754 Group1__10_340399 Group1__10_1203836 Group1__14_13588 Group1__14_238766 Group1__14_244882 Group1__15_42040 Group1__15_382675 Group1__15_801980 Group1__15_1218937 Group1__16_333965 Group1__17_420845 Group1__17_492172 Group1__18_103944 Group1__19_15125 Group1__21_177895 Group1__21_2…
SAMP1445	Argentina	Tucuman Province	Timbo Viejo	2017-01-10	26°38'52.58"S	65°7'55.61"W	SAMP1445_AR	NWAfricanized	AHB	100		PRHB	0		SSA	0		EHB	0		126.86	101.306	186.325	155.434	251	Group1__3_280311 Group1__3_482843 Group1__7_644159 Group1__7_673437 Group1__8_169897 Group1__8_244195 Group1__9_96754 Group1__10_340399 Group1__10_1203836 Group1__14_13588 Group1__14_238766 Group1__14_244882 Group1__15_42040 Group1__15_382675 Group1__15_801980 Group1__15_1218937 Group1__16_333965 Group1__17_420845 Group1__17_492172 Group1__18_103944 Group1__19_15125 Group1__21_177895 Group1__21_2…
SAMP1449	Argentina	Tucuman Province	Leales	2017-01-10	27°18'0.01"S	65°7'7.36"W	SAMP1449_AR	NWAfricanized	AHB	100		SSA	0		PRHB	0		EHB	0		138.331	91.244	218.606	111.869	251	Group1__3_280311 Group1__3_482843 Group1__7_644159 Group1__7_673437 Group1__8_169897 Group1__8_244195 Group1__9_96754 Group1__10_340399 Group1__10_1203836 Group1__14_13588 Group1__14_238766 Group1__14_244882 Group1__15_42040 Group1__15_382675 Group1__15_801980 Group1__15_1218937 Group1__16_333965 Group1__17_420845 Group1__17_492172 Group1__18_103944 Group1__19_15125 Group1__21_177895 Group1__21_2…
SAMP1450	Argentina	Tucuman Province	Leales	2017-01-10	27°18'0.01"S	65°7'7.36"W	SAMP1450_AR	NWAfricanized	AHB	100		SSA	0		PRHB	0		EHB	0		135.032	89.577	215.749	113.79	251	Group1__3_280311 Group1__3_482843 Group1__7_644159 Group1__7_673437 Group1__8_169897 Group1__8_244195 Group1__9_96754 Group1__10_340399 Group1__10_1203836 Group1__14_13588 Group1__14_238766 Group1__14_244882 Group1__15_42040 Group1__15_382675 Group1__15_801980 Group1__15_1218937 Group1__16_333965 Group1__17_420845 Group1__17_492172 Group1__18_103944 Group1__19_15125 Group1__21_177895 Group1__21_2…
SAMP1451	Argentina	Tucuman Province	Leales	2017-01-10	27°18'0.01"S	65°7'7.36"W	SAMP1451_AR	NWAfricanized	AHB	100		SSA	0		PRHB	0		EHB	0		125.564	89.028	216.337	110.788	251	Group1__3_280311 Group1__3_482843 Group1__7_644159 Group1__7_673437 Group1__8_169897 Group1__8_244195 Group1__9_96754 Group1__10_340399 Group1__10_1203836 Group1__14_13588 Group1__14_238766 Group1__14_244882 Group1__15_42040 Group1__15_382675 Group1__15_801980 Group1__15_1218937 Group1__16_333965 Group1__17_420845 Group1__17_492172 Group1__18_103944 Group1__19_15125 Group1__21_177895 Group1__21_2…
SAMP1838	Argentina	Reconquista Province	Santa Fe	2018-01-02	29°11'15.9"S	59°42'30.2"W	SAMP1838_AR	NWAfricanized	AHB	100		SSA	0		PRHB	0		EHB	0		129.156	98.545	239.049	108.846	251	Group1__3_280311 Group1__3_482843 Group1__7_644159 Group1__7_673437 Group1__8_169897 Group1__8_244195 Group1__9_96754 Group1__10_340399 Group1__10_1203836 Group1__14_13588 Group1__14_238766 Group1__14_244882 Group1__15_42040 Group1__15_382675 Group1__15_801980 Group1__15_1218937 Group1__16_333965 Group1__17_420845 Group1__17_492172 Group1__18_103944 Group1__19_15125 Group1__21_177895 Group1__21_2…
SAMP1840	Argentina	Reconquista Province	Santa Fe	2018-01-02	29°11'15.9"S	59°42'30.2"W	SAMP1840_AR	NWAfricanized	AHB	100		SSA	0		PRHB	0		EHB	0		131.509	91.483	213.688	103.936	251	Group1__3_280311 Group1__3_482843 Group1__7_644159 Group1__7_673437 Group1__8_169897 Group1__8_244195 Group1__9_96754 Group1__10_340399 Group1__10_1203836 Group1__14_13588 Group1__14_238766 Group1__14_244882 Group1__15_42040 Group1__15_382675 Group1__15_801980 Group1__15_1218937 Group1__16_333965 Group1__17_420845 Group1__17_492172 Group1__18_103944 Group1__19_15125 Group1__21_177895 Group1__21_2…
SAMP1841	Argentina	Reconquista Province	Santa Fe	2018-01-02	29°11'15.9"S	59°42'30.2"W	SAMP1841_AR	NWAfricanized	AHB	100		SSA	0		PRHB	0		EHB	0		126.655	90.809	210.775	123.663	251	Group1__3_280311 Group1__3_482843 Group1__7_644159 Group1__7_673437 Group1__8_169897 Group1__8_244195 Group1__9_96754 Group1__10_340399 Group1__10_1203836 Group1__14_13588 Group1__14_238766 Group1__14_244882 Group1__15_42040 Group1__15_382675 Group1__15_801980 Group1__15_1218937 Group1__16_333965 Group1__17_420845 Group1__17_492172 Group1__18_103944 Group1__19_15125 Group1__21_177895 Group1__21_2…
SAMP1444	Argentina	Buenos Aires Province	Castelar	2017-01-11	34°36'57.57"S	58°39'22.99"W	SAMP1444_AR	US_AR_IT	AHB	51.22		PRHB	46.596		EHB	2.184		SSA	0		123.461	123.42	124.79	250.294	251	Group1__3_280311 Group1__3_482843 Group1__7_644159 Group1__7_673437 Group1__8_169897 Group1__8_244195 Group1__9_96754 Group1__10_340399 Group1__10_1203836 Group1__14_13588 Group1__14_238766 Group1__14_244882 Group1__15_42040 Group1__15_382675 Group1__15_801980 Group1__15_1218937 Group1__16_333965 Group1__17_420845 Group1__17_492172 Group1__18_103944 Group1__19_15125 Group1__21_177895 Group1__21_2…
SAMP1839	Argentina	Reconquista Province	Santa Fe	2018-01-02	29°11'15.9"S	59°42'30.2"W	SAMP1839_AR	US_AR_IT	AHB	100		PRHB	0		EHB	0		SSA	0		119.041	111.442	120.062	214.604	251	Group1__3_280311 Group1__3_482843 Group1__7_644159 Group1__7_673437 Group1__8_169897 Group1__8_244195 Group1__9_96754 Group1__10_340399 Group1__10_1203836 Group1__14_13588 Group1__14_238766 Group1__14_244882 Group1__15_42040 Group1__15_382675 Group1__15_801980 Group1__15_1218937 Group1__16_333965 Group1__17_420845 Group1__17_492172 Group1__18_103944 Group1__19_15125 Group1__21_177895 Group1__21_2…
SAMP1426	Argentina	Santiago Del Estero Province	La Banda	2017-01-09	27°49'14.05"S	64°10'29.64"W	SAMP1426_AR	US_PR_MX_AR	AHB	100		PRHB	0		EHB	0		SSA	0		120.884	106.545	147.867	188.567	251	Group1__3_280311 Group1__3_482843 Group1__7_644159 Group1__7_673437 Group1__8_169897 Group1__8_244195 Group1__9_96754 Group1__10_340399 Group1__10_1203836 Group1__14_13588 Group1__14_238766 Group1__14_244882 Group1__15_42040 Group1__15_382675 Group1__15_801980 Group1__15_1218937 Group1__16_333965 Group1__17_420845 Group1__17_492172 Group1__18_103944 Group1__19_15125 Group1__21_177895 Group1__21_2…
SAMP1427	Argentina	Santiago Del Estero Province	Parque Aguirre	2017-01-10	27°47'1.62"S	64°14'54.63"W	SAMP1427_AR	US_PR_MX_AR	AHB	100		PRHB	0		EHB	0		SSA	0		121.969	106.968	167.765	187.936	251	Group1__3_280311 Group1__3_482843 Group1__7_644159 Group1__7_673437 Group1__8_169897 Group1__8_244195 Group1__9_96754 Group1__10_340399 Group1__10_1203836 Group1__14_13588 Group1__14_238766 Group1__14_244882 Group1__15_42040 Group1__15_382675 Group1__15_801980 Group1__15_1218937 Group1__16_333965 Group1__17_420845 Group1__17_492172 Group1__18_103944 Group1__19_15125 Group1__21_177895 Group1__21_2…
SAMP1431	Argentina	La Rioja Province	Alto Carrizal	2017-01-10	28°52'30.71''S	67°33'16.08''W	SAMP1431_AR	US_PR_MX_AR	AHB	100		PRHB	0		EHB	0		SSA	0		122.862	114.049	139.554	189.244	251	Group1__3_280311 Group1__3_482843 Group1__7_644159 Group1__7_673437 Group1__8_169897 Group1__8_244195 Group1__9_96754 Group1__10_340399 Group1__10_1203836 Group1__14_13588 Group1__14_238766 Group1__14_244882 Group1__15_42040 Group1__15_382675 Group1__15_801980 Group1__15_1218937 Group1__16_333965 Group1__17_420845 Group1__17_492172 Group1__18_103944 Group1__19_15125 Group1__21_177895 Group1__21_2…
SAMP1411	Argentina	Rio Negro Province	Bariloche	2017-11-04	41°8'0.50"S	71°18'37.00"W	SAMP1411_AR	US_AR_IT	EHB	100		PRHB	0		AHB	0		SSA	0		134.201	160.816	78.09	294.654	251	Group1__3_280311 Group1__3_482843 Group1__7_644159 Group1__7_673437 Group1__8_169897 Group1__8_244195 Group1__9_96754 Group1__10_340399 Group1__10_1203836 Group1__14_13588 Group1__14_238766 Group1__14_244882 Group1__15_42040 Group1__15_382675 Group1__15_801980 Group1__15_1218937 Group1__16_333965 Group1__17_420845 Group1__17_492172 Group1__18_103944 Group1__19_15125 Group1__21_177895 Group1__21_2…
SAMP1412	Argentina	Rio Negro Province	Bariloche	2017-11-04	41°8'0.50"S	71°18'37.00"W	SAMP1412_AR	US_AR_IT	EHB	100		PRHB	0		AHB	0		SSA	0		125.372	150.099	74.322	269.138	251	Group1__3_280311 Group1__3_482843 Group1__7_644159 Group1__7_673437 Group1__8_169897 Group1__8_244195 Group1__9_96754 Group1__10_340399 Group1__10_1203836 Group1__14_13588 Group1__14_238766 Group1__14_244882 Group1__15_42040 Group1__15_382675 Group1__15_801980 Group1__15_1218937 Group1__16_333965 Group1__17_420845 Group1__17_492172 Group1__18_103944 Group1__19_15125 Group1__21_177895 Group1__21_2…
SAMP1421	Argentina	Buenos Aires Province	Balcarce	2017-01-06	37°52'5.98"S	58°17'50.53"W	SAMP1421_AR	US_AR_IT	EHB	100		PRHB	0		AHB	0		SSA	0		131.951	153.906	105.303	279.877	251	Group1__3_280311 Group1__3_482843 Group1__7_644159 Group1__7_673437 Group1__8_169897 Group1__8_244195 Group1__9_96754 Group1__10_340399 Group1__10_1203836 Group1__14_13588 Group1__14_238766 Group1__14_244882 Group1__15_42040 Group1__15_382675 Group1__15_801980 Group1__15_1218937 Group1__16_333965 Group1__17_420845 Group1__17_492172 Group1__18_103944 Group1__19_15125 Group1__21_177895 Group1__21_2…
SAMP1422	Argentina	Buenos Aires Province	Balcarce	2017-01-06	37°52'5.98"S	58°17'50.53"W	SAMP1422_AR	US_AR_IT	EHB	100		PRHB	0		AHB	0		SSA	0		121.404	145.621	111.198	276.33	251	Group1__3_280311 Group1__3_482843 Group1__7_644159 Group1__7_673437 Group1__8_169897 Group1__8_244195 Group1__9_96754 Group1__10_340399 Group1__10_1203836 Group1__14_13588 Group1__14_238766 Group1__14_244882 Group1__15_42040 Group1__15_382675 Group1__15_801980 Group1__15_1218937 Group1__16_333965 Group1__17_420845 Group1__17_492172 Group1__18_103944 Group1__19_15125 Group1__21_177895 Group1__21_2…
SAMP1435	Argentina	Mendonza Province	Tunuyan	2017-01-04	33°37'41.19"S	69°01'49.58"W	SAMP1435_AR	US_AR_IT	EHB	100		PRHB	0		AHB	0		SSA	0		124.708	145.116	89.502	282.674	251	Group1__3_280311 Group1__3_482843 Group1__7_644159 Group1__7_673437 Group1__8_169897 Group1__8_244195 Group1__9_96754 Group1__10_340399 Group1__10_1203836 Group1__14_13588 Group1__14_238766 Group1__14_244882 Group1__15_42040 Group1__15_382675 Group1__15_801980 Group1__15_1218937 Group1__16_333965 Group1__17_420845 Group1__17_492172 Group1__18_103944 Group1__19_15125 Group1__21_177895 Group1__21_2…
SAMP1436	Argentina	Mendonza Province	Tunuyan	2017-01-04	33°37'41.19"S	69°01'49.58"W	SAMP1436_AR	US_AR_IT	EHB	100		PRHB	0		AHB	0		SSA	0		121.606	132.31	108.357	241.368	251	Group1__3_280311 Group1__3_482843 Group1__7_644159 Group1__7_673437 Group1__8_169897 Group1__8_244195 Group1__9_96754 Group1__10_340399 Group1__10_1203836 Group1__14_13588 Group1__14_238766 Group1__14_244882 Group1__15_42040 Group1__15_382675 Group1__15_801980 Group1__15_1218937 Group1__16_333965 Group1__17_420845 Group1__17_492172 Group1__18_103944 Group1__19_15125 Group1__21_177895 Group1__21_2…
SAMP1441	Argentina	Buenos Aires Province	Lujan	2017-01-11	34°34'4.67"S	59°13'3.74"W	SAMP1441_AR	US_AR_IT	EHB	100		PRHB	0		AHB	0		SSA	0		128.227	132.118	118.361	260.077	251	Group1__3_280311 Group1__3_482843 Group1__7_644159 Group1__7_673437 Group1__8_169897 Group1__8_244195 Group1__9_96754 Group1__10_340399 Group1__10_1203836 Group1__14_13588 Group1__14_238766 Group1__14_244882 Group1__15_42040 Group1__15_382675 Group1__15_801980 Group1__15_1218937 Group1__16_333965 Group1__17_420845 Group1__17_492172 Group1__18_103944 Group1__19_15125 Group1__21_177895 Group1__21_2…
SAMP1442	Argentina	Buenos Aires Province	Lujan	2017-01-11	34°34'4.67"S	59°13'3.74"W	SAMP1442_AR	US_AR_IT	EHB	100		PRHB	0		AHB	0		SSA	0		128.248	136.955	118.459	258.258	251	Group1__3_280311 Group1__3_482843 Group1__7_644159 Group1__7_673437 Group1__8_169897 Group1__8_244195 Group1__9_96754 Group1__10_340399 Group1__10_1203836 Group1__14_13588 Group1__14_238766 Group1__14_244882 Group1__15_42040 Group1__15_382675 Group1__15_801980 Group1__15_1218937 Group1__16_333965 Group1__17_420845 Group1__17_492172 Group1__18_103944 Group1__19_15125 Group1__21_177895 Group1__21_2…
SAMP1447	Argentina	Tucuman Province	Alberdi	2017-01-10	27°35'52.04"S	65°37'44.78"W	SAMP1447_AR	US_AR_IT	EHB	100		PRHB	0		AHB	0		SSA	0		122.454	142.429	84.509	273.811	251	Group1__3_280311 Group1__3_482843 Group1__7_644159 Group1__7_673437 Group1__8_169897 Group1__8_244195 Group1__9_96754 Group1__10_340399 Group1__10_1203836 Group1__14_13588 Group1__14_238766 Group1__14_244882 Group1__15_42040 Group1__15_382675 Group1__15_801980 Group1__15_1218937 Group1__16_333965 Group1__17_420845 Group1__17_492172 Group1__18_103944 Group1__19_15125 Group1__21_177895 Group1__21_2…
SAMP1452	Argentina	Buenos Aires Province	Giles	2018-01-03	34°26'34.66"S	59°26'50.06"W	SAMP1452_AR	US_AR_IT	EHB	100		PRHB	0		AHB	0		SSA	0		126.622	143.948	102.963	274.462	251	Group1__3_280311 Group1__3_482843 Group1__7_644159 Group1__7_673437 Group1__8_169897 Group1__8_244195 Group1__9_96754 Group1__10_340399 Group1__10_1203836 Group1__14_13588 Group1__14_238766 Group1__14_244882 Group1__15_42040 Group1__15_382675 Group1__15_801980 Group1__15_1218937 Group1__16_333965 Group1__17_420845 Group1__17_492172 Group1__18_103944 Group1__19_15125 Group1__21_177895 Group1__21_2…
SAMP1453	Argentina	Buenos Aires Province	Giles	2018-01-03	34°26'34.66"S	59°26'50.06"W	SAMP1453_AR	US_AR_IT	EHB	100		PRHB	0		AHB	0		SSA	0		126.319	130.478	105.631	259.561	251	Group1__3_280311 Group1__3_482843 Group1__7_644159 Group1__7_673437 Group1__8_169897 Group1__8_244195 Group1__9_96754 Group1__10_340399 Group1__10_1203836 Group1__14_13588 Group1__14_238766 Group1__14_244882 Group1__15_42040 Group1__15_382675 Group1__15_801980 Group1__15_1218937 Group1__16_333965 Group1__17_420845 Group1__17_492172 Group1__18_103944 Group1__19_15125 Group1__21_177895 Group1__21_2…
SAMP1446	Argentina	Tucuman Province	Timbo Viejo	2017-01-10	26°38'52.58"S	65°7'55.61"W	SAMP1446_AR	US_AR_IT	PRHB	100		EHB	0		AHB	0		SSA	0		122.468	132.097	128.326	245.135	251	Group1__3_280311 Group1__3_482843 Group1__7_644159 Group1__7_673437 Group1__8_169897 Group1__8_244195 Group1__9_96754 Group1__10_340399 Group1__10_1203836 Group1__14_13588 Group1__14_238766 Group1__14_244882 Group1__15_42040 Group1__15_382675 Group1__15_801980 Group1__15_1218937 Group1__16_333965 Group1__17_420845 Group1__17_492172 Group1__18_103944 Group1__19_15125 Group1__21_177895 Group1__21_2…
SAMP1402	Argentina	Formosa Province	Mariano Boedo	23/08/2017	26°5'41.89"S	58°30'59.29"W	SAMP1402_AR	NWAfricanized	SSA	100		AHB	0		PRHB	0		EHB	0		138.318	90.58	228.993	84.694	251	Group1__3_280311 Group1__3_482843 Group1__7_644159 Group1__7_673437 Group1__8_169897 Group1__8_244195 Group1__9_96754 Group1__10_340399 Group1__10_1203836 Group1__14_13588 Group1__14_238766 Group1__14_244882 Group1__15_42040 Group1__15_382675 Group1__15_801980 Group1__15_1218937 Group1__16_333965 Group1__17_420845 Group1__17_492172 Group1__18_103944 Group1__19_15125 Group1__21_177895 Group1__21_2…
SAMP1423	Argentina	Santiago Del Estero Province	La Banda	2017-01-09	27°43'49.63"S	64°14'36.41"W	SAMP1423_AR	NWAfricanized	SSA	93.173		AHB	6.827		PRHB	0		EHB	0		138.878	89.632	254.517	88.497	251	Group1__3_280311 Group1__3_482843 Group1__7_644159 Group1__7_673437 Group1__8_169897 Group1__8_244195 Group1__9_96754 Group1__10_340399 Group1__10_1203836 Group1__14_13588 Group1__14_238766 Group1__14_244882 Group1__15_42040 Group1__15_382675 Group1__15_801980 Group1__15_1218937 Group1__16_333965 Group1__17_420845 Group1__17_492172 Group1__18_103944 Group1__19_15125 Group1__21_177895 Group1__21_2…
SAMP1433	Argentina	Catamarca Province	Aconquija	2018-01-03	27°25'29.59"S	65°59'27.37"W	SAMP1433_AR	NWAfricanized	SSA	100		AHB	0		PRHB	0		EHB	0		129.023	84.568	221.152	76.903	251	Group1__3_280311 Group1__3_482843 Group1__7_644159 Group1__7_673437 Group1__8_169897 Group1__8_244195 Group1__9_96754 Group1__10_340399 Group1__10_1203836 Group1__14_13588 Group1__14_238766 Group1__14_244882 Group1__15_42040 Group1__15_382675 Group1__15_801980 Group1__15_1218937 Group1__16_333965 Group1__17_420845 Group1__17_492172 Group1__18_103944 Group1__19_15125 Group1__21_177895 Group1__21_2…
SAMP1256	Bolivia	Chuquisaca Department	Culpina	25/11/2017	20°49'30.1"S	64°56'39.7"W	SAMP1256_BO	NWAfricanized	AHB	99.999		SSA	0.001		PRHB	0		EHB	0		134.864	94.698	230.515	99.874	251	Group1__3_280311 Group1__3_482843 Group1__7_644159 Group1__7_673437 Group1__8_169897 Group1__8_244195 Group1__9_96754 Group1__10_340399 Group1__10_1203836 Group1__14_13588 Group1__14_238766 Group1__14_244882 Group1__15_42040 Group1__15_382675 Group1__15_801980 Group1__15_1218937 Group1__16_333965 Group1__17_420845 Group1__17_492172 Group1__18_103944 Group1__19_15125 Group1__21_177895 Group1__21_2…
SAMP1257	Bolivia	Chuquisaca Department	Tarija, Culpina	25/11/2017	20°49'31.3"S	64°56'35.4"W	SAMP1257_BO	NWAfricanized	AHB	100		SSA	0		PRHB	0		EHB	0		126.798	90.008	215.022	111.152	251	Group1__3_280311 Group1__3_482843 Group1__7_644159 Group1__7_673437 Group1__8_169897 Group1__8_244195 Group1__9_96754 Group1__10_340399 Group1__10_1203836 Group1__14_13588 Group1__14_238766 Group1__14_244882 Group1__15_42040 Group1__15_382675 Group1__15_801980 Group1__15_1218937 Group1__16_333965 Group1__17_420845 Group1__17_492172 Group1__18_103944 Group1__19_15125 Group1__21_177895 Group1__21_2…
SAMP1258	Bolivia	Chuquisaca Department	Tarija, Culpina	25/11/2017	20°49'31.3"S	64°56'35.4"W	SAMP1258_BO	NWAfricanized	AHB	100		SSA	0		PRHB	0		EHB	0		128.112	93.621	208.01	117.941	251	Group1__3_280311 Group1__3_482843 Group1__7_644159 Group1__7_673437 Group1__8_169897 Group1__8_244195 Group1__9_96754 Group1__10_340399 Group1__10_1203836 Group1__14_13588 Group1__14_238766 Group1__14_244882 Group1__15_42040 Group1__15_382675 Group1__15_801980 Group1__15_1218937 Group1__16_333965 Group1__17_420845 Group1__17_492172 Group1__18_103944 Group1__19_15125 Group1__21_177895 Group1__21_2…
SAMP1264	Bolivia	Chuquisaca Department	Tarija, Huayco (E. Rios)	18/12/2017	21°31'37.4"S	64°10'28.4"W	SAMP1264_BO	NWAfricanized	AHB	100		SSA	0		PRHB	0		EHB	0		135.475	88.793	234.023	98.869	251	Group1__3_280311 Group1__3_482843 Group1__7_644159 Group1__7_673437 Group1__8_169897 Group1__8_244195 Group1__9_96754 Group1__10_340399 Group1__10_1203836 Group1__14_13588 Group1__14_238766 Group1__14_244882 Group1__15_42040 Group1__15_382675 Group1__15_801980 Group1__15_1218937 Group1__16_333965 Group1__17_420845 Group1__17_492172 Group1__18_103944 Group1__19_15125 Group1__21_177895 Group1__21_2…
SAMP1265	Bolivia	Chuquisaca Department	Tarija, Huayco (E. Rios)	18/12/2017	21°31'37.4"S	64°10'28.4"W	SAMP1265_BO	NWAfricanized	AHB	100		SSA	0		PRHB	0		EHB	0		126.765	93.596	223.691	107.518	251	Group1__3_280311 Group1__3_482843 Group1__7_644159 Group1__7_673437 Group1__8_169897 Group1__8_244195 Group1__9_96754 Group1__10_340399 Group1__10_1203836 Group1__14_13588 Group1__14_238766 Group1__14_244882 Group1__15_42040 Group1__15_382675 Group1__15_801980 Group1__15_1218937 Group1__16_333965 Group1__17_420845 Group1__17_492172 Group1__18_103944 Group1__19_15125 Group1__21_177895 Group1__21_2…
SAMP1266	Bolivia	Chuquisaca Department	Tarija, Huayco (E. Rios)	18/12/2017	21°31'37.4"S	64°10'28.4"W	SAMP1266_BO	NWAfricanized	AHB	100		SSA	0		PRHB	0		EHB	0		131.618	94.539	223.939	112.124	251	Group1__3_280311 Group1__3_482843 Group1__7_644159 Group1__7_673437 Group1__8_169897 Group1__8_244195 Group1__9_96754 Group1__10_340399 Group1__10_1203836 Group1__14_13588 Group1__14_238766 Group1__14_244882 Group1__15_42040 Group1__15_382675 Group1__15_801980 Group1__15_1218937 Group1__16_333965 Group1__17_420845 Group1__17_492172 Group1__18_103944 Group1__19_15125 Group1__21_177895 Group1__21_2…
SAMP1270	Bolivia	Chuquisaca Department	Candua	2017-05-12	19°48'21.9"S	63°59'46.7"W	SAMP1270_BO	NWAfricanized	AHB	100		SSA	0		PRHB	0		EHB	0		134.41	89.385	218.229	94.718	251	Group1__3_280311 Group1__3_482843 Group1__7_644159 Group1__7_673437 Group1__8_169897 Group1__8_244195 Group1__9_96754 Group1__10_340399 Group1__10_1203836 Group1__14_13588 Group1__14_238766 Group1__14_244882 Group1__15_42040 Group1__15_382675 Group1__15_801980 Group1__15_1218937 Group1__16_333965 Group1__17_420845 Group1__17_492172 Group1__18_103944 Group1__19_15125 Group1__21_177895 Group1__21_2…
SAMP1271	Bolivia	Chuquisaca Department	Candua (R. Banado)	2017-05-12	20°19'05.4"S	64°11'07.1"W	SAMP1271_BO	NWAfricanized	AHB	100		SSA	0		PRHB	0		EHB	0		128.96	99.273	224.185	124.636	251	Group1__3_280311 Group1__3_482843 Group1__7_644159 Group1__7_673437 Group1__8_169897 Group1__8_244195 Group1__9_96754 Group1__10_340399 Group1__10_1203836 Group1__14_13588 Group1__14_238766 Group1__14_244882 Group1__15_42040 Group1__15_382675 Group1__15_801980 Group1__15_1218937 Group1__16_333965 Group1__17_420845 Group1__17_492172 Group1__18_103944 Group1__19_15125 Group1__21_177895 Group1__21_2…
SAMP1272	Bolivia	Chuquisaca Department	Candua (R. Banado)	2017-05-12	20°19'05.4"S	64°11'07.1"W	SAMP1272_BO	NWAfricanized	AHB	100		SSA	0		PRHB	0		EHB	0		130.423	87.954	220.02	117.53	251	Group1__3_280311 Group1__3_482843 Group1__7_644159 Group1__7_673437 Group1__8_169897 Group1__8_244195 Group1__9_96754 Group1__10_340399 Group1__10_1203836 Group1__14_13588 Group1__14_238766 Group1__14_244882 Group1__15_42040 Group1__15_382675 Group1__15_801980 Group1__15_1218937 Group1__16_333965 Group1__17_420845 Group1__17_492172 Group1__18_103944 Group1__19_15125 Group1__21_177895 Group1__21_2…
SAMP1273	Bolivia	Chuquisaca Department	Sucre (Chaupi Molino)	2017-05-12	17°42'59.4"S	65°53'00.5"W	SAMP1273_BO	NWAfricanized	AHB	100		SSA	0		PRHB	0		EHB	0		141.657	97.819	250.383	127.033	251	Group1__3_280311 Group1__3_482843 Group1__7_644159 Group1__7_673437 Group1__8_169897 Group1__8_244195 Group1__9_96754 Group1__10_340399 Group1__10_1203836 Group1__14_13588 Group1__14_238766 Group1__14_244882 Group1__15_42040 Group1__15_382675 Group1__15_801980 Group1__15_1218937 Group1__16_333965 Group1__17_420845 Group1__17_492172 Group1__18_103944 Group1__19_15125 Group1__21_177895 Group1__21_2…
SAMP1274	Bolivia	Chuquisaca Department	Sucre (Chaupi Molino)	2017-05-12	17°42'59.4"S	65°53'00.5"W	SAMP1274_BO	NWAfricanized	AHB	100		SSA	0		PRHB	0		EHB	0		142.773	89.519	239.785	108.345	251	Group1__3_280311 Group1__3_482843 Group1__7_644159 Group1__7_673437 Group1__8_169897 Group1__8_244195 Group1__9_96754 Group1__10_340399 Group1__10_1203836 Group1__14_13588 Group1__14_238766 Group1__14_244882 Group1__15_42040 Group1__15_382675 Group1__15_801980 Group1__15_1218937 Group1__16_333965 Group1__17_420845 Group1__17_492172 Group1__18_103944 Group1__19_15125 Group1__21_177895 Group1__21_2…
SAMP1275	Bolivia	Chuquisaca Department	Tiyu Mayu	2017-05-12	19°37'52.5"S	64°22'17.3"W	SAMP1275_BO	NWAfricanized	AHB	100		SSA	0		PRHB	0		EHB	0		142.986	88.386	220.265	100.119	251	Group1__3_280311 Group1__3_482843 Group1__7_644159 Group1__7_673437 Group1__8_169897 Group1__8_244195 Group1__9_96754 Group1__10_340399 Group1__10_1203836 Group1__14_13588 Group1__14_238766 Group1__14_244882 Group1__15_42040 Group1__15_382675 Group1__15_801980 Group1__15_1218937 Group1__16_333965 Group1__17_420845 Group1__17_492172 Group1__18_103944 Group1__19_15125 Group1__21_177895 Group1__21_2…
SAMP1276	Bolivia	Chuquisaca Department	Tiyu Mayu	2017-05-12	19°37'52.5"S	64°22'17.3"W	SAMP1276_BO	NWAfricanized	AHB	100		SSA	0		PRHB	0		EHB	0		137.836	85.7	228	110.788	251	Group1__3_280311 Group1__3_482843 Group1__7_644159 Group1__7_673437 Group1__8_169897 Group1__8_244195 Group1__9_96754 Group1__10_340399 Group1__10_1203836 Group1__14_13588 Group1__14_238766 Group1__14_244882 Group1__15_42040 Group1__15_382675 Group1__15_801980 Group1__15_1218937 Group1__16_333965 Group1__17_420845 Group1__17_492172 Group1__18_103944 Group1__19_15125 Group1__21_177895 Group1__21_2…
SAMP1277	Bolivia	Chuquisaca Department	Monteagudo	2017-05-12	19°48'31.7"S	63°58'27.4"W	SAMP1277_BO	NWAfricanized	AHB	94.283		SSA	5.717		PRHB	0		EHB	0		132.284	90.633	229.657	91.85	251	Group1__3_280311 Group1__3_482843 Group1__7_644159 Group1__7_673437 Group1__8_169897 Group1__8_244195 Group1__9_96754 Group1__10_340399 Group1__10_1203836 Group1__14_13588 Group1__14_238766 Group1__14_244882 Group1__15_42040 Group1__15_382675 Group1__15_801980 Group1__15_1218937 Group1__16_333965 Group1__17_420845 Group1__17_492172 Group1__18_103944 Group1__19_15125 Group1__21_177895 Group1__21_2…
SAMP1278	Bolivia	Chuquisaca Department	Monteagudo	2017-05-12	19°48'31.7"S	63°58'27.4"W	SAMP1278_BO	NWAfricanized	AHB	100		SSA	0		PRHB	0		EHB	0		132.556	90.916	232.513	113.215	251	Group1__3_280311 Group1__3_482843 Group1__7_644159 Group1__7_673437 Group1__8_169897 Group1__8_244195 Group1__9_96754 Group1__10_340399 Group1__10_1203836 Group1__14_13588 Group1__14_238766 Group1__14_244882 Group1__15_42040 Group1__15_382675 Group1__15_801980 Group1__15_1218937 Group1__16_333965 Group1__17_420845 Group1__17_492172 Group1__18_103944 Group1__19_15125 Group1__21_177895 Group1__21_2…
SAMP1279	Bolivia	Chuquisaca Department	Yotala	2017-02-12	19°09'23.9"S	65°16'03.5"W	SAMP1279_BO	NWAfricanized	AHB	100		SSA	0		PRHB	0		EHB	0		135.639	92.348	216.492	133.539	251	Group1__3_280311 Group1__3_482843 Group1__7_644159 Group1__7_673437 Group1__8_169897 Group1__8_244195 Group1__9_96754 Group1__10_340399 Group1__10_1203836 Group1__14_13588 Group1__14_238766 Group1__14_244882 Group1__15_42040 Group1__15_382675 Group1__15_801980 Group1__15_1218937 Group1__16_333965 Group1__17_420845 Group1__17_492172 Group1__18_103944 Group1__19_15125 Group1__21_177895 Group1__21_2…
SAMP1280	Bolivia	Chuquisaca Department	Yotala	2017-02-12	19°09'23.9"S	65°16'03.5"W	SAMP1280_BO	NWAfricanized	AHB	100		SSA	0		PRHB	0		EHB	0		125.176	88.661	224.94	109.627	251	Group1__3_280311 Group1__3_482843 Group1__7_644159 Group1__7_673437 Group1__8_169897 Group1__8_244195 Group1__9_96754 Group1__10_340399 Group1__10_1203836 Group1__14_13588 Group1__14_238766 Group1__14_244882 Group1__15_42040 Group1__15_382675 Group1__15_801980 Group1__15_1218937 Group1__16_333965 Group1__17_420845 Group1__17_492172 Group1__18_103944 Group1__19_15125 Group1__21_177895 Group1__21_2…
SAMP1281	Bolivia	Chuquisaca Department	Monteagudo	2017-02-12	19°48'31.7"S	63°58'27.4"W	SAMP1281_BO	NWAfricanized	AHB	100		SSA	0		PRHB	0		EHB	0		135.407	88.111	221.6	95.783	251	Group1__3_280311 Group1__3_482843 Group1__7_644159 Group1__7_673437 Group1__8_169897 Group1__8_244195 Group1__9_96754 Group1__10_340399 Group1__10_1203836 Group1__14_13588 Group1__14_238766 Group1__14_244882 Group1__15_42040 Group1__15_382675 Group1__15_801980 Group1__15_1218937 Group1__16_333965 Group1__17_420845 Group1__17_492172 Group1__18_103944 Group1__19_15125 Group1__21_177895 Group1__21_2…
SAMP1282	Bolivia	Chuquisaca Department	Monteagudo	2017-02-12	19°48'31.7"S	63°58'27.4"W	SAMP1282_BO	NWAfricanized	AHB	100		SSA	0		PRHB	0		EHB	0		140.932	92.031	235.758	116.382	251	Group1__3_280311 Group1__3_482843 Group1__7_644159 Group1__7_673437 Group1__8_169897 Group1__8_244195 Group1__9_96754 Group1__10_340399 Group1__10_1203836 Group1__14_13588 Group1__14_238766 Group1__14_244882 Group1__15_42040 Group1__15_382675 Group1__15_801980 Group1__15_1218937 Group1__16_333965 Group1__17_420845 Group1__17_492172 Group1__18_103944 Group1__19_15125 Group1__21_177895 Group1__21_2…
SAMP1283	Bolivia	La Paz Department	Palos Blancos	26/11/2017	15°35'02.2"S	67°14'51.3"W	SAMP1283_BO	NWAfricanized	AHB	100		SSA	0		PRHB	0		EHB	0		127.866	79.926	231.877	85.834	251	Group1__3_280311 Group1__3_482843 Group1__7_644159 Group1__7_673437 Group1__8_169897 Group1__8_244195 Group1__9_96754 Group1__10_340399 Group1__10_1203836 Group1__14_13588 Group1__14_238766 Group1__14_244882 Group1__15_42040 Group1__15_382675 Group1__15_801980 Group1__15_1218937 Group1__16_333965 Group1__17_420845 Group1__17_492172 Group1__18_103944 Group1__19_15125 Group1__21_177895 Group1__21_2…
SAMP1285	Bolivia	La Paz Department	Sapecho	26/11/2017	15°33'28.0"S	67°19'57.6"W	SAMP1285_BO	NWAfricanized	AHB	100		SSA	0		PRHB	0		EHB	0		131.123	84.332	216.656	96.242	251	Group1__3_280311 Group1__3_482843 Group1__7_644159 Group1__7_673437 Group1__8_169897 Group1__8_244195 Group1__9_96754 Group1__10_340399 Group1__10_1203836 Group1__14_13588 Group1__14_238766 Group1__14_244882 Group1__15_42040 Group1__15_382675 Group1__15_801980 Group1__15_1218937 Group1__16_333965 Group1__17_420845 Group1__17_492172 Group1__18_103944 Group1__19_15125 Group1__21_177895 Group1__21_2…
SAMP1287	Bolivia	La Paz Department	Cajuata	2017-02-12	16°28'05.4"S	68°10'40.0"W	SAMP1287_BO	NWAfricanized	AHB	100		SSA	0		PRHB	0		EHB	0		128.249	87.835	226.198	95.503	251	Group1__3_280311 Group1__3_482843 Group1__7_644159 Group1__7_673437 Group1__8_169897 Group1__8_244195 Group1__9_96754 Group1__10_340399 Group1__10_1203836 Group1__14_13588 Group1__14_238766 Group1__14_244882 Group1__15_42040 Group1__15_382675 Group1__15_801980 Group1__15_1218937 Group1__16_333965 Group1__17_420845 Group1__17_492172 Group1__18_103944 Group1__19_15125 Group1__21_177895 Group1__21_2…
SAMP1288	Bolivia	La Paz Department	Cajuata	2017-02-12	16°28'05.4"S	68°10'40.0"W	SAMP1288_BO	NWAfricanized	AHB	100		SSA	0		PRHB	0		EHB	0		124.723	89.767	234.239	99.63	251	Group1__3_280311 Group1__3_482843 Group1__7_644159 Group1__7_673437 Group1__8_169897 Group1__8_244195 Group1__9_96754 Group1__10_340399 Group1__10_1203836 Group1__14_13588 Group1__14_238766 Group1__14_244882 Group1__15_42040 Group1__15_382675 Group1__15_801980 Group1__15_1218937 Group1__16_333965 Group1__17_420845 Group1__17_492172 Group1__18_103944 Group1__19_15125 Group1__21_177895 Group1__21_2…
SAMP1290	Bolivia	La Paz Department	Caranavi	2017-07-12	15°49'43.8"S	67°33'48.7"W	SAMP1290_BO	NWAfricanized	AHB	100		SSA	0		PRHB	0		EHB	0		129.183	81.567	227.718	103.735	251	Group1__3_280311 Group1__3_482843 Group1__7_644159 Group1__7_673437 Group1__8_169897 Group1__8_244195 Group1__9_96754 Group1__10_340399 Group1__10_1203836 Group1__14_13588 Group1__14_238766 Group1__14_244882 Group1__15_42040 Group1__15_382675 Group1__15_801980 Group1__15_1218937 Group1__16_333965 Group1__17_420845 Group1__17_492172 Group1__18_103944 Group1__19_15125 Group1__21_177895 Group1__21_2…
SAMP1291	Bolivia	La Paz Department	Irupana	2017-10-12	16°28'21.8"S	67°27'11.1"W	SAMP1291_BO	NWAfricanized	AHB	100		SSA	0		PRHB	0		EHB	0		132.624	94.242	223.989	106.925	251	Group1__3_280311 Group1__3_482843 Group1__7_644159 Group1__7_673437 Group1__8_169897 Group1__8_244195 Group1__9_96754 Group1__10_340399 Group1__10_1203836 Group1__14_13588 Group1__14_238766 Group1__14_244882 Group1__15_42040 Group1__15_382675 Group1__15_801980 Group1__15_1218937 Group1__16_333965 Group1__17_420845 Group1__17_492172 Group1__18_103944 Group1__19_15125 Group1__21_177895 Group1__21_2…
SAMP1294	Bolivia	La Paz Department	Apolo	14/12/2017	14°43'11.3"S	68°24'46.9"W	SAMP1294_BO	NWAfricanized	AHB	100		SSA	0		PRHB	0		EHB	0		133.343	90.779	227.733	100.825	251	Group1__3_280311 Group1__3_482843 Group1__7_644159 Group1__7_673437 Group1__8_169897 Group1__8_244195 Group1__9_96754 Group1__10_340399 Group1__10_1203836 Group1__14_13588 Group1__14_238766 Group1__14_244882 Group1__15_42040 Group1__15_382675 Group1__15_801980 Group1__15_1218937 Group1__16_333965 Group1__17_420845 Group1__17_492172 Group1__18_103944 Group1__19_15125 Group1__21_177895 Group1__21_2…
SAMP1295	Bolivia	La Paz Department	Zongo	14/12/2017	16°06'03.8"S	68°03'06.9"W	SAMP1295_BO	NWAfricanized	AHB	100		PRHB	0		SSA	0		EHB	0		131.082	101.316	196.54	157.478	251	Group1__3_280311 Group1__3_482843 Group1__7_644159 Group1__7_673437 Group1__8_169897 Group1__8_244195 Group1__9_96754 Group1__10_340399 Group1__10_1203836 Group1__14_13588 Group1__14_238766 Group1__14_244882 Group1__15_42040 Group1__15_382675 Group1__15_801980 Group1__15_1218937 Group1__16_333965 Group1__17_420845 Group1__17_492172 Group1__18_103944 Group1__19_15125 Group1__21_177895 Group1__21_2…
SAMP1296	Bolivia	La Paz Department	Zongo	14/12/2017	16°06'03.8"S	68°03'06.9"W	SAMP1296_BO	NWAfricanized	AHB	100		PRHB	0		SSA	0		EHB	0		144.32	99.626	198.34	162.555	251	Group1__3_280311 Group1__3_482843 Group1__7_644159 Group1__7_673437 Group1__8_169897 Group1__8_244195 Group1__9_96754 Group1__10_340399 Group1__10_1203836 Group1__14_13588 Group1__14_238766 Group1__14_244882 Group1__15_42040 Group1__15_382675 Group1__15_801980 Group1__15_1218937 Group1__16_333965 Group1__17_420845 Group1__17_492172 Group1__18_103944 Group1__19_15125 Group1__21_177895 Group1__21_2…
SAMP1298	Bolivia	Santa Cruz Department	La Guardia	2017-03-11	17°53'33.5"S	63°19'59.3"W	SAMP1298_BO	NWAfricanized	AHB	99.994		SSA	0.006		PRHB	0		EHB	0		139.186	84.674	241.182	88.933	251	Group1__3_280311 Group1__3_482843 Group1__7_644159 Group1__7_673437 Group1__8_169897 Group1__8_244195 Group1__9_96754 Group1__10_340399 Group1__10_1203836 Group1__14_13588 Group1__14_238766 Group1__14_244882 Group1__15_42040 Group1__15_382675 Group1__15_801980 Group1__15_1218937 Group1__16_333965 Group1__17_420845 Group1__17_492172 Group1__18_103944 Group1__19_15125 Group1__21_177895 Group1__21_2…
SAMP1299	Bolivia	Santa Cruz Department	La Guardia	2017-03-11	17°53'33.5"S	63°19'59.3"W	SAMP1299_BO	NWAfricanized	AHB	94.483		SSA	5.517		PRHB	0		EHB	0		136.77	89.027	232.926	90.261	251	Group1__3_280311 Group1__3_482843 Group1__7_644159 Group1__7_673437 Group1__8_169897 Group1__8_244195 Group1__9_96754 Group1__10_340399 Group1__10_1203836 Group1__14_13588 Group1__14_238766 Group1__14_244882 Group1__15_42040 Group1__15_382675 Group1__15_801980 Group1__15_1218937 Group1__16_333965 Group1__17_420845 Group1__17_492172 Group1__18_103944 Group1__19_15125 Group1__21_177895 Group1__21_2…
SAMP1300	Bolivia	Santa Cruz Department	La Guardia	2017-03-11	17°53'33.5"S	63°19'59.3"W	SAMP1300_BO	NWAfricanized	AHB	100		SSA	0		PRHB	0		EHB	0		128.12	85.324	225.673	101.948	251	Group1__3_280311 Group1__3_482843 Group1__7_644159 Group1__7_673437 Group1__8_169897 Group1__8_244195 Group1__9_96754 Group1__10_340399 Group1__10_1203836 Group1__14_13588 Group1__14_238766 Group1__14_244882 Group1__15_42040 Group1__15_382675 Group1__15_801980 Group1__15_1218937 Group1__16_333965 Group1__17_420845 Group1__17_492172 Group1__18_103944 Group1__19_15125 Group1__21_177895 Group1__21_2…
SAMP1301	Bolivia	Santa Cruz Department	Yapacani (San German)	2017-03-11	17°24'03.9"S	63°52'51.3"W	SAMP1301_BO	NWAfricanized	AHB	98.939		SSA	1.061		PRHB	0		EHB	0		130.962	90.728	236.273	92.698	251	Group1__3_280311 Group1__3_482843 Group1__7_644159 Group1__7_673437 Group1__8_169897 Group1__8_244195 Group1__9_96754 Group1__10_340399 Group1__10_1203836 Group1__14_13588 Group1__14_238766 Group1__14_244882 Group1__15_42040 Group1__15_382675 Group1__15_801980 Group1__15_1218937 Group1__16_333965 Group1__17_420845 Group1__17_492172 Group1__18_103944 Group1__19_15125 Group1__21_177895 Group1__21_2…
SAMP1303	Bolivia	Santa Cruz Department	Yapacani (San German)	2017-12-11	17°24'03.9"S	63°52'51.3"W	SAMP1303_BO	NWAfricanized	AHB	100		SSA	0		PRHB	0		EHB	0		142.893	90.589	233.017	103.473	251	Group1__3_280311 Group1__3_482843 Group1__7_644159 Group1__7_673437 Group1__8_169897 Group1__8_244195 Group1__9_96754 Group1__10_340399 Group1__10_1203836 Group1__14_13588 Group1__14_238766 Group1__14_244882 Group1__15_42040 Group1__15_382675 Group1__15_801980 Group1__15_1218937 Group1__16_333965 Group1__17_420845 Group1__17_492172 Group1__18_103944 Group1__19_15125 Group1__21_177895 Group1__21_2…
SAMP1304	Bolivia	Santa Cruz Department	Yapacani (San German)	2017-12-11	17°24'03.9"S	63°52'51.3"W	SAMP1304_BO	NWAfricanized	AHB	100		SSA	0		PRHB	0		EHB	0		132.212	85.99	229.57	101.086	251	Group1__3_280311 Group1__3_482843 Group1__7_644159 Group1__7_673437 Group1__8_169897 Group1__8_244195 Group1__9_96754 Group1__10_340399 Group1__10_1203836 Group1__14_13588 Group1__14_238766 Group1__14_244882 Group1__15_42040 Group1__15_382675 Group1__15_801980 Group1__15_1218937 Group1__16_333965 Group1__17_420845 Group1__17_492172 Group1__18_103944 Group1__19_15125 Group1__21_177895 Group1__21_2…
SAMP1306	Bolivia	Santa Cruz Department	Pailon	14/11/2017	17°40'00.3"S	62°43'05.9"W	SAMP1306_BO	NWAfricanized	AHB	100		SSA	0		PRHB	0		EHB	0		134.247	86.364	227.454	93.867	251	Group1__3_280311 Group1__3_482843 Group1__7_644159 Group1__7_673437 Group1__8_169897 Group1__8_244195 Group1__9_96754 Group1__10_340399 Group1__10_1203836 Group1__14_13588 Group1__14_238766 Group1__14_244882 Group1__15_42040 Group1__15_382675 Group1__15_801980 Group1__15_1218937 Group1__16_333965 Group1__17_420845 Group1__17_492172 Group1__18_103944 Group1__19_15125 Group1__21_177895 Group1__21_2…
SAMP1307	Bolivia	Santa Cruz Department	Pailon	14/11/2017	17°40'00.3"S	62°43'05.9"W	SAMP1307_BO	NWAfricanized	AHB	100		SSA	0		PRHB	0		EHB	0		122.399	86.106	221.447	92.506	251	Group1__3_280311 Group1__3_482843 Group1__7_644159 Group1__7_673437 Group1__8_169897 Group1__8_244195 Group1__9_96754 Group1__10_340399 Group1__10_1203836 Group1__14_13588 Group1__14_238766 Group1__14_244882 Group1__15_42040 Group1__15_382675 Group1__15_801980 Group1__15_1218937 Group1__16_333965 Group1__17_420845 Group1__17_492172 Group1__18_103944 Group1__19_15125 Group1__21_177895 Group1__21_2…
SAMP1308	Bolivia	Santa Cruz Department	Pailon	14/11/2017	17°40'00.3"S	62°43'05.9"W	SAMP1308_BO	NWAfricanized	AHB	100		SSA	0		PRHB	0		EHB	0		134.277	81.318	221.055	97.818	251	Group1__3_280311 Group1__3_482843 Group1__7_644159 Group1__7_673437 Group1__8_169897 Group1__8_244195 Group1__9_96754 Group1__10_340399 Group1__10_1203836 Group1__14_13588 Group1__14_238766 Group1__14_244882 Group1__15_42040 Group1__15_382675 Group1__15_801980 Group1__15_1218937 Group1__16_333965 Group1__17_420845 Group1__17_492172 Group1__18_103944 Group1__19_15125 Group1__21_177895 Group1__21_2…
SAMP1310	Bolivia	Santa Cruz Department	Abapo	2017-12-11	18°54'02.3"S	63°23'45.3"W	SAMP1310_BO	NWAfricanized	AHB	100		SSA	0		PRHB	0		EHB	0		127.672	88.692	229.963	106.557	251	Group1__3_280311 Group1__3_482843 Group1__7_644159 Group1__7_673437 Group1__8_169897 Group1__8_244195 Group1__9_96754 Group1__10_340399 Group1__10_1203836 Group1__14_13588 Group1__14_238766 Group1__14_244882 Group1__15_42040 Group1__15_382675 Group1__15_801980 Group1__15_1218937 Group1__16_333965 Group1__17_420845 Group1__17_492172 Group1__18_103944 Group1__19_15125 Group1__21_177895 Group1__21_2…
SAMP1311	Bolivia	Santa Cruz Department	Abapo	2017-12-11	18°54'02.3"S	63°23'45.3"W	SAMP1311_BO	NWAfricanized	AHB	99.783		SSA	0.217		PRHB	0		EHB	0		130.298	85.588	230.084	88.25	251	Group1__3_280311 Group1__3_482843 Group1__7_644159 Group1__7_673437 Group1__8_169897 Group1__8_244195 Group1__9_96754 Group1__10_340399 Group1__10_1203836 Group1__14_13588 Group1__14_238766 Group1__14_244882 Group1__15_42040 Group1__15_382675 Group1__15_801980 Group1__15_1218937 Group1__16_333965 Group1__17_420845 Group1__17_492172 Group1__18_103944 Group1__19_15125 Group1__21_177895 Group1__21_2…
SAMP1312	Bolivia	Santa Cruz Department	Abapo	2017-12-11	18°54'02.3"S	63°23'45.3"W	SAMP1312_BO	NWAfricanized	AHB	99.996		SSA	0.004		PRHB	0		EHB	0		123.733	90.198	211.388	94.581	251	Group1__3_280311 Group1__3_482843 Group1__7_644159 Group1__7_673437 Group1__8_169897 Group1__8_244195 Group1__9_96754 Group1__10_340399 Group1__10_1203836 Group1__14_13588 Group1__14_238766 Group1__14_244882 Group1__15_42040 Group1__15_382675 Group1__15_801980 Group1__15_1218937 Group1__16_333965 Group1__17_420845 Group1__17_492172 Group1__18_103944 Group1__19_15125 Group1__21_177895 Group1__21_2…
SAMP1314	Bolivia	Cochabamba Department	Santibañez	30/11/2017	17°23'38.6"S	66°09'26.4"W	SAMP1314_BO	NWAfricanized	AHB	99.585		SSA	0.415		PRHB	0		EHB	0		140.509	92.644	260.303	95.024	251	Group1__3_280311 Group1__3_482843 Group1__7_644159 Group1__7_673437 Group1__8_169897 Group1__8_244195 Group1__9_96754 Group1__10_340399 Group1__10_1203836 Group1__14_13588 Group1__14_238766 Group1__14_244882 Group1__15_42040 Group1__15_382675 Group1__15_801980 Group1__15_1218937 Group1__16_333965 Group1__17_420845 Group1__17_492172 Group1__18_103944 Group1__19_15125 Group1__21_177895 Group1__21_2…
SAMP1315	Bolivia	Cochabamba Department	Santibañez	30/11/2017	17°23'38.6"S	66°09'26.4"W	SAMP1315_BO	NWAfricanized	AHB	100		SSA	0		PRHB	0		EHB	0		142.387	88.124	245.325	99.729	251	Group1__3_280311 Group1__3_482843 Group1__7_644159 Group1__7_673437 Group1__8_169897 Group1__8_244195 Group1__9_96754 Group1__10_340399 Group1__10_1203836 Group1__14_13588 Group1__14_238766 Group1__14_244882 Group1__15_42040 Group1__15_382675 Group1__15_801980 Group1__15_1218937 Group1__16_333965 Group1__17_420845 Group1__17_492172 Group1__18_103944 Group1__19_15125 Group1__21_177895 Group1__21_2…
SAMP1318	Bolivia	Cochabamba Department	Central Agraria la Union (Villa Tunari)	14/12/2017	16°58'17.5"S	65°25'18.7"W	SAMP1318_BO	NWAfricanized	AHB	100		SSA	0		PRHB	0		EHB	0		126.622	92.447	205.712	125.097	251	Group1__3_280311 Group1__3_482843 Group1__7_644159 Group1__7_673437 Group1__8_169897 Group1__8_244195 Group1__9_96754 Group1__10_340399 Group1__10_1203836 Group1__14_13588 Group1__14_238766 Group1__14_244882 Group1__15_42040 Group1__15_382675 Group1__15_801980 Group1__15_1218937 Group1__16_333965 Group1__17_420845 Group1__17_492172 Group1__18_103944 Group1__19_15125 Group1__21_177895 Group1__21_2…
SAMP1319	Bolivia	Cochabamba Department	Central Agraria la Union (Villa Tunari)	14/12/2017	16°58'17.5"S	65°25'18.7"W	SAMP1319_BO	NWAfricanized	AHB	100		PRHB	0		SSA	0		EHB	0		130.117	97.386	209.159	144.632	251	Group1__3_280311 Group1__3_482843 Group1__7_644159 Group1__7_673437 Group1__8_169897 Group1__8_244195 Group1__9_96754 Group1__10_340399 Group1__10_1203836 Group1__14_13588 Group1__14_238766 Group1__14_244882 Group1__15_42040 Group1__15_382675 Group1__15_801980 Group1__15_1218937 Group1__16_333965 Group1__17_420845 Group1__17_492172 Group1__18_103944 Group1__19_15125 Group1__21_177895 Group1__21_2…
SAMP1320	Bolivia	Cochabamba Department	Central Agraria la Union (Villa Tunari)	14/12/2017	16°58'17.5"S	65°25'18.7"W	SAMP1320_BO	NWAfricanized	AHB	100		PRHB	0		SSA	0		EHB	0		129.141	93.382	208.683	138.513	251	Group1__3_280311 Group1__3_482843 Group1__7_644159 Group1__7_673437 Group1__8_169897 Group1__8_244195 Group1__9_96754 Group1__10_340399 Group1__10_1203836 Group1__14_13588 Group1__14_238766 Group1__14_244882 Group1__15_42040 Group1__15_382675 Group1__15_801980 Group1__15_1218937 Group1__16_333965 Group1__17_420845 Group1__17_492172 Group1__18_103944 Group1__19_15125 Group1__21_177895 Group1__21_2…
SAMP1322	Bolivia	Cochabamba Department	Santa Ana (Mizque)	21/11/2017	17°56'22.9"S	65°20'15.1"W	SAMP1322_BO	NWAfricanized	AHB	100		SSA	0		PRHB	0		EHB	0		129.069	91.797	216.15	111.83	251	Group1__3_280311 Group1__3_482843 Group1__7_644159 Group1__7_673437 Group1__8_169897 Group1__8_244195 Group1__9_96754 Group1__10_340399 Group1__10_1203836 Group1__14_13588 Group1__14_238766 Group1__14_244882 Group1__15_42040 Group1__15_382675 Group1__15_801980 Group1__15_1218937 Group1__16_333965 Group1__17_420845 Group1__17_492172 Group1__18_103944 Group1__19_15125 Group1__21_177895 Group1__21_2…
SAMP1323	Bolivia	Cochabamba Department	Ojo de agua (Mizque)	21/11/2017	17°56'32.6"S	65°20'53.7"W	SAMP1323_BO	NWAfricanized	AHB	100		SSA	0		PRHB	0		EHB	0		127.828	86.955	211.891	112.71	251	Group1__3_280311 Group1__3_482843 Group1__7_644159 Group1__7_673437 Group1__8_169897 Group1__8_244195 Group1__9_96754 Group1__10_340399 Group1__10_1203836 Group1__14_13588 Group1__14_238766 Group1__14_244882 Group1__15_42040 Group1__15_382675 Group1__15_801980 Group1__15_1218937 Group1__16_333965 Group1__17_420845 Group1__17_492172 Group1__18_103944 Group1__19_15125 Group1__21_177895 Group1__21_2…
SAMP1324	Bolivia	Cochabamba Department	Ojo de agua (Mizque)	21/11/2017	17°56'32.6"S	65°20'53.7"W	SAMP1324_BO	NWAfricanized	AHB	100		SSA	0		PRHB	0		EHB	0		135.598	90.426	220.572	111.832	251	Group1__3_280311 Group1__3_482843 Group1__7_644159 Group1__7_673437 Group1__8_169897 Group1__8_244195 Group1__9_96754 Group1__10_340399 Group1__10_1203836 Group1__14_13588 Group1__14_238766 Group1__14_244882 Group1__15_42040 Group1__15_382675 Group1__15_801980 Group1__15_1218937 Group1__16_333965 Group1__17_420845 Group1__17_492172 Group1__18_103944 Group1__19_15125 Group1__21_177895 Group1__21_2…
SAMP1325	Bolivia	Cochabamba Department	T'onker Moqo (Mizque)	21/11/2017	17°56'39.1"S	65°20'27.5"W	SAMP1325_BO	NWAfricanized	AHB	100		SSA	0		PRHB	0		EHB	0		128.318	91.301	230.843	98.176	251	Group1__3_280311 Group1__3_482843 Group1__7_644159 Group1__7_673437 Group1__8_169897 Group1__8_244195 Group1__9_96754 Group1__10_340399 Group1__10_1203836 Group1__14_13588 Group1__14_238766 Group1__14_244882 Group1__15_42040 Group1__15_382675 Group1__15_801980 Group1__15_1218937 Group1__16_333965 Group1__17_420845 Group1__17_492172 Group1__18_103944 Group1__19_15125 Group1__21_177895 Group1__21_2…
SAMP1326	Bolivia	Cochabamba Department	T'onker Moqo (Mizque)	21/11/2017	17°56'39.1"S	65°20'27.5"W	SAMP1326_BO	NWAfricanized	AHB	100		SSA	0		PRHB	0		EHB	0		140.906	94.534	226.856	116.22	251	Group1__3_280311 Group1__3_482843 Group1__7_644159 Group1__7_673437 Group1__8_169897 Group1__8_244195 Group1__9_96754 Group1__10_340399 Group1__10_1203836 Group1__14_13588 Group1__14_238766 Group1__14_244882 Group1__15_42040 Group1__15_382675 Group1__15_801980 Group1__15_1218937 Group1__16_333965 Group1__17_420845 Group1__17_492172 Group1__18_103944 Group1__19_15125 Group1__21_177895 Group1__21_2…
SAMP1327	Bolivia	Cochabamba Department	Sucho Independencia	2017-06-12	17°04'49.7"S	66°48'51.6"W	SAMP1327_BO	NWAfricanized	AHB	100		SSA	0		PRHB	0		EHB	0		131.662	92.165	229.466	115.524	251	Group1__3_280311 Group1__3_482843 Group1__7_644159 Group1__7_673437 Group1__8_169897 Group1__8_244195 Group1__9_96754 Group1__10_340399 Group1__10_1203836 Group1__14_13588 Group1__14_238766 Group1__14_244882 Group1__15_42040 Group1__15_382675 Group1__15_801980 Group1__15_1218937 Group1__16_333965 Group1__17_420845 Group1__17_492172 Group1__18_103944 Group1__19_15125 Group1__21_177895 Group1__21_2…
SAMP1328	Bolivia	Cochabamba Department	Sucho Independencia	2017-06-12	17°04'49.7"S	66°48'51.6"W	SAMP1328_BO	NWAfricanized	AHB	100		SSA	0		PRHB	0		EHB	0		133.066	86.89	236.569	94.318	251	Group1__3_280311 Group1__3_482843 Group1__7_644159 Group1__7_673437 Group1__8_169897 Group1__8_244195 Group1__9_96754 Group1__10_340399 Group1__10_1203836 Group1__14_13588 Group1__14_238766 Group1__14_244882 Group1__15_42040 Group1__15_382675 Group1__15_801980 Group1__15_1218937 Group1__16_333965 Group1__17_420845 Group1__17_492172 Group1__18_103944 Group1__19_15125 Group1__21_177895 Group1__21_2…
SAMP1330	Bolivia	Cochabamba Department	Pajcha-Independencia	2017-06-12	18°56'58.4"S	65°00'00.2"W	SAMP1330_BO	NWAfricanized	AHB	100		SSA	0		PRHB	0		EHB	0		123.95	84.558	201.155	104.736	251	Group1__3_280311 Group1__3_482843 Group1__7_644159 Group1__7_673437 Group1__8_169897 Group1__8_244195 Group1__9_96754 Group1__10_340399 Group1__10_1203836 Group1__14_13588 Group1__14_238766 Group1__14_244882 Group1__15_42040 Group1__15_382675 Group1__15_801980 Group1__15_1218937 Group1__16_333965 Group1__17_420845 Group1__17_492172 Group1__18_103944 Group1__19_15125 Group1__21_177895 Group1__21_2…
SAMP1284	Bolivia	La Paz Department	Palos Blancos	26/11/2017	15°35'02.2"S	67°14'51.3"W	SAMP1284_BO	NWAfricanized	SSA	99.991		AHB	0.009		PRHB	0		EHB	0		142.239	87.706	228.188	83.653	251	Group1__3_280311 Group1__3_482843 Group1__7_644159 Group1__7_673437 Group1__8_169897 Group1__8_244195 Group1__9_96754 Group1__10_340399 Group1__10_1203836 Group1__14_13588 Group1__14_238766 Group1__14_244882 Group1__15_42040 Group1__15_382675 Group1__15_801980 Group1__15_1218937 Group1__16_333965 Group1__17_420845 Group1__17_492172 Group1__18_103944 Group1__19_15125 Group1__21_177895 Group1__21_2…
SAMP1286	Bolivia	La Paz Department	Sapecho	26/11/2017	15°33'28.0"S	67°19'57.6"W	SAMP1286_BO	NWAfricanized	SSA	100		AHB	0		PRHB	0		EHB	0		135.398	83.572	238.766	75.027	251	Group1__3_280311 Group1__3_482843 Group1__7_644159 Group1__7_673437 Group1__8_169897 Group1__8_244195 Group1__9_96754 Group1__10_340399 Group1__10_1203836 Group1__14_13588 Group1__14_238766 Group1__14_244882 Group1__15_42040 Group1__15_382675 Group1__15_801980 Group1__15_1218937 Group1__16_333965 Group1__17_420845 Group1__17_492172 Group1__18_103944 Group1__19_15125 Group1__21_177895 Group1__21_2…
SAMP1289	Bolivia	La Paz Department	Caranavi	2017-07-12	15°49'43.8"S	67°33'48.7"W	SAMP1289_BO	NWAfricanized	SSA	99.995		AHB	0.005		PRHB	0		EHB	0		133.53	81.682	233.593	77.411	251	Group1__3_280311 Group1__3_482843 Group1__7_644159 Group1__7_673437 Group1__8_169897 Group1__8_244195 Group1__9_96754 Group1__10_340399 Group1__10_1203836 Group1__14_13588 Group1__14_238766 Group1__14_244882 Group1__15_42040 Group1__15_382675 Group1__15_801980 Group1__15_1218937 Group1__16_333965 Group1__17_420845 Group1__17_492172 Group1__18_103944 Group1__19_15125 Group1__21_177895 Group1__21_2…
SAMP1292	Bolivia	La Paz Department	Irupana	2017-10-12	16°28'21.8"S	67°27'11.1"W	SAMP1292_BO	NWAfricanized	SSA	99.75		AHB	0.25		PRHB	0		EHB	0		139.474	86.452	236.588	83.851	251	Group1__3_280311 Group1__3_482843 Group1__7_644159 Group1__7_673437 Group1__8_169897 Group1__8_244195 Group1__9_96754 Group1__10_340399 Group1__10_1203836 Group1__14_13588 Group1__14_238766 Group1__14_244882 Group1__15_42040 Group1__15_382675 Group1__15_801980 Group1__15_1218937 Group1__16_333965 Group1__17_420845 Group1__17_492172 Group1__18_103944 Group1__19_15125 Group1__21_177895 Group1__21_2…
SAMP1293	Bolivia	La Paz Department	Apolo	14/12/2017	14°43'11.3"S	68°24'46.9"W	SAMP1293_BO	NWAfricanized	SSA	100		AHB	0		PRHB	0		EHB	0		134.401	93.367	256.398	80.929	251	Group1__3_280311 Group1__3_482843 Group1__7_644159 Group1__7_673437 Group1__8_169897 Group1__8_244195 Group1__9_96754 Group1__10_340399 Group1__10_1203836 Group1__14_13588 Group1__14_238766 Group1__14_244882 Group1__15_42040 Group1__15_382675 Group1__15_801980 Group1__15_1218937 Group1__16_333965 Group1__17_420845 Group1__17_492172 Group1__18_103944 Group1__19_15125 Group1__21_177895 Group1__21_2…
SAMP1316	Bolivia	Cochabamba Department	Santibañez	30/11/2017	17°23'38.6"S	66°09'26.4"W	SAMP1316_BO	NWAfricanized	SSA	99.994		AHB	0.006		PRHB	0		EHB	0		138.886	85.464	254.145	81.231	251	Group1__3_280311 Group1__3_482843 Group1__7_644159 Group1__7_673437 Group1__8_169897 Group1__8_244195 Group1__9_96754 Group1__10_340399 Group1__10_1203836 Group1__14_13588 Group1__14_238766 Group1__14_244882 Group1__15_42040 Group1__15_382675 Group1__15_801980 Group1__15_1218937 Group1__16_333965 Group1__17_420845 Group1__17_492172 Group1__18_103944 Group1__19_15125 Group1__21_177895 Group1__21_2…
SAMP1321	Bolivia	Cochabamba Department	Santa Ana (Mizque)	21/11/2017	17°56'22.9"S	65°20'15.1"W	SAMP1321_BO	NWAfricanized	SSA	98.95		AHB	1.05		PRHB	0		EHB	0		136.099	89.5	224.057	87.526	251	Group1__3_280311 Group1__3_482843 Group1__7_644159 Group1__7_673437 Group1__8_169897 Group1__8_244195 Group1__9_96754 Group1__10_340399 Group1__10_1203836 Group1__14_13588 Group1__14_238766 Group1__14_244882 Group1__15_42040 Group1__15_382675 Group1__15_801980 Group1__15_1218937 Group1__16_333965 Group1__17_420845 Group1__17_492172 Group1__18_103944 Group1__19_15125 Group1__21_177895 Group1__21_2…
SAMP1389	Costa Rica	San Jose Province	San Andres District, Leon Cortes Castro	14/03/2018	9°43'6.01"N	84°3'28.53"W	SAMP1389_CR	NWAfricanized	AHB	100		SSA	0		PRHB	0		EHB	0		119.817	93.4	197.09	119.124	251	Group1__3_280311 Group1__3_482843 Group1__7_644159 Group1__7_673437 Group1__8_169897 Group1__8_244195 Group1__9_96754 Group1__10_340399 Group1__10_1203836 Group1__14_13588 Group1__14_238766 Group1__14_244882 Group1__15_42040 Group1__15_382675 Group1__15_801980 Group1__15_1218937 Group1__16_333965 Group1__17_420845 Group1__17_492172 Group1__18_103944 Group1__19_15125 Group1__21_177895 Group1__21_2…
SAMP1390	Costa Rica	San Jose Province	San Andres District, Leon Cortes Castro	14/03/2018	9°43'6.01"N	84°3'28.53"W	SAMP1390_CR	NWAfricanized	AHB	100		SSA	0		PRHB	0		EHB	0		126.966	89.261	197.53	115.653	251	Group1__3_280311 Group1__3_482843 Group1__7_644159 Group1__7_673437 Group1__8_169897 Group1__8_244195 Group1__9_96754 Group1__10_340399 Group1__10_1203836 Group1__14_13588 Group1__14_238766 Group1__14_244882 Group1__15_42040 Group1__15_382675 Group1__15_801980 Group1__15_1218937 Group1__16_333965 Group1__17_420845 Group1__17_492172 Group1__18_103944 Group1__19_15125 Group1__21_177895 Group1__21_2…
SAMP1391	Costa Rica	San Jose Province	Brasil District	14/03/2018	9°56'13.45"N	84°13'57.79"W	SAMP1391_CR	NWAfricanized	AHB	100		SSA	0		PRHB	0		EHB	0		134.843	93.703	229.493	110.727	251	Group1__3_280311 Group1__3_482843 Group1__7_644159 Group1__7_673437 Group1__8_169897 Group1__8_244195 Group1__9_96754 Group1__10_340399 Group1__10_1203836 Group1__14_13588 Group1__14_238766 Group1__14_244882 Group1__15_42040 Group1__15_382675 Group1__15_801980 Group1__15_1218937 Group1__16_333965 Group1__17_420845 Group1__17_492172 Group1__18_103944 Group1__19_15125 Group1__21_177895 Group1__21_2…
SAMP1392	Costa Rica	Santa Ana Province	Brasil District	14/03/2018	9°56'13.45"N	84°13'57.79"W	SAMP1392_CR	NWAfricanized	AHB	100		SSA	0		PRHB	0		EHB	0		127.926	84.715	223.277	94.13	251	Group1__3_280311 Group1__3_482843 Group1__7_644159 Group1__7_673437 Group1__8_169897 Group1__8_244195 Group1__9_96754 Group1__10_340399 Group1__10_1203836 Group1__14_13588 Group1__14_238766 Group1__14_244882 Group1__15_42040 Group1__15_382675 Group1__15_801980 Group1__15_1218937 Group1__16_333965 Group1__17_420845 Group1__17_492172 Group1__18_103944 Group1__19_15125 Group1__21_177895 Group1__21_2…
SAMP1393	Costa Rica	Cartago Province	Birrisito Paraíso	14/03/2018	9°51'25.27"N	83°50'21.06"W	SAMP1393_CR	NWAfricanized	AHB	100		SSA	0		PRHB	0		EHB	0		130.936	92.339	233.138	98.389	251	Group1__3_280311 Group1__3_482843 Group1__7_644159 Group1__7_673437 Group1__8_169897 Group1__8_244195 Group1__9_96754 Group1__10_340399 Group1__10_1203836 Group1__14_13588 Group1__14_238766 Group1__14_244882 Group1__15_42040 Group1__15_382675 Group1__15_801980 Group1__15_1218937 Group1__16_333965 Group1__17_420845 Group1__17_492172 Group1__18_103944 Group1__19_15125 Group1__21_177895 Group1__21_2…
SAMP1394	Costa Rica	Cartago Province	Birrisito Paraíso	14/03/2018	9°51'25.27"N	83°50'21.06"W	SAMP1394_CR	NWAfricanized	AHB	99.957		SSA	0.043		PRHB	0		EHB	0		134.282	94.842	238.258	98.204	251	Group1__3_280311 Group1__3_482843 Group1__7_644159 Group1__7_673437 Group1__8_169897 Group1__8_244195 Group1__9_96754 Group1__10_340399 Group1__10_1203836 Group1__14_13588 Group1__14_238766 Group1__14_244882 Group1__15_42040 Group1__15_382675 Group1__15_801980 Group1__15_1218937 Group1__16_333965 Group1__17_420845 Group1__17_492172 Group1__18_103944 Group1__19_15125 Group1__21_177895 Group1__21_2…
SAMP1395	Costa Rica	Alajuela Province	San Ramón	14/03/2018	10°5'10.21"N	84°28'46.17"W	SAMP1395_CR	NWAfricanized	AHB	100		SSA	0		PRHB	0		EHB	0		123.29	99.61	241.282	116.169	251	Group1__3_280311 Group1__3_482843 Group1__7_644159 Group1__7_673437 Group1__8_169897 Group1__8_244195 Group1__9_96754 Group1__10_340399 Group1__10_1203836 Group1__14_13588 Group1__14_238766 Group1__14_244882 Group1__15_42040 Group1__15_382675 Group1__15_801980 Group1__15_1218937 Group1__16_333965 Group1__17_420845 Group1__17_492172 Group1__18_103944 Group1__19_15125 Group1__21_177895 Group1__21_2…
SAMP1396	Costa Rica	Alajuela Province	San Ramón	14/03/2018	10°5'10.21"N	84°28'46.17"W	SAMP1396_CR	NWAfricanized	AHB	100		SSA	0		PRHB	0		EHB	0		139.115	95.265	226.796	107.973	251	Group1__3_280311 Group1__3_482843 Group1__7_644159 Group1__7_673437 Group1__8_169897 Group1__8_244195 Group1__9_96754 Group1__10_340399 Group1__10_1203836 Group1__14_13588 Group1__14_238766 Group1__14_244882 Group1__15_42040 Group1__15_382675 Group1__15_801980 Group1__15_1218937 Group1__16_333965 Group1__17_420845 Group1__17_492172 Group1__18_103944 Group1__19_15125 Group1__21_177895 Group1__21_2…
SAMP1397	Costa Rica	Guanacaste Province	Santa Cruz	14/03/2018	10°17'58.52"N	84°35'43.26"W	SAMP1397_CR	NWAfricanized	AHB	100		SSA	0		PRHB	0		EHB	0		135.952	89.838	209.147	99.491	251	Group1__3_280311 Group1__3_482843 Group1__7_644159 Group1__7_673437 Group1__8_169897 Group1__8_244195 Group1__9_96754 Group1__10_340399 Group1__10_1203836 Group1__14_13588 Group1__14_238766 Group1__14_244882 Group1__15_42040 Group1__15_382675 Group1__15_801980 Group1__15_1218937 Group1__16_333965 Group1__17_420845 Group1__17_492172 Group1__18_103944 Group1__19_15125 Group1__21_177895 Group1__21_2…
SAMP1398	Costa Rica	Guanacaste Province	Santa Cruz	14/03/2018	10°17'58.52"N	84°35'43.26"W	SAMP1398_CR	NWAfricanized	AHB	100		SSA	0		PRHB	0		EHB	0		126.21	85.712	218.754	97.968	251	Group1__3_280311 Group1__3_482843 Group1__7_644159 Group1__7_673437 Group1__8_169897 Group1__8_244195 Group1__9_96754 Group1__10_340399 Group1__10_1203836 Group1__14_13588 Group1__14_238766 Group1__14_244882 Group1__15_42040 Group1__15_382675 Group1__15_801980 Group1__15_1218937 Group1__16_333965 Group1__17_420845 Group1__17_492172 Group1__18_103944 Group1__19_15125 Group1__21_177895 Group1__21_2…
SAMP1754	Israel	Tel Aviv	Tsrifin	2017-04-06	31°57'50.49''N	34°50'32.20''E	SAMP1754_IL	Israel_3US	EHB	100		PRHB	0		AHB	0		SSA	0		120.418	147.249	94.733	246.109	251	Group1__3_280311 Group1__3_482843 Group1__7_644159 Group1__7_673437 Group1__8_169897 Group1__8_244195 Group1__9_96754 Group1__10_340399 Group1__10_1203836 Group1__14_13588 Group1__14_238766 Group1__14_244882 Group1__15_42040 Group1__15_382675 Group1__15_801980 Group1__15_1218937 Group1__16_333965 Group1__17_420845 Group1__17_492172 Group1__18_103944 Group1__19_15125 Group1__21_177895 Group1__21_2…
SAMP1755	Israel	Tel Aviv	Tsrifin	2017-04-06	31°57'50.49''N	34°50'32.20''E	SAMP1755_IL	Israel_3US	EHB	100		PRHB	0		AHB	0		SSA	0		125.343	133.482	110.38	244.012	251	Group1__3_280311 Group1__3_482843 Group1__7_644159 Group1__7_673437 Group1__8_169897 Group1__8_244195 Group1__9_96754 Group1__10_340399 Group1__10_1203836 Group1__14_13588 Group1__14_238766 Group1__14_244882 Group1__15_42040 Group1__15_382675 Group1__15_801980 Group1__15_1218937 Group1__16_333965 Group1__17_420845 Group1__17_492172 Group1__18_103944 Group1__19_15125 Group1__21_177895 Group1__21_2…
SAMP1758	Israel	Tel Aviv	Tsrifin	2017-04-06	31°57'50.49''N	34°50'32.20''E	SAMP1758_IL	Israel_3US	EHB	100		PRHB	0		AHB	0		SSA	0		123.843	140.107	93.266	243.802	251	Group1__3_280311 Group1__3_482843 Group1__7_644159 Group1__7_673437 Group1__8_169897 Group1__8_244195 Group1__9_96754 Group1__10_340399 Group1__10_1203836 Group1__14_13588 Group1__14_238766 Group1__14_244882 Group1__15_42040 Group1__15_382675 Group1__15_801980 Group1__15_1218937 Group1__16_333965 Group1__17_420845 Group1__17_492172 Group1__18_103944 Group1__19_15125 Group1__21_177895 Group1__21_2…
SAMP1759	Israel	Tel Aviv	Tsrifin	2017-04-06	31°57'50.49''N	34°50'32.20''E	SAMP1759_IL	Israel_3US	EHB	100		PRHB	0		AHB	0		SSA	0		133.366	140.373	106.289	249.292	251	Group1__3_280311 Group1__3_482843 Group1__7_644159 Group1__7_673437 Group1__8_169897 Group1__8_244195 Group1__9_96754 Group1__10_340399 Group1__10_1203836 Group1__14_13588 Group1__14_238766 Group1__14_244882 Group1__15_42040 Group1__15_382675 Group1__15_801980 Group1__15_1218937 Group1__16_333965 Group1__17_420845 Group1__17_492172 Group1__18_103944 Group1__19_15125 Group1__21_177895 Group1__21_2…
SAMP1762	Israel	Tel Aviv	Tsrifin	2017-04-06	31°57'50.49''N	34°50'32.20''E	SAMP1762_IL	Israel_3US	EHB	100		PRHB	0		AHB	0		SSA	0		121.171	151.745	92.672	267.948	251	Group1__3_280311 Group1__3_482843 Group1__7_644159 Group1__7_673437 Group1__8_169897 Group1__8_244195 Group1__9_96754 Group1__10_340399 Group1__10_1203836 Group1__14_13588 Group1__14_238766 Group1__14_244882 Group1__15_42040 Group1__15_382675 Group1__15_801980 Group1__15_1218937 Group1__16_333965 Group1__17_420845 Group1__17_492172 Group1__18_103944 Group1__19_15125 Group1__21_177895 Group1__21_2…
SAMP1763	Israel	Tel Aviv	Tsrifin	2017-04-06	31°57'50.49''N	34°50'32.20''E	SAMP1763_IL	Israel_3US	EHB	100		PRHB	0		AHB	0		SSA	0		125.284	149.887	94.098	259.44	251	Group1__3_280311 Group1__3_482843 Group1__7_644159 Group1__7_673437 Group1__8_169897 Group1__8_244195 Group1__9_96754 Group1__10_340399 Group1__10_1203836 Group1__14_13588 Group1__14_238766 Group1__14_244882 Group1__15_42040 Group1__15_382675 Group1__15_801980 Group1__15_1218937 Group1__16_333965 Group1__17_420845 Group1__17_492172 Group1__18_103944 Group1__19_15125 Group1__21_177895 Group1__21_2…
SAMP1766	Israel	Tel Aviv	Tsrifin	2017-04-06	31°57'50.49''N	34°50'32.20''E	SAMP1766_IL	Israel_3US	EHB	100		PRHB	0		AHB	0		SSA	0		126.509	138.516	96.592	263.762	251	Group1__3_280311 Group1__3_482843 Group1__7_644159 Group1__7_673437 Group1__8_169897 Group1__8_244195 Group1__9_96754 Group1__10_340399 Group1__10_1203836 Group1__14_13588 Group1__14_238766 Group1__14_244882 Group1__15_42040 Group1__15_382675 Group1__15_801980 Group1__15_1218937 Group1__16_333965 Group1__17_420845 Group1__17_492172 Group1__18_103944 Group1__19_15125 Group1__21_177895 Group1__21_2…
SAMP1767	Israel	Tel Aviv	Gush Dan	2017-04-06	31°57'50.49''N	34°50'32.20''E	SAMP1767_IL	Israel_3US	EHB	100		PRHB	0		AHB	0		SSA	0		119.887	143.219	87.599	272.074	251	Group1__3_280311 Group1__3_482843 Group1__7_644159 Group1__7_673437 Group1__8_169897 Group1__8_244195 Group1__9_96754 Group1__10_340399 Group1__10_1203836 Group1__14_13588 Group1__14_238766 Group1__14_244882 Group1__15_42040 Group1__15_382675 Group1__15_801980 Group1__15_1218937 Group1__16_333965 Group1__17_420845 Group1__17_492172 Group1__18_103944 Group1__19_15125 Group1__21_177895 Group1__21_2…
SAMP1776	Israel	Central Region	Mount Rafid	2017-04-06	31°49'27.74''N	35°06'17.71''E	SAMP1776_IL	Israel_3US	EHB	100		PRHB	0		AHB	0		SSA	0		123.831	144.65	103.411	254.796	251	Group1__3_280311 Group1__3_482843 Group1__7_644159 Group1__7_673437 Group1__8_169897 Group1__8_244195 Group1__9_96754 Group1__10_340399 Group1__10_1203836 Group1__14_13588 Group1__14_238766 Group1__14_244882 Group1__15_42040 Group1__15_382675 Group1__15_801980 Group1__15_1218937 Group1__16_333965 Group1__17_420845 Group1__17_492172 Group1__18_103944 Group1__19_15125 Group1__21_177895 Group1__21_2…
SAMP1777	Israel	Central Region	Mount Rafid	2017-04-06	31°49'27.74''N	35°06'17.71''E	SAMP1777_IL	Israel_3US	EHB	100		PRHB	0		AHB	0		SSA	0		128.865	152.242	96.197	271.312	251	Group1__3_280311 Group1__3_482843 Group1__7_644159 Group1__7_673437 Group1__8_169897 Group1__8_244195 Group1__9_96754 Group1__10_340399 Group1__10_1203836 Group1__14_13588 Group1__14_238766 Group1__14_244882 Group1__15_42040 Group1__15_382675 Group1__15_801980 Group1__15_1218937 Group1__16_333965 Group1__17_420845 Group1__17_492172 Group1__18_103944 Group1__19_15125 Group1__21_177895 Group1__21_2…
SAMP1786	Israel	Tel Aviv	Even Yehuda	2017-04-06	32°16'33.75''N	34°52'45.02''E	SAMP1786_IL	Israel_3US	EHB	100		PRHB	0		AHB	0		SSA	0		130.178	153.631	97.12	277.612	251	Group1__3_280311 Group1__3_482843 Group1__7_644159 Group1__7_673437 Group1__8_169897 Group1__8_244195 Group1__9_96754 Group1__10_340399 Group1__10_1203836 Group1__14_13588 Group1__14_238766 Group1__14_244882 Group1__15_42040 Group1__15_382675 Group1__15_801980 Group1__15_1218937 Group1__16_333965 Group1__17_420845 Group1__17_492172 Group1__18_103944 Group1__19_15125 Group1__21_177895 Group1__21_2…
SAMP1787	Israel	Tel Aviv	Even Yehuda	2017-04-06	32°16'33.75''N	34°52'45.02''E	SAMP1787_IL	Israel_3US	EHB	100		PRHB	0		AHB	0		SSA	0		133.063	156.849	97.401	280.991	251	Group1__3_280311 Group1__3_482843 Group1__7_644159 Group1__7_673437 Group1__8_169897 Group1__8_244195 Group1__9_96754 Group1__10_340399 Group1__10_1203836 Group1__14_13588 Group1__14_238766 Group1__14_244882 Group1__15_42040 Group1__15_382675 Group1__15_801980 Group1__15_1218937 Group1__16_333965 Group1__17_420845 Group1__17_492172 Group1__18_103944 Group1__19_15125 Group1__21_177895 Group1__21_2…
SAMP1790	Israel	Tel Aviv	Rishon Le-Tsiyon	2017-04-06	31°58'46.78''N	34°46'31.48''E	SAMP1790_IL	Israel_3US	EHB	100		PRHB	0		AHB	0		SSA	0		132.83	149.505	105.539	242.129	251	Group1__3_280311 Group1__3_482843 Group1__7_644159 Group1__7_673437 Group1__8_169897 Group1__8_244195 Group1__9_96754 Group1__10_340399 Group1__10_1203836 Group1__14_13588 Group1__14_238766 Group1__14_244882 Group1__15_42040 Group1__15_382675 Group1__15_801980 Group1__15_1218937 Group1__16_333965 Group1__17_420845 Group1__17_492172 Group1__18_103944 Group1__19_15125 Group1__21_177895 Group1__21_2…
SAMP1791	Israel	Tel Aviv	Rishon Le-Tsiyon	2017-04-06	31°58'46.78''N	34°46'31.48''E	SAMP1791_IL	Israel_3US	EHB	100		PRHB	0		AHB	0		SSA	0		121.444	140.607	95.606	263.05	251	Group1__3_280311 Group1__3_482843 Group1__7_644159 Group1__7_673437 Group1__8_169897 Group1__8_244195 Group1__9_96754 Group1__10_340399 Group1__10_1203836 Group1__14_13588 Group1__14_238766 Group1__14_244882 Group1__15_42040 Group1__15_382675 Group1__15_801980 Group1__15_1218937 Group1__16_333965 Group1__17_420845 Group1__17_492172 Group1__18_103944 Group1__19_15125 Group1__21_177895 Group1__21_2…
SAMP1792	Israel	Tel Aviv	Handasa	2017-04-06	31°59'51.51''N	34°48'59.79''E	SAMP1792_IL	Israel_3US	EHB	100		PRHB	0		AHB	0		SSA	0		131.414	147.557	95.793	256.662	251	Group1__3_280311 Group1__3_482843 Group1__7_644159 Group1__7_673437 Group1__8_169897 Group1__8_244195 Group1__9_96754 Group1__10_340399 Group1__10_1203836 Group1__14_13588 Group1__14_238766 Group1__14_244882 Group1__15_42040 Group1__15_382675 Group1__15_801980 Group1__15_1218937 Group1__16_333965 Group1__17_420845 Group1__17_492172 Group1__18_103944 Group1__19_15125 Group1__21_177895 Group1__21_2…
SAMP1793	Israel	Tel Aviv	Handasa	2017-04-06	31°59'51.51''N	34°48'59.79''E	SAMP1793_IL	Israel_3US	EHB	100		PRHB	0		AHB	0		SSA	0		126.249	145.059	96.506	269.274	251	Group1__3_280311 Group1__3_482843 Group1__7_644159 Group1__7_673437 Group1__8_169897 Group1__8_244195 Group1__9_96754 Group1__10_340399 Group1__10_1203836 Group1__14_13588 Group1__14_238766 Group1__14_244882 Group1__15_42040 Group1__15_382675 Group1__15_801980 Group1__15_1218937 Group1__16_333965 Group1__17_420845 Group1__17_492172 Group1__18_103944 Group1__19_15125 Group1__21_177895 Group1__21_2…
SAMP1794	Israel	Tel Aviv	Handasa	2017-04-06	31°59'51.51''N	34°48'59.79''E	SAMP1794_IL	Israel_3US	EHB	100		PRHB	0		AHB	0		SSA	0		131.728	156.24	92.467	279.489	251	Group1__3_280311 Group1__3_482843 Group1__7_644159 Group1__7_673437 Group1__8_169897 Group1__8_244195 Group1__9_96754 Group1__10_340399 Group1__10_1203836 Group1__14_13588 Group1__14_238766 Group1__14_244882 Group1__15_42040 Group1__15_382675 Group1__15_801980 Group1__15_1218937 Group1__16_333965 Group1__17_420845 Group1__17_492172 Group1__18_103944 Group1__19_15125 Group1__21_177895 Group1__21_2…
SAMP1795	Israel	Tel Aviv	Handasa	2017-04-06	31°59'51.51''N	34°48'59.79''E	SAMP1795_IL	Israel_3US	EHB	100		PRHB	0		AHB	0		SSA	0		127.687	147.935	96.043	257.001	251	Group1__3_280311 Group1__3_482843 Group1__7_644159 Group1__7_673437 Group1__8_169897 Group1__8_244195 Group1__9_96754 Group1__10_340399 Group1__10_1203836 Group1__14_13588 Group1__14_238766 Group1__14_244882 Group1__15_42040 Group1__15_382675 Group1__15_801980 Group1__15_1218937 Group1__16_333965 Group1__17_420845 Group1__17_492172 Group1__18_103944 Group1__19_15125 Group1__21_177895 Group1__21_2…
SAMP1783	Israel	Tel Aviv	Even Yehuda	2017-04-06	32°16'33.75''N	34°52'45.02''E	SAMP1783_IL	Turkey	EHB	100		PRHB	0		AHB	0		SSA	0		130.713	152.556	93.53	257.131	251	Group1__3_280311 Group1__3_482843 Group1__7_644159 Group1__7_673437 Group1__8_169897 Group1__8_244195 Group1__9_96754 Group1__10_340399 Group1__10_1203836 Group1__14_13588 Group1__14_238766 Group1__14_244882 Group1__15_42040 Group1__15_382675 Group1__15_801980 Group1__15_1218937 Group1__16_333965 Group1__17_420845 Group1__17_492172 Group1__18_103944 Group1__19_15125 Group1__21_177895 Group1__21_2…
SAMP1782	Israel	Tel Aviv	Even Yehuda	2017-04-06	32°16'33.75''N	34°52'45.02''E	SAMP1782_IL	US_AR_IT	EHB	100		PRHB	0		AHB	0		SSA	0		126.639	150.599	84.518	262.115	251	Group1__3_280311 Group1__3_482843 Group1__7_644159 Group1__7_673437 Group1__8_169897 Group1__8_244195 Group1__9_96754 Group1__10_340399 Group1__10_1203836 Group1__14_13588 Group1__14_238766 Group1__14_244882 Group1__15_42040 Group1__15_382675 Group1__15_801980 Group1__15_1218937 Group1__16_333965 Group1__17_420845 Group1__17_492172 Group1__18_103944 Group1__19_15125 Group1__21_177895 Group1__21_2…
SAMP419	Italy	Sicilia	Palermo, Monreale	15/04/2017	38°03'07.0"N	13°13'58.3"E	SAMP419_IT	Italy_3ZM_2MT	AHB	92.29		EHB	7.709		PRHB	0		SSA	0		129.903	124.609	125.688	221.835	251	Group1__3_280311 Group1__3_482843 Group1__7_644159 Group1__7_673437 Group1__8_169897 Group1__8_244195 Group1__9_96754 Group1__10_340399 Group1__10_1203836 Group1__14_13588 Group1__14_238766 Group1__14_244882 Group1__15_42040 Group1__15_382675 Group1__15_801980 Group1__15_1218937 Group1__16_333965 Group1__17_420845 Group1__17_492172 Group1__18_103944 Group1__19_15125 Group1__21_177895 Group1__21_2…
SAMP296	Italy	Sicilia	Ragusa	24/04/2017	36°44'15.50''N	14°53'11.90''E	SAMP296_IT	Italy_3ZM_2MT	EHB	100		PRHB	0		AHB	0		SSA	0		122.846	143.817	115.801	264.897	251	Group1__3_280311 Group1__3_482843 Group1__7_644159 Group1__7_673437 Group1__8_169897 Group1__8_244195 Group1__9_96754 Group1__10_340399 Group1__10_1203836 Group1__14_13588 Group1__14_238766 Group1__14_244882 Group1__15_42040 Group1__15_382675 Group1__15_801980 Group1__15_1218937 Group1__16_333965 Group1__17_420845 Group1__17_492172 Group1__18_103944 Group1__19_15125 Group1__21_177895 Group1__21_2…
SAMP298	Italy	Sicilia	Ragusa	24/04/2017	36°44'15.5"N	14°53'11.9"E	SAMP298_IT	Italy_3ZM_2MT	EHB	100		PRHB	0		AHB	0		SSA	0		130.718	150.971	109.727	274.207	251	Group1__3_280311 Group1__3_482843 Group1__7_644159 Group1__7_673437 Group1__8_169897 Group1__8_244195 Group1__9_96754 Group1__10_340399 Group1__10_1203836 Group1__14_13588 Group1__14_238766 Group1__14_244882 Group1__15_42040 Group1__15_382675 Group1__15_801980 Group1__15_1218937 Group1__16_333965 Group1__17_420845 Group1__17_492172 Group1__18_103944 Group1__19_15125 Group1__21_177895 Group1__21_2…
SAMP301	Italy	Sicilia	Ragusa	23/04/2017	36°44'01.9"N	14°49'39.2"E	SAMP301_IT	Italy_3ZM_2MT	EHB	100		PRHB	0		AHB	0		SSA	0		124.072	143.333	103.215	269.057	251	Group1__3_280311 Group1__3_482843 Group1__7_644159 Group1__7_673437 Group1__8_169897 Group1__8_244195 Group1__9_96754 Group1__10_340399 Group1__10_1203836 Group1__14_13588 Group1__14_238766 Group1__14_244882 Group1__15_42040 Group1__15_382675 Group1__15_801980 Group1__15_1218937 Group1__16_333965 Group1__17_420845 Group1__17_492172 Group1__18_103944 Group1__19_15125 Group1__21_177895 Group1__21_2…
SAMP302	Italy	Sicilia	Ragusa	23/04/2017	36°44'01.9"N	14°49'39.2"E	SAMP302_IT	Italy_3ZM_2MT	EHB	100		PRHB	0		AHB	0		SSA	0		130.566	150.442	110.886	275.79	251	Group1__3_280311 Group1__3_482843 Group1__7_644159 Group1__7_673437 Group1__8_169897 Group1__8_244195 Group1__9_96754 Group1__10_340399 Group1__10_1203836 Group1__14_13588 Group1__14_238766 Group1__14_244882 Group1__15_42040 Group1__15_382675 Group1__15_801980 Group1__15_1218937 Group1__16_333965 Group1__17_420845 Group1__17_492172 Group1__18_103944 Group1__19_15125 Group1__21_177895 Group1__21_2…
SAMP304	Italy	Sicilia	Enna	2017-01-04	37°35'48.51''N	14°25'31.89''E	SAMP304_IT	Italy_3ZM_2MT	EHB	100		PRHB	0		AHB	0		SSA	0		129.341	155.144	116.99	272.645	251	Group1__3_280311 Group1__3_482843 Group1__7_644159 Group1__7_673437 Group1__8_169897 Group1__8_244195 Group1__9_96754 Group1__10_340399 Group1__10_1203836 Group1__14_13588 Group1__14_238766 Group1__14_244882 Group1__15_42040 Group1__15_382675 Group1__15_801980 Group1__15_1218937 Group1__16_333965 Group1__17_420845 Group1__17_492172 Group1__18_103944 Group1__19_15125 Group1__21_177895 Group1__21_2…
SAMP306	Italy	Sicilia	Enna	2017-01-04	37°35'48.51''N	14°25'31.89''E	SAMP306_IT	Italy_3ZM_2MT	EHB	100		PRHB	0		AHB	0		SSA	0		126.909	157.578	95.111	281.899	251	Group1__3_280311 Group1__3_482843 Group1__7_644159 Group1__7_673437 Group1__8_169897 Group1__8_244195 Group1__9_96754 Group1__10_340399 Group1__10_1203836 Group1__14_13588 Group1__14_238766 Group1__14_244882 Group1__15_42040 Group1__15_382675 Group1__15_801980 Group1__15_1218937 Group1__16_333965 Group1__17_420845 Group1__17_492172 Group1__18_103944 Group1__19_15125 Group1__21_177895 Group1__21_2…
SAMP310	Italy	Sicilia	Enna	2017-01-04	37°36'31.06''N	14°24'43.51''E	SAMP310_IT	Italy_3ZM_2MT	EHB	100		PRHB	0		AHB	0		SSA	0		130.302	143.386	104.472	253.448	251	Group1__3_280311 Group1__3_482843 Group1__7_644159 Group1__7_673437 Group1__8_169897 Group1__8_244195 Group1__9_96754 Group1__10_340399 Group1__10_1203836 Group1__14_13588 Group1__14_238766 Group1__14_244882 Group1__15_42040 Group1__15_382675 Group1__15_801980 Group1__15_1218937 Group1__16_333965 Group1__17_420845 Group1__17_492172 Group1__18_103944 Group1__19_15125 Group1__21_177895 Group1__21_2…
SAMP312	Italy	Sicilia	Siracusa	15/04/2017	36°52'47.9"N	15°02'03.6"E	SAMP312_IT	Italy_3ZM_2MT	EHB	100		PRHB	0		AHB	0		SSA	0		131.934	154.414	94.128	288.548	251	Group1__3_280311 Group1__3_482843 Group1__7_644159 Group1__7_673437 Group1__8_169897 Group1__8_244195 Group1__9_96754 Group1__10_340399 Group1__10_1203836 Group1__14_13588 Group1__14_238766 Group1__14_244882 Group1__15_42040 Group1__15_382675 Group1__15_801980 Group1__15_1218937 Group1__16_333965 Group1__17_420845 Group1__17_492172 Group1__18_103944 Group1__19_15125 Group1__21_177895 Group1__21_2…
SAMP313	Italy	Sicilia	Siracusa	15/04/2017	36°52'47.9"N	15°02'03.6"E	SAMP313_IT	Italy_3ZM_2MT	EHB	100		PRHB	0		AHB	0		SSA	0		128.79	156.962	75.888	287.901	251	Group1__3_280311 Group1__3_482843 Group1__7_644159 Group1__7_673437 Group1__8_169897 Group1__8_244195 Group1__9_96754 Group1__10_340399 Group1__10_1203836 Group1__14_13588 Group1__14_238766 Group1__14_244882 Group1__15_42040 Group1__15_382675 Group1__15_801980 Group1__15_1218937 Group1__16_333965 Group1__17_420845 Group1__17_492172 Group1__18_103944 Group1__19_15125 Group1__21_177895 Group1__21_2…
SAMP360	Italy	Sardegna	Sassari	18/04/2017	40°46'26''	8°29'20''	SAMP360_IT	Italy_3ZM_2MT	EHB	100		PRHB	0		AHB	0		SSA	0		136.763	176.653	79.13	329.413	251	Group1__3_280311 Group1__3_482843 Group1__7_644159 Group1__7_673437 Group1__8_169897 Group1__8_244195 Group1__9_96754 Group1__10_340399 Group1__10_1203836 Group1__14_13588 Group1__14_238766 Group1__14_244882 Group1__15_42040 Group1__15_382675 Group1__15_801980 Group1__15_1218937 Group1__16_333965 Group1__17_420845 Group1__17_492172 Group1__18_103944 Group1__19_15125 Group1__21_177895 Group1__21_2…
SAMP363	Italy	Sardegna	Sassari	18/04/2017	40°46'26''N	8°29'20''E	SAMP363_IT	Italy_3ZM_2MT	EHB	100		PRHB	0		AHB	0		SSA	0		136.396	176.919	73.702	332.124	251	Group1__3_280311 Group1__3_482843 Group1__7_644159 Group1__7_673437 Group1__8_169897 Group1__8_244195 Group1__9_96754 Group1__10_340399 Group1__10_1203836 Group1__14_13588 Group1__14_238766 Group1__14_244882 Group1__15_42040 Group1__15_382675 Group1__15_801980 Group1__15_1218937 Group1__16_333965 Group1__17_420845 Group1__17_492172 Group1__18_103944 Group1__19_15125 Group1__21_177895 Group1__21_2…
SAMP364	Italy	Sardegna	Sassari, Porto Torres	18/04/2017	40°47'51''N	8°27'19''E	SAMP364_IT	Italy_3ZM_2MT	EHB	100		PRHB	0		AHB	0		SSA	0		136.496	177.112	76.232	326.01	251	Group1__3_280311 Group1__3_482843 Group1__7_644159 Group1__7_673437 Group1__8_169897 Group1__8_244195 Group1__9_96754 Group1__10_340399 Group1__10_1203836 Group1__14_13588 Group1__14_238766 Group1__14_244882 Group1__15_42040 Group1__15_382675 Group1__15_801980 Group1__15_1218937 Group1__16_333965 Group1__17_420845 Group1__17_492172 Group1__18_103944 Group1__19_15125 Group1__21_177895 Group1__21_2…
SAMP366	Italy	Sardegna	Sassari, Porto Torres	18/04/2017	40°47'51''N	8°27'19''E	SAMP366_IT	Italy_3ZM_2MT	EHB	100		PRHB	0		AHB	0		SSA	0		133.381	169.459	77.864	312.649	251	Group1__3_280311 Group1__3_482843 Group1__7_644159 Group1__7_673437 Group1__8_169897 Group1__8_244195 Group1__9_96754 Group1__10_340399 Group1__10_1203836 Group1__14_13588 Group1__14_238766 Group1__14_244882 Group1__15_42040 Group1__15_382675 Group1__15_801980 Group1__15_1218937 Group1__16_333965 Group1__17_420845 Group1__17_492172 Group1__18_103944 Group1__19_15125 Group1__21_177895 Group1__21_2…
SAMP373	Italy	South Sardegna	Gonnosfanadiga	18/04/2017	39°29'07''N	8°39'30''E	SAMP373_IT	Italy_3ZM_2MT	EHB	100		PRHB	0		AHB	0		SSA	0		136.131	178.648	75.854	332.648	251	Group1__3_280311 Group1__3_482843 Group1__7_644159 Group1__7_673437 Group1__8_169897 Group1__8_244195 Group1__9_96754 Group1__10_340399 Group1__10_1203836 Group1__14_13588 Group1__14_238766 Group1__14_244882 Group1__15_42040 Group1__15_382675 Group1__15_801980 Group1__15_1218937 Group1__16_333965 Group1__17_420845 Group1__17_492172 Group1__18_103944 Group1__19_15125 Group1__21_177895 Group1__21_2…
SAMP375	Italy	South Sardegna	Gonnosfanadiga	18/04/2017	39°29'07''N	8°39'30''E	SAMP375_IT	Italy_3ZM_2MT	EHB	100		PRHB	0		AHB	0		SSA	0		133.794	174.075	76.3	324.762	251	Group1__3_280311 Group1__3_482843 Group1__7_644159 Group1__7_673437 Group1__8_169897 Group1__8_244195 Group1__9_96754 Group1__10_340399 Group1__10_1203836 Group1__14_13588 Group1__14_238766 Group1__14_244882 Group1__15_42040 Group1__15_382675 Group1__15_801980 Group1__15_1218937 Group1__16_333965 Group1__17_420845 Group1__17_492172 Group1__18_103944 Group1__19_15125 Group1__21_177895 Group1__21_2…
SAMP376	Italy	Sardegna	Zeddiani, Oristano	18/04/2017	39°44'59''	8°39'04''	SAMP376_IT	Italy_3ZM_2MT	EHB	100		PRHB	0		AHB	0		SSA	0		136.875	179.894	77.063	330.386	251	Group1__3_280311 Group1__3_482843 Group1__7_644159 Group1__7_673437 Group1__8_169897 Group1__8_244195 Group1__9_96754 Group1__10_340399 Group1__10_1203836 Group1__14_13588 Group1__14_238766 Group1__14_244882 Group1__15_42040 Group1__15_382675 Group1__15_801980 Group1__15_1218937 Group1__16_333965 Group1__17_420845 Group1__17_492172 Group1__18_103944 Group1__19_15125 Group1__21_177895 Group1__21_2…
SAMP377	Italy	Sardegna	Oristano, Marrubiu	18/04/2017	39°44'59''N	8°39'04''E	SAMP377_IT	Italy_3ZM_2MT	EHB	100		PRHB	0		AHB	0		SSA	0		133.23	176.587	78.467	333.317	251	Group1__3_280311 Group1__3_482843 Group1__7_644159 Group1__7_673437 Group1__8_169897 Group1__8_244195 Group1__9_96754 Group1__10_340399 Group1__10_1203836 Group1__14_13588 Group1__14_238766 Group1__14_244882 Group1__15_42040 Group1__15_382675 Group1__15_801980 Group1__15_1218937 Group1__16_333965 Group1__17_420845 Group1__17_492172 Group1__18_103944 Group1__19_15125 Group1__21_177895 Group1__21_2…
SAMP381	Italy	Sardegna	Sassari, Ittiri	18/04/2017	40°35'13''N	8°32'49''E	SAMP381_IT	Italy_3ZM_2MT	EHB	100		PRHB	0		AHB	0		SSA	0		139.489	172.991	80.743	324.261	251	Group1__3_280311 Group1__3_482843 Group1__7_644159 Group1__7_673437 Group1__8_169897 Group1__8_244195 Group1__9_96754 Group1__10_340399 Group1__10_1203836 Group1__14_13588 Group1__14_238766 Group1__14_244882 Group1__15_42040 Group1__15_382675 Group1__15_801980 Group1__15_1218937 Group1__16_333965 Group1__17_420845 Group1__17_492172 Group1__18_103944 Group1__19_15125 Group1__21_177895 Group1__21_2…
SAMP382	Italy	Sardegna	Sassari, Ittiri	18/04/2017	40°35'13''	8°32'49''	SAMP382_IT	Italy_3ZM_2MT	EHB	100		PRHB	0		AHB	0		SSA	0		141.949	180.538	80.081	334.837	251	Group1__3_280311 Group1__3_482843 Group1__7_644159 Group1__7_673437 Group1__8_169897 Group1__8_244195 Group1__9_96754 Group1__10_340399 Group1__10_1203836 Group1__14_13588 Group1__14_238766 Group1__14_244882 Group1__15_42040 Group1__15_382675 Group1__15_801980 Group1__15_1218937 Group1__16_333965 Group1__17_420845 Group1__17_492172 Group1__18_103944 Group1__19_15125 Group1__21_177895 Group1__21_2…
SAMP389	Italy	South Sardegna	San Nicolo Gerrei	18/04/2017	39°29'34''	9°18'45''	SAMP389_IT	Italy_3ZM_2MT	EHB	100		PRHB	0		AHB	0		SSA	0		133.436	165.435	74.301	301.463	251	Group1__3_280311 Group1__3_482843 Group1__7_644159 Group1__7_673437 Group1__8_169897 Group1__8_244195 Group1__9_96754 Group1__10_340399 Group1__10_1203836 Group1__14_13588 Group1__14_238766 Group1__14_244882 Group1__15_42040 Group1__15_382675 Group1__15_801980 Group1__15_1218937 Group1__16_333965 Group1__17_420845 Group1__17_492172 Group1__18_103944 Group1__19_15125 Group1__21_177895 Group1__21_2…
SAMP390	Italy	South Sardegna	San Nicolo Gerrei	18/04/2017	39°29'34''N	9°18'45''E	SAMP390_IT	Italy_3ZM_2MT	EHB	100		PRHB	0		AHB	0		SSA	0		151.132	188.058	95.716	312.797	251	Group1__3_280311 Group1__3_482843 Group1__7_644159 Group1__7_673437 Group1__8_169897 Group1__8_244195 Group1__9_96754 Group1__10_340399 Group1__10_1203836 Group1__14_13588 Group1__14_238766 Group1__14_244882 Group1__15_42040 Group1__15_382675 Group1__15_801980 Group1__15_1218937 Group1__16_333965 Group1__17_420845 Group1__17_492172 Group1__18_103944 Group1__19_15125 Group1__21_177895 Group1__21_2…
SAMP392	Italy	Sardegna	Zeddiani, Oristano	18/04/2017	39°59'11''	8°36'43''	SAMP392_IT	Italy_3ZM_2MT	EHB	100		PRHB	0		AHB	0		SSA	0		129.088	167.165	72.142	314.577	251	Group1__3_280311 Group1__3_482843 Group1__7_644159 Group1__7_673437 Group1__8_169897 Group1__8_244195 Group1__9_96754 Group1__10_340399 Group1__10_1203836 Group1__14_13588 Group1__14_238766 Group1__14_244882 Group1__15_42040 Group1__15_382675 Group1__15_801980 Group1__15_1218937 Group1__16_333965 Group1__17_420845 Group1__17_492172 Group1__18_103944 Group1__19_15125 Group1__21_177895 Group1__21_2…
SAMP395	Italy	Sardegna	Oristano, Zeddiani	18/04/2017	39°59'11''N	8°36'43''E	SAMP395_IT	Italy_3ZM_2MT	EHB	100		PRHB	0		AHB	0		SSA	0		128.656	164.817	69.413	307.195	251	Group1__3_280311 Group1__3_482843 Group1__7_644159 Group1__7_673437 Group1__8_169897 Group1__8_244195 Group1__9_96754 Group1__10_340399 Group1__10_1203836 Group1__14_13588 Group1__14_238766 Group1__14_244882 Group1__15_42040 Group1__15_382675 Group1__15_801980 Group1__15_1218937 Group1__16_333965 Group1__17_420845 Group1__17_492172 Group1__18_103944 Group1__19_15125 Group1__21_177895 Group1__21_2…
SAMP398	Italy	South Sardegna	Guspini	18/04/2017	39°31'59''N	8°37'7''E	SAMP398_IT	Italy_3ZM_2MT	EHB	100		PRHB	0		AHB	0		SSA	0		139.469	179.103	83.305	329.071	251	Group1__3_280311 Group1__3_482843 Group1__7_644159 Group1__7_673437 Group1__8_169897 Group1__8_244195 Group1__9_96754 Group1__10_340399 Group1__10_1203836 Group1__14_13588 Group1__14_238766 Group1__14_244882 Group1__15_42040 Group1__15_382675 Group1__15_801980 Group1__15_1218937 Group1__16_333965 Group1__17_420845 Group1__17_492172 Group1__18_103944 Group1__19_15125 Group1__21_177895 Group1__21_2…
SAMP399	Italy	South Sardegna	Guspini	18/04/2017	39°31'59''N	8°37'7''E	SAMP399_IT	Italy_3ZM_2MT	EHB	100		PRHB	0		AHB	0		SSA	0		136.24	181.377	76.9	333.203	251	Group1__3_280311 Group1__3_482843 Group1__7_644159 Group1__7_673437 Group1__8_169897 Group1__8_244195 Group1__9_96754 Group1__10_340399 Group1__10_1203836 Group1__14_13588 Group1__14_238766 Group1__14_244882 Group1__15_42040 Group1__15_382675 Group1__15_801980 Group1__15_1218937 Group1__16_333965 Group1__17_420845 Group1__17_492172 Group1__18_103944 Group1__19_15125 Group1__21_177895 Group1__21_2…
SAMP418	Italy	Sicilia	Palermo, Occidentale	27/04/2017	38°07'04.5"N	13°18'13.5"E	SAMP418_IT	Italy_3ZM_2MT	EHB	99.993		PRHB	0.007		AHB	0		SSA	0		129.947	131.423	125.774	233.324	251	Group1__3_280311 Group1__3_482843 Group1__7_644159 Group1__7_673437 Group1__8_169897 Group1__8_244195 Group1__9_96754 Group1__10_340399 Group1__10_1203836 Group1__14_13588 Group1__14_238766 Group1__14_244882 Group1__15_42040 Group1__15_382675 Group1__15_801980 Group1__15_1218937 Group1__16_333965 Group1__17_420845 Group1__17_492172 Group1__18_103944 Group1__19_15125 Group1__21_177895 Group1__21_2…
SAMP421	Italy	Sicilia	Palermo, Cerda	2017-09-04	37°56'12.1"N	13°47'20.0"E	SAMP421_IT	Italy_3ZM_2MT	EHB	100		PRHB	0		AHB	0		SSA	0		157.119	184.343	104.565	328.076	251	Group1__3_280311 Group1__3_482843 Group1__7_644159 Group1__7_673437 Group1__8_169897 Group1__8_244195 Group1__9_96754 Group1__10_340399 Group1__10_1203836 Group1__14_13588 Group1__14_238766 Group1__14_244882 Group1__15_42040 Group1__15_382675 Group1__15_801980 Group1__15_1218937 Group1__16_333965 Group1__17_420845 Group1__17_492172 Group1__18_103944 Group1__19_15125 Group1__21_177895 Group1__21_2…
SAMP422	Italy	Sicilia	Palermo, Cerda	2017-09-04	37°56'12.1"N	13°47'20.0"E	SAMP422_IT	Italy_3ZM_2MT	EHB	99.95		PRHB	0.05		AHB	0		SSA	0		131.596	134.136	128.297	222.123	251	Group1__3_280311 Group1__3_482843 Group1__7_644159 Group1__7_673437 Group1__8_169897 Group1__8_244195 Group1__9_96754 Group1__10_340399 Group1__10_1203836 Group1__14_13588 Group1__14_238766 Group1__14_244882 Group1__15_42040 Group1__15_382675 Group1__15_801980 Group1__15_1218937 Group1__16_333965 Group1__17_420845 Group1__17_492172 Group1__18_103944 Group1__19_15125 Group1__21_177895 Group1__21_2…
SAMP423	Italy	Sicilia	Palermo, Cerda	2017-09-04	37°56'12.1"N	13°47'20.0"E	SAMP423_IT	Italy_3ZM_2MT	EHB	48.468		PRHB	35.1		AHB	16.433		SSA	0		138.562	138.892	138.422	227.559	251	Group1__3_280311 Group1__3_482843 Group1__7_644159 Group1__7_673437 Group1__8_169897 Group1__8_244195 Group1__9_96754 Group1__10_340399 Group1__10_1203836 Group1__14_13588 Group1__14_238766 Group1__14_244882 Group1__15_42040 Group1__15_382675 Group1__15_801980 Group1__15_1218937 Group1__16_333965 Group1__17_420845 Group1__17_492172 Group1__18_103944 Group1__19_15125 Group1__21_177895 Group1__21_2…
SAMP428	Italy	Sicilia	Palermo, Sciara	2017-09-04	37°57'12.6"N	13°46'25.1"E	SAMP428_IT	Italy_3ZM_2MT	EHB	100		PRHB	0		AHB	0		SSA	0		133.579	163.16	92.116	300.919	251	Group1__3_280311 Group1__3_482843 Group1__7_644159 Group1__7_673437 Group1__8_169897 Group1__8_244195 Group1__9_96754 Group1__10_340399 Group1__10_1203836 Group1__14_13588 Group1__14_238766 Group1__14_244882 Group1__15_42040 Group1__15_382675 Group1__15_801980 Group1__15_1218937 Group1__16_333965 Group1__17_420845 Group1__17_492172 Group1__18_103944 Group1__19_15125 Group1__21_177895 Group1__21_2…
SAMP429	Italy	Sicilia	Palermo, Sciara	2017-09-04	37°57'12.6"N	13°46'25.1"E	SAMP429_IT	Italy_3ZM_2MT	EHB	100		PRHB	0		AHB	0		SSA	0		130.282	153.522	81.132	286.129	251	Group1__3_280311 Group1__3_482843 Group1__7_644159 Group1__7_673437 Group1__8_169897 Group1__8_244195 Group1__9_96754 Group1__10_340399 Group1__10_1203836 Group1__14_13588 Group1__14_238766 Group1__14_244882 Group1__15_42040 Group1__15_382675 Group1__15_801980 Group1__15_1218937 Group1__16_333965 Group1__17_420845 Group1__17_492172 Group1__18_103944 Group1__19_15125 Group1__21_177895 Group1__21_2…
SAMP337	Italy	Sicilia	Siracusa	13/04/2018	37°05'15.9"N	14°58'36.1"E	SAMP337_IT	US_AR_IT	EHB	100		PRHB	0		AHB	0		SSA	0		132.742	157.3	85.497	276.428	251	Group1__3_280311 Group1__3_482843 Group1__7_644159 Group1__7_673437 Group1__8_169897 Group1__8_244195 Group1__9_96754 Group1__10_340399 Group1__10_1203836 Group1__14_13588 Group1__14_238766 Group1__14_244882 Group1__15_42040 Group1__15_382675 Group1__15_801980 Group1__15_1218937 Group1__16_333965 Group1__17_420845 Group1__17_492172 Group1__18_103944 Group1__19_15125 Group1__21_177895 Group1__21_2…
SAMP339	Italy	Sicilia	Siracusa	13/04/2018	37°05'15.9"N	14°58'36.1"E	SAMP339_IT	US_AR_IT	EHB	100		PRHB	0		AHB	0		SSA	0		140.213	155.24	107.314	272.489	251	Group1__3_280311 Group1__3_482843 Group1__7_644159 Group1__7_673437 Group1__8_169897 Group1__8_244195 Group1__9_96754 Group1__10_340399 Group1__10_1203836 Group1__14_13588 Group1__14_238766 Group1__14_244882 Group1__15_42040 Group1__15_382675 Group1__15_801980 Group1__15_1218937 Group1__16_333965 Group1__17_420845 Group1__17_492172 Group1__18_103944 Group1__19_15125 Group1__21_177895 Group1__21_2…
SAMP370	Italy	South Sardegna	Gonnosfanadiga	18/04/2017	39°30'51''	8°40'33''	SAMP370_IT	US_AR_IT	EHB	100		PRHB	0		AHB	0		SSA	0		129.906	155.91	80.861	276.383	251	Group1__3_280311 Group1__3_482843 Group1__7_644159 Group1__7_673437 Group1__8_169897 Group1__8_244195 Group1__9_96754 Group1__10_340399 Group1__10_1203836 Group1__14_13588 Group1__14_238766 Group1__14_244882 Group1__15_42040 Group1__15_382675 Group1__15_801980 Group1__15_1218937 Group1__16_333965 Group1__17_420845 Group1__17_492172 Group1__18_103944 Group1__19_15125 Group1__21_177895 Group1__21_2…
SAMP416	Italy	Sicilia	Palermo, Occidentale	27/04/2017	38°07'04.5"N	13°18'13.5"E	SAMP416_IT	Italy_3ZM_2MT	PRHB	99.991		EHB	0.009		AHB	0		SSA	0		119.396	135.455	123.423	236.086	251	Group1__3_280311 Group1__3_482843 Group1__7_644159 Group1__7_673437 Group1__8_169897 Group1__8_244195 Group1__9_96754 Group1__10_340399 Group1__10_1203836 Group1__14_13588 Group1__14_238766 Group1__14_244882 Group1__15_42040 Group1__15_382675 Group1__15_801980 Group1__15_1218937 Group1__16_333965 Group1__17_420845 Group1__17_492172 Group1__18_103944 Group1__19_15125 Group1__21_177895 Group1__21_2…
SAMP330	Italy	Sicilia	Catania, Acireale	2018-11-04	37°35'49.3"N	15°10'13.4"E	SAMP330_IT	capensis	SSA	100		AHB	0		PRHB	0		EHB	0		139.644	88.148	258.655	56.166	251	Group1__3_280311 Group1__3_482843 Group1__7_644159 Group1__7_673437 Group1__8_169897 Group1__8_244195 Group1__9_96754 Group1__10_340399 Group1__10_1203836 Group1__14_13588 Group1__14_238766 Group1__14_244882 Group1__15_42040 Group1__15_382675 Group1__15_801980 Group1__15_1218937 Group1__16_333965 Group1__17_420845 Group1__17_492172 Group1__18_103944 Group1__19_15125 Group1__21_177895 Group1__21_2…
SAMP324	Italy	Sicilia	Catania	18/05/2017	37°41'32.5"N	15°05'06.7"E	SAMP324_IT	scutellata	SSA	100		AHB	0		PRHB	0		EHB	0		149.125	87.834	263.722	48.673	251	Group1__3_280311 Group1__3_482843 Group1__7_644159 Group1__7_673437 Group1__8_169897 Group1__8_244195 Group1__9_96754 Group1__10_340399 Group1__10_1203836 Group1__14_13588 Group1__14_238766 Group1__14_244882 Group1__15_42040 Group1__15_382675 Group1__15_801980 Group1__15_1218937 Group1__16_333965 Group1__17_420845 Group1__17_492172 Group1__18_103944 Group1__19_15125 Group1__21_177895 Group1__21_2…
SAMP331	Italy	Sicilia	Catania, Acireale	2018-11-04	37°35'49.3"N	15°10'13.4"E	SAMP331_IT	scutellata	SSA	100		AHB	0		PRHB	0		EHB	0		143.768	86.886	262.281	55.992	251	Group1__3_280311 Group1__3_482843 Group1__7_644159 Group1__7_673437 Group1__8_169897 Group1__8_244195 Group1__9_96754 Group1__10_340399 Group1__10_1203836 Group1__14_13588 Group1__14_238766 Group1__14_244882 Group1__15_42040 Group1__15_382675 Group1__15_801980 Group1__15_1218937 Group1__16_333965 Group1__17_420845 Group1__17_492172 Group1__18_103944 Group1__19_15125 Group1__21_177895 Group1__21_2…
SAMP332	Italy	Sicilia	Catania, Acireale	15/04/2018	37°37'05.6"N	15°08'20.9"E	SAMP332_IT	scutellata	SSA	100		AHB	0		PRHB	0		EHB	0		135.104	87.239	255.734	55.321	251	Group1__3_280311 Group1__3_482843 Group1__7_644159 Group1__7_673437 Group1__8_169897 Group1__8_244195 Group1__9_96754 Group1__10_340399 Group1__10_1203836 Group1__14_13588 Group1__14_238766 Group1__14_244882 Group1__15_42040 Group1__15_382675 Group1__15_801980 Group1__15_1218937 Group1__16_333965 Group1__17_420845 Group1__17_492172 Group1__18_103944 Group1__19_15125 Group1__21_177895 Group1__21_2…
SAMP385	Italy	Sardegna	Borore, Nuoro	18/04/2017	40°13'16''	8°47'28''	SAMP385_IT	scutellata	SSA	100		AHB	0		PRHB	0		EHB	0		142.688	93.565	270.218	55.938	251	Group1__3_280311 Group1__3_482843 Group1__7_644159 Group1__7_673437 Group1__8_169897 Group1__8_244195 Group1__9_96754 Group1__10_340399 Group1__10_1203836 Group1__14_13588 Group1__14_238766 Group1__14_244882 Group1__15_42040 Group1__15_382675 Group1__15_801980 Group1__15_1218937 Group1__16_333965 Group1__17_420845 Group1__17_492172 Group1__18_103944 Group1__19_15125 Group1__21_177895 Group1__21_2…
SAMP388	Italy	South Sardegna	San Nicolo Gerrei	18/04/2017	39°29'34''	9°18'45''	SAMP388_IT	scutellata	SSA	100		AHB	0		PRHB	0		EHB	0		137.985	91.415	247.682	62.549	251	Group1__3_280311 Group1__3_482843 Group1__7_644159 Group1__7_673437 Group1__8_169897 Group1__8_244195 Group1__9_96754 Group1__10_340399 Group1__10_1203836 Group1__14_13588 Group1__14_238766 Group1__14_244882 Group1__15_42040 Group1__15_382675 Group1__15_801980 Group1__15_1218937 Group1__16_333965 Group1__17_420845 Group1__17_492172 Group1__18_103944 Group1__19_15125 Group1__21_177895 Group1__21_2…
SAMP29	Kenya	Kilifi county	Chambakuoko	18/07/2017	3°31'30.66''N	39°27'00.06''E	SAMP29_KE	capensis	SSA	100		AHB	0		PRHB	0		EHB	0		140.746	84.163	248.53	56.764	251	Group1__3_280311 Group1__3_482843 Group1__7_644159 Group1__7_673437 Group1__8_169897 Group1__8_244195 Group1__9_96754 Group1__10_340399 Group1__10_1203836 Group1__14_13588 Group1__14_238766 Group1__14_244882 Group1__15_42040 Group1__15_382675 Group1__15_801980 Group1__15_1218937 Group1__16_333965 Group1__17_420845 Group1__17_492172 Group1__18_103944 Group1__19_15125 Group1__21_177895 Group1__21_2…
SAMP105	Kenya	Nairobi County	Nairobi, ICIPE	18/07/2017	1°13'18.8"S	36°53'47.9"E	SAMP105_KE	Madagascar	SSA	100		AHB	0		PRHB	0		EHB	0		148.79	89.956	257.44	64.135	251	Group1__3_280311 Group1__3_482843 Group1__7_644159 Group1__7_673437 Group1__8_169897 Group1__8_244195 Group1__9_96754 Group1__10_340399 Group1__10_1203836 Group1__14_13588 Group1__14_238766 Group1__14_244882 Group1__15_42040 Group1__15_382675 Group1__15_801980 Group1__15_1218937 Group1__16_333965 Group1__17_420845 Group1__17_492172 Group1__18_103944 Group1__19_15125 Group1__21_177895 Group1__21_2…
SAMP106	Kenya	Nairobi County	Nairobi, ICIPE	18/07/2017	1°13'18.8"S	36°53'47.9"E	SAMP106_KE	Madagascar	SSA	100		AHB	0		PRHB	0		EHB	0		148.342	95.041	255.744	69.21	251	Group1__3_280311 Group1__3_482843 Group1__7_644159 Group1__7_673437 Group1__8_169897 Group1__8_244195 Group1__9_96754 Group1__10_340399 Group1__10_1203836 Group1__14_13588 Group1__14_238766 Group1__14_244882 Group1__15_42040 Group1__15_382675 Group1__15_801980 Group1__15_1218937 Group1__16_333965 Group1__17_420845 Group1__17_492172 Group1__18_103944 Group1__19_15125 Group1__21_177895 Group1__21_2…
SAMP1	Kenya	Vihiga County	Makuchi	18/07/2017	0°09'09.22''N	34°51'20.48''E	SAMP1_KE	scutellata	SSA	100		AHB	0		PRHB	0		EHB	0		134.183	81.949	245.343	57.427	251	Group1__3_280311 Group1__3_482843 Group1__7_644159 Group1__7_673437 Group1__8_169897 Group1__8_244195 Group1__9_96754 Group1__10_340399 Group1__10_1203836 Group1__14_13588 Group1__14_238766 Group1__14_244882 Group1__15_42040 Group1__15_382675 Group1__15_801980 Group1__15_1218937 Group1__16_333965 Group1__17_420845 Group1__17_492172 Group1__18_103944 Group1__19_15125 Group1__21_177895 Group1__21_2…
SAMP11	Kenya	Vihiga County	Isiekuti	18/07/2017	0°15'11.0"N	34°50'24.9"E	SAMP11_KE	scutellata	SSA	100		AHB	0		PRHB	0		EHB	0		145.318	91.627	251.505	62.547	251	Group1__3_280311 Group1__3_482843 Group1__7_644159 Group1__7_673437 Group1__8_169897 Group1__8_244195 Group1__9_96754 Group1__10_340399 Group1__10_1203836 Group1__14_13588 Group1__14_238766 Group1__14_244882 Group1__15_42040 Group1__15_382675 Group1__15_801980 Group1__15_1218937 Group1__16_333965 Group1__17_420845 Group1__17_492172 Group1__18_103944 Group1__19_15125 Group1__21_177895 Group1__21_2…
SAMP12	Kenya	Vihiga County	Isiekuti	18/07/2017	0°15'11.0"N	34°50'24.9"E	SAMP12_KE	scutellata	SSA	100		AHB	0		PRHB	0		EHB	0		148.367	92.709	251.077	57.103	251	Group1__3_280311 Group1__3_482843 Group1__7_644159 Group1__7_673437 Group1__8_169897 Group1__8_244195 Group1__9_96754 Group1__10_340399 Group1__10_1203836 Group1__14_13588 Group1__14_238766 Group1__14_244882 Group1__15_42040 Group1__15_382675 Group1__15_801980 Group1__15_1218937 Group1__16_333965 Group1__17_420845 Group1__17_492172 Group1__18_103944 Group1__19_15125 Group1__21_177895 Group1__21_2…
SAMP13	Kenya	Kakamega County	Furaha	18/07/2017	0°17'40.99''N	34°30'55.01''E	SAMP13_KE	scutellata	SSA	100		AHB	0		PRHB	0		EHB	0		140.407	85.837	250.189	54.882	251	Group1__3_280311 Group1__3_482843 Group1__7_644159 Group1__7_673437 Group1__8_169897 Group1__8_244195 Group1__9_96754 Group1__10_340399 Group1__10_1203836 Group1__14_13588 Group1__14_238766 Group1__14_244882 Group1__15_42040 Group1__15_382675 Group1__15_801980 Group1__15_1218937 Group1__16_333965 Group1__17_420845 Group1__17_492172 Group1__18_103944 Group1__19_15125 Group1__21_177895 Group1__21_2…
SAMP14	Kenya	Kakamega County	Furaha	18/07/2017	0°17'40.99"N	34°30'55.01"E	SAMP14_KE	scutellata	SSA	100		AHB	0		PRHB	0		EHB	0		138.28	82.723	236.875	61.156	251	Group1__3_280311 Group1__3_482843 Group1__7_644159 Group1__7_673437 Group1__8_169897 Group1__8_244195 Group1__9_96754 Group1__10_340399 Group1__10_1203836 Group1__14_13588 Group1__14_238766 Group1__14_244882 Group1__15_42040 Group1__15_382675 Group1__15_801980 Group1__15_1218937 Group1__16_333965 Group1__17_420845 Group1__17_492172 Group1__18_103944 Group1__19_15125 Group1__21_177895 Group1__21_2…
SAMP15	Kenya	Nandi County	Kiborokok	18/07/2017	0°15'27.88"N	34°45'03.98"E	SAMP15_KE	scutellata	SSA	100		AHB	0		PRHB	0		EHB	0		145.184	88.887	257.404	53.375	251	Group1__3_280311 Group1__3_482843 Group1__7_644159 Group1__7_673437 Group1__8_169897 Group1__8_244195 Group1__9_96754 Group1__10_340399 Group1__10_1203836 Group1__14_13588 Group1__14_238766 Group1__14_244882 Group1__15_42040 Group1__15_382675 Group1__15_801980 Group1__15_1218937 Group1__16_333965 Group1__17_420845 Group1__17_492172 Group1__18_103944 Group1__19_15125 Group1__21_177895 Group1__21_2…
SAMP16	Kenya	Nandi County	Kiborokok	18/07/2017	0°15'27.88"N	34°45'03.98"E	SAMP16_KE	scutellata	SSA	100		AHB	0		PRHB	0		EHB	0		139.281	85.817	253.793	52.721	251	Group1__3_280311 Group1__3_482843 Group1__7_644159 Group1__7_673437 Group1__8_169897 Group1__8_244195 Group1__9_96754 Group1__10_340399 Group1__10_1203836 Group1__14_13588 Group1__14_238766 Group1__14_244882 Group1__15_42040 Group1__15_382675 Group1__15_801980 Group1__15_1218937 Group1__16_333965 Group1__17_420845 Group1__17_492172 Group1__18_103944 Group1__19_15125 Group1__21_177895 Group1__21_2…
SAMP17	Kenya	Kakamega County	Shirobani	18/07/2017	0°15'42.98"N	34°55'40.31"E	SAMP17_KE	scutellata	SSA	100		AHB	0		PRHB	0		EHB	0		140.341	88.911	259.877	55.579	251	Group1__3_280311 Group1__3_482843 Group1__7_644159 Group1__7_673437 Group1__8_169897 Group1__8_244195 Group1__9_96754 Group1__10_340399 Group1__10_1203836 Group1__14_13588 Group1__14_238766 Group1__14_244882 Group1__15_42040 Group1__15_382675 Group1__15_801980 Group1__15_1218937 Group1__16_333965 Group1__17_420845 Group1__17_492172 Group1__18_103944 Group1__19_15125 Group1__21_177895 Group1__21_2…
SAMP18	Kenya	Kakamega County	Shirobani	18/07/2017	0°15'42.98"N	34°55'40.31"E	SAMP18_KE	scutellata	SSA	100		AHB	0		PRHB	0		EHB	0		141.466	90.111	250.971	58.265	251	Group1__3_280311 Group1__3_482843 Group1__7_644159 Group1__7_673437 Group1__8_169897 Group1__8_244195 Group1__9_96754 Group1__10_340399 Group1__10_1203836 Group1__14_13588 Group1__14_238766 Group1__14_244882 Group1__15_42040 Group1__15_382675 Group1__15_801980 Group1__15_1218937 Group1__16_333965 Group1__17_420845 Group1__17_492172 Group1__18_103944 Group1__19_15125 Group1__21_177895 Group1__21_2…
SAMP19	Kenya	Kakamega County	Akaranga	18/07/2017	0°17'22.64" N	34°29'41.72" E	SAMP19_KE	scutellata	SSA	100		AHB	0		PRHB	0		EHB	0		150.635	85.941	263.451	55.69	251	Group1__3_280311 Group1__3_482843 Group1__7_644159 Group1__7_673437 Group1__8_169897 Group1__8_244195 Group1__9_96754 Group1__10_340399 Group1__10_1203836 Group1__14_13588 Group1__14_238766 Group1__14_244882 Group1__15_42040 Group1__15_382675 Group1__15_801980 Group1__15_1218937 Group1__16_333965 Group1__17_420845 Group1__17_492172 Group1__18_103944 Group1__19_15125 Group1__21_177895 Group1__21_2…
SAMP2	Kenya	Vihiga County	Makuchi	18/07/2017	0°09'09.22''N	34°51'20.48''E	SAMP2_KE	scutellata	SSA	100		AHB	0		PRHB	0		EHB	0		135.128	87.449	240.699	59.169	251	Group1__3_280311 Group1__3_482843 Group1__7_644159 Group1__7_673437 Group1__8_169897 Group1__8_244195 Group1__9_96754 Group1__10_340399 Group1__10_1203836 Group1__14_13588 Group1__14_238766 Group1__14_244882 Group1__15_42040 Group1__15_382675 Group1__15_801980 Group1__15_1218937 Group1__16_333965 Group1__17_420845 Group1__17_492172 Group1__18_103944 Group1__19_15125 Group1__21_177895 Group1__21_2…
SAMP20	Kenya	Kakamega County	Akaranga	18/07/2017	0°17'22.64"N	34°29'41.72"E	SAMP20_KE	scutellata	SSA	100		AHB	0		PRHB	0		EHB	0		140.81	84.848	249.493	55.014	251	Group1__3_280311 Group1__3_482843 Group1__7_644159 Group1__7_673437 Group1__8_169897 Group1__8_244195 Group1__9_96754 Group1__10_340399 Group1__10_1203836 Group1__14_13588 Group1__14_238766 Group1__14_244882 Group1__15_42040 Group1__15_382675 Group1__15_801980 Group1__15_1218937 Group1__16_333965 Group1__17_420845 Group1__17_492172 Group1__18_103944 Group1__19_15125 Group1__21_177895 Group1__21_2…
SAMP21	Kenya	Kakamega County	Akaranga	18/07/2017	0°17'22.64''N	34°29'41.72''E	SAMP21_KE	scutellata	SSA	100		AHB	0		PRHB	0		EHB	0		140.16	88.85	250.226	59.961	251	Group1__3_280311 Group1__3_482843 Group1__7_644159 Group1__7_673437 Group1__8_169897 Group1__8_244195 Group1__9_96754 Group1__10_340399 Group1__10_1203836 Group1__14_13588 Group1__14_238766 Group1__14_244882 Group1__15_42040 Group1__15_382675 Group1__15_801980 Group1__15_1218937 Group1__16_333965 Group1__17_420845 Group1__17_492172 Group1__18_103944 Group1__19_15125 Group1__21_177895 Group1__21_2…
SAMP22	Kenya	Kakamega County	Akaranga	18/07/2017	0°17'22.64"N	34°29'41.72"E	SAMP22_KE	scutellata	SSA	100		AHB	0		PRHB	0		EHB	0		147.051	89.929	263.595	59.963	251	Group1__3_280311 Group1__3_482843 Group1__7_644159 Group1__7_673437 Group1__8_169897 Group1__8_244195 Group1__9_96754 Group1__10_340399 Group1__10_1203836 Group1__14_13588 Group1__14_238766 Group1__14_244882 Group1__15_42040 Group1__15_382675 Group1__15_801980 Group1__15_1218937 Group1__16_333965 Group1__17_420845 Group1__17_492172 Group1__18_103944 Group1__19_15125 Group1__21_177895 Group1__21_2…
SAMP23	Kenya	Kakamega County	Kalende	18/07/2017	0°16'02.36''N	34°27'44.44''E	SAMP23_KE	scutellata	SSA	100		AHB	0		PRHB	0		EHB	0		137.373	87.136	247.939	54.891	251	Group1__3_280311 Group1__3_482843 Group1__7_644159 Group1__7_673437 Group1__8_169897 Group1__8_244195 Group1__9_96754 Group1__10_340399 Group1__10_1203836 Group1__14_13588 Group1__14_238766 Group1__14_244882 Group1__15_42040 Group1__15_382675 Group1__15_801980 Group1__15_1218937 Group1__16_333965 Group1__17_420845 Group1__17_492172 Group1__18_103944 Group1__19_15125 Group1__21_177895 Group1__21_2…
SAMP24	Kenya	Kakamega County	Kalende	18/07/2017	0°16'02.36" N	34°27'44.44" E	SAMP24_KE	scutellata	SSA	100		AHB	0		PRHB	0		EHB	0		135.697	83.312	245.925	55.479	251	Group1__3_280311 Group1__3_482843 Group1__7_644159 Group1__7_673437 Group1__8_169897 Group1__8_244195 Group1__9_96754 Group1__10_340399 Group1__10_1203836 Group1__14_13588 Group1__14_238766 Group1__14_244882 Group1__15_42040 Group1__15_382675 Group1__15_801980 Group1__15_1218937 Group1__16_333965 Group1__17_420845 Group1__17_492172 Group1__18_103944 Group1__19_15125 Group1__21_177895 Group1__21_2…
SAMP25	Kenya	Kakamega County	Kalende	18/07/2017	0°16'02.36"N	34°27'44.44"E	SAMP25_KE	scutellata	SSA	100		AHB	0		PRHB	0		EHB	0		136.083	89.557	259.729	58.839	251	Group1__3_280311 Group1__3_482843 Group1__7_644159 Group1__7_673437 Group1__8_169897 Group1__8_244195 Group1__9_96754 Group1__10_340399 Group1__10_1203836 Group1__14_13588 Group1__14_238766 Group1__14_244882 Group1__15_42040 Group1__15_382675 Group1__15_801980 Group1__15_1218937 Group1__16_333965 Group1__17_420845 Group1__17_492172 Group1__18_103944 Group1__19_15125 Group1__21_177895 Group1__21_2…
SAMP26	Kenya	Kakamega County	Kalende	18/07/2017	0°16'02.36"N	34°27'44.44"E	SAMP26_KE	scutellata	SSA	100		AHB	0		PRHB	0		EHB	0		137.776	89.309	264.169	54.67	251	Group1__3_280311 Group1__3_482843 Group1__7_644159 Group1__7_673437 Group1__8_169897 Group1__8_244195 Group1__9_96754 Group1__10_340399 Group1__10_1203836 Group1__14_13588 Group1__14_238766 Group1__14_244882 Group1__15_42040 Group1__15_382675 Group1__15_801980 Group1__15_1218937 Group1__16_333965 Group1__17_420845 Group1__17_492172 Group1__18_103944 Group1__19_15125 Group1__21_177895 Group1__21_2…
SAMP27	Kenya	Kilifi County	Mtwapa	18/07/2017	3°56'06.7"S	39°44'55.3"E	SAMP27_KE	scutellata	SSA	100		AHB	0		PRHB	0		EHB	0		142.3	93.328	252.706	57.364	251	Group1__3_280311 Group1__3_482843 Group1__7_644159 Group1__7_673437 Group1__8_169897 Group1__8_244195 Group1__9_96754 Group1__10_340399 Group1__10_1203836 Group1__14_13588 Group1__14_238766 Group1__14_244882 Group1__15_42040 Group1__15_382675 Group1__15_801980 Group1__15_1218937 Group1__16_333965 Group1__17_420845 Group1__17_492172 Group1__18_103944 Group1__19_15125 Group1__21_177895 Group1__21_2…
SAMP28	Kenya	Kilifi County	Mtwapa	18/07/2017	3°56'06.7"S	39°44'55.3"E	SAMP28_KE	scutellata	SSA	100		AHB	0		PRHB	0		EHB	0		137.886	85.637	251.086	54.203	251	Group1__3_280311 Group1__3_482843 Group1__7_644159 Group1__7_673437 Group1__8_169897 Group1__8_244195 Group1__9_96754 Group1__10_340399 Group1__10_1203836 Group1__14_13588 Group1__14_238766 Group1__14_244882 Group1__15_42040 Group1__15_382675 Group1__15_801980 Group1__15_1218937 Group1__16_333965 Group1__17_420845 Group1__17_492172 Group1__18_103944 Group1__19_15125 Group1__21_177895 Group1__21_2…
SAMP3	Kenya	Kakamega County	Shirobani	18/07/2017	0°15'42.98''N	34°55'40.31''E	SAMP3_KE	scutellata	SSA	100		AHB	0		PRHB	0		EHB	0		141.649	86.93	258.258	54.947	251	Group1__3_280311 Group1__3_482843 Group1__7_644159 Group1__7_673437 Group1__8_169897 Group1__8_244195 Group1__9_96754 Group1__10_340399 Group1__10_1203836 Group1__14_13588 Group1__14_238766 Group1__14_244882 Group1__15_42040 Group1__15_382675 Group1__15_801980 Group1__15_1218937 Group1__16_333965 Group1__17_420845 Group1__17_492172 Group1__18_103944 Group1__19_15125 Group1__21_177895 Group1__21_2…
SAMP31	Kenya	Taita Taveta county	Taita FTC	18/07/2017	3°15'39.40''N	38°12'20.73''E	SAMP31_KE	scutellata	SSA	100		AHB	0		PRHB	0		EHB	0		132.351	87.985	249.488	60.39	251	Group1__3_280311 Group1__3_482843 Group1__7_644159 Group1__7_673437 Group1__8_169897 Group1__8_244195 Group1__9_96754 Group1__10_340399 Group1__10_1203836 Group1__14_13588 Group1__14_238766 Group1__14_244882 Group1__15_42040 Group1__15_382675 Group1__15_801980 Group1__15_1218937 Group1__16_333965 Group1__17_420845 Group1__17_492172 Group1__18_103944 Group1__19_15125 Group1__21_177895 Group1__21_2…
SAMP33	Kenya	Kilifi County	Chambuko	18/07/2017	3°14'04.14''N	39°33'44.92''E	SAMP33_KE	scutellata	SSA	100		AHB	0		PRHB	0		EHB	0		148.817	94.96	263.612	57.928	251	Group1__3_280311 Group1__3_482843 Group1__7_644159 Group1__7_673437 Group1__8_169897 Group1__8_244195 Group1__9_96754 Group1__10_340399 Group1__10_1203836 Group1__14_13588 Group1__14_238766 Group1__14_244882 Group1__15_42040 Group1__15_382675 Group1__15_801980 Group1__15_1218937 Group1__16_333965 Group1__17_420845 Group1__17_492172 Group1__18_103944 Group1__19_15125 Group1__21_177895 Group1__21_2…
SAMP34	Kenya	Kilifi county	Chambuko/Matsangoni	18/07/2017	3°23'23.0"S	39°55'36.5"E	SAMP34_KE	scutellata	SSA	100		AHB	0		PRHB	0		EHB	0		145.03	91.531	268.042	60.667	251	Group1__3_280311 Group1__3_482843 Group1__7_644159 Group1__7_673437 Group1__8_169897 Group1__8_244195 Group1__9_96754 Group1__10_340399 Group1__10_1203836 Group1__14_13588 Group1__14_238766 Group1__14_244882 Group1__15_42040 Group1__15_382675 Group1__15_801980 Group1__15_1218937 Group1__16_333965 Group1__17_420845 Group1__17_492172 Group1__18_103944 Group1__19_15125 Group1__21_177895 Group1__21_2…
SAMP35	Kenya	Kilifi county	Chambuko/Matsangoni	18/07/2017	3°23'23.0"S	39°55'36.5"E	SAMP35_KE	scutellata	SSA	100		AHB	0		PRHB	0		EHB	0		148.77	91.409	267.759	56.643	251	Group1__3_280311 Group1__3_482843 Group1__7_644159 Group1__7_673437 Group1__8_169897 Group1__8_244195 Group1__9_96754 Group1__10_340399 Group1__10_1203836 Group1__14_13588 Group1__14_238766 Group1__14_244882 Group1__15_42040 Group1__15_382675 Group1__15_801980 Group1__15_1218937 Group1__16_333965 Group1__17_420845 Group1__17_492172 Group1__18_103944 Group1__19_15125 Group1__21_177895 Group1__21_2…
SAMP36	Kenya	Kilifi county	Chambuko/Matsangoni	18/07/2017	3°23'23.0"S	39°55'36.5"E	SAMP36_KE	scutellata	SSA	100		AHB	0		PRHB	0		EHB	0		142.158	87.392	258.159	53.937	251	Group1__3_280311 Group1__3_482843 Group1__7_644159 Group1__7_673437 Group1__8_169897 Group1__8_244195 Group1__9_96754 Group1__10_340399 Group1__10_1203836 Group1__14_13588 Group1__14_238766 Group1__14_244882 Group1__15_42040 Group1__15_382675 Group1__15_801980 Group1__15_1218937 Group1__16_333965 Group1__17_420845 Group1__17_492172 Group1__18_103944 Group1__19_15125 Group1__21_177895 Group1__21_2…
SAMP37	Kenya	Taita Taveta county	Taita FTC	18/07/2017	3°15'39.51''N	38°12'20.80''E	SAMP37_KE	scutellata	SSA	100		AHB	0		PRHB	0		EHB	0		137.526	86.998	255.627	59.457	251	Group1__3_280311 Group1__3_482843 Group1__7_644159 Group1__7_673437 Group1__8_169897 Group1__8_244195 Group1__9_96754 Group1__10_340399 Group1__10_1203836 Group1__14_13588 Group1__14_238766 Group1__14_244882 Group1__15_42040 Group1__15_382675 Group1__15_801980 Group1__15_1218937 Group1__16_333965 Group1__17_420845 Group1__17_492172 Group1__18_103944 Group1__19_15125 Group1__21_177895 Group1__21_2…
SAMP39	Kenya	Taita Taveta county	Taita FTC	18/07/2017	3°15'39.40" N	38°12'20.73" E	SAMP39_KE	scutellata	SSA	100		AHB	0		PRHB	0		EHB	0		147.786	87.045	265.504	57.061	251	Group1__3_280311 Group1__3_482843 Group1__7_644159 Group1__7_673437 Group1__8_169897 Group1__8_244195 Group1__9_96754 Group1__10_340399 Group1__10_1203836 Group1__14_13588 Group1__14_238766 Group1__14_244882 Group1__15_42040 Group1__15_382675 Group1__15_801980 Group1__15_1218937 Group1__16_333965 Group1__17_420845 Group1__17_492172 Group1__18_103944 Group1__19_15125 Group1__21_177895 Group1__21_2…
SAMP4	Kenya	Kakamega County	Shirobani	18/07/2017	0°15'42.98''N	34°55'40.31''E	SAMP4_KE	scutellata	SSA	100		AHB	0		PRHB	0		EHB	0		137.417	83.284	242.1	58.34	251	Group1__3_280311 Group1__3_482843 Group1__7_644159 Group1__7_673437 Group1__8_169897 Group1__8_244195 Group1__9_96754 Group1__10_340399 Group1__10_1203836 Group1__14_13588 Group1__14_238766 Group1__14_244882 Group1__15_42040 Group1__15_382675 Group1__15_801980 Group1__15_1218937 Group1__16_333965 Group1__17_420845 Group1__17_492172 Group1__18_103944 Group1__19_15125 Group1__21_177895 Group1__21_2…
SAMP41	Kenya	Taita Taveta county	Taita FTC	18/07/2017	3°15'39.40"N	38°12'20.73"E	SAMP41_KE	scutellata	SSA	100		AHB	0		PRHB	0		EHB	0		139.024	84.309	245.05	57.836	251	Group1__3_280311 Group1__3_482843 Group1__7_644159 Group1__7_673437 Group1__8_169897 Group1__8_244195 Group1__9_96754 Group1__10_340399 Group1__10_1203836 Group1__14_13588 Group1__14_238766 Group1__14_244882 Group1__15_42040 Group1__15_382675 Group1__15_801980 Group1__15_1218937 Group1__16_333965 Group1__17_420845 Group1__17_492172 Group1__18_103944 Group1__19_15125 Group1__21_177895 Group1__21_2…
SAMP42	Kenya	Taita Taveta county	Taita FTC	18/07/2017	3°15'39.40"N	38°12'20.73"E	SAMP42_KE	scutellata	SSA	100		AHB	0		PRHB	0		EHB	0		141.883	90.216	258.608	58.085	251	Group1__3_280311 Group1__3_482843 Group1__7_644159 Group1__7_673437 Group1__8_169897 Group1__8_244195 Group1__9_96754 Group1__10_340399 Group1__10_1203836 Group1__14_13588 Group1__14_238766 Group1__14_244882 Group1__15_42040 Group1__15_382675 Group1__15_801980 Group1__15_1218937 Group1__16_333965 Group1__17_420845 Group1__17_492172 Group1__18_103944 Group1__19_15125 Group1__21_177895 Group1__21_2…
SAMP45	Kenya	Kilifi County	Mtwapa	18/07/2017	3°56'06.7"S	39°44'55.3"E	SAMP45_KE	scutellata	SSA	100		AHB	0		PRHB	0		EHB	0		145.248	87.602	258.347	58.809	251	Group1__3_280311 Group1__3_482843 Group1__7_644159 Group1__7_673437 Group1__8_169897 Group1__8_244195 Group1__9_96754 Group1__10_340399 Group1__10_1203836 Group1__14_13588 Group1__14_238766 Group1__14_244882 Group1__15_42040 Group1__15_382675 Group1__15_801980 Group1__15_1218937 Group1__16_333965 Group1__17_420845 Group1__17_492172 Group1__18_103944 Group1__19_15125 Group1__21_177895 Group1__21_2…
SAMP46	Kenya	Kilifi County	Mtwapa	18/07/2017	3°56'06.7"S	39°44'55.3"E	SAMP46_KE	scutellata	SSA	100		AHB	0		PRHB	0		EHB	0		139.597	85.803	254.086	53.726	251	Group1__3_280311 Group1__3_482843 Group1__7_644159 Group1__7_673437 Group1__8_169897 Group1__8_244195 Group1__9_96754 Group1__10_340399 Group1__10_1203836 Group1__14_13588 Group1__14_238766 Group1__14_244882 Group1__15_42040 Group1__15_382675 Group1__15_801980 Group1__15_1218937 Group1__16_333965 Group1__17_420845 Group1__17_492172 Group1__18_103944 Group1__19_15125 Group1__21_177895 Group1__21_2…
SAMP47	Kenya	Bungoma county	Mt. Elgon	18/07/2017	0°34'10.70''N	34°22'54.61''E	SAMP47_KE	scutellata	SSA	100		AHB	0		PRHB	0		EHB	0		136.003	89.014	252.4	54.28	251	Group1__3_280311 Group1__3_482843 Group1__7_644159 Group1__7_673437 Group1__8_169897 Group1__8_244195 Group1__9_96754 Group1__10_340399 Group1__10_1203836 Group1__14_13588 Group1__14_238766 Group1__14_244882 Group1__15_42040 Group1__15_382675 Group1__15_801980 Group1__15_1218937 Group1__16_333965 Group1__17_420845 Group1__17_492172 Group1__18_103944 Group1__19_15125 Group1__21_177895 Group1__21_2…
SAMP48	Kenya	Bungoma county	Mt. Elgon	18/07/2017	0°34'10.70" N	34°22'54.61" E	SAMP48_KE	scutellata	SSA	100		AHB	0		PRHB	0		EHB	0		139.411	86.511	257.72	50.662	251	Group1__3_280311 Group1__3_482843 Group1__7_644159 Group1__7_673437 Group1__8_169897 Group1__8_244195 Group1__9_96754 Group1__10_340399 Group1__10_1203836 Group1__14_13588 Group1__14_238766 Group1__14_244882 Group1__15_42040 Group1__15_382675 Group1__15_801980 Group1__15_1218937 Group1__16_333965 Group1__17_420845 Group1__17_492172 Group1__18_103944 Group1__19_15125 Group1__21_177895 Group1__21_2…
SAMP49	Kenya	Bungoma county	Mt. Elgon	18/07/2017	0°34'10.70"N	34°22'54.61"E	SAMP49_KE	scutellata	SSA	100		AHB	0		PRHB	0		EHB	0		139.052	88.337	259.359	51.636	251	Group1__3_280311 Group1__3_482843 Group1__7_644159 Group1__7_673437 Group1__8_169897 Group1__8_244195 Group1__9_96754 Group1__10_340399 Group1__10_1203836 Group1__14_13588 Group1__14_238766 Group1__14_244882 Group1__15_42040 Group1__15_382675 Group1__15_801980 Group1__15_1218937 Group1__16_333965 Group1__17_420845 Group1__17_492172 Group1__18_103944 Group1__19_15125 Group1__21_177895 Group1__21_2…
SAMP5	Kenya	Vihiga County	Makuchi	18/07/2017	0°09'09.22"N	34°51'20.48"E	SAMP5_KE	scutellata	SSA	100		AHB	0		PRHB	0		EHB	0		145.459	88.617	245.236	61.441	251	Group1__3_280311 Group1__3_482843 Group1__7_644159 Group1__7_673437 Group1__8_169897 Group1__8_244195 Group1__9_96754 Group1__10_340399 Group1__10_1203836 Group1__14_13588 Group1__14_238766 Group1__14_244882 Group1__15_42040 Group1__15_382675 Group1__15_801980 Group1__15_1218937 Group1__16_333965 Group1__17_420845 Group1__17_492172 Group1__18_103944 Group1__19_15125 Group1__21_177895 Group1__21_2…
SAMP50	Kenya	Bungoma county	Mt. Elgon	18/07/2017	0°34'10.70"N	34°22'54.61"E	SAMP50_KE	scutellata	SSA	100		AHB	0		PRHB	0		EHB	0		134.65	88.614	249.328	57.386	251	Group1__3_280311 Group1__3_482843 Group1__7_644159 Group1__7_673437 Group1__8_169897 Group1__8_244195 Group1__9_96754 Group1__10_340399 Group1__10_1203836 Group1__14_13588 Group1__14_238766 Group1__14_244882 Group1__15_42040 Group1__15_382675 Group1__15_801980 Group1__15_1218937 Group1__16_333965 Group1__17_420845 Group1__17_492172 Group1__18_103944 Group1__19_15125 Group1__21_177895 Group1__21_2…
SAMP51	Kenya	Isiolo County	Isiolo A2	18/07/2017	0°07'47.31''N	37°20'04.46''E	SAMP51_KE	scutellata	SSA	100		AHB	0		PRHB	0		EHB	0		142.385	89.186	259.199	63.055	251	Group1__3_280311 Group1__3_482843 Group1__7_644159 Group1__7_673437 Group1__8_169897 Group1__8_244195 Group1__9_96754 Group1__10_340399 Group1__10_1203836 Group1__14_13588 Group1__14_238766 Group1__14_244882 Group1__15_42040 Group1__15_382675 Group1__15_801980 Group1__15_1218937 Group1__16_333965 Group1__17_420845 Group1__17_492172 Group1__18_103944 Group1__19_15125 Group1__21_177895 Group1__21_2…
SAMP52	Kenya	Isiolo County	Isiolo A2	18/07/2017	0°07'47.31"N	37°20'04.46"E	SAMP52_KE	scutellata	SSA	100		AHB	0		PRHB	0		EHB	0		138.981	86.795	245.045	59.475	251	Group1__3_280311 Group1__3_482843 Group1__7_644159 Group1__7_673437 Group1__8_169897 Group1__8_244195 Group1__9_96754 Group1__10_340399 Group1__10_1203836 Group1__14_13588 Group1__14_238766 Group1__14_244882 Group1__15_42040 Group1__15_382675 Group1__15_801980 Group1__15_1218937 Group1__16_333965 Group1__17_420845 Group1__17_492172 Group1__18_103944 Group1__19_15125 Group1__21_177895 Group1__21_2…
SAMP53	Kenya	Meru county	Timau 1	18/07/2017	0°06'06.94''N	37°10'14.79''E	SAMP53_KE	scutellata	SSA	100		AHB	0		PRHB	0		EHB	0		134.927	90.193	249.002	62.862	251	Group1__3_280311 Group1__3_482843 Group1__7_644159 Group1__7_673437 Group1__8_169897 Group1__8_244195 Group1__9_96754 Group1__10_340399 Group1__10_1203836 Group1__14_13588 Group1__14_238766 Group1__14_244882 Group1__15_42040 Group1__15_382675 Group1__15_801980 Group1__15_1218937 Group1__16_333965 Group1__17_420845 Group1__17_492172 Group1__18_103944 Group1__19_15125 Group1__21_177895 Group1__21_2…
SAMP54	Kenya	Meru county	Timau 1	18/07/2017	0°06'06.94"N	37°10'14.79"E	SAMP54_KE	scutellata	SSA	100		AHB	0		PRHB	0		EHB	0		139.857	90.629	262.191	58.659	251	Group1__3_280311 Group1__3_482843 Group1__7_644159 Group1__7_673437 Group1__8_169897 Group1__8_244195 Group1__9_96754 Group1__10_340399 Group1__10_1203836 Group1__14_13588 Group1__14_238766 Group1__14_244882 Group1__15_42040 Group1__15_382675 Group1__15_801980 Group1__15_1218937 Group1__16_333965 Group1__17_420845 Group1__17_492172 Group1__18_103944 Group1__19_15125 Group1__21_177895 Group1__21_2…
SAMP55	Kenya	Meru county	Weru	18/07/2017	0°02'33.59''N	37°16'39.17''E	SAMP55_KE	scutellata	SSA	100		AHB	0		PRHB	0		EHB	0		141.987	87.169	250.96	58.164	251	Group1__3_280311 Group1__3_482843 Group1__7_644159 Group1__7_673437 Group1__8_169897 Group1__8_244195 Group1__9_96754 Group1__10_340399 Group1__10_1203836 Group1__14_13588 Group1__14_238766 Group1__14_244882 Group1__15_42040 Group1__15_382675 Group1__15_801980 Group1__15_1218937 Group1__16_333965 Group1__17_420845 Group1__17_492172 Group1__18_103944 Group1__19_15125 Group1__21_177895 Group1__21_2…
SAMP56	Kenya	Meru county	Weru	18/07/2017	0°02'33.59"N	37°16'39.17"E	SAMP56_KE	scutellata	SSA	100		AHB	0		PRHB	0		EHB	0		144.413	87.791	261.823	56.889	251	Group1__3_280311 Group1__3_482843 Group1__7_644159 Group1__7_673437 Group1__8_169897 Group1__8_244195 Group1__9_96754 Group1__10_340399 Group1__10_1203836 Group1__14_13588 Group1__14_238766 Group1__14_244882 Group1__15_42040 Group1__15_382675 Group1__15_801980 Group1__15_1218937 Group1__16_333965 Group1__17_420845 Group1__17_492172 Group1__18_103944 Group1__19_15125 Group1__21_177895 Group1__21_2…
SAMP57	Kenya	Kitui county	Kasanga	18/07/2017	0°27'41.39''N	38°05'05.93''E	SAMP57_KE	scutellata	SSA	100		AHB	0		PRHB	0		EHB	0		143.907	84.989	268.492	50.249	251	Group1__3_280311 Group1__3_482843 Group1__7_644159 Group1__7_673437 Group1__8_169897 Group1__8_244195 Group1__9_96754 Group1__10_340399 Group1__10_1203836 Group1__14_13588 Group1__14_238766 Group1__14_244882 Group1__15_42040 Group1__15_382675 Group1__15_801980 Group1__15_1218937 Group1__16_333965 Group1__17_420845 Group1__17_492172 Group1__18_103944 Group1__19_15125 Group1__21_177895 Group1__21_2…
SAMP58	Kenya	Kitui county	Kasanga	18/07/2017	0°27'41.39"N	38°05'05.93"E	SAMP58_KE	scutellata	SSA	100		AHB	0		PRHB	0		EHB	0		139.577	90.87	270.156	52.4	251	Group1__3_280311 Group1__3_482843 Group1__7_644159 Group1__7_673437 Group1__8_169897 Group1__8_244195 Group1__9_96754 Group1__10_340399 Group1__10_1203836 Group1__14_13588 Group1__14_238766 Group1__14_244882 Group1__15_42040 Group1__15_382675 Group1__15_801980 Group1__15_1218937 Group1__16_333965 Group1__17_420845 Group1__17_492172 Group1__18_103944 Group1__19_15125 Group1__21_177895 Group1__21_2…
SAMP59	Kenya	Meru county	Kibaranyexi	18/07/2017	0°00'01.86''N	37°19'45.37''E	SAMP59_KE	scutellata	SSA	100		AHB	0		PRHB	0		EHB	0		133.537	85.505	237.136	58.84	251	Group1__3_280311 Group1__3_482843 Group1__7_644159 Group1__7_673437 Group1__8_169897 Group1__8_244195 Group1__9_96754 Group1__10_340399 Group1__10_1203836 Group1__14_13588 Group1__14_238766 Group1__14_244882 Group1__15_42040 Group1__15_382675 Group1__15_801980 Group1__15_1218937 Group1__16_333965 Group1__17_420845 Group1__17_492172 Group1__18_103944 Group1__19_15125 Group1__21_177895 Group1__21_2…
SAMP6	Kenya	Vihiga County	Makuchi	18/07/2017	0°09'09.22"N	34°51'20.48"E	SAMP6_KE	scutellata	SSA	100		AHB	0		PRHB	0		EHB	0		138.739	83.699	246.767	64.803	251	Group1__3_280311 Group1__3_482843 Group1__7_644159 Group1__7_673437 Group1__8_169897 Group1__8_244195 Group1__9_96754 Group1__10_340399 Group1__10_1203836 Group1__14_13588 Group1__14_238766 Group1__14_244882 Group1__15_42040 Group1__15_382675 Group1__15_801980 Group1__15_1218937 Group1__16_333965 Group1__17_420845 Group1__17_492172 Group1__18_103944 Group1__19_15125 Group1__21_177895 Group1__21_2…
SAMP60	Kenya	Meru county	Kibaranyexi	18/07/2017	0°00'01.86"N	37°19'45.37"E	SAMP60_KE	scutellata	SSA	100		AHB	0		PRHB	0		EHB	0		135.508	82.537	251.982	56.223	251	Group1__3_280311 Group1__3_482843 Group1__7_644159 Group1__7_673437 Group1__8_169897 Group1__8_244195 Group1__9_96754 Group1__10_340399 Group1__10_1203836 Group1__14_13588 Group1__14_238766 Group1__14_244882 Group1__15_42040 Group1__15_382675 Group1__15_801980 Group1__15_1218937 Group1__16_333965 Group1__17_420845 Group1__17_492172 Group1__18_103944 Group1__19_15125 Group1__21_177895 Group1__21_2…
SAMP61	Kenya	Meru county	Githongo A2	18/07/2017	0°00'32.05''N	37°20'55.25''E	SAMP61_KE	scutellata	SSA	100		AHB	0		PRHB	0		EHB	0		133.095	86.387	245.399	60.031	251	Group1__3_280311 Group1__3_482843 Group1__7_644159 Group1__7_673437 Group1__8_169897 Group1__8_244195 Group1__9_96754 Group1__10_340399 Group1__10_1203836 Group1__14_13588 Group1__14_238766 Group1__14_244882 Group1__15_42040 Group1__15_382675 Group1__15_801980 Group1__15_1218937 Group1__16_333965 Group1__17_420845 Group1__17_492172 Group1__18_103944 Group1__19_15125 Group1__21_177895 Group1__21_2…
SAMP62	Kenya	Meru county	Githongo A2	18/07/2017	0°00'32.05"N	37°20'55.25"E	SAMP62_KE	scutellata	SSA	100		AHB	0		PRHB	0		EHB	0		132.819	86.568	253.655	58.045	251	Group1__3_280311 Group1__3_482843 Group1__7_644159 Group1__7_673437 Group1__8_169897 Group1__8_244195 Group1__9_96754 Group1__10_340399 Group1__10_1203836 Group1__14_13588 Group1__14_238766 Group1__14_244882 Group1__15_42040 Group1__15_382675 Group1__15_801980 Group1__15_1218937 Group1__16_333965 Group1__17_420845 Group1__17_492172 Group1__18_103944 Group1__19_15125 Group1__21_177895 Group1__21_2…
SAMP63	Kenya	Machakos County	Kithimani	18/07/2017	1°08'0.0"S	37°41'00.0"E	SAMP63_KE	scutellata	SSA	100		AHB	0		PRHB	0		EHB	0		143.437	89.32	261.57	57.017	251	Group1__3_280311 Group1__3_482843 Group1__7_644159 Group1__7_673437 Group1__8_169897 Group1__8_244195 Group1__9_96754 Group1__10_340399 Group1__10_1203836 Group1__14_13588 Group1__14_238766 Group1__14_244882 Group1__15_42040 Group1__15_382675 Group1__15_801980 Group1__15_1218937 Group1__16_333965 Group1__17_420845 Group1__17_492172 Group1__18_103944 Group1__19_15125 Group1__21_177895 Group1__21_2…
SAMP64	Kenya	Machakos County	Kithimani	18/07/2017	1°08'0.0"S	37°41'00.0"E	SAMP64_KE	scutellata	SSA	100		AHB	0		PRHB	0		EHB	0		141.6	87.707	256.513	56.873	251	Group1__3_280311 Group1__3_482843 Group1__7_644159 Group1__7_673437 Group1__8_169897 Group1__8_244195 Group1__9_96754 Group1__10_340399 Group1__10_1203836 Group1__14_13588 Group1__14_238766 Group1__14_244882 Group1__15_42040 Group1__15_382675 Group1__15_801980 Group1__15_1218937 Group1__16_333965 Group1__17_420845 Group1__17_492172 Group1__18_103944 Group1__19_15125 Group1__21_177895 Group1__21_2…
SAMP7	Kenya	Nandi County	Kiborokok	18/07/2017	0°15'27.88''N	34°45'03.98''E	SAMP7_KE	scutellata	SSA	100		AHB	0		PRHB	0		EHB	0		142.307	87.873	249.043	54.582	251	Group1__3_280311 Group1__3_482843 Group1__7_644159 Group1__7_673437 Group1__8_169897 Group1__8_244195 Group1__9_96754 Group1__10_340399 Group1__10_1203836 Group1__14_13588 Group1__14_238766 Group1__14_244882 Group1__15_42040 Group1__15_382675 Group1__15_801980 Group1__15_1218937 Group1__16_333965 Group1__17_420845 Group1__17_492172 Group1__18_103944 Group1__19_15125 Group1__21_177895 Group1__21_2…
SAMP8	Kenya	Nandi County	Kiborokok	18/07/2017	0°15'27.88''N	34°45'03.98''E	SAMP8_KE	scutellata	SSA	100		AHB	0		PRHB	0		EHB	0		134.494	84.026	239.465	49.736	251	Group1__3_280311 Group1__3_482843 Group1__7_644159 Group1__7_673437 Group1__8_169897 Group1__8_244195 Group1__9_96754 Group1__10_340399 Group1__10_1203836 Group1__14_13588 Group1__14_238766 Group1__14_244882 Group1__15_42040 Group1__15_382675 Group1__15_801980 Group1__15_1218937 Group1__16_333965 Group1__17_420845 Group1__17_492172 Group1__18_103944 Group1__19_15125 Group1__21_177895 Group1__21_2…
SAMP9	Kenya	Kakamega county	Bukha	18/07/2017	0°16'42.80''N	34°29'14.34''E	SAMP9_KE	scutellata	SSA	100		AHB	0		PRHB	0		EHB	0		135.755	84.399	239.818	54.61	251	Group1__3_280311 Group1__3_482843 Group1__7_644159 Group1__7_673437 Group1__8_169897 Group1__8_244195 Group1__9_96754 Group1__10_340399 Group1__10_1203836 Group1__14_13588 Group1__14_238766 Group1__14_244882 Group1__15_42040 Group1__15_382675 Group1__15_801980 Group1__15_1218937 Group1__16_333965 Group1__17_420845 Group1__17_492172 Group1__18_103944 Group1__19_15125 Group1__21_177895 Group1__21_2…
SAMP101	Madagascar	Fianarantsoa	Ambatolahikisoa-Site 9	18/07/2017	21°29'23.4"S	47°04'13.2"E	SAMP101_MG	Madagascar	SSA	100		AHB	0		PRHB	0		EHB	0		148.041	88.758	250.156	66.323	251	Group1__3_280311 Group1__3_482843 Group1__7_644159 Group1__7_673437 Group1__8_169897 Group1__8_244195 Group1__9_96754 Group1__10_340399 Group1__10_1203836 Group1__14_13588 Group1__14_238766 Group1__14_244882 Group1__15_42040 Group1__15_382675 Group1__15_801980 Group1__15_1218937 Group1__16_333965 Group1__17_420845 Group1__17_492172 Group1__18_103944 Group1__19_15125 Group1__21_177895 Group1__21_2…
SAMP85	Madagascar	Fianarantsoa	Soanataoi Site3	18/07/2017	21°11'19.21''S	47°09'25.58''E	SAMP85_MG	Madagascar	SSA	100		AHB	0		PRHB	0		EHB	0		144.442	89.744	251.698	65.772	251	Group1__3_280311 Group1__3_482843 Group1__7_644159 Group1__7_673437 Group1__8_169897 Group1__8_244195 Group1__9_96754 Group1__10_340399 Group1__10_1203836 Group1__14_13588 Group1__14_238766 Group1__14_244882 Group1__15_42040 Group1__15_382675 Group1__15_801980 Group1__15_1218937 Group1__16_333965 Group1__17_420845 Group1__17_492172 Group1__18_103944 Group1__19_15125 Group1__21_177895 Group1__21_2…
SAMP86	Madagascar	Fianarantsoa	Soanataoi Site 3	18/07/2017	21°11'19.21''S	47°09'25.58''E	SAMP86_MG	Madagascar	SSA	100		AHB	0		PRHB	0		EHB	0		144.468	90.579	251.032	65.643	251	Group1__3_280311 Group1__3_482843 Group1__7_644159 Group1__7_673437 Group1__8_169897 Group1__8_244195 Group1__9_96754 Group1__10_340399 Group1__10_1203836 Group1__14_13588 Group1__14_238766 Group1__14_244882 Group1__15_42040 Group1__15_382675 Group1__15_801980 Group1__15_1218937 Group1__16_333965 Group1__17_420845 Group1__17_492172 Group1__18_103944 Group1__19_15125 Group1__21_177895 Group1__21_2…
SAMP87	Madagascar	Fianarantsoa	Ambaloyahy Site1	18/07/2017	21°15'32.61''S	47°10'01.74''E	SAMP87_MG	Madagascar	SSA	100		AHB	0		PRHB	0		EHB	0		148.215	90.803	250.73	66.959	251	Group1__3_280311 Group1__3_482843 Group1__7_644159 Group1__7_673437 Group1__8_169897 Group1__8_244195 Group1__9_96754 Group1__10_340399 Group1__10_1203836 Group1__14_13588 Group1__14_238766 Group1__14_244882 Group1__15_42040 Group1__15_382675 Group1__15_801980 Group1__15_1218937 Group1__16_333965 Group1__17_420845 Group1__17_492172 Group1__18_103944 Group1__19_15125 Group1__21_177895 Group1__21_2…
SAMP88	Madagascar	Fianarantsoa	Ambaldiahf - Site 1	18/07/2017	21°15'32.61''S	47°10'01.74''E	SAMP88_MG	Madagascar	SSA	100		AHB	0		PRHB	0		EHB	0		143.592	87.328	244.211	66.198	251	Group1__3_280311 Group1__3_482843 Group1__7_644159 Group1__7_673437 Group1__8_169897 Group1__8_244195 Group1__9_96754 Group1__10_340399 Group1__10_1203836 Group1__14_13588 Group1__14_238766 Group1__14_244882 Group1__15_42040 Group1__15_382675 Group1__15_801980 Group1__15_1218937 Group1__16_333965 Group1__17_420845 Group1__17_492172 Group1__18_103944 Group1__19_15125 Group1__21_177895 Group1__21_2…
SAMP89	Madagascar	Fianarantsoa	Andranolava Site2	18/07/2017	21°15'16.95''S	47°09'25.58''E	SAMP89_MG	Madagascar	SSA	100		AHB	0		PRHB	0		EHB	0		149.21	88.831	250.766	65.427	251	Group1__3_280311 Group1__3_482843 Group1__7_644159 Group1__7_673437 Group1__8_169897 Group1__8_244195 Group1__9_96754 Group1__10_340399 Group1__10_1203836 Group1__14_13588 Group1__14_238766 Group1__14_244882 Group1__15_42040 Group1__15_382675 Group1__15_801980 Group1__15_1218937 Group1__16_333965 Group1__17_420845 Group1__17_492172 Group1__18_103944 Group1__19_15125 Group1__21_177895 Group1__21_2…
SAMP90	Madagascar	Fianarantsoa	Adranolava Site 2	18/07/2017	21°15'16.95''S	47°09'25.58''E	SAMP90_MG	Madagascar	SSA	100		AHB	0		PRHB	0		EHB	0		147.738	91.709	250.501	65.519	251	Group1__3_280311 Group1__3_482843 Group1__7_644159 Group1__7_673437 Group1__8_169897 Group1__8_244195 Group1__9_96754 Group1__10_340399 Group1__10_1203836 Group1__14_13588 Group1__14_238766 Group1__14_244882 Group1__15_42040 Group1__15_382675 Group1__15_801980 Group1__15_1218937 Group1__16_333965 Group1__17_420845 Group1__17_492172 Group1__18_103944 Group1__19_15125 Group1__21_177895 Group1__21_2…
SAMP91	Madagascar	Fianarantsoa	Ambayovaky Site4	18/07/2017	21°10'46.70''S	47°10'40.48''E	SAMP91_MG	Madagascar	SSA	100		AHB	0		PRHB	0		EHB	0		146.484	89.891	245.514	68.341	251	Group1__3_280311 Group1__3_482843 Group1__7_644159 Group1__7_673437 Group1__8_169897 Group1__8_244195 Group1__9_96754 Group1__10_340399 Group1__10_1203836 Group1__14_13588 Group1__14_238766 Group1__14_244882 Group1__15_42040 Group1__15_382675 Group1__15_801980 Group1__15_1218937 Group1__16_333965 Group1__17_420845 Group1__17_492172 Group1__18_103944 Group1__19_15125 Group1__21_177895 Group1__21_2…
SAMP92	Madagascar	Fianarantsoa	Ambayovaky Site 4	18/07/2017	21°10'46.70''S	47°10'40.48''E	SAMP92_MG	Madagascar	SSA	100		AHB	0		PRHB	0		EHB	0		143.091	88.444	245.385	65.39	251	Group1__3_280311 Group1__3_482843 Group1__7_644159 Group1__7_673437 Group1__8_169897 Group1__8_244195 Group1__9_96754 Group1__10_340399 Group1__10_1203836 Group1__14_13588 Group1__14_238766 Group1__14_244882 Group1__15_42040 Group1__15_382675 Group1__15_801980 Group1__15_1218937 Group1__16_333965 Group1__17_420845 Group1__17_492172 Group1__18_103944 Group1__19_15125 Group1__21_177895 Group1__21_2…
SAMP93	Madagascar	Fianarantsoa	Amdibanjiana Site 5	18/07/2017	21°13'45.55''S	47°06'03.68''E	SAMP93_MG	Madagascar	SSA	100		AHB	0		PRHB	0		EHB	0		147.314	90.674	246.33	74.06	251	Group1__3_280311 Group1__3_482843 Group1__7_644159 Group1__7_673437 Group1__8_169897 Group1__8_244195 Group1__9_96754 Group1__10_340399 Group1__10_1203836 Group1__14_13588 Group1__14_238766 Group1__14_244882 Group1__15_42040 Group1__15_382675 Group1__15_801980 Group1__15_1218937 Group1__16_333965 Group1__17_420845 Group1__17_492172 Group1__18_103944 Group1__19_15125 Group1__21_177895 Group1__21_2…
SAMP94	Madagascar	Fianarantsoa	Amdibanjiana Site 5	18/07/2017	21°13'45.55''S	47°06'03.68''E	SAMP94_MG	Madagascar	SSA	100		AHB	0		PRHB	0		EHB	0		144.108	92.854	240.658	75.114	251	Group1__3_280311 Group1__3_482843 Group1__7_644159 Group1__7_673437 Group1__8_169897 Group1__8_244195 Group1__9_96754 Group1__10_340399 Group1__10_1203836 Group1__14_13588 Group1__14_238766 Group1__14_244882 Group1__15_42040 Group1__15_382675 Group1__15_801980 Group1__15_1218937 Group1__16_333965 Group1__17_420845 Group1__17_492172 Group1__18_103944 Group1__19_15125 Group1__21_177895 Group1__21_2…
SAMP97	Madagascar	Fianarantsoa	Iranjo Site 7	18/07/2017	21°11'51.40''S	47°09'59.49''E	SAMP97_MG	Madagascar	SSA	100		AHB	0		PRHB	0		EHB	0		148.298	93.39	256.452	63.049	251	Group1__3_280311 Group1__3_482843 Group1__7_644159 Group1__7_673437 Group1__8_169897 Group1__8_244195 Group1__9_96754 Group1__10_340399 Group1__10_1203836 Group1__14_13588 Group1__14_238766 Group1__14_244882 Group1__15_42040 Group1__15_382675 Group1__15_801980 Group1__15_1218937 Group1__16_333965 Group1__17_420845 Group1__17_492172 Group1__18_103944 Group1__19_15125 Group1__21_177895 Group1__21_2…
SAMP99	Madagascar	Fianarantsoa	Maroyr Elto Site 8	18/07/2017	21°12'59.12''S	47°09'48.83''E	SAMP99_MG	Madagascar	SSA	100		AHB	0		PRHB	0		EHB	0		150.112	90.604	258.339	60.883	251	Group1__3_280311 Group1__3_482843 Group1__7_644159 Group1__7_673437 Group1__8_169897 Group1__8_244195 Group1__9_96754 Group1__10_340399 Group1__10_1203836 Group1__14_13588 Group1__14_238766 Group1__14_244882 Group1__15_42040 Group1__15_382675 Group1__15_801980 Group1__15_1218937 Group1__16_333965 Group1__17_420845 Group1__17_492172 Group1__18_103944 Group1__19_15125 Group1__21_177895 Group1__21_2…
SAMP103	Madagascar	Fianarantsoa	Ambalandrotsa	18/07/2017	21°11'43.65''S	47°09'23.69''E	SAMP103_MG	scutellata	SSA	100		AHB	0		PRHB	0		EHB	0		139.123	87.447	255.465	58.804	251	Group1__3_280311 Group1__3_482843 Group1__7_644159 Group1__7_673437 Group1__8_169897 Group1__8_244195 Group1__9_96754 Group1__10_340399 Group1__10_1203836 Group1__14_13588 Group1__14_238766 Group1__14_244882 Group1__15_42040 Group1__15_382675 Group1__15_801980 Group1__15_1218937 Group1__16_333965 Group1__17_420845 Group1__17_492172 Group1__18_103944 Group1__19_15125 Group1__21_177895 Group1__21_2…
SAMP341	Malta	Northern Region	Rabat	26/04/2017	35°53'00.3''N	14°24'26.6''E	SAMP341_MT	Malta	AHB	100		PRHB	0		EHB	0		SSA	0		126.806	115.222	151.821	173.847	251	Group1__3_280311 Group1__3_482843 Group1__7_644159 Group1__7_673437 Group1__8_169897 Group1__8_244195 Group1__9_96754 Group1__10_340399 Group1__10_1203836 Group1__14_13588 Group1__14_238766 Group1__14_244882 Group1__15_42040 Group1__15_382675 Group1__15_801980 Group1__15_1218937 Group1__16_333965 Group1__17_420845 Group1__17_492172 Group1__18_103944 Group1__19_15125 Group1__21_177895 Group1__21_2…
SAMP346	Malta	Northern Region	Rabat	26/04/2017	35°53'00.3''N	14°24'26.6''E	SAMP346_MT	Malta	AHB	100		PRHB	0		EHB	0		SSA	0		146.348	135.242	159.242	201.067	251	Group1__3_280311 Group1__3_482843 Group1__7_644159 Group1__7_673437 Group1__8_169897 Group1__8_244195 Group1__9_96754 Group1__10_340399 Group1__10_1203836 Group1__14_13588 Group1__14_238766 Group1__14_244882 Group1__15_42040 Group1__15_382675 Group1__15_801980 Group1__15_1218937 Group1__16_333965 Group1__17_420845 Group1__17_492172 Group1__18_103944 Group1__19_15125 Group1__21_177895 Group1__21_2…
SAMP347	Malta	Southern Region	Qrendi	26/04/2017	35°49'27.7''N	14°27'06.8''E	SAMP347_MT	Malta	AHB	100		PRHB	0		SSA	0		EHB	0		134.46	111.846	179.243	154.177	251	Group1__3_280311 Group1__3_482843 Group1__7_644159 Group1__7_673437 Group1__8_169897 Group1__8_244195 Group1__9_96754 Group1__10_340399 Group1__10_1203836 Group1__14_13588 Group1__14_238766 Group1__14_244882 Group1__15_42040 Group1__15_382675 Group1__15_801980 Group1__15_1218937 Group1__16_333965 Group1__17_420845 Group1__17_492172 Group1__18_103944 Group1__19_15125 Group1__21_177895 Group1__21_2…
SAMP348	Malta	Southern Region	Qrendi	26/04/2017	35°49'27.7''N	14°27'06.8''E	SAMP348_MT	Malta	AHB	100		PRHB	0		SSA	0		EHB	0		143.251	114.972	180.874	163.11	251	Group1__3_280311 Group1__3_482843 Group1__7_644159 Group1__7_673437 Group1__8_169897 Group1__8_244195 Group1__9_96754 Group1__10_340399 Group1__10_1203836 Group1__14_13588 Group1__14_238766 Group1__14_244882 Group1__15_42040 Group1__15_382675 Group1__15_801980 Group1__15_1218937 Group1__16_333965 Group1__17_420845 Group1__17_492172 Group1__18_103944 Group1__19_15125 Group1__21_177895 Group1__21_2…
SAMP349	Malta	Southern Region	Qrendi	26/04/2017	35°49'27.7''N	14°27'06.8''E	SAMP349_MT	Malta	AHB	100		PRHB	0		SSA	0		EHB	0		133.279	109.701	176.787	154.19	251	Group1__3_280311 Group1__3_482843 Group1__7_644159 Group1__7_673437 Group1__8_169897 Group1__8_244195 Group1__9_96754 Group1__10_340399 Group1__10_1203836 Group1__14_13588 Group1__14_238766 Group1__14_244882 Group1__15_42040 Group1__15_382675 Group1__15_801980 Group1__15_1218937 Group1__16_333965 Group1__17_420845 Group1__17_492172 Group1__18_103944 Group1__19_15125 Group1__21_177895 Group1__21_2…
SAMP352	Malta	Northern Region	Mellieha	26/04/2017	35°58'55.8''N	14°20'11.3''E	SAMP352_MT	Malta	AHB	100		PRHB	0		EHB	0		SSA	0		128.415	122.891	153.196	196.656	251	Group1__3_280311 Group1__3_482843 Group1__7_644159 Group1__7_673437 Group1__8_169897 Group1__8_244195 Group1__9_96754 Group1__10_340399 Group1__10_1203836 Group1__14_13588 Group1__14_238766 Group1__14_244882 Group1__15_42040 Group1__15_382675 Group1__15_801980 Group1__15_1218937 Group1__16_333965 Group1__17_420845 Group1__17_492172 Group1__18_103944 Group1__19_15125 Group1__21_177895 Group1__21_2…
SAMP358	Malta	Northern Region	Mellieha	26/04/2017	35°58'55.8''N	14°20'11.3''E	SAMP358_MT	Malta	AHB	86.454		PRHB	13.546		EHB	0		SSA	0		120.147	119.342	148.465	186.765	251	Group1__3_280311 Group1__3_482843 Group1__7_644159 Group1__7_673437 Group1__8_169897 Group1__8_244195 Group1__9_96754 Group1__10_340399 Group1__10_1203836 Group1__14_13588 Group1__14_238766 Group1__14_244882 Group1__15_42040 Group1__15_382675 Group1__15_801980 Group1__15_1218937 Group1__16_333965 Group1__17_420845 Group1__17_492172 Group1__18_103944 Group1__19_15125 Group1__21_177895 Group1__21_2…
SAMP353	Malta	Northern Region	Mellieha	26/04/2017	35°58'55.8''N	14°20'11.3''E	SAMP353_MT	Italy_3ZM_2MT	EHB	96.844		PRHB	3.156		AHB	0		SSA	0		123.12	129.568	121.633	223.358	251	Group1__3_280311 Group1__3_482843 Group1__7_644159 Group1__7_673437 Group1__8_169897 Group1__8_244195 Group1__9_96754 Group1__10_340399 Group1__10_1203836 Group1__14_13588 Group1__14_238766 Group1__14_244882 Group1__15_42040 Group1__15_382675 Group1__15_801980 Group1__15_1218937 Group1__16_333965 Group1__17_420845 Group1__17_492172 Group1__18_103944 Group1__19_15125 Group1__21_177895 Group1__21_2…
SAMP354	Malta	Northern Region	Mellieha	26/04/2017	35°58'55.8''N	14°20'11.3''E	SAMP354_MT	Italy_3ZM_2MT	PRHB	88.805		EHB	11.195		AHB	0		SSA	0		123.104	132.819	124.004	227.741	251	Group1__3_280311 Group1__3_482843 Group1__7_644159 Group1__7_673437 Group1__8_169897 Group1__8_244195 Group1__9_96754 Group1__10_340399 Group1__10_1203836 Group1__14_13588 Group1__14_238766 Group1__14_244882 Group1__15_42040 Group1__15_382675 Group1__15_801980 Group1__15_1218937 Group1__16_333965 Group1__17_420845 Group1__17_492172 Group1__18_103944 Group1__19_15125 Group1__21_177895 Group1__21_2…
SAMP351	Malta	Northern Region	Mellieha	26/04/2017	35°58'55.8''N	14°20'11.3''E	SAMP351_MT	Malta	PRHB	99.999		AHB	0.001		EHB	0		SSA	0		125.942	130.863	133.409	232.384	251	Group1__3_280311 Group1__3_482843 Group1__7_644159 Group1__7_673437 Group1__8_169897 Group1__8_244195 Group1__9_96754 Group1__10_340399 Group1__10_1203836 Group1__14_13588 Group1__14_238766 Group1__14_244882 Group1__15_42040 Group1__15_382675 Group1__15_801980 Group1__15_1218937 Group1__16_333965 Group1__17_420845 Group1__17_492172 Group1__18_103944 Group1__19_15125 Group1__21_177895 Group1__21_2…
SAMP1085	Mexico	Yucatan	San Dionisio	2017-09-10	20°05'83"N	88°77'08"W	SAMP1085_MX	NWAfricanized	AHB	100		SSA	0		PRHB	0		EHB	0		124.272	87.272	212.511	120.615	251	Group1__3_280311 Group1__3_482843 Group1__7_644159 Group1__7_673437 Group1__8_169897 Group1__8_244195 Group1__9_96754 Group1__10_340399 Group1__10_1203836 Group1__14_13588 Group1__14_238766 Group1__14_244882 Group1__15_42040 Group1__15_382675 Group1__15_801980 Group1__15_1218937 Group1__16_333965 Group1__17_420845 Group1__17_492172 Group1__18_103944 Group1__19_15125 Group1__21_177895 Group1__21_2…
SAMP1087	Mexico	Yucatan	San Dionisio	2017-09-10	20°05'83"N	88°77'08"W	SAMP1087_MX	NWAfricanized	AHB	100		SSA	0		PRHB	0		EHB	0		130.726	86.005	207.192	105.886	251	Group1__3_280311 Group1__3_482843 Group1__7_644159 Group1__7_673437 Group1__8_169897 Group1__8_244195 Group1__9_96754 Group1__10_340399 Group1__10_1203836 Group1__14_13588 Group1__14_238766 Group1__14_244882 Group1__15_42040 Group1__15_382675 Group1__15_801980 Group1__15_1218937 Group1__16_333965 Group1__17_420845 Group1__17_492172 Group1__18_103944 Group1__19_15125 Group1__21_177895 Group1__21_2…
SAMP1105	Mexico	Jalisco	Zapotlán el Grande	2017-06-09	19°42'13''N	103°27'5''W	SAMP1105_MX	NWAfricanized	AHB	100		SSA	0		PRHB	0		EHB	0		127.198	94.997	204.531	127.143	251	Group1__3_280311 Group1__3_482843 Group1__7_644159 Group1__7_673437 Group1__8_169897 Group1__8_244195 Group1__9_96754 Group1__10_340399 Group1__10_1203836 Group1__14_13588 Group1__14_238766 Group1__14_244882 Group1__15_42040 Group1__15_382675 Group1__15_801980 Group1__15_1218937 Group1__16_333965 Group1__17_420845 Group1__17_492172 Group1__18_103944 Group1__19_15125 Group1__21_177895 Group1__21_2…
SAMP1109	Mexico	Jalisco	Zapotlan El Grande	2017-06-09	19°42'13''N	103°27'5''W	SAMP1109_MX	NWAfricanized	AHB	100		PRHB	0		EHB	0		SSA	0		116.118	108.451	169.524	175.767	251	Group1__3_280311 Group1__3_482843 Group1__7_644159 Group1__7_673437 Group1__8_169897 Group1__8_244195 Group1__9_96754 Group1__10_340399 Group1__10_1203836 Group1__14_13588 Group1__14_238766 Group1__14_244882 Group1__15_42040 Group1__15_382675 Group1__15_801980 Group1__15_1218937 Group1__16_333965 Group1__17_420845 Group1__17_492172 Group1__18_103944 Group1__19_15125 Group1__21_177895 Group1__21_2…
SAMP1135	Mexico	Jalisco	Zapotlan el Fresnito	2017-06-09	19°42'13.00''N	103°27'5.00''W	SAMP1135_MX	NWAfricanized	AHB	100		PRHB	0		EHB	0		SSA	0		120.289	105.452	158.489	167.127	251	Group1__3_280311 Group1__3_482843 Group1__7_644159 Group1__7_673437 Group1__8_169897 Group1__8_244195 Group1__9_96754 Group1__10_340399 Group1__10_1203836 Group1__14_13588 Group1__14_238766 Group1__14_244882 Group1__15_42040 Group1__15_382675 Group1__15_801980 Group1__15_1218937 Group1__16_333965 Group1__17_420845 Group1__17_492172 Group1__18_103944 Group1__19_15125 Group1__21_177895 Group1__21_2…
SAMP1136	Mexico	Jalisco	Zapotlan el Fresnito	2017-06-09	19°42'13''N	103°27'5''W	SAMP1136_MX	NWAfricanized	AHB	100		PRHB	0		SSA	0		EHB	0		122.766	102.375	204.819	141.769	251	Group1__3_280311 Group1__3_482843 Group1__7_644159 Group1__7_673437 Group1__8_169897 Group1__8_244195 Group1__9_96754 Group1__10_340399 Group1__10_1203836 Group1__14_13588 Group1__14_238766 Group1__14_244882 Group1__15_42040 Group1__15_382675 Group1__15_801980 Group1__15_1218937 Group1__16_333965 Group1__17_420845 Group1__17_492172 Group1__18_103944 Group1__19_15125 Group1__21_177895 Group1__21_2…
SAMP1139	Mexico	Jalisco	Zapotlan el Fresnito	2017-06-09	19°42'13''N	103°27'5''W	SAMP1139_MX	NWAfricanized	AHB	100		PRHB	0		SSA	0		EHB	0		117.496	101.453	168.771	158.944	251	Group1__3_280311 Group1__3_482843 Group1__7_644159 Group1__7_673437 Group1__8_169897 Group1__8_244195 Group1__9_96754 Group1__10_340399 Group1__10_1203836 Group1__14_13588 Group1__14_238766 Group1__14_244882 Group1__15_42040 Group1__15_382675 Group1__15_801980 Group1__15_1218937 Group1__16_333965 Group1__17_420845 Group1__17_492172 Group1__18_103944 Group1__19_15125 Group1__21_177895 Group1__21_2…
SAMP1141	Mexico	Jalisco	Zapotlan el Fresnito	2017-06-09	19°42'13''N	103°27'5''W	SAMP1141_MX	NWAfricanized	AHB	100		PRHB	0		EHB	0		SSA	0		124.49	105.322	162.198	168.828	251	Group1__3_280311 Group1__3_482843 Group1__7_644159 Group1__7_673437 Group1__8_169897 Group1__8_244195 Group1__9_96754 Group1__10_340399 Group1__10_1203836 Group1__14_13588 Group1__14_238766 Group1__14_244882 Group1__15_42040 Group1__15_382675 Group1__15_801980 Group1__15_1218937 Group1__16_333965 Group1__17_420845 Group1__17_492172 Group1__18_103944 Group1__19_15125 Group1__21_177895 Group1__21_2…
SAMP1147	Mexico	Jalisco	El Limon	2017-06-09	19°45'00"N	104°01'00"W	SAMP1147_MX	NWAfricanized	AHB	100		PRHB	0		SSA	0		EHB	0		113.154	106.272	174.539	170.973	251	Group1__3_280311 Group1__3_482843 Group1__7_644159 Group1__7_673437 Group1__8_169897 Group1__8_244195 Group1__9_96754 Group1__10_340399 Group1__10_1203836 Group1__14_13588 Group1__14_238766 Group1__14_244882 Group1__15_42040 Group1__15_382675 Group1__15_801980 Group1__15_1218937 Group1__16_333965 Group1__17_420845 Group1__17_492172 Group1__18_103944 Group1__19_15125 Group1__21_177895 Group1__21_2…
SAMP1149	Mexico	Jalisco	El Limon	2017-06-09	19°45'00"N	104°01'00"W	SAMP1149_MX	NWAfricanized	AHB	100		PRHB	0		SSA	0		EHB	0		124.83	97.523	184.437	164.138	251	Group1__3_280311 Group1__3_482843 Group1__7_644159 Group1__7_673437 Group1__8_169897 Group1__8_244195 Group1__9_96754 Group1__10_340399 Group1__10_1203836 Group1__14_13588 Group1__14_238766 Group1__14_244882 Group1__15_42040 Group1__15_382675 Group1__15_801980 Group1__15_1218937 Group1__16_333965 Group1__17_420845 Group1__17_492172 Group1__18_103944 Group1__19_15125 Group1__21_177895 Group1__21_2…
SAMP1151	Mexico	Jalisco	El Limon	2017-06-09	19°45'00"N	104°01'00"W	SAMP1151_MX	NWAfricanized	AHB	100		PRHB	0		SSA	0		EHB	0		121.951	96.561	209.132	125.853	251	Group1__3_280311 Group1__3_482843 Group1__7_644159 Group1__7_673437 Group1__8_169897 Group1__8_244195 Group1__9_96754 Group1__10_340399 Group1__10_1203836 Group1__14_13588 Group1__14_238766 Group1__14_244882 Group1__15_42040 Group1__15_382675 Group1__15_801980 Group1__15_1218937 Group1__16_333965 Group1__17_420845 Group1__17_492172 Group1__18_103944 Group1__19_15125 Group1__21_177895 Group1__21_2…
SAMP1165	Mexico	Jalisco	Autlán	2017-07-09	19°46'00''N	103°27'54''W	SAMP1165_MX	NWAfricanized	AHB	100		SSA	0		PRHB	0		EHB	0		144.701	91.626	226.744	122.25	251	Group1__3_280311 Group1__3_482843 Group1__7_644159 Group1__7_673437 Group1__8_169897 Group1__8_244195 Group1__9_96754 Group1__10_340399 Group1__10_1203836 Group1__14_13588 Group1__14_238766 Group1__14_244882 Group1__15_42040 Group1__15_382675 Group1__15_801980 Group1__15_1218937 Group1__16_333965 Group1__17_420845 Group1__17_492172 Group1__18_103944 Group1__19_15125 Group1__21_177895 Group1__21_2…
SAMP1166	Mexico	Jalisco	Autlán	2017-07-09	19°46'00''N	103°27'54''W	SAMP1166_MX	NWAfricanized	AHB	100		SSA	0		PRHB	0		EHB	0		138.512	93.196	229.288	124.727	251	Group1__3_280311 Group1__3_482843 Group1__7_644159 Group1__7_673437 Group1__8_169897 Group1__8_244195 Group1__9_96754 Group1__10_340399 Group1__10_1203836 Group1__14_13588 Group1__14_238766 Group1__14_244882 Group1__15_42040 Group1__15_382675 Group1__15_801980 Group1__15_1218937 Group1__16_333965 Group1__17_420845 Group1__17_492172 Group1__18_103944 Group1__19_15125 Group1__21_177895 Group1__21_2…
SAMP1168	Mexico	Jalisco	Autlán	2017-07-09	19°46'0.00''N	103°27'54''W	SAMP1168_MX	NWAfricanized	AHB	100		PRHB	0		SSA	0		EHB	0		116.211	96.198	206.126	133.941	251	Group1__3_280311 Group1__3_482843 Group1__7_644159 Group1__7_673437 Group1__8_169897 Group1__8_244195 Group1__9_96754 Group1__10_340399 Group1__10_1203836 Group1__14_13588 Group1__14_238766 Group1__14_244882 Group1__15_42040 Group1__15_382675 Group1__15_801980 Group1__15_1218937 Group1__16_333965 Group1__17_420845 Group1__17_492172 Group1__18_103944 Group1__19_15125 Group1__21_177895 Group1__21_2…
SAMP1169	Mexico	Jalisco	Autlan	2017-07-09	19°46'00"N	103°27'54"W	SAMP1169_MX	NWAfricanized	AHB	100		SSA	0		PRHB	0		EHB	0		134.156	93.61	218.206	116.02	251	Group1__3_280311 Group1__3_482843 Group1__7_644159 Group1__7_673437 Group1__8_169897 Group1__8_244195 Group1__9_96754 Group1__10_340399 Group1__10_1203836 Group1__14_13588 Group1__14_238766 Group1__14_244882 Group1__15_42040 Group1__15_382675 Group1__15_801980 Group1__15_1218937 Group1__16_333965 Group1__17_420845 Group1__17_492172 Group1__18_103944 Group1__19_15125 Group1__21_177895 Group1__21_2…
SAMP1175	Mexico	Jalisco	Mezquitan	2017-07-09	19°34'30''N	104°07'00"W	SAMP1175_MX	NWAfricanized	AHB	100		SSA	0		PRHB	0		EHB	0		134.868	89.589	218.178	118.283	251	Group1__3_280311 Group1__3_482843 Group1__7_644159 Group1__7_673437 Group1__8_169897 Group1__8_244195 Group1__9_96754 Group1__10_340399 Group1__10_1203836 Group1__14_13588 Group1__14_238766 Group1__14_244882 Group1__15_42040 Group1__15_382675 Group1__15_801980 Group1__15_1218937 Group1__16_333965 Group1__17_420845 Group1__17_492172 Group1__18_103944 Group1__19_15125 Group1__21_177895 Group1__21_2…
SAMP1177	Mexico	Jalisco	Mezquitan	2017-07-09	19°34'30''N	104°07'00"W	SAMP1177_MX	NWAfricanized	AHB	100		SSA	0		PRHB	0		EHB	0		134.509	93.429	235.578	104.38	251	Group1__3_280311 Group1__3_482843 Group1__7_644159 Group1__7_673437 Group1__8_169897 Group1__8_244195 Group1__9_96754 Group1__10_340399 Group1__10_1203836 Group1__14_13588 Group1__14_238766 Group1__14_244882 Group1__15_42040 Group1__15_382675 Group1__15_801980 Group1__15_1218937 Group1__16_333965 Group1__17_420845 Group1__17_492172 Group1__18_103944 Group1__19_15125 Group1__21_177895 Group1__21_2…
SAMP1179	Mexico	Jalisco	Mezquitan	2017-07-09	19°34'30"N	104°07'00"w	SAMP1179_MX	NWAfricanized	AHB	100		SSA	0		PRHB	0		EHB	0		141.738	103.307	238.359	118.129	251	Group1__3_280311 Group1__3_482843 Group1__7_644159 Group1__7_673437 Group1__8_169897 Group1__8_244195 Group1__9_96754 Group1__10_340399 Group1__10_1203836 Group1__14_13588 Group1__14_238766 Group1__14_244882 Group1__15_42040 Group1__15_382675 Group1__15_801980 Group1__15_1218937 Group1__16_333965 Group1__17_420845 Group1__17_492172 Group1__18_103944 Group1__19_15125 Group1__21_177895 Group1__21_2…
SAMP1181	Mexico	Jalisco	Mezquitan	2017-07-09	19°34'30"N	104°07'00"w	SAMP1181_MX	NWAfricanized	AHB	100		SSA	0		PRHB	0		EHB	0		124.411	85.163	231.261	99.577	251	Group1__3_280311 Group1__3_482843 Group1__7_644159 Group1__7_673437 Group1__8_169897 Group1__8_244195 Group1__9_96754 Group1__10_340399 Group1__10_1203836 Group1__14_13588 Group1__14_238766 Group1__14_244882 Group1__15_42040 Group1__15_382675 Group1__15_801980 Group1__15_1218937 Group1__16_333965 Group1__17_420845 Group1__17_492172 Group1__18_103944 Group1__19_15125 Group1__21_177895 Group1__21_2…
SAMP1188	Mexico	Jalisco	Mezquitan	2017-07-09	19°34'30"N	104°07'00"w	SAMP1188_MX	NWAfricanized	AHB	100		SSA	0		PRHB	0		EHB	0		129.163	93.782	234.263	113.671	251	Group1__3_280311 Group1__3_482843 Group1__7_644159 Group1__7_673437 Group1__8_169897 Group1__8_244195 Group1__9_96754 Group1__10_340399 Group1__10_1203836 Group1__14_13588 Group1__14_238766 Group1__14_244882 Group1__15_42040 Group1__15_382675 Group1__15_801980 Group1__15_1218937 Group1__16_333965 Group1__17_420845 Group1__17_492172 Group1__18_103944 Group1__19_15125 Group1__21_177895 Group1__21_2…
SAMP1203	Mexico	Jalisco	El Aserradero	2017-10-09	19°37'60.00''N	104°22'0.00''W	SAMP1203_MX	NWAfricanized	AHB	100		SSA	0		PRHB	0		EHB	0		128.361	82.476	218.084	95.369	251	Group1__3_280311 Group1__3_482843 Group1__7_644159 Group1__7_673437 Group1__8_169897 Group1__8_244195 Group1__9_96754 Group1__10_340399 Group1__10_1203836 Group1__14_13588 Group1__14_238766 Group1__14_244882 Group1__15_42040 Group1__15_382675 Group1__15_801980 Group1__15_1218937 Group1__16_333965 Group1__17_420845 Group1__17_492172 Group1__18_103944 Group1__19_15125 Group1__21_177895 Group1__21_2…
SAMP1204	Mexico	Jalisco	El Aserradero	2017-10-09	19°38'00"N	104°22'00"W	SAMP1204_MX	NWAfricanized	AHB	100		SSA	0		PRHB	0		EHB	0		130.161	92.136	213.866	109.909	251	Group1__3_280311 Group1__3_482843 Group1__7_644159 Group1__7_673437 Group1__8_169897 Group1__8_244195 Group1__9_96754 Group1__10_340399 Group1__10_1203836 Group1__14_13588 Group1__14_238766 Group1__14_244882 Group1__15_42040 Group1__15_382675 Group1__15_801980 Group1__15_1218937 Group1__16_333965 Group1__17_420845 Group1__17_492172 Group1__18_103944 Group1__19_15125 Group1__21_177895 Group1__21_2…
SAMP1205	Mexico	Jalisco	El Aserradero	2017-10-09	19°38'00"N	104°22'00"W	SAMP1205_MX	NWAfricanized	AHB	100		PRHB	0		SSA	0		EHB	0		126.313	93.943	205.356	128.642	251	Group1__3_280311 Group1__3_482843 Group1__7_644159 Group1__7_673437 Group1__8_169897 Group1__8_244195 Group1__9_96754 Group1__10_340399 Group1__10_1203836 Group1__14_13588 Group1__14_238766 Group1__14_244882 Group1__15_42040 Group1__15_382675 Group1__15_801980 Group1__15_1218937 Group1__16_333965 Group1__17_420845 Group1__17_492172 Group1__18_103944 Group1__19_15125 Group1__21_177895 Group1__21_2…
SAMP1207	Mexico	Jalisco	El Aserradero	2017-10-09	19°38'00"N	104°22'00"W	SAMP1207_MX	NWAfricanized	AHB	100		PRHB	0		SSA	0		EHB	0		120.567	92.991	174.936	131.114	251	Group1__3_280311 Group1__3_482843 Group1__7_644159 Group1__7_673437 Group1__8_169897 Group1__8_244195 Group1__9_96754 Group1__10_340399 Group1__10_1203836 Group1__14_13588 Group1__14_238766 Group1__14_244882 Group1__15_42040 Group1__15_382675 Group1__15_801980 Group1__15_1218937 Group1__16_333965 Group1__17_420845 Group1__17_492172 Group1__18_103944 Group1__19_15125 Group1__21_177895 Group1__21_2…
SAMP785	Mexico	Ciudad de Mexico	Milta Plana San Pablo Oztopec	22/08/2017	19°10'30.01"N	100°55'17.29"W	SAMP785_MX	NWAfricanized	AHB	100		PRHB	0		SSA	0		EHB	0		127.111	99.653	206.32	152.368	251	Group1__3_280311 Group1__3_482843 Group1__7_644159 Group1__7_673437 Group1__8_169897 Group1__8_244195 Group1__9_96754 Group1__10_340399 Group1__10_1203836 Group1__14_13588 Group1__14_238766 Group1__14_244882 Group1__15_42040 Group1__15_382675 Group1__15_801980 Group1__15_1218937 Group1__16_333965 Group1__17_420845 Group1__17_492172 Group1__18_103944 Group1__19_15125 Group1__21_177895 Group1__21_2…
SAMP786	Mexico	Ciudad de Mexico	Milta Plana San Pablo Oztopec	22/08/2017	19°10'30.01"N	100°55'17.29"W	SAMP786_MX	NWAfricanized	AHB	100		PRHB	0		SSA	0		EHB	0		122.599	97.929	204.789	149.622	251	Group1__3_280311 Group1__3_482843 Group1__7_644159 Group1__7_673437 Group1__8_169897 Group1__8_244195 Group1__9_96754 Group1__10_340399 Group1__10_1203836 Group1__14_13588 Group1__14_238766 Group1__14_244882 Group1__15_42040 Group1__15_382675 Group1__15_801980 Group1__15_1218937 Group1__16_333965 Group1__17_420845 Group1__17_492172 Group1__18_103944 Group1__19_15125 Group1__21_177895 Group1__21_2…
SAMP787	Mexico	Ciudad de Mexico	Milta Plana San Pablo Oztopec	22/08/2017	19°10'30.01"N	100°55'17.29"W	SAMP787_MX	NWAfricanized	AHB	100		PRHB	0		SSA	0		EHB	0		133.081	103.273	203.135	139.599	251	Group1__3_280311 Group1__3_482843 Group1__7_644159 Group1__7_673437 Group1__8_169897 Group1__8_244195 Group1__9_96754 Group1__10_340399 Group1__10_1203836 Group1__14_13588 Group1__14_238766 Group1__14_244882 Group1__15_42040 Group1__15_382675 Group1__15_801980 Group1__15_1218937 Group1__16_333965 Group1__17_420845 Group1__17_492172 Group1__18_103944 Group1__19_15125 Group1__21_177895 Group1__21_2…
SAMP788	Mexico	Ciudad de Mexico	Milta Plana, San Pablo Oztopec	22/08/2017	19°10'30.01''N	99°4'42.71''W	SAMP788_MX	NWAfricanized	AHB	100		PRHB	0		SSA	0		EHB	0		120.801	94.31	196.744	124.485	251	Group1__3_280311 Group1__3_482843 Group1__7_644159 Group1__7_673437 Group1__8_169897 Group1__8_244195 Group1__9_96754 Group1__10_340399 Group1__10_1203836 Group1__14_13588 Group1__14_238766 Group1__14_244882 Group1__15_42040 Group1__15_382675 Group1__15_801980 Group1__15_1218937 Group1__16_333965 Group1__17_420845 Group1__17_492172 Group1__18_103944 Group1__19_15125 Group1__21_177895 Group1__21_2…
SAMP835	Mexico	Ciudad de Mexico	Milta Alta, San Pedro Actopan	29/08/2017	19°12'59.28"N	100°56'5.00"W	SAMP835_MX	NWAfricanized	AHB	100		PRHB	0		SSA	0		EHB	0		119.375	106.539	211.43	152.058	251	Group1__3_280311 Group1__3_482843 Group1__7_644159 Group1__7_673437 Group1__8_169897 Group1__8_244195 Group1__9_96754 Group1__10_340399 Group1__10_1203836 Group1__14_13588 Group1__14_238766 Group1__14_244882 Group1__15_42040 Group1__15_382675 Group1__15_801980 Group1__15_1218937 Group1__16_333965 Group1__17_420845 Group1__17_492172 Group1__18_103944 Group1__19_15125 Group1__21_177895 Group1__21_2…
SAMP837	Mexico	Ciudad de Mexico	Milta Alta, San Pedro Actopan	29/08/2017	19°12'59.28"N	100°56'5.00"W	SAMP837_MX	NWAfricanized	AHB	100		PRHB	0		SSA	0		EHB	0		125.695	93.744	187.732	138.713	251	Group1__3_280311 Group1__3_482843 Group1__7_644159 Group1__7_673437 Group1__8_169897 Group1__8_244195 Group1__9_96754 Group1__10_340399 Group1__10_1203836 Group1__14_13588 Group1__14_238766 Group1__14_244882 Group1__15_42040 Group1__15_382675 Group1__15_801980 Group1__15_1218937 Group1__16_333965 Group1__17_420845 Group1__17_492172 Group1__18_103944 Group1__19_15125 Group1__21_177895 Group1__21_2…
SAMP838	Mexico	Ciudad de Mexico	Milta Alta, San Pedro Actopan	29/08/2017	19°12'59.28"N	100°56'5.00"W	SAMP838_MX	NWAfricanized	AHB	100		PRHB	0		SSA	0		EHB	0		128.492	105.169	188.427	163.295	251	Group1__3_280311 Group1__3_482843 Group1__7_644159 Group1__7_673437 Group1__8_169897 Group1__8_244195 Group1__9_96754 Group1__10_340399 Group1__10_1203836 Group1__14_13588 Group1__14_238766 Group1__14_244882 Group1__15_42040 Group1__15_382675 Group1__15_801980 Group1__15_1218937 Group1__16_333965 Group1__17_420845 Group1__17_492172 Group1__18_103944 Group1__19_15125 Group1__21_177895 Group1__21_2…
SAMP839	Mexico	Ciudad de Mexico	Milta Alta, San Pedro Actopan	29/08/2017	19°12'59.28"N	100°56'5.00"W	SAMP839_MX	NWAfricanized	AHB	100		PRHB	0		SSA	0		EHB	0		122.001	104.154	162.976	156.463	251	Group1__3_280311 Group1__3_482843 Group1__7_644159 Group1__7_673437 Group1__8_169897 Group1__8_244195 Group1__9_96754 Group1__10_340399 Group1__10_1203836 Group1__14_13588 Group1__14_238766 Group1__14_244882 Group1__15_42040 Group1__15_382675 Group1__15_801980 Group1__15_1218937 Group1__16_333965 Group1__17_420845 Group1__17_492172 Group1__18_103944 Group1__19_15125 Group1__21_177895 Group1__21_2…
SAMP840	Mexico	Ciudad de Mexico	Milta Alta, San Pedro Actopan	29/08/2017	19°12'59.28''N	99°3'55.00''W	SAMP840_MX	NWAfricanized	AHB	100		PRHB	0		SSA	0		EHB	0		117.049	108.131	169.544	165.39	251	Group1__3_280311 Group1__3_482843 Group1__7_644159 Group1__7_673437 Group1__8_169897 Group1__8_244195 Group1__9_96754 Group1__10_340399 Group1__10_1203836 Group1__14_13588 Group1__14_238766 Group1__14_244882 Group1__15_42040 Group1__15_382675 Group1__15_801980 Group1__15_1218937 Group1__16_333965 Group1__17_420845 Group1__17_492172 Group1__18_103944 Group1__19_15125 Group1__21_177895 Group1__21_2…
SAMP841	Mexico	Ciudad de Mexico	Milta Alta, San Pedro Actopan	29/08/2017	19°12'59.28''N	99°3'55.00''W	SAMP841_MX	NWAfricanized	AHB	100		PRHB	0		SSA	0		EHB	0		137.241	115.792	207.035	173.448	251	Group1__3_280311 Group1__3_482843 Group1__7_644159 Group1__7_673437 Group1__8_169897 Group1__8_244195 Group1__9_96754 Group1__10_340399 Group1__10_1203836 Group1__14_13588 Group1__14_238766 Group1__14_244882 Group1__15_42040 Group1__15_382675 Group1__15_801980 Group1__15_1218937 Group1__16_333965 Group1__17_420845 Group1__17_492172 Group1__18_103944 Group1__19_15125 Group1__21_177895 Group1__21_2…
SAMP842	Mexico	Ciudad de Mexico	Milta Alta, San Pedro Actopan	29/08/2017	19°12'59.28''N	99°3'55.00''W	SAMP842_MX	NWAfricanized	AHB	100		PRHB	0		SSA	0		EHB	0		132.006	104.558	199.015	145.478	251	Group1__3_280311 Group1__3_482843 Group1__7_644159 Group1__7_673437 Group1__8_169897 Group1__8_244195 Group1__9_96754 Group1__10_340399 Group1__10_1203836 Group1__14_13588 Group1__14_238766 Group1__14_244882 Group1__15_42040 Group1__15_382675 Group1__15_801980 Group1__15_1218937 Group1__16_333965 Group1__17_420845 Group1__17_492172 Group1__18_103944 Group1__19_15125 Group1__21_177895 Group1__21_2…
SAMP885	Mexico	Ciudad de Mexico,	Milta Plana San Antonio Tecomil	13/09/2017	19°10'20.20''N	98°58'26.86''W	SAMP885_MX	NWAfricanized	AHB	100		PRHB	0		SSA	0		EHB	0		125.525	102.174	217.261	129.167	251	Group1__3_280311 Group1__3_482843 Group1__7_644159 Group1__7_673437 Group1__8_169897 Group1__8_244195 Group1__9_96754 Group1__10_340399 Group1__10_1203836 Group1__14_13588 Group1__14_238766 Group1__14_244882 Group1__15_42040 Group1__15_382675 Group1__15_801980 Group1__15_1218937 Group1__16_333965 Group1__17_420845 Group1__17_492172 Group1__18_103944 Group1__19_15125 Group1__21_177895 Group1__21_2…
SAMP887	Mexico	Ciudad de Mexico	Milta Plana San Antonio Tecomil	13/09/2017	19°10’20.203”N	98°58’26.862”W	SAMP887_MX	NWAfricanized	AHB	100		PRHB	0		SSA	0		EHB	0		127.857	106.029	215.644	137.987	251	Group1__3_280311 Group1__3_482843 Group1__7_644159 Group1__7_673437 Group1__8_169897 Group1__8_244195 Group1__9_96754 Group1__10_340399 Group1__10_1203836 Group1__14_13588 Group1__14_238766 Group1__14_244882 Group1__15_42040 Group1__15_382675 Group1__15_801980 Group1__15_1218937 Group1__16_333965 Group1__17_420845 Group1__17_492172 Group1__18_103944 Group1__19_15125 Group1__21_177895 Group1__21_2…
SAMP889	Mexico	Ciudad de Mexico	Milta Plana San Antonio Tecomil	13/09/2017	19°10’20.203”N	98°58’26.862”W	SAMP889_MX	NWAfricanized	AHB	100		PRHB	0		SSA	0		EHB	0		120.774	93.971	172.361	155.79	251	Group1__3_280311 Group1__3_482843 Group1__7_644159 Group1__7_673437 Group1__8_169897 Group1__8_244195 Group1__9_96754 Group1__10_340399 Group1__10_1203836 Group1__14_13588 Group1__14_238766 Group1__14_244882 Group1__15_42040 Group1__15_382675 Group1__15_801980 Group1__15_1218937 Group1__16_333965 Group1__17_420845 Group1__17_492172 Group1__18_103944 Group1__19_15125 Group1__21_177895 Group1__21_2…
SAMP891	Mexico	Ciudad de Mexico	Milta Plana San Antonio Tecomil	13/09/2017	19°10’20.203”N	98°58’26.862”W	SAMP891_MX	NWAfricanized	AHB	100		PRHB	0		SSA	0		EHB	0		136.167	97.377	207.534	143.458	251	Group1__3_280311 Group1__3_482843 Group1__7_644159 Group1__7_673437 Group1__8_169897 Group1__8_244195 Group1__9_96754 Group1__10_340399 Group1__10_1203836 Group1__14_13588 Group1__14_238766 Group1__14_244882 Group1__15_42040 Group1__15_382675 Group1__15_801980 Group1__15_1218937 Group1__16_333965 Group1__17_420845 Group1__17_492172 Group1__18_103944 Group1__19_15125 Group1__21_177895 Group1__21_2…
SAMP915	Mexico	Ciudad de Mexico	Tlahuac	14/09/2017	19°14’43.327”N	98°58’29.328”W	SAMP915_MX	NWAfricanized	AHB	100		PRHB	0		EHB	0		SSA	0		125.158	107.733	167.055	177.149	251	Group1__3_280311 Group1__3_482843 Group1__7_644159 Group1__7_673437 Group1__8_169897 Group1__8_244195 Group1__9_96754 Group1__10_340399 Group1__10_1203836 Group1__14_13588 Group1__14_238766 Group1__14_244882 Group1__15_42040 Group1__15_382675 Group1__15_801980 Group1__15_1218937 Group1__16_333965 Group1__17_420845 Group1__17_492172 Group1__18_103944 Group1__19_15125 Group1__21_177895 Group1__21_2…
SAMP917	Mexico	Ciudad de Mexico	Tlahuac	14/09/2017	19°14’43.327”N	98°58’29.328”W	SAMP917_MX	NWAfricanized	AHB	100		PRHB	0		SSA	0		EHB	0		123.083	98.467	177.964	133.468	251	Group1__3_280311 Group1__3_482843 Group1__7_644159 Group1__7_673437 Group1__8_169897 Group1__8_244195 Group1__9_96754 Group1__10_340399 Group1__10_1203836 Group1__14_13588 Group1__14_238766 Group1__14_244882 Group1__15_42040 Group1__15_382675 Group1__15_801980 Group1__15_1218937 Group1__16_333965 Group1__17_420845 Group1__17_492172 Group1__18_103944 Group1__19_15125 Group1__21_177895 Group1__21_2…
SAMP920	Mexico	Ciudad de Mexico	Tlahuac	14/09/2017	19°14’43.327”N	98°58’29.328”W	SAMP920_MX	NWAfricanized	AHB	100		PRHB	0		SSA	0		EHB	0		125.145	96.051	181.714	130.224	251	Group1__3_280311 Group1__3_482843 Group1__7_644159 Group1__7_673437 Group1__8_169897 Group1__8_244195 Group1__9_96754 Group1__10_340399 Group1__10_1203836 Group1__14_13588 Group1__14_238766 Group1__14_244882 Group1__15_42040 Group1__15_382675 Group1__15_801980 Group1__15_1218937 Group1__16_333965 Group1__17_420845 Group1__17_492172 Group1__18_103944 Group1__19_15125 Group1__21_177895 Group1__21_2…
SAMP921	Mexico	Ciudad de Mexico	Tlahuac	14/09/2017	19°14’43.327”N	98°58’29.328”W	SAMP921_MX	NWAfricanized	AHB	100		PRHB	0		SSA	0		EHB	0		127.312	103.001	180.702	165.351	251	Group1__3_280311 Group1__3_482843 Group1__7_644159 Group1__7_673437 Group1__8_169897 Group1__8_244195 Group1__9_96754 Group1__10_340399 Group1__10_1203836 Group1__14_13588 Group1__14_238766 Group1__14_244882 Group1__15_42040 Group1__15_382675 Group1__15_801980 Group1__15_1218937 Group1__16_333965 Group1__17_420845 Group1__17_492172 Group1__18_103944 Group1__19_15125 Group1__21_177895 Group1__21_2…
SAMP922	Mexico	Ciudad de Mexico	Tlahuac	14/09/2017	19°14’43.327”N	98°58’29.328”W	SAMP922_MX	NWAfricanized	AHB	100		PRHB	0		SSA	0		EHB	0		122.085	103.909	181.097	168.392	251	Group1__3_280311 Group1__3_482843 Group1__7_644159 Group1__7_673437 Group1__8_169897 Group1__8_244195 Group1__9_96754 Group1__10_340399 Group1__10_1203836 Group1__14_13588 Group1__14_238766 Group1__14_244882 Group1__15_42040 Group1__15_382675 Group1__15_801980 Group1__15_1218937 Group1__16_333965 Group1__17_420845 Group1__17_492172 Group1__18_103944 Group1__19_15125 Group1__21_177895 Group1__21_2…
SAMP1106	Mexico	Jalisco	Zapotlán el Grande	2017-06-09	19°42'13''N	103°27'5''W	SAMP1106_MX	US_PR_MX_AR	AHB	100		PRHB	0		SSA	0		EHB	0		135.039	94.35	180.334	151.633	251	Group1__3_280311 Group1__3_482843 Group1__7_644159 Group1__7_673437 Group1__8_169897 Group1__8_244195 Group1__9_96754 Group1__10_340399 Group1__10_1203836 Group1__14_13588 Group1__14_238766 Group1__14_244882 Group1__15_42040 Group1__15_382675 Group1__15_801980 Group1__15_1218937 Group1__16_333965 Group1__17_420845 Group1__17_492172 Group1__18_103944 Group1__19_15125 Group1__21_177895 Group1__21_2…
SAMP836	Mexico	Ciudad de Mexico	Milta Alta, San Pedro Actopan	29/08/2017	19°12'59.28"N	100°56'5.00"W	SAMP836_MX	US_PR_MX_AR	AHB	100		PRHB	0		SSA	0		EHB	0		117.811	96.422	185.407	138.257	251	Group1__3_280311 Group1__3_482843 Group1__7_644159 Group1__7_673437 Group1__8_169897 Group1__8_244195 Group1__9_96754 Group1__10_340399 Group1__10_1203836 Group1__14_13588 Group1__14_238766 Group1__14_244882 Group1__15_42040 Group1__15_382675 Group1__15_801980 Group1__15_1218937 Group1__16_333965 Group1__17_420845 Group1__17_492172 Group1__18_103944 Group1__19_15125 Group1__21_177895 Group1__21_2…
SAMP112	Morocco	Marrakech, Safi (Region), Al Haouz (Province)	Aghmat	27/07/2017	31°27'39.3"N	7°51'54.8"W	SAMP112_MA	Morocco	AHB	98.271		SSA	1.729		PRHB	0		EHB	0		136.319	95.05	233.328	96.804	251	Group1__3_280311 Group1__3_482843 Group1__7_644159 Group1__7_673437 Group1__8_169897 Group1__8_244195 Group1__9_96754 Group1__10_340399 Group1__10_1203836 Group1__14_13588 Group1__14_238766 Group1__14_244882 Group1__15_42040 Group1__15_382675 Group1__15_801980 Group1__15_1218937 Group1__16_333965 Group1__17_420845 Group1__17_492172 Group1__18_103944 Group1__19_15125 Group1__21_177895 Group1__21_2…
SAMP122	Morocco	Tanger, Tétouan, Al Hoceïma (Region), Ouezzane (Province)	Ouezzane	27/07/2017	34°48'18.9''N	5°28'57.7''W	SAMP122_MA	Morocco	AHB	74.826		SSA	25.174		PRHB	0		EHB	0		136.841	94.585	239.025	95.058	251	Group1__3_280311 Group1__3_482843 Group1__7_644159 Group1__7_673437 Group1__8_169897 Group1__8_244195 Group1__9_96754 Group1__10_340399 Group1__10_1203836 Group1__14_13588 Group1__14_238766 Group1__14_244882 Group1__15_42040 Group1__15_382675 Group1__15_801980 Group1__15_1218937 Group1__16_333965 Group1__17_420845 Group1__17_492172 Group1__18_103944 Group1__19_15125 Group1__21_177895 Group1__21_2…
SAMP159	Morocco	Rabat-Salé-Kénitra (Region), Salé (Province)	Parc Maamoura	26/07/2017	34°00'22.9"N	6°43'22.0"W	SAMP159_MA	Morocco	AHB	89.451		SSA	10.549		PRHB	0		EHB	0		136.614	92.669	245.566	93.597	251	Group1__3_280311 Group1__3_482843 Group1__7_644159 Group1__7_673437 Group1__8_169897 Group1__8_244195 Group1__9_96754 Group1__10_340399 Group1__10_1203836 Group1__14_13588 Group1__14_238766 Group1__14_244882 Group1__15_42040 Group1__15_382675 Group1__15_801980 Group1__15_1218937 Group1__16_333965 Group1__17_420845 Group1__17_492172 Group1__18_103944 Group1__19_15125 Group1__21_177895 Group1__21_2…
SAMP107	Morocco	Rabat-Salé-Kénitra (Region), Salé (Province)	Parc Maamoura	27/07/2017	34°00'22.9"N	6°43'22.0"W	SAMP107_MA	Morocco	SSA	99.991		AHB	0.009		PRHB	0		EHB	0		132.799	94.397	228.254	90.33	251	Group1__3_280311 Group1__3_482843 Group1__7_644159 Group1__7_673437 Group1__8_169897 Group1__8_244195 Group1__9_96754 Group1__10_340399 Group1__10_1203836 Group1__14_13588 Group1__14_238766 Group1__14_244882 Group1__15_42040 Group1__15_382675 Group1__15_801980 Group1__15_1218937 Group1__16_333965 Group1__17_420845 Group1__17_492172 Group1__18_103944 Group1__19_15125 Group1__21_177895 Group1__21_2…
SAMP108	Morocco	Rabat-Salé-Kénitra (Region), Rabat (Province)	Rabat	27/07/2017	34°00'22.9"N	6°43'22"W	SAMP108_MA	Morocco	SSA	99.981		AHB	0.019		PRHB	0		EHB	0		129.358	92.186	227.124	88.464	251	Group1__3_280311 Group1__3_482843 Group1__7_644159 Group1__7_673437 Group1__8_169897 Group1__8_244195 Group1__9_96754 Group1__10_340399 Group1__10_1203836 Group1__14_13588 Group1__14_238766 Group1__14_244882 Group1__15_42040 Group1__15_382675 Group1__15_801980 Group1__15_1218937 Group1__16_333965 Group1__17_420845 Group1__17_492172 Group1__18_103944 Group1__19_15125 Group1__21_177895 Group1__21_2…
SAMP110	Morocco	Rabat-Salé-Kénitra (Region), Rabat (Province)	Rabat	27/07/2017	34°00'22.9"N	6°43'22"W	SAMP110_MA	Morocco	SSA	99.996		AHB	0.004		PRHB	0		EHB	0		139.505	91.037	233.873	86.641	251	Group1__3_280311 Group1__3_482843 Group1__7_644159 Group1__7_673437 Group1__8_169897 Group1__8_244195 Group1__9_96754 Group1__10_340399 Group1__10_1203836 Group1__14_13588 Group1__14_238766 Group1__14_244882 Group1__15_42040 Group1__15_382675 Group1__15_801980 Group1__15_1218937 Group1__16_333965 Group1__17_420845 Group1__17_492172 Group1__18_103944 Group1__19_15125 Group1__21_177895 Group1__21_2…
SAMP114	Morocco	Marrakech, Safi (Region), Al Haouz (Province)	Aghmat	27/07/2017	31°27'39.3"N	7°51'54.8"W	SAMP114_MA	Morocco	SSA	100		AHB	0		PRHB	0		EHB	0		141.158	99.881	252.277	91.021	251	Group1__3_280311 Group1__3_482843 Group1__7_644159 Group1__7_673437 Group1__8_169897 Group1__8_244195 Group1__9_96754 Group1__10_340399 Group1__10_1203836 Group1__14_13588 Group1__14_238766 Group1__14_244882 Group1__15_42040 Group1__15_382675 Group1__15_801980 Group1__15_1218937 Group1__16_333965 Group1__17_420845 Group1__17_492172 Group1__18_103944 Group1__19_15125 Group1__21_177895 Group1__21_2…
SAMP117	Morocco	Marrakech, Safi (Region), Al Haouz (Province)	Aghmat	27/07/2017	31°27'39.3"N	7°51'54.8"W	SAMP117_MA	Morocco	SSA	99.15		AHB	0.85		PRHB	0		EHB	0		140.986	92.732	226.668	90.665	251	Group1__3_280311 Group1__3_482843 Group1__7_644159 Group1__7_673437 Group1__8_169897 Group1__8_244195 Group1__9_96754 Group1__10_340399 Group1__10_1203836 Group1__14_13588 Group1__14_238766 Group1__14_244882 Group1__15_42040 Group1__15_382675 Group1__15_801980 Group1__15_1218937 Group1__16_333965 Group1__17_420845 Group1__17_492172 Group1__18_103944 Group1__19_15125 Group1__21_177895 Group1__21_2…
SAMP119	Morocco	Marrakech, Safi (Region), Al Haouz (Province)	Aghmat	27/07/2017	31°27'39.3"N	7°51'54.8"W	SAMP119_MA	Morocco	SSA	100		AHB	0		PRHB	0		EHB	0		142.022	95.541	247.85	80.827	251	Group1__3_280311 Group1__3_482843 Group1__7_644159 Group1__7_673437 Group1__8_169897 Group1__8_244195 Group1__9_96754 Group1__10_340399 Group1__10_1203836 Group1__14_13588 Group1__14_238766 Group1__14_244882 Group1__15_42040 Group1__15_382675 Group1__15_801980 Group1__15_1218937 Group1__16_333965 Group1__17_420845 Group1__17_492172 Group1__18_103944 Group1__19_15125 Group1__21_177895 Group1__21_2…
SAMP123	Morocco	Tanger, Tétouan, Al Hoceïma (Region), Tangier (Province)	Tangier	27/07/2017	34°48'18.9"N	5°28'57.7"W	SAMP123_MA	Morocco	SSA	99.318		AHB	0.682		PRHB	0		EHB	0		134.675	95.614	243.106	93.451	251	Group1__3_280311 Group1__3_482843 Group1__7_644159 Group1__7_673437 Group1__8_169897 Group1__8_244195 Group1__9_96754 Group1__10_340399 Group1__10_1203836 Group1__14_13588 Group1__14_238766 Group1__14_244882 Group1__15_42040 Group1__15_382675 Group1__15_801980 Group1__15_1218937 Group1__16_333965 Group1__17_420845 Group1__17_492172 Group1__18_103944 Group1__19_15125 Group1__21_177895 Group1__21_2…
SAMP138	Morocco	Tanger, Tétouan, Al Hoceïma (Region), Ouezzane (Province)	Ouezzane	27/07/2017	34°48'18.9''N	5°28'57.7''W	SAMP138_MA	Morocco	SSA	100		AHB	0		PRHB	0		EHB	0		135.878	93.148	238.261	86.384	251	Group1__3_280311 Group1__3_482843 Group1__7_644159 Group1__7_673437 Group1__8_169897 Group1__8_244195 Group1__9_96754 Group1__10_340399 Group1__10_1203836 Group1__14_13588 Group1__14_238766 Group1__14_244882 Group1__15_42040 Group1__15_382675 Group1__15_801980 Group1__15_1218937 Group1__16_333965 Group1__17_420845 Group1__17_492172 Group1__18_103944 Group1__19_15125 Group1__21_177895 Group1__21_2…
SAMP139	Morocco	Tanger, Tétouan, Al Hoceïma (Region), Tangier (Province)	Tangier	27/07/2017	34°48'18.9"N	5°28'57.7"W	SAMP139_MA	Morocco	SSA	100		AHB	0		PRHB	0		EHB	0		135.916	96.034	244.16	90.392	251	Group1__3_280311 Group1__3_482843 Group1__7_644159 Group1__7_673437 Group1__8_169897 Group1__8_244195 Group1__9_96754 Group1__10_340399 Group1__10_1203836 Group1__14_13588 Group1__14_238766 Group1__14_244882 Group1__15_42040 Group1__15_382675 Group1__15_801980 Group1__15_1218937 Group1__16_333965 Group1__17_420845 Group1__17_492172 Group1__18_103944 Group1__19_15125 Group1__21_177895 Group1__21_2…
SAMP141	Morocco	Tanger, Tétouan, Al Hoceïma (Region), Ouezzane (Province)	Ouezzane	27/07/2017	34°48'18.9''N	5°28'57.7''W	SAMP141_MA	Morocco	SSA	100		AHB	0		PRHB	0		EHB	0		139.354	95.92	245.319	88.84	251	Group1__3_280311 Group1__3_482843 Group1__7_644159 Group1__7_673437 Group1__8_169897 Group1__8_244195 Group1__9_96754 Group1__10_340399 Group1__10_1203836 Group1__14_13588 Group1__14_238766 Group1__14_244882 Group1__15_42040 Group1__15_382675 Group1__15_801980 Group1__15_1218937 Group1__16_333965 Group1__17_420845 Group1__17_492172 Group1__18_103944 Group1__19_15125 Group1__21_177895 Group1__21_2…
SAMP142	Morocco	Tanger, Tétouan, Al Hoceïma (Region), Ouezzane (Province)	Ouezzane	27/07/2017	34°48'18.9''N	5°28'57.7''W	SAMP142_MA	Morocco	SSA	77.756		AHB	22.244		PRHB	0		EHB	0		138.753	96.225	234.888	95.682	251	Group1__3_280311 Group1__3_482843 Group1__7_644159 Group1__7_673437 Group1__8_169897 Group1__8_244195 Group1__9_96754 Group1__10_340399 Group1__10_1203836 Group1__14_13588 Group1__14_238766 Group1__14_244882 Group1__15_42040 Group1__15_382675 Group1__15_801980 Group1__15_1218937 Group1__16_333965 Group1__17_420845 Group1__17_492172 Group1__18_103944 Group1__19_15125 Group1__21_177895 Group1__21_2…
SAMP143	Morocco	Tanger, Tétouan, Al Hoceïma (Region), Ouezzane (Province)	Ouezzane	27/07/2017	34°48'18.9''N	5°28'57.7''W	SAMP143_MA	Morocco	SSA	100		AHB	0		PRHB	0		EHB	0		146.239	99.621	262.718	88.555	251	Group1__3_280311 Group1__3_482843 Group1__7_644159 Group1__7_673437 Group1__8_169897 Group1__8_244195 Group1__9_96754 Group1__10_340399 Group1__10_1203836 Group1__14_13588 Group1__14_238766 Group1__14_244882 Group1__15_42040 Group1__15_382675 Group1__15_801980 Group1__15_1218937 Group1__16_333965 Group1__17_420845 Group1__17_492172 Group1__18_103944 Group1__19_15125 Group1__21_177895 Group1__21_2…
SAMP144	Morocco	Tanger, Tétouan, Al Hoceïma (Region), Tangier (Province)	Tangier	27/07/2017	34°48'18.9"N	5°28'57.7"W	SAMP144_MA	Morocco	SSA	66.941		AHB	33.059		PRHB	0		EHB	0		136.151	96.211	247.352	95.905	251	Group1__3_280311 Group1__3_482843 Group1__7_644159 Group1__7_673437 Group1__8_169897 Group1__8_244195 Group1__9_96754 Group1__10_340399 Group1__10_1203836 Group1__14_13588 Group1__14_238766 Group1__14_244882 Group1__15_42040 Group1__15_382675 Group1__15_801980 Group1__15_1218937 Group1__16_333965 Group1__17_420845 Group1__17_492172 Group1__18_103944 Group1__19_15125 Group1__21_177895 Group1__21_2…
SAMP146	Morocco	Rabat-Salé-Kénitra (Region), Salé (Province)	Parc Maamoura	27/07/2017	34°00'22.9"N	6°43'22.0"W	SAMP146_MA	Morocco	SSA	100		AHB	0		PRHB	0		EHB	0		137.696	94.352	241.48	81.337	251	Group1__3_280311 Group1__3_482843 Group1__7_644159 Group1__7_673437 Group1__8_169897 Group1__8_244195 Group1__9_96754 Group1__10_340399 Group1__10_1203836 Group1__14_13588 Group1__14_238766 Group1__14_244882 Group1__15_42040 Group1__15_382675 Group1__15_801980 Group1__15_1218937 Group1__16_333965 Group1__17_420845 Group1__17_492172 Group1__18_103944 Group1__19_15125 Group1__21_177895 Group1__21_2…
SAMP151	Morocco	Rabat-Salé-Kénitra (Region), Salé (Province)	Parc Maamoura	27/07/2017	34°00'22.9"N	6°43'22.0"W	SAMP151_MA	Morocco	SSA	100		AHB	0		PRHB	0		EHB	0		134.195	93.604	241.137	84.305	251	Group1__3_280311 Group1__3_482843 Group1__7_644159 Group1__7_673437 Group1__8_169897 Group1__8_244195 Group1__9_96754 Group1__10_340399 Group1__10_1203836 Group1__14_13588 Group1__14_238766 Group1__14_244882 Group1__15_42040 Group1__15_382675 Group1__15_801980 Group1__15_1218937 Group1__16_333965 Group1__17_420845 Group1__17_492172 Group1__18_103944 Group1__19_15125 Group1__21_177895 Group1__21_2…
SAMP154	Morocco	Rabat-Salé-Kénitra (Region), Salé (Province)	Parc Maamoura	27/07/2017	34°00'22.9"N	6°43'22.0"W	SAMP154_MA	Morocco	SSA	100		AHB	0		PRHB	0		EHB	0		143.395	91.909	238.349	82.916	251	Group1__3_280311 Group1__3_482843 Group1__7_644159 Group1__7_673437 Group1__8_169897 Group1__8_244195 Group1__9_96754 Group1__10_340399 Group1__10_1203836 Group1__14_13588 Group1__14_238766 Group1__14_244882 Group1__15_42040 Group1__15_382675 Group1__15_801980 Group1__15_1218937 Group1__16_333965 Group1__17_420845 Group1__17_492172 Group1__18_103944 Group1__19_15125 Group1__21_177895 Group1__21_2…
SAMP157	Morocco	Rabat-Salé-Kénitra (Region), Salé (Province)	Parc Maamoura	26/07/2017	34°00'22.9"N	6°43'22.0"W	SAMP157_MA	Morocco	SSA	100		AHB	0		PRHB	0		EHB	0		139.531	91.801	238.129	82.468	251	Group1__3_280311 Group1__3_482843 Group1__7_644159 Group1__7_673437 Group1__8_169897 Group1__8_244195 Group1__9_96754 Group1__10_340399 Group1__10_1203836 Group1__14_13588 Group1__14_238766 Group1__14_244882 Group1__15_42040 Group1__15_382675 Group1__15_801980 Group1__15_1218937 Group1__16_333965 Group1__17_420845 Group1__17_492172 Group1__18_103944 Group1__19_15125 Group1__21_177895 Group1__21_2…
SAMP158	Morocco	Rabat-Salé-Kénitra (Region), Salé (Province)	Parc Maamoura	26/07/2017	34°00'22.9"N	6°43'22.0"W	SAMP158_MA	Morocco	SSA	100		AHB	0		PRHB	0		EHB	0		134.479	99.107	247.53	83.749	251	Group1__3_280311 Group1__3_482843 Group1__7_644159 Group1__7_673437 Group1__8_169897 Group1__8_244195 Group1__9_96754 Group1__10_340399 Group1__10_1203836 Group1__14_13588 Group1__14_238766 Group1__14_244882 Group1__15_42040 Group1__15_382675 Group1__15_801980 Group1__15_1218937 Group1__16_333965 Group1__17_420845 Group1__17_492172 Group1__18_103944 Group1__19_15125 Group1__21_177895 Group1__21_2…
SAMP164	Morocco	Marrakech, Safi (Region), Al Haouz (Province)	Aghmat	26/07/2017	31°27'39.3''N	7°51'54.8''W	SAMP164_MA	Morocco	SSA	98.031		AHB	1.969		PRHB	0		EHB	0		134.834	96.763	230.322	95.065	251	Group1__3_280311 Group1__3_482843 Group1__7_644159 Group1__7_673437 Group1__8_169897 Group1__8_244195 Group1__9_96754 Group1__10_340399 Group1__10_1203836 Group1__14_13588 Group1__14_238766 Group1__14_244882 Group1__15_42040 Group1__15_382675 Group1__15_801980 Group1__15_1218937 Group1__16_333965 Group1__17_420845 Group1__17_492172 Group1__18_103944 Group1__19_15125 Group1__21_177895 Group1__21_2…
SAMP171	Morocco	Marrakech, Safi (Region), Al Haouz (Province)	Aghmat	26/07/2017	31°27'39.3''N	7°51'54.8''W	SAMP171_MA	Morocco	SSA	100		AHB	0		PRHB	0		EHB	0		135.812	92.442	234.616	86.162	251	Group1__3_280311 Group1__3_482843 Group1__7_644159 Group1__7_673437 Group1__8_169897 Group1__8_244195 Group1__9_96754 Group1__10_340399 Group1__10_1203836 Group1__14_13588 Group1__14_238766 Group1__14_244882 Group1__15_42040 Group1__15_382675 Group1__15_801980 Group1__15_1218937 Group1__16_333965 Group1__17_420845 Group1__17_492172 Group1__18_103944 Group1__19_15125 Group1__21_177895 Group1__21_2…
SAMP172	Morocco	Marrakech, Safi (Region), Al Haouz (Province)	Aghmat	26/07/2017	31°27'39.3''N	7°51'54.8''W	SAMP172_MA	Morocco	SSA	100		AHB	0		PRHB	0		EHB	0		140.47	98.809	245.719	89.334	251	Group1__3_280311 Group1__3_482843 Group1__7_644159 Group1__7_673437 Group1__8_169897 Group1__8_244195 Group1__9_96754 Group1__10_340399 Group1__10_1203836 Group1__14_13588 Group1__14_238766 Group1__14_244882 Group1__15_42040 Group1__15_382675 Group1__15_801980 Group1__15_1218937 Group1__16_333965 Group1__17_420845 Group1__17_492172 Group1__18_103944 Group1__19_15125 Group1__21_177895 Group1__21_2…
SAMP173	Morocco	Marrakech, Safi (Region), Al Haouz (Province)	Aghmat	26/07/2017	31°27'39.3"N	7°51'54.8"W	SAMP173_MA	Morocco	SSA	100		AHB	0		PRHB	0		EHB	0		138.157	89.932	238.319	76.706	251	Group1__3_280311 Group1__3_482843 Group1__7_644159 Group1__7_673437 Group1__8_169897 Group1__8_244195 Group1__9_96754 Group1__10_340399 Group1__10_1203836 Group1__14_13588 Group1__14_238766 Group1__14_244882 Group1__15_42040 Group1__15_382675 Group1__15_801980 Group1__15_1218937 Group1__16_333965 Group1__17_420845 Group1__17_492172 Group1__18_103944 Group1__19_15125 Group1__21_177895 Group1__21_2…
SAMP1331	Panama	Guna Yala Comarca	Playón Chico	2017-12-10	9°18'12.4''N	78°14'11.9''W	SAMP1331_PA	NWAfricanized	AHB	100		SSA	0		PRHB	0		EHB	0		127.033	82.5	229.205	96.938	251	Group1__3_280311 Group1__3_482843 Group1__7_644159 Group1__7_673437 Group1__8_169897 Group1__8_244195 Group1__9_96754 Group1__10_340399 Group1__10_1203836 Group1__14_13588 Group1__14_238766 Group1__14_244882 Group1__15_42040 Group1__15_382675 Group1__15_801980 Group1__15_1218937 Group1__16_333965 Group1__17_420845 Group1__17_492172 Group1__18_103944 Group1__19_15125 Group1__21_177895 Group1__21_2…
SAMP1332	Panama	Guna Yala Comarca	Playón Chico	2017-12-10	9°18'12.4''N	78°14'11.9''W	SAMP1332_PA	NWAfricanized	AHB	97.948		SSA	2.052		PRHB	0		EHB	0		129.979	84.73	247.543	86.409	251	Group1__3_280311 Group1__3_482843 Group1__7_644159 Group1__7_673437 Group1__8_169897 Group1__8_244195 Group1__9_96754 Group1__10_340399 Group1__10_1203836 Group1__14_13588 Group1__14_238766 Group1__14_244882 Group1__15_42040 Group1__15_382675 Group1__15_801980 Group1__15_1218937 Group1__16_333965 Group1__17_420845 Group1__17_492172 Group1__18_103944 Group1__19_15125 Group1__21_177895 Group1__21_2…
SAMP1333	Panama	Guna Yala Comarca	Playón Chico	2017-12-10	9°18'12.4''N	78°14'11.9''W	SAMP1333_PA	NWAfricanized	AHB	100		SSA	0		PRHB	0		EHB	0		130.279	83.139	229.986	90.086	251	Group1__3_280311 Group1__3_482843 Group1__7_644159 Group1__7_673437 Group1__8_169897 Group1__8_244195 Group1__9_96754 Group1__10_340399 Group1__10_1203836 Group1__14_13588 Group1__14_238766 Group1__14_244882 Group1__15_42040 Group1__15_382675 Group1__15_801980 Group1__15_1218937 Group1__16_333965 Group1__17_420845 Group1__17_492172 Group1__18_103944 Group1__19_15125 Group1__21_177895 Group1__21_2…
SAMP1334	Panama	Darien Province	Meteti	2017-01-10	8°27'58.7''N	77°56'53.6''W	SAMP1334_PA	NWAfricanized	AHB	100		SSA	0		PRHB	0		EHB	0		135.392	90.697	225.6	99.79	251	Group1__3_280311 Group1__3_482843 Group1__7_644159 Group1__7_673437 Group1__8_169897 Group1__8_244195 Group1__9_96754 Group1__10_340399 Group1__10_1203836 Group1__14_13588 Group1__14_238766 Group1__14_244882 Group1__15_42040 Group1__15_382675 Group1__15_801980 Group1__15_1218937 Group1__16_333965 Group1__17_420845 Group1__17_492172 Group1__18_103944 Group1__19_15125 Group1__21_177895 Group1__21_2…
SAMP1335	Panama	Darién Province	Meteti	2017-01-10	8°27'58.7''N	77°56'53.6''W	SAMP1335_PA	NWAfricanized	AHB	97.447		SSA	2.553		PRHB	0		EHB	0		135.31	85.525	236.81	87.106	251	Group1__3_280311 Group1__3_482843 Group1__7_644159 Group1__7_673437 Group1__8_169897 Group1__8_244195 Group1__9_96754 Group1__10_340399 Group1__10_1203836 Group1__14_13588 Group1__14_238766 Group1__14_244882 Group1__15_42040 Group1__15_382675 Group1__15_801980 Group1__15_1218937 Group1__16_333965 Group1__17_420845 Group1__17_492172 Group1__18_103944 Group1__19_15125 Group1__21_177895 Group1__21_2…
SAMP1337	Panama	Darién Province	Meteti	2017-01-10	8°27'58.7''N	77°56'53.6''W	SAMP1337_PA	NWAfricanized	AHB	100		SSA	0		PRHB	0		EHB	0		133.423	94.912	229.003	117.088	251	Group1__3_280311 Group1__3_482843 Group1__7_644159 Group1__7_673437 Group1__8_169897 Group1__8_244195 Group1__9_96754 Group1__10_340399 Group1__10_1203836 Group1__14_13588 Group1__14_238766 Group1__14_244882 Group1__15_42040 Group1__15_382675 Group1__15_801980 Group1__15_1218937 Group1__16_333965 Group1__17_420845 Group1__17_492172 Group1__18_103944 Group1__19_15125 Group1__21_177895 Group1__21_2…
SAMP1338	Panama	Darien Province	Meteti	2017-01-10	8°28'19.6''N	77°57'10.3''W	SAMP1338_PA	NWAfricanized	AHB	98.324		SSA	1.676		PRHB	0		EHB	0		126.607	88.292	227.853	90.061	251	Group1__3_280311 Group1__3_482843 Group1__7_644159 Group1__7_673437 Group1__8_169897 Group1__8_244195 Group1__9_96754 Group1__10_340399 Group1__10_1203836 Group1__14_13588 Group1__14_238766 Group1__14_244882 Group1__15_42040 Group1__15_382675 Group1__15_801980 Group1__15_1218937 Group1__16_333965 Group1__17_420845 Group1__17_492172 Group1__18_103944 Group1__19_15125 Group1__21_177895 Group1__21_2…
SAMP1340	Panama	Darien Province	Meteti	2017-01-10	8°28'19.6''N	77°57'10.3''W	SAMP1340_PA	NWAfricanized	AHB	99.852		SSA	0.148		PRHB	0		EHB	0		133.004	84.789	222.154	87.618	251	Group1__3_280311 Group1__3_482843 Group1__7_644159 Group1__7_673437 Group1__8_169897 Group1__8_244195 Group1__9_96754 Group1__10_340399 Group1__10_1203836 Group1__14_13588 Group1__14_238766 Group1__14_244882 Group1__15_42040 Group1__15_382675 Group1__15_801980 Group1__15_1218937 Group1__16_333965 Group1__17_420845 Group1__17_492172 Group1__18_103944 Group1__19_15125 Group1__21_177895 Group1__21_2…
SAMP1347	Panama	Darien Province	Meteti	2017-01-10	8°28'19.6''N	77°57'10.3''W	SAMP1347_PA	NWAfricanized	AHB	99.998		SSA	0.002		PRHB	0		EHB	0		132.133	91.102	238.871	95.877	251	Group1__3_280311 Group1__3_482843 Group1__7_644159 Group1__7_673437 Group1__8_169897 Group1__8_244195 Group1__9_96754 Group1__10_340399 Group1__10_1203836 Group1__14_13588 Group1__14_238766 Group1__14_244882 Group1__15_42040 Group1__15_382675 Group1__15_801980 Group1__15_1218937 Group1__16_333965 Group1__17_420845 Group1__17_492172 Group1__18_103944 Group1__19_15125 Group1__21_177895 Group1__21_2…
SAMP1351	Panama	West Panama Province	Arraijan	27/10/2017	8°27'58.7''N	77°56'53.6''W	SAMP1351_PA	NWAfricanized	AHB	100		SSA	0		PRHB	0		EHB	0		139.833	92.212	209.265	115.329	251	Group1__3_280311 Group1__3_482843 Group1__7_644159 Group1__7_673437 Group1__8_169897 Group1__8_244195 Group1__9_96754 Group1__10_340399 Group1__10_1203836 Group1__14_13588 Group1__14_238766 Group1__14_244882 Group1__15_42040 Group1__15_382675 Group1__15_801980 Group1__15_1218937 Group1__16_333965 Group1__17_420845 Group1__17_492172 Group1__18_103944 Group1__19_15125 Group1__21_177895 Group1__21_2…
SAMP1353	Panama	West Panama Province	Arraijan	27/10/2017	9°00'09.8''N	79°46'36.5''W	SAMP1353_PA	NWAfricanized	AHB	99.418		SSA	0.582		PRHB	0		EHB	0		136.097	87.514	245.015	89.747	251	Group1__3_280311 Group1__3_482843 Group1__7_644159 Group1__7_673437 Group1__8_169897 Group1__8_244195 Group1__9_96754 Group1__10_340399 Group1__10_1203836 Group1__14_13588 Group1__14_238766 Group1__14_244882 Group1__15_42040 Group1__15_382675 Group1__15_801980 Group1__15_1218937 Group1__16_333965 Group1__17_420845 Group1__17_492172 Group1__18_103944 Group1__19_15125 Group1__21_177895 Group1__21_2…
SAMP1355	Panama	West Panama Province	Arraijan	27/10/2017	9°00'08.8''N	79°47'26''W	SAMP1355_PA	NWAfricanized	AHB	81.673		SSA	18.327		PRHB	0		EHB	0		144.52	85.832	262.434	86.481	251	Group1__3_280311 Group1__3_482843 Group1__7_644159 Group1__7_673437 Group1__8_169897 Group1__8_244195 Group1__9_96754 Group1__10_340399 Group1__10_1203836 Group1__14_13588 Group1__14_238766 Group1__14_244882 Group1__15_42040 Group1__15_382675 Group1__15_801980 Group1__15_1218937 Group1__16_333965 Group1__17_420845 Group1__17_492172 Group1__18_103944 Group1__19_15125 Group1__21_177895 Group1__21_2…
SAMP1359	Panama	Cocle Province	Aguadulce	15/10/2017	8°15'25.3''N	80°32'30.8''W	SAMP1359_PA	NWAfricanized	AHB	95.454		SSA	4.546		PRHB	0		EHB	0		141.191	93.737	237.28	95.059	251	Group1__3_280311 Group1__3_482843 Group1__7_644159 Group1__7_673437 Group1__8_169897 Group1__8_244195 Group1__9_96754 Group1__10_340399 Group1__10_1203836 Group1__14_13588 Group1__14_238766 Group1__14_244882 Group1__15_42040 Group1__15_382675 Group1__15_801980 Group1__15_1218937 Group1__16_333965 Group1__17_420845 Group1__17_492172 Group1__18_103944 Group1__19_15125 Group1__21_177895 Group1__21_2…
SAMP1360	Panama	Cocle Province	Aguadulce	15/10/2017	8°15'25.3''N	80°32'30.8''W	SAMP1360_PA	NWAfricanized	AHB	97.985		SSA	2.015		PRHB	0		EHB	0		136.746	81.564	238.39	83.251	251	Group1__3_280311 Group1__3_482843 Group1__7_644159 Group1__7_673437 Group1__8_169897 Group1__8_244195 Group1__9_96754 Group1__10_340399 Group1__10_1203836 Group1__14_13588 Group1__14_238766 Group1__14_244882 Group1__15_42040 Group1__15_382675 Group1__15_801980 Group1__15_1218937 Group1__16_333965 Group1__17_420845 Group1__17_492172 Group1__18_103944 Group1__19_15125 Group1__21_177895 Group1__21_2…
SAMP1362	Panama	Cocle Province	Aguadulce	15/10/2017	8°15'25.3''N	80°32'30.8''W	SAMP1362_PA	NWAfricanized	AHB	99.981		SSA	0.019		PRHB	0		EHB	0		137.96	83.5	237.48	87.21	251	Group1__3_280311 Group1__3_482843 Group1__7_644159 Group1__7_673437 Group1__8_169897 Group1__8_244195 Group1__9_96754 Group1__10_340399 Group1__10_1203836 Group1__14_13588 Group1__14_238766 Group1__14_244882 Group1__15_42040 Group1__15_382675 Group1__15_801980 Group1__15_1218937 Group1__16_333965 Group1__17_420845 Group1__17_492172 Group1__18_103944 Group1__19_15125 Group1__21_177895 Group1__21_2…
SAMP1363	Panama	Herrera Province	Ocu	2017-10-09	8°04'44.4''N	80°45'42.7''W	SAMP1363_PA	NWAfricanized	AHB	100		SSA	0		PRHB	0		EHB	0		130.011	86.118	232.947	92.202	251	Group1__3_280311 Group1__3_482843 Group1__7_644159 Group1__7_673437 Group1__8_169897 Group1__8_244195 Group1__9_96754 Group1__10_340399 Group1__10_1203836 Group1__14_13588 Group1__14_238766 Group1__14_244882 Group1__15_42040 Group1__15_382675 Group1__15_801980 Group1__15_1218937 Group1__16_333965 Group1__17_420845 Group1__17_492172 Group1__18_103944 Group1__19_15125 Group1__21_177895 Group1__21_2…
SAMP1364	Panama	Herera Province	Ocu	2017-10-09	8°04'44.4''N	80°45'42.7''W	SAMP1364_PA	NWAfricanized	AHB	100		SSA	0		PRHB	0		EHB	0		135.801	87.599	255.461	97.003	251	Group1__3_280311 Group1__3_482843 Group1__7_644159 Group1__7_673437 Group1__8_169897 Group1__8_244195 Group1__9_96754 Group1__10_340399 Group1__10_1203836 Group1__14_13588 Group1__14_238766 Group1__14_244882 Group1__15_42040 Group1__15_382675 Group1__15_801980 Group1__15_1218937 Group1__16_333965 Group1__17_420845 Group1__17_492172 Group1__18_103944 Group1__19_15125 Group1__21_177895 Group1__21_2…
SAMP1366	Panama	Herera Province	Ocu	2017-10-09	8°04'44.4''N	80°45'42.7''W	SAMP1366_PA	NWAfricanized	AHB	99.872		SSA	0.128		PRHB	0		EHB	0		131.939	88.32	235.023	91.213	251	Group1__3_280311 Group1__3_482843 Group1__7_644159 Group1__7_673437 Group1__8_169897 Group1__8_244195 Group1__9_96754 Group1__10_340399 Group1__10_1203836 Group1__14_13588 Group1__14_238766 Group1__14_244882 Group1__15_42040 Group1__15_382675 Group1__15_801980 Group1__15_1218937 Group1__16_333965 Group1__17_420845 Group1__17_492172 Group1__18_103944 Group1__19_15125 Group1__21_177895 Group1__21_2…
SAMP1367	Panama	Veraguas Province	Santa Fe	2017-12-09	8°25'21.9''N	81°03'16.4''W	SAMP1367_PA	NWAfricanized	AHB	100		SSA	0		PRHB	0		EHB	0		138.844	86.989	230.984	95.172	251	Group1__3_280311 Group1__3_482843 Group1__7_644159 Group1__7_673437 Group1__8_169897 Group1__8_244195 Group1__9_96754 Group1__10_340399 Group1__10_1203836 Group1__14_13588 Group1__14_238766 Group1__14_244882 Group1__15_42040 Group1__15_382675 Group1__15_801980 Group1__15_1218937 Group1__16_333965 Group1__17_420845 Group1__17_492172 Group1__18_103944 Group1__19_15125 Group1__21_177895 Group1__21_2…
SAMP1370	Panama	Veraguas	Santa Fé	2017-12-09	8°25'21.9''N	81°03'16.4''W	SAMP1370_PA	NWAfricanized	AHB	99.967		SSA	0.033		PRHB	0		EHB	0		129.262	87.62	219.548	91.098	251	Group1__3_280311 Group1__3_482843 Group1__7_644159 Group1__7_673437 Group1__8_169897 Group1__8_244195 Group1__9_96754 Group1__10_340399 Group1__10_1203836 Group1__14_13588 Group1__14_238766 Group1__14_244882 Group1__15_42040 Group1__15_382675 Group1__15_801980 Group1__15_1218937 Group1__16_333965 Group1__17_420845 Group1__17_492172 Group1__18_103944 Group1__19_15125 Group1__21_177895 Group1__21_2…
SAMP1371	Panama	Chiriqui Province	Gualaca	17/09/2017	8°31'16.3''N	82°11'38.2''W	SAMP1371_PA	NWAfricanized	AHB	99.99		SSA	0.01		PRHB	0		EHB	0		128.83	88.641	232.884	92.653	251	Group1__3_280311 Group1__3_482843 Group1__7_644159 Group1__7_673437 Group1__8_169897 Group1__8_244195 Group1__9_96754 Group1__10_340399 Group1__10_1203836 Group1__14_13588 Group1__14_238766 Group1__14_244882 Group1__15_42040 Group1__15_382675 Group1__15_801980 Group1__15_1218937 Group1__16_333965 Group1__17_420845 Group1__17_492172 Group1__18_103944 Group1__19_15125 Group1__21_177895 Group1__21_2…
SAMP1382	Panama	Chiriqui Province	Gariche	17/09/2017	8°28'12.80''N	82°46'39.7''W	SAMP1382_PA	NWAfricanized	AHB	99.998		SSA	0.002		PRHB	0		EHB	0		141.297	93.85	245.001	98.484	251	Group1__3_280311 Group1__3_482843 Group1__7_644159 Group1__7_673437 Group1__8_169897 Group1__8_244195 Group1__9_96754 Group1__10_340399 Group1__10_1203836 Group1__14_13588 Group1__14_238766 Group1__14_244882 Group1__15_42040 Group1__15_382675 Group1__15_801980 Group1__15_1218937 Group1__16_333965 Group1__17_420845 Group1__17_492172 Group1__18_103944 Group1__19_15125 Group1__21_177895 Group1__21_2…
SAMP1385	Panama	Chiriqui Province	La Libertad	17/09/2017	8°30'24.9''N	82°47'04.7''W	SAMP1385_PA	NWAfricanized	AHB	100		SSA	0		PRHB	0		EHB	0		140.098	87.512	238.233	100.669	251	Group1__3_280311 Group1__3_482843 Group1__7_644159 Group1__7_673437 Group1__8_169897 Group1__8_244195 Group1__9_96754 Group1__10_340399 Group1__10_1203836 Group1__14_13588 Group1__14_238766 Group1__14_244882 Group1__15_42040 Group1__15_382675 Group1__15_801980 Group1__15_1218937 Group1__16_333965 Group1__17_420845 Group1__17_492172 Group1__18_103944 Group1__19_15125 Group1__21_177895 Group1__21_2…
SAMP1386	Panama	Darién Province	La Libertad, Santa Fe	17/09/2017	8°30'24.9''N	82°47'04.7''W	SAMP1386_PA	NWAfricanized	AHB	100		SSA	0		PRHB	0		EHB	0		140.599	92.303	241.994	102.604	251	Group1__3_280311 Group1__3_482843 Group1__7_644159 Group1__7_673437 Group1__8_169897 Group1__8_244195 Group1__9_96754 Group1__10_340399 Group1__10_1203836 Group1__14_13588 Group1__14_238766 Group1__14_244882 Group1__15_42040 Group1__15_382675 Group1__15_801980 Group1__15_1218937 Group1__16_333965 Group1__17_420845 Group1__17_492172 Group1__18_103944 Group1__19_15125 Group1__21_177895 Group1__21_2…
SAMP1387	Panama	Darién Province	La Libertad, Santa Fe	17/09/2017	8°30'24.9''N	82°47'04.7''W	SAMP1387_PA	NWAfricanized	AHB	99.154		SSA	0.846		PRHB	0		EHB	0		134.451	93.798	242.911	95.867	251	Group1__3_280311 Group1__3_482843 Group1__7_644159 Group1__7_673437 Group1__8_169897 Group1__8_244195 Group1__9_96754 Group1__10_340399 Group1__10_1203836 Group1__14_13588 Group1__14_238766 Group1__14_244882 Group1__15_42040 Group1__15_382675 Group1__15_801980 Group1__15_1218937 Group1__16_333965 Group1__17_420845 Group1__17_492172 Group1__18_103944 Group1__19_15125 Group1__21_177895 Group1__21_2…
SAMP1388	Panama	Darién Province	La Libertad, Santa Fe	17/09/2017	8°30'24.9''N	82°47'04.7''W	SAMP1388_PA	NWAfricanized	AHB	96.927		SSA	3.073		PRHB	0		EHB	0		126.989	81.862	229.56	83.361	251	Group1__3_280311 Group1__3_482843 Group1__7_644159 Group1__7_673437 Group1__8_169897 Group1__8_244195 Group1__9_96754 Group1__10_340399 Group1__10_1203836 Group1__14_13588 Group1__14_238766 Group1__14_244882 Group1__15_42040 Group1__15_382675 Group1__15_801980 Group1__15_1218937 Group1__16_333965 Group1__17_420845 Group1__17_492172 Group1__18_103944 Group1__19_15125 Group1__21_177895 Group1__21_2…
SAMP1345	Panama	Darién Province	Meteti	2017-01-10	8°27'58.7''N	77°56'53.6''W	SAMP1345_PA	NWAfricanized	SSA	99.782		AHB	0.218		PRHB	0		EHB	0		144.442	91.031	243.915	88.369	251	Group1__3_280311 Group1__3_482843 Group1__7_644159 Group1__7_673437 Group1__8_169897 Group1__8_244195 Group1__9_96754 Group1__10_340399 Group1__10_1203836 Group1__14_13588 Group1__14_238766 Group1__14_244882 Group1__15_42040 Group1__15_382675 Group1__15_801980 Group1__15_1218937 Group1__16_333965 Group1__17_420845 Group1__17_492172 Group1__18_103944 Group1__19_15125 Group1__21_177895 Group1__21_2…
SAMP1356	Panama	West Panama Province	Arraijan	27/10/2017	9°00'08.8''N	79°47'26''W	SAMP1356_PA	NWAfricanized	SSA	54.136		AHB	45.864		PRHB	0		EHB	0		132.878	89.52	244.428	89.448	251	Group1__3_280311 Group1__3_482843 Group1__7_644159 Group1__7_673437 Group1__8_169897 Group1__8_244195 Group1__9_96754 Group1__10_340399 Group1__10_1203836 Group1__14_13588 Group1__14_238766 Group1__14_244882 Group1__15_42040 Group1__15_382675 Group1__15_801980 Group1__15_1218937 Group1__16_333965 Group1__17_420845 Group1__17_492172 Group1__18_103944 Group1__19_15125 Group1__21_177895 Group1__21_2…
SAMP1357	Panama	West Panama Province	Arraijan	27/10/2017	9°00'09.8''N	79°46'36.5''W	SAMP1357_PA	NWAfricanized	SSA	99.823		AHB	0.177		PRHB	0		EHB	0		132.702	87.062	252.269	84.31	251	Group1__3_280311 Group1__3_482843 Group1__7_644159 Group1__7_673437 Group1__8_169897 Group1__8_244195 Group1__9_96754 Group1__10_340399 Group1__10_1203836 Group1__14_13588 Group1__14_238766 Group1__14_244882 Group1__15_42040 Group1__15_382675 Group1__15_801980 Group1__15_1218937 Group1__16_333965 Group1__17_420845 Group1__17_492172 Group1__18_103944 Group1__19_15125 Group1__21_177895 Group1__21_2…
SAMP1361	Panama	Cocle Province	Aguadulce	15/10/2017	8°15'25.3''N	80°32'30.8''W	SAMP1361_PA	NWAfricanized	SSA	61.309		AHB	38.691		PRHB	0		EHB	0		129.388	88.006	223.403	87.806	251	Group1__3_280311 Group1__3_482843 Group1__7_644159 Group1__7_673437 Group1__8_169897 Group1__8_244195 Group1__9_96754 Group1__10_340399 Group1__10_1203836 Group1__14_13588 Group1__14_238766 Group1__14_244882 Group1__15_42040 Group1__15_382675 Group1__15_801980 Group1__15_1218937 Group1__16_333965 Group1__17_420845 Group1__17_492172 Group1__18_103944 Group1__19_15125 Group1__21_177895 Group1__21_2…
SAMP1368	Panama	Veraguas Province	Santa Fe	2017-12-09	8°25'21.90''N	81°3'16.4''W	SAMP1368_PA	NWAfricanized	SSA	100		AHB	0		PRHB	0		EHB	0		130.395	96.873	240.074	90.73	251	Group1__3_280311 Group1__3_482843 Group1__7_644159 Group1__7_673437 Group1__8_169897 Group1__8_244195 Group1__9_96754 Group1__10_340399 Group1__10_1203836 Group1__14_13588 Group1__14_238766 Group1__14_244882 Group1__15_42040 Group1__15_382675 Group1__15_801980 Group1__15_1218937 Group1__16_333965 Group1__17_420845 Group1__17_492172 Group1__18_103944 Group1__19_15125 Group1__21_177895 Group1__21_2…
SAMP1369	Panama	Veraguas	Santa Fé	2017-12-09	8°25'21.9''N	81°03'16.4''W	SAMP1369_PA	NWAfricanized	SSA	99.899		AHB	0.101		PRHB	0		EHB	0		138.953	89.086	249.139	86.091	251	Group1__3_280311 Group1__3_482843 Group1__7_644159 Group1__7_673437 Group1__8_169897 Group1__8_244195 Group1__9_96754 Group1__10_340399 Group1__10_1203836 Group1__14_13588 Group1__14_238766 Group1__14_244882 Group1__15_42040 Group1__15_382675 Group1__15_801980 Group1__15_1218937 Group1__16_333965 Group1__17_420845 Group1__17_492172 Group1__18_103944 Group1__19_15125 Group1__21_177895 Group1__21_2…
SAMP1374	Panama	Chiriqui Province	Gualaca	17/09/2017	8°31'16.3''N	82°11'38.2''W	SAMP1374_PA	NWAfricanized	SSA	99.984		AHB	0.016		PRHB	0		EHB	0		139.928	83.14	248.059	79.353	251	Group1__3_280311 Group1__3_482843 Group1__7_644159 Group1__7_673437 Group1__8_169897 Group1__8_244195 Group1__9_96754 Group1__10_340399 Group1__10_1203836 Group1__14_13588 Group1__14_238766 Group1__14_244882 Group1__15_42040 Group1__15_382675 Group1__15_801980 Group1__15_1218937 Group1__16_333965 Group1__17_420845 Group1__17_492172 Group1__18_103944 Group1__19_15125 Group1__21_177895 Group1__21_2…
SAMP1377	Panama	Chiriqui Province	Canaza	17/09/2017	8°32'36.2''N	82°40'07.8''W	SAMP1377_PA	NWAfricanized	SSA	100		AHB	0		PRHB	0		EHB	0		135.064	90.7	245.019	84.079	251	Group1__3_280311 Group1__3_482843 Group1__7_644159 Group1__7_673437 Group1__8_169897 Group1__8_244195 Group1__9_96754 Group1__10_340399 Group1__10_1203836 Group1__14_13588 Group1__14_238766 Group1__14_244882 Group1__15_42040 Group1__15_382675 Group1__15_801980 Group1__15_1218937 Group1__16_333965 Group1__17_420845 Group1__17_492172 Group1__18_103944 Group1__19_15125 Group1__21_177895 Group1__21_2…
SAMP1379	Panama	Chiriqui Province	Mirador	17/09/2017	8°36'31.3''N	82°37'59''W	SAMP1379_PA	NWAfricanized	SSA	100		AHB	0		PRHB	0		EHB	0		130.756	88.296	245.755	78.535	251	Group1__3_280311 Group1__3_482843 Group1__7_644159 Group1__7_673437 Group1__8_169897 Group1__8_244195 Group1__9_96754 Group1__10_340399 Group1__10_1203836 Group1__14_13588 Group1__14_238766 Group1__14_244882 Group1__15_42040 Group1__15_382675 Group1__15_801980 Group1__15_1218937 Group1__16_333965 Group1__17_420845 Group1__17_492172 Group1__18_103944 Group1__19_15125 Group1__21_177895 Group1__21_2…
SAMP1383	Panama	Darién Province	Gariche	17/09/2017	8°28'12.8''N	82°46'39.7''W	SAMP1383_PA	NWAfricanized	SSA	100		AHB	0		PRHB	0		EHB	0		132.549	88.296	234.454	79.953	251	Group1__3_280311 Group1__3_482843 Group1__7_644159 Group1__7_673437 Group1__8_169897 Group1__8_244195 Group1__9_96754 Group1__10_340399 Group1__10_1203836 Group1__14_13588 Group1__14_238766 Group1__14_244882 Group1__15_42040 Group1__15_382675 Group1__15_801980 Group1__15_1218937 Group1__16_333965 Group1__17_420845 Group1__17_492172 Group1__18_103944 Group1__19_15125 Group1__21_177895 Group1__21_2…
SAMP431	Portugal	Beira Baixa Province	Penamacor	2017-11-04	40°09'48.40"N	7°09'43.34"W	SAMP431_PT	iberiensis	AHB	100		PRHB	0		EHB	0		SSA	0		139.231	126.193	177.333	225.546	251	Group1__3_280311 Group1__3_482843 Group1__7_644159 Group1__7_673437 Group1__8_169897 Group1__8_244195 Group1__9_96754 Group1__10_340399 Group1__10_1203836 Group1__14_13588 Group1__14_238766 Group1__14_244882 Group1__15_42040 Group1__15_382675 Group1__15_801980 Group1__15_1218937 Group1__16_333965 Group1__17_420845 Group1__17_492172 Group1__18_103944 Group1__19_15125 Group1__21_177895 Group1__21_2…
SAMP432	Portugal	Beira Baixa Province	Penamacor	2017-11-04	40°09'48.40"N	7°09'43.34"W	SAMP432_PT	iberiensis	AHB	100		PRHB	0		EHB	0		SSA	0		139.03	123.17	177.585	225.986	251	Group1__3_280311 Group1__3_482843 Group1__7_644159 Group1__7_673437 Group1__8_169897 Group1__8_244195 Group1__9_96754 Group1__10_340399 Group1__10_1203836 Group1__14_13588 Group1__14_238766 Group1__14_244882 Group1__15_42040 Group1__15_382675 Group1__15_801980 Group1__15_1218937 Group1__16_333965 Group1__17_420845 Group1__17_492172 Group1__18_103944 Group1__19_15125 Group1__21_177895 Group1__21_2…
SAMP433	Portugal	Beira Baixa Province	Penamacor	2017-11-04	40°09'48.40"N	7°09'43.34"W	SAMP433_PT	iberiensis	AHB	100		PRHB	0		EHB	0		SSA	0		137.192	127.13	184.501	228.453	251	Group1__3_280311 Group1__3_482843 Group1__7_644159 Group1__7_673437 Group1__8_169897 Group1__8_244195 Group1__9_96754 Group1__10_340399 Group1__10_1203836 Group1__14_13588 Group1__14_238766 Group1__14_244882 Group1__15_42040 Group1__15_382675 Group1__15_801980 Group1__15_1218937 Group1__16_333965 Group1__17_420845 Group1__17_492172 Group1__18_103944 Group1__19_15125 Group1__21_177895 Group1__21_2…
SAMP434	Portugal	Beira Baixa Province	Penamacor	2017-11-04	40°09'48.40"N	7°09'43.34"W	SAMP434_PT	iberiensis	AHB	100		PRHB	0		EHB	0		SSA	0		134.426	125.158	173.287	222.003	251	Group1__3_280311 Group1__3_482843 Group1__7_644159 Group1__7_673437 Group1__8_169897 Group1__8_244195 Group1__9_96754 Group1__10_340399 Group1__10_1203836 Group1__14_13588 Group1__14_238766 Group1__14_244882 Group1__15_42040 Group1__15_382675 Group1__15_801980 Group1__15_1218937 Group1__16_333965 Group1__17_420845 Group1__17_492172 Group1__18_103944 Group1__19_15125 Group1__21_177895 Group1__21_2…
SAMP436	Portugal	Beira Baixa Province	Cova do Gato	2017-11-09	39°49'30.73"N	7°27'42.38"W	SAMP436_PT	iberiensis	AHB	100		PRHB	0		EHB	0		SSA	0		142.586	126.49	186.287	225.632	251	Group1__3_280311 Group1__3_482843 Group1__7_644159 Group1__7_673437 Group1__8_169897 Group1__8_244195 Group1__9_96754 Group1__10_340399 Group1__10_1203836 Group1__14_13588 Group1__14_238766 Group1__14_244882 Group1__15_42040 Group1__15_382675 Group1__15_801980 Group1__15_1218937 Group1__16_333965 Group1__17_420845 Group1__17_492172 Group1__18_103944 Group1__19_15125 Group1__21_177895 Group1__21_2…
SAMP437	Portugal	Beira Baixa Province	Cova do Gato	2017-11-09	39°49'30.73"N	7°27'42.38"W	SAMP437_PT	iberiensis	AHB	100		PRHB	0		EHB	0		SSA	0		144.802	124.239	187.153	221.594	251	Group1__3_280311 Group1__3_482843 Group1__7_644159 Group1__7_673437 Group1__8_169897 Group1__8_244195 Group1__9_96754 Group1__10_340399 Group1__10_1203836 Group1__14_13588 Group1__14_238766 Group1__14_244882 Group1__15_42040 Group1__15_382675 Group1__15_801980 Group1__15_1218937 Group1__16_333965 Group1__17_420845 Group1__17_492172 Group1__18_103944 Group1__19_15125 Group1__21_177895 Group1__21_2…
SAMP438	Portugal	Beira Baixa Province	Cova do Gato	2017-11-09	39°49'30.73"N	7°27'42.38"W	SAMP438_PT	iberiensis	AHB	100		PRHB	0		EHB	0		SSA	0		143.448	125.164	187.576	222.185	251	Group1__3_280311 Group1__3_482843 Group1__7_644159 Group1__7_673437 Group1__8_169897 Group1__8_244195 Group1__9_96754 Group1__10_340399 Group1__10_1203836 Group1__14_13588 Group1__14_238766 Group1__14_244882 Group1__15_42040 Group1__15_382675 Group1__15_801980 Group1__15_1218937 Group1__16_333965 Group1__17_420845 Group1__17_492172 Group1__18_103944 Group1__19_15125 Group1__21_177895 Group1__21_2…
SAMP439	Portugal	Beira Baixa Province	Cova do Gato	2017-11-09	39°49'30.73"N	7°27'42.38"W	SAMP439_PT	iberiensis	AHB	100		PRHB	0		EHB	0		SSA	0		140.728	128.163	176.859	228.282	251	Group1__3_280311 Group1__3_482843 Group1__7_644159 Group1__7_673437 Group1__8_169897 Group1__8_244195 Group1__9_96754 Group1__10_340399 Group1__10_1203836 Group1__14_13588 Group1__14_238766 Group1__14_244882 Group1__15_42040 Group1__15_382675 Group1__15_801980 Group1__15_1218937 Group1__16_333965 Group1__17_420845 Group1__17_492172 Group1__18_103944 Group1__19_15125 Group1__21_177895 Group1__21_2…
SAMP2956	Puerto Rico (USA)	West Region	Bo. Duey Bajo, Km 48.5, San German	2018-03-05	18°07'09.4"N	67°04'53.1"W	SAMP2956_PR	Puerto_Rico	AHB	57.659		PRHB	42.341		EHB	0		SSA	0		118.159	118.025	155.745	189.104	251	Group1__3_280311 Group1__3_482843 Group1__7_644159 Group1__7_673437 Group1__8_169897 Group1__8_244195 Group1__9_96754 Group1__10_340399 Group1__10_1203836 Group1__14_13588 Group1__14_238766 Group1__14_244882 Group1__15_42040 Group1__15_382675 Group1__15_801980 Group1__15_1218937 Group1__16_333965 Group1__17_420845 Group1__17_492172 Group1__18_103944 Group1__19_15125 Group1__21_177895 Group1__21_2…
SAMP2519	Puerto Rico (USA)	n/a	n/a	2004-06-04	n/a	n/a	SAMP2519_PR	US_PR_MX_AR	AHB	100		PRHB	0		EHB	0		SSA	0		127.109	109.3	151.79	192.77	251	Group1__3_280311 Group1__3_482843 Group1__7_644159 Group1__7_673437 Group1__8_169897 Group1__8_244195 Group1__9_96754 Group1__10_340399 Group1__10_1203836 Group1__14_13588 Group1__14_238766 Group1__14_244882 Group1__15_42040 Group1__15_382675 Group1__15_801980 Group1__15_1218937 Group1__16_333965 Group1__17_420845 Group1__17_492172 Group1__18_103944 Group1__19_15125 Group1__21_177895 Group1__21_2…
SAMP2521	Puerto Rico (USA)	n/a	n/a	2004-06-04	n/a	n/a	SAMP2521_PR	US_PR_MX_AR	AHB	99.993		PRHB	0.007		EHB	0		SSA	0		125.871	121.701	140.238	225.01	251	Group1__3_280311 Group1__3_482843 Group1__7_644159 Group1__7_673437 Group1__8_169897 Group1__8_244195 Group1__9_96754 Group1__10_340399 Group1__10_1203836 Group1__14_13588 Group1__14_238766 Group1__14_244882 Group1__15_42040 Group1__15_382675 Group1__15_801980 Group1__15_1218937 Group1__16_333965 Group1__17_420845 Group1__17_492172 Group1__18_103944 Group1__19_15125 Group1__21_177895 Group1__21_2…
SAMP2523	Puerto Rico (USA)	n/a	n/a	2004-06-04	n/a	n/a	SAMP2523_PR	US_PR_MX_AR	AHB	100		PRHB	0		EHB	0		SSA	0		123.193	115.089	153.113	202.637	251	Group1__3_280311 Group1__3_482843 Group1__7_644159 Group1__7_673437 Group1__8_169897 Group1__8_244195 Group1__9_96754 Group1__10_340399 Group1__10_1203836 Group1__14_13588 Group1__14_238766 Group1__14_244882 Group1__15_42040 Group1__15_382675 Group1__15_801980 Group1__15_1218937 Group1__16_333965 Group1__17_420845 Group1__17_492172 Group1__18_103944 Group1__19_15125 Group1__21_177895 Group1__21_2…
SAMP2244	Puerto Rico (USA)	North Region	Rio Piedras	28/02/2018	18°24'05.0"N	66°03'09.1"W	SAMP2244_PR	Puerto_Rico	PRHB	100		AHB	0		EHB	0		SSA	0		104.964	121.756	170.7	201.94	251	Group1__3_280311 Group1__3_482843 Group1__7_644159 Group1__7_673437 Group1__8_169897 Group1__8_244195 Group1__9_96754 Group1__10_340399 Group1__10_1203836 Group1__14_13588 Group1__14_238766 Group1__14_244882 Group1__15_42040 Group1__15_382675 Group1__15_801980 Group1__15_1218937 Group1__16_333965 Group1__17_420845 Group1__17_492172 Group1__18_103944 Group1__19_15125 Group1__21_177895 Group1__21_2…
SAMP2248	Puerto Rico (USA)	North Region	Rio Piedras	24/02/2018	18°24'14.6"N	66°02'40.8"W	SAMP2248_PR	Puerto_Rico	PRHB	100		AHB	0		EHB	0		SSA	0		98.631	127.975	166.222	223.53	251	Group1__3_280311 Group1__3_482843 Group1__7_644159 Group1__7_673437 Group1__8_169897 Group1__8_244195 Group1__9_96754 Group1__10_340399 Group1__10_1203836 Group1__14_13588 Group1__14_238766 Group1__14_244882 Group1__15_42040 Group1__15_382675 Group1__15_801980 Group1__15_1218937 Group1__16_333965 Group1__17_420845 Group1__17_492172 Group1__18_103944 Group1__19_15125 Group1__21_177895 Group1__21_2…
SAMP2291	Puerto Rico (USA)	East Region	Culebra	25/02/2018	18°19'40.1"N	65°18'53.9"W	SAMP2291_PR	Puerto_Rico	PRHB	100		AHB	0		EHB	0		SSA	0		103.959	138.952	189.385	219.169	251	Group1__3_280311 Group1__3_482843 Group1__7_644159 Group1__7_673437 Group1__8_169897 Group1__8_244195 Group1__9_96754 Group1__10_340399 Group1__10_1203836 Group1__14_13588 Group1__14_238766 Group1__14_244882 Group1__15_42040 Group1__15_382675 Group1__15_801980 Group1__15_1218937 Group1__16_333965 Group1__17_420845 Group1__17_492172 Group1__18_103944 Group1__19_15125 Group1__21_177895 Group1__21_2…
SAMP2293	Puerto Rico (USA)	East Region	Loiza	25/02/2018	18°27'17.9"N	65°58'27.4"W	SAMP2293_PR	Puerto_Rico	PRHB	100		AHB	0		EHB	0		SSA	0		106.576	118.253	171.903	198.919	251	Group1__3_280311 Group1__3_482843 Group1__7_644159 Group1__7_673437 Group1__8_169897 Group1__8_244195 Group1__9_96754 Group1__10_340399 Group1__10_1203836 Group1__14_13588 Group1__14_238766 Group1__14_244882 Group1__15_42040 Group1__15_382675 Group1__15_801980 Group1__15_1218937 Group1__16_333965 Group1__17_420845 Group1__17_492172 Group1__18_103944 Group1__19_15125 Group1__21_177895 Group1__21_2…
SAMP2315	Puerto Rico (USA)	West Region	Mayaguez	23/02/2018	18°11'4''N	67°9'19''W	SAMP2315_PR	Puerto_Rico	PRHB	100		AHB	0		EHB	0		SSA	0		102.795	122.813	176.072	194.14	251	Group1__3_280311 Group1__3_482843 Group1__7_644159 Group1__7_673437 Group1__8_169897 Group1__8_244195 Group1__9_96754 Group1__10_340399 Group1__10_1203836 Group1__14_13588 Group1__14_238766 Group1__14_244882 Group1__15_42040 Group1__15_382675 Group1__15_801980 Group1__15_1218937 Group1__16_333965 Group1__17_420845 Group1__17_492172 Group1__18_103944 Group1__19_15125 Group1__21_177895 Group1__21_2…
SAMP2354	Puerto Rico (USA)	West Region	Mayaguez	2018-04-03	18°13'40''N	67°9'10''W	SAMP2354_PR	Puerto_Rico	PRHB	100		AHB	0		EHB	0		SSA	0		107.297	144.225	174.328	235.523	251	Group1__3_280311 Group1__3_482843 Group1__7_644159 Group1__7_673437 Group1__8_169897 Group1__8_244195 Group1__9_96754 Group1__10_340399 Group1__10_1203836 Group1__14_13588 Group1__14_238766 Group1__14_244882 Group1__15_42040 Group1__15_382675 Group1__15_801980 Group1__15_1218937 Group1__16_333965 Group1__17_420845 Group1__17_492172 Group1__18_103944 Group1__19_15125 Group1__21_177895 Group1__21_2…
SAMP2357	Puerto Rico (USA)	West Region	Mayaguez	2018-04-03	18°11'51''N	67°8'21''W	SAMP2357_PR	Puerto_Rico	PRHB	100		AHB	0		EHB	0		SSA	0		96.072	128.827	174.2	213.657	251	Group1__3_280311 Group1__3_482843 Group1__7_644159 Group1__7_673437 Group1__8_169897 Group1__8_244195 Group1__9_96754 Group1__10_340399 Group1__10_1203836 Group1__14_13588 Group1__14_238766 Group1__14_244882 Group1__15_42040 Group1__15_382675 Group1__15_801980 Group1__15_1218937 Group1__16_333965 Group1__17_420845 Group1__17_492172 Group1__18_103944 Group1__19_15125 Group1__21_177895 Group1__21_2…
SAMP2407	Puerto Rico (USA)	South Region	Salinas	2018-08-03	17°57'34.4"N	66°13'33.3"W	SAMP2407_PR	Puerto_Rico	PRHB	100		AHB	0		EHB	0		SSA	0		107.333	122.68	159.603	196.556	251	Group1__3_280311 Group1__3_482843 Group1__7_644159 Group1__7_673437 Group1__8_169897 Group1__8_244195 Group1__9_96754 Group1__10_340399 Group1__10_1203836 Group1__14_13588 Group1__14_238766 Group1__14_244882 Group1__15_42040 Group1__15_382675 Group1__15_801980 Group1__15_1218937 Group1__16_333965 Group1__17_420845 Group1__17_492172 Group1__18_103944 Group1__19_15125 Group1__21_177895 Group1__21_2…
SAMP2408	Puerto Rico (USA)	South Region	Salinas	2018-08-03	17°57'34.4"N	66°13'33.3"W	SAMP2408_PR	Puerto_Rico	PRHB	100		AHB	0		EHB	0		SSA	0		103.504	130.582	157.685	234.22	251	Group1__3_280311 Group1__3_482843 Group1__7_644159 Group1__7_673437 Group1__8_169897 Group1__8_244195 Group1__9_96754 Group1__10_340399 Group1__10_1203836 Group1__14_13588 Group1__14_238766 Group1__14_244882 Group1__15_42040 Group1__15_382675 Group1__15_801980 Group1__15_1218937 Group1__16_333965 Group1__17_420845 Group1__17_492172 Group1__18_103944 Group1__19_15125 Group1__21_177895 Group1__21_2…
SAMP2409	Puerto Rico (USA)	South Region	Salinas	2018-08-03	17°57'34.4"N	66°13'33.3"W	SAMP2409_PR	Puerto_Rico	PRHB	100		AHB	0		EHB	0		SSA	0		100.557	129.323	165.092	202.941	251	Group1__3_280311 Group1__3_482843 Group1__7_644159 Group1__7_673437 Group1__8_169897 Group1__8_244195 Group1__9_96754 Group1__10_340399 Group1__10_1203836 Group1__14_13588 Group1__14_238766 Group1__14_244882 Group1__15_42040 Group1__15_382675 Group1__15_801980 Group1__15_1218937 Group1__16_333965 Group1__17_420845 Group1__17_492172 Group1__18_103944 Group1__19_15125 Group1__21_177895 Group1__21_2…
SAMP2410	Puerto Rico (USA)	South Region	Salinas	2018-08-03	17°57'34.4"N	66°13'33.3"W	SAMP2410_PR	Puerto_Rico	PRHB	100		AHB	0		EHB	0		SSA	0		103.925	127.363	174.858	206.173	251	Group1__3_280311 Group1__3_482843 Group1__7_644159 Group1__7_673437 Group1__8_169897 Group1__8_244195 Group1__9_96754 Group1__10_340399 Group1__10_1203836 Group1__14_13588 Group1__14_238766 Group1__14_244882 Group1__15_42040 Group1__15_382675 Group1__15_801980 Group1__15_1218937 Group1__16_333965 Group1__17_420845 Group1__17_492172 Group1__18_103944 Group1__19_15125 Group1__21_177895 Group1__21_2…
SAMP2411	Puerto Rico (USA)	South Region	Salinas	2018-08-03	17°57'34.4"N	66°13'33.3"W	SAMP2411_PR	Puerto_Rico	PRHB	100		AHB	0		EHB	0		SSA	0		108.839	142.101	173.553	232.321	251	Group1__3_280311 Group1__3_482843 Group1__7_644159 Group1__7_673437 Group1__8_169897 Group1__8_244195 Group1__9_96754 Group1__10_340399 Group1__10_1203836 Group1__14_13588 Group1__14_238766 Group1__14_244882 Group1__15_42040 Group1__15_382675 Group1__15_801980 Group1__15_1218937 Group1__16_333965 Group1__17_420845 Group1__17_492172 Group1__18_103944 Group1__19_15125 Group1__21_177895 Group1__21_2…
SAMP2412	Puerto Rico (USA)	South Region	Salinas	2018-08-03	17°57'34.4"N	66°13'33.3"W	SAMP2412_PR	Puerto_Rico	PRHB	100		AHB	0		EHB	0		SSA	0		110.041	135.861	139.474	235.709	251	Group1__3_280311 Group1__3_482843 Group1__7_644159 Group1__7_673437 Group1__8_169897 Group1__8_244195 Group1__9_96754 Group1__10_340399 Group1__10_1203836 Group1__14_13588 Group1__14_238766 Group1__14_244882 Group1__15_42040 Group1__15_382675 Group1__15_801980 Group1__15_1218937 Group1__16_333965 Group1__17_420845 Group1__17_492172 Group1__18_103944 Group1__19_15125 Group1__21_177895 Group1__21_2…
SAMP2413	Puerto Rico (USA)	South Region	Salinas	2018-08-03	17°57'34.4"N	66°13'33.3"W	SAMP2413_PR	Puerto_Rico	PRHB	100		AHB	0		EHB	0		SSA	0		103.676	115.987	162.343	185.001	251	Group1__3_280311 Group1__3_482843 Group1__7_644159 Group1__7_673437 Group1__8_169897 Group1__8_244195 Group1__9_96754 Group1__10_340399 Group1__10_1203836 Group1__14_13588 Group1__14_238766 Group1__14_244882 Group1__15_42040 Group1__15_382675 Group1__15_801980 Group1__15_1218937 Group1__16_333965 Group1__17_420845 Group1__17_492172 Group1__18_103944 Group1__19_15125 Group1__21_177895 Group1__21_2…
SAMP2416	Puerto Rico (USA)	North Region	Manati	2018-04-04	18°28'24.0"N	66°31'26.4"W	SAMP2416_PR	Puerto_Rico	PRHB	100		AHB	0		EHB	0		SSA	0		96.397	118.2	153.159	196.772	251	Group1__3_280311 Group1__3_482843 Group1__7_644159 Group1__7_673437 Group1__8_169897 Group1__8_244195 Group1__9_96754 Group1__10_340399 Group1__10_1203836 Group1__14_13588 Group1__14_238766 Group1__14_244882 Group1__15_42040 Group1__15_382675 Group1__15_801980 Group1__15_1218937 Group1__16_333965 Group1__17_420845 Group1__17_492172 Group1__18_103944 Group1__19_15125 Group1__21_177895 Group1__21_2…
SAMP2417	Puerto Rico (USA)	North Region	Manati	2018-04-04	18°28'24.0"N	66°31'26.4"W	SAMP2417_PR	Puerto_Rico	PRHB	100		AHB	0		EHB	0		SSA	0		112.932	133.003	158.343	214.502	251	Group1__3_280311 Group1__3_482843 Group1__7_644159 Group1__7_673437 Group1__8_169897 Group1__8_244195 Group1__9_96754 Group1__10_340399 Group1__10_1203836 Group1__14_13588 Group1__14_238766 Group1__14_244882 Group1__15_42040 Group1__15_382675 Group1__15_801980 Group1__15_1218937 Group1__16_333965 Group1__17_420845 Group1__17_492172 Group1__18_103944 Group1__19_15125 Group1__21_177895 Group1__21_2…
SAMP2423	Puerto Rico (USA)	North Region	Trujillo Alto	2018-05-04	18°20'12.7"N	65°59'28.1"W	SAMP2423_PR	Puerto_Rico	PRHB	100		AHB	0		EHB	0		SSA	0		103.448	133.236	187.259	225.549	251	Group1__3_280311 Group1__3_482843 Group1__7_644159 Group1__7_673437 Group1__8_169897 Group1__8_244195 Group1__9_96754 Group1__10_340399 Group1__10_1203836 Group1__14_13588 Group1__14_238766 Group1__14_244882 Group1__15_42040 Group1__15_382675 Group1__15_801980 Group1__15_1218937 Group1__16_333965 Group1__17_420845 Group1__17_492172 Group1__18_103944 Group1__19_15125 Group1__21_177895 Group1__21_2…
SAMP2424	Puerto Rico (USA)	North Region	Trujillo Alto	2018-05-04	18°20'12.7"N	65°59'28.1"W	SAMP2424_PR	Puerto_Rico	PRHB	100		AHB	0		EHB	0		SSA	0		102.946	138.818	178.431	231.093	251	Group1__3_280311 Group1__3_482843 Group1__7_644159 Group1__7_673437 Group1__8_169897 Group1__8_244195 Group1__9_96754 Group1__10_340399 Group1__10_1203836 Group1__14_13588 Group1__14_238766 Group1__14_244882 Group1__15_42040 Group1__15_382675 Group1__15_801980 Group1__15_1218937 Group1__16_333965 Group1__17_420845 Group1__17_492172 Group1__18_103944 Group1__19_15125 Group1__21_177895 Group1__21_2…
SAMP2425	Puerto Rico (USA)	North Region	Trujillo Alto	2018-05-04	18°20'12.7"N	65°59'28.1"W	SAMP2425_PR	Puerto_Rico	PRHB	100		AHB	0		EHB	0		SSA	0		106.392	130.418	171.787	212.994	251	Group1__3_280311 Group1__3_482843 Group1__7_644159 Group1__7_673437 Group1__8_169897 Group1__8_244195 Group1__9_96754 Group1__10_340399 Group1__10_1203836 Group1__14_13588 Group1__14_238766 Group1__14_244882 Group1__15_42040 Group1__15_382675 Group1__15_801980 Group1__15_1218937 Group1__16_333965 Group1__17_420845 Group1__17_492172 Group1__18_103944 Group1__19_15125 Group1__21_177895 Group1__21_2…
SAMP2428	Puerto Rico (USA)	West Region	Aguada	2018-11-03	18°21'40''N	67°8'30''W	SAMP2428_PR	Puerto_Rico	PRHB	100		AHB	0		EHB	0		SSA	0		104.818	142.587	155.114	240.081	251	Group1__3_280311 Group1__3_482843 Group1__7_644159 Group1__7_673437 Group1__8_169897 Group1__8_244195 Group1__9_96754 Group1__10_340399 Group1__10_1203836 Group1__14_13588 Group1__14_238766 Group1__14_244882 Group1__15_42040 Group1__15_382675 Group1__15_801980 Group1__15_1218937 Group1__16_333965 Group1__17_420845 Group1__17_492172 Group1__18_103944 Group1__19_15125 Group1__21_177895 Group1__21_2…
SAMP2431	Puerto Rico (USA)	East Region	Ceiba	25/02/2018	18°15'49.2"N	65°42'33.6"W	SAMP2431_PR	Puerto_Rico	PRHB	100		AHB	0		EHB	0		SSA	0		103.553	129.36	175.956	228.443	251	Group1__3_280311 Group1__3_482843 Group1__7_644159 Group1__7_673437 Group1__8_169897 Group1__8_244195 Group1__9_96754 Group1__10_340399 Group1__10_1203836 Group1__14_13588 Group1__14_238766 Group1__14_244882 Group1__15_42040 Group1__15_382675 Group1__15_801980 Group1__15_1218937 Group1__16_333965 Group1__17_420845 Group1__17_492172 Group1__18_103944 Group1__19_15125 Group1__21_177895 Group1__21_2…
SAMP2433	Puerto Rico (USA)	North Region	Carolina	25/02/2018	18°18'05.54''N	65°56'21.04''W	SAMP2433_PR	Puerto_Rico	PRHB	100		AHB	0		EHB	0		SSA	0		106.631	133.058	158.315	226.865	251	Group1__3_280311 Group1__3_482843 Group1__7_644159 Group1__7_673437 Group1__8_169897 Group1__8_244195 Group1__9_96754 Group1__10_340399 Group1__10_1203836 Group1__14_13588 Group1__14_238766 Group1__14_244882 Group1__15_42040 Group1__15_382675 Group1__15_801980 Group1__15_1218937 Group1__16_333965 Group1__17_420845 Group1__17_492172 Group1__18_103944 Group1__19_15125 Group1__21_177895 Group1__21_2…
SAMP2435	Puerto Rico (USA)	East Region	Fajardo	25/02/2018	18°20'51.9"N	65°38'40.9"W	SAMP2435_PR	Puerto_Rico	PRHB	100		AHB	0		EHB	0		SSA	0		105.858	138.557	191.03	227.056	251	Group1__3_280311 Group1__3_482843 Group1__7_644159 Group1__7_673437 Group1__8_169897 Group1__8_244195 Group1__9_96754 Group1__10_340399 Group1__10_1203836 Group1__14_13588 Group1__14_238766 Group1__14_244882 Group1__15_42040 Group1__15_382675 Group1__15_801980 Group1__15_1218937 Group1__16_333965 Group1__17_420845 Group1__17_492172 Group1__18_103944 Group1__19_15125 Group1__21_177895 Group1__21_2…
SAMP2437	Puerto Rico (USA)	East Region	Rio Grande, Bairro Carola	25/02/2018	18°21'00.87''N	65°46'00.87''W	SAMP2437_PR	Puerto_Rico	PRHB	100		AHB	0		EHB	0		SSA	0		107.694	134.957	167.262	216.933	251	Group1__3_280311 Group1__3_482843 Group1__7_644159 Group1__7_673437 Group1__8_169897 Group1__8_244195 Group1__9_96754 Group1__10_340399 Group1__10_1203836 Group1__14_13588 Group1__14_238766 Group1__14_244882 Group1__15_42040 Group1__15_382675 Group1__15_801980 Group1__15_1218937 Group1__16_333965 Group1__17_420845 Group1__17_492172 Group1__18_103944 Group1__19_15125 Group1__21_177895 Group1__21_2…
SAMP2439	Puerto Rico (USA)	East Region	Rio Grande, Villas de Loiza	25/02/2018	18°23'19.89''N	65°52'00.13''W	SAMP2439_PR	Puerto_Rico	PRHB	100		AHB	0		EHB	0		SSA	0		100.546	135.63	191.558	211.506	251	Group1__3_280311 Group1__3_482843 Group1__7_644159 Group1__7_673437 Group1__8_169897 Group1__8_244195 Group1__9_96754 Group1__10_340399 Group1__10_1203836 Group1__14_13588 Group1__14_238766 Group1__14_244882 Group1__15_42040 Group1__15_382675 Group1__15_801980 Group1__15_1218937 Group1__16_333965 Group1__17_420845 Group1__17_492172 Group1__18_103944 Group1__19_15125 Group1__21_177895 Group1__21_2…
SAMP2441	Puerto Rico (USA)	East Region	Mediania Alta, Loiza, Rio Grande	25/02/2018	18°25'13.30''N	65°50'30.53''W	SAMP2441_PR	Puerto_Rico	PRHB	100		AHB	0		EHB	0		SSA	0		109.938	139.084	179.266	219.923	251	Group1__3_280311 Group1__3_482843 Group1__7_644159 Group1__7_673437 Group1__8_169897 Group1__8_244195 Group1__9_96754 Group1__10_340399 Group1__10_1203836 Group1__14_13588 Group1__14_238766 Group1__14_244882 Group1__15_42040 Group1__15_382675 Group1__15_801980 Group1__15_1218937 Group1__16_333965 Group1__17_420845 Group1__17_492172 Group1__18_103944 Group1__19_15125 Group1__21_177895 Group1__21_2…
SAMP2446	Puerto Rico (USA)	North Region	Toa Alta	14/05/2018	18°23'10.1"N	66°12'57.6"W	SAMP2446_PR	Puerto_Rico	PRHB	100		AHB	0		EHB	0		SSA	0		102.08	131.898	183.359	212.832	251	Group1__3_280311 Group1__3_482843 Group1__7_644159 Group1__7_673437 Group1__8_169897 Group1__8_244195 Group1__9_96754 Group1__10_340399 Group1__10_1203836 Group1__14_13588 Group1__14_238766 Group1__14_244882 Group1__15_42040 Group1__15_382675 Group1__15_801980 Group1__15_1218937 Group1__16_333965 Group1__17_420845 Group1__17_492172 Group1__18_103944 Group1__19_15125 Group1__21_177895 Group1__21_2…
SAMP2448	Puerto Rico (USA)	North Region	Toa Alta	14/05/2018	18°23'10.1"N	66°12'57.6"W	SAMP2448_PR	Puerto_Rico	PRHB	100		AHB	0		EHB	0		SSA	0		101.252	133.022	154.009	226.736	251	Group1__3_280311 Group1__3_482843 Group1__7_644159 Group1__7_673437 Group1__8_169897 Group1__8_244195 Group1__9_96754 Group1__10_340399 Group1__10_1203836 Group1__14_13588 Group1__14_238766 Group1__14_244882 Group1__15_42040 Group1__15_382675 Group1__15_801980 Group1__15_1218937 Group1__16_333965 Group1__17_420845 Group1__17_492172 Group1__18_103944 Group1__19_15125 Group1__21_177895 Group1__21_2…
SAMP2449	Puerto Rico (USA)	North Region	Toa Alta	14/05/2018	18°23'10.1"N	66°12'57.6"W	SAMP2449_PR	Puerto_Rico	PRHB	100		AHB	0		EHB	0		SSA	0		98.846	134.953	162.565	219.964	251	Group1__3_280311 Group1__3_482843 Group1__7_644159 Group1__7_673437 Group1__8_169897 Group1__8_244195 Group1__9_96754 Group1__10_340399 Group1__10_1203836 Group1__14_13588 Group1__14_238766 Group1__14_244882 Group1__15_42040 Group1__15_382675 Group1__15_801980 Group1__15_1218937 Group1__16_333965 Group1__17_420845 Group1__17_492172 Group1__18_103944 Group1__19_15125 Group1__21_177895 Group1__21_2…
SAMP2450	Puerto Rico (USA)	North Region	Toa Alta	14/05/2018	18°23'10.1"N	66°12'57.6"W	SAMP2450_PR	Puerto_Rico	PRHB	100		AHB	0		EHB	0		SSA	0		109.662	133.253	159.918	215.538	251	Group1__3_280311 Group1__3_482843 Group1__7_644159 Group1__7_673437 Group1__8_169897 Group1__8_244195 Group1__9_96754 Group1__10_340399 Group1__10_1203836 Group1__14_13588 Group1__14_238766 Group1__14_244882 Group1__15_42040 Group1__15_382675 Group1__15_801980 Group1__15_1218937 Group1__16_333965 Group1__17_420845 Group1__17_492172 Group1__18_103944 Group1__19_15125 Group1__21_177895 Group1__21_2…
SAMP2451	Puerto Rico (USA)	North Region	Toa Alta	14/05/2018	18°23'10.1"N	66°12'57.6"W	SAMP2451_PR	Puerto_Rico	PRHB	100		AHB	0		EHB	0		SSA	0		106.026	134.945	168.629	237.835	251	Group1__3_280311 Group1__3_482843 Group1__7_644159 Group1__7_673437 Group1__8_169897 Group1__8_244195 Group1__9_96754 Group1__10_340399 Group1__10_1203836 Group1__14_13588 Group1__14_238766 Group1__14_244882 Group1__15_42040 Group1__15_382675 Group1__15_801980 Group1__15_1218937 Group1__16_333965 Group1__17_420845 Group1__17_492172 Group1__18_103944 Group1__19_15125 Group1__21_177895 Group1__21_2…
SAMP2453	Puerto Rico (USA)	West Region	Anasco, Barrio Hatillo	14/05/2018	18°18'03.9"N	67°11'00.2"W	SAMP2453_PR	Puerto_Rico	PRHB	100		AHB	0		EHB	0		SSA	0		106.345	136.993	190.659	219.177	251	Group1__3_280311 Group1__3_482843 Group1__7_644159 Group1__7_673437 Group1__8_169897 Group1__8_244195 Group1__9_96754 Group1__10_340399 Group1__10_1203836 Group1__14_13588 Group1__14_238766 Group1__14_244882 Group1__15_42040 Group1__15_382675 Group1__15_801980 Group1__15_1218937 Group1__16_333965 Group1__17_420845 Group1__17_492172 Group1__18_103944 Group1__19_15125 Group1__21_177895 Group1__21_2…
SAMP2455	Puerto Rico (USA)	West Region	Anasco	14/05/2018	18°18'03.9''N	67°11'00.2''W	SAMP2455_PR	Puerto_Rico	PRHB	100		AHB	0		EHB	0		SSA	0		99.889	132.579	158.15	235.51	251	Group1__3_280311 Group1__3_482843 Group1__7_644159 Group1__7_673437 Group1__8_169897 Group1__8_244195 Group1__9_96754 Group1__10_340399 Group1__10_1203836 Group1__14_13588 Group1__14_238766 Group1__14_244882 Group1__15_42040 Group1__15_382675 Group1__15_801980 Group1__15_1218937 Group1__16_333965 Group1__17_420845 Group1__17_492172 Group1__18_103944 Group1__19_15125 Group1__21_177895 Group1__21_2…
SAMP2456	Puerto Rico (USA)	West Region	Anasco	14/05/2018	18°18'03.9''N	67°11'00.2''W	SAMP2456_PR	Puerto_Rico	PRHB	100		AHB	0		EHB	0		SSA	0		106.053	141.994	169.351	233.084	251	Group1__3_280311 Group1__3_482843 Group1__7_644159 Group1__7_673437 Group1__8_169897 Group1__8_244195 Group1__9_96754 Group1__10_340399 Group1__10_1203836 Group1__14_13588 Group1__14_238766 Group1__14_244882 Group1__15_42040 Group1__15_382675 Group1__15_801980 Group1__15_1218937 Group1__16_333965 Group1__17_420845 Group1__17_492172 Group1__18_103944 Group1__19_15125 Group1__21_177895 Group1__21_2…
SAMP2458	Puerto Rico (USA)	South Region	Santa Isabel	14/05/2018	17°58'43.3''N	66°22'33.1''W	SAMP2458_PR	Puerto_Rico	PRHB	100		AHB	0		EHB	0		SSA	0		104.226	127.072	169.447	204.87	251	Group1__3_280311 Group1__3_482843 Group1__7_644159 Group1__7_673437 Group1__8_169897 Group1__8_244195 Group1__9_96754 Group1__10_340399 Group1__10_1203836 Group1__14_13588 Group1__14_238766 Group1__14_244882 Group1__15_42040 Group1__15_382675 Group1__15_801980 Group1__15_1218937 Group1__16_333965 Group1__17_420845 Group1__17_492172 Group1__18_103944 Group1__19_15125 Group1__21_177895 Group1__21_2…
SAMP2460	Puerto Rico (USA)	South Region	Santa Isabel	14/05/2018	17°58'43.3''N	66°22'33.1''W	SAMP2460_PR	Puerto_Rico	PRHB	100		AHB	0		EHB	0		SSA	0		102.802	139.165	172.519	231.35	251	Group1__3_280311 Group1__3_482843 Group1__7_644159 Group1__7_673437 Group1__8_169897 Group1__8_244195 Group1__9_96754 Group1__10_340399 Group1__10_1203836 Group1__14_13588 Group1__14_238766 Group1__14_244882 Group1__15_42040 Group1__15_382675 Group1__15_801980 Group1__15_1218937 Group1__16_333965 Group1__17_420845 Group1__17_492172 Group1__18_103944 Group1__19_15125 Group1__21_177895 Group1__21_2…
SAMP2461	Puerto Rico (USA)	South Region	Santa Isabel	14/05/2018	17°58'43.3''N	66°22'33.1''W	SAMP2461_PR	Puerto_Rico	PRHB	100		AHB	0		EHB	0		SSA	0		111.047	121.032	165.627	204.751	251	Group1__3_280311 Group1__3_482843 Group1__7_644159 Group1__7_673437 Group1__8_169897 Group1__8_244195 Group1__9_96754 Group1__10_340399 Group1__10_1203836 Group1__14_13588 Group1__14_238766 Group1__14_244882 Group1__15_42040 Group1__15_382675 Group1__15_801980 Group1__15_1218937 Group1__16_333965 Group1__17_420845 Group1__17_492172 Group1__18_103944 Group1__19_15125 Group1__21_177895 Group1__21_2…
SAMP2462	Puerto Rico (USA)	South Region	Santa Isabel , Carr. 1, Km 99.9 Int. Bo. Jauca, Sector Destino	14/05/2018	17°58'43.3"N	66°22'33.1"W	SAMP2462_PR	Puerto_Rico	PRHB	100		AHB	0		EHB	0		SSA	0		94.561	127.892	153.28	229.467	251	Group1__3_280311 Group1__3_482843 Group1__7_644159 Group1__7_673437 Group1__8_169897 Group1__8_244195 Group1__9_96754 Group1__10_340399 Group1__10_1203836 Group1__14_13588 Group1__14_238766 Group1__14_244882 Group1__15_42040 Group1__15_382675 Group1__15_801980 Group1__15_1218937 Group1__16_333965 Group1__17_420845 Group1__17_492172 Group1__18_103944 Group1__19_15125 Group1__21_177895 Group1__21_2…
SAMP2463	Puerto Rico (USA)	South Region	Santa Isabel	14/05/2018	17°58'43.3''N	66°22'33.1''W	SAMP2463_PR	Puerto_Rico	PRHB	100		AHB	0		EHB	0		SSA	0		107.084	140.186	160.154	231.282	251	Group1__3_280311 Group1__3_482843 Group1__7_644159 Group1__7_673437 Group1__8_169897 Group1__8_244195 Group1__9_96754 Group1__10_340399 Group1__10_1203836 Group1__14_13588 Group1__14_238766 Group1__14_244882 Group1__15_42040 Group1__15_382675 Group1__15_801980 Group1__15_1218937 Group1__16_333965 Group1__17_420845 Group1__17_492172 Group1__18_103944 Group1__19_15125 Group1__21_177895 Group1__21_2…
SAMP2464	Puerto Rico (USA)	South Region	Santa Isabel	14/05/2018	17°58'43.3''N	66°22'33.1''W	SAMP2464_PR	Puerto_Rico	PRHB	100		AHB	0		EHB	0		SSA	0		98.79	127.95	169.076	210.144	251	Group1__3_280311 Group1__3_482843 Group1__7_644159 Group1__7_673437 Group1__8_169897 Group1__8_244195 Group1__9_96754 Group1__10_340399 Group1__10_1203836 Group1__14_13588 Group1__14_238766 Group1__14_244882 Group1__15_42040 Group1__15_382675 Group1__15_801980 Group1__15_1218937 Group1__16_333965 Group1__17_420845 Group1__17_492172 Group1__18_103944 Group1__19_15125 Group1__21_177895 Group1__21_2…
SAMP2466	Puerto Rico (USA)	West Region	Anasco	24/05/2018	18°18'22.2''N	67°09'38.6''W	SAMP2466_PR	Puerto_Rico	PRHB	100		AHB	0		EHB	0		SSA	0		105.008	125.131	179.837	208.311	251	Group1__3_280311 Group1__3_482843 Group1__7_644159 Group1__7_673437 Group1__8_169897 Group1__8_244195 Group1__9_96754 Group1__10_340399 Group1__10_1203836 Group1__14_13588 Group1__14_238766 Group1__14_244882 Group1__15_42040 Group1__15_382675 Group1__15_801980 Group1__15_1218937 Group1__16_333965 Group1__17_420845 Group1__17_492172 Group1__18_103944 Group1__19_15125 Group1__21_177895 Group1__21_2…
SAMP2468	Puerto Rico (USA)	West Region	Anasco	24/05/2018	18°18'22.2''N	67°09'38.6''W	SAMP2468_PR	Puerto_Rico	PRHB	100		AHB	0		EHB	0		SSA	0		114.155	121.714	157.076	202.614	251	Group1__3_280311 Group1__3_482843 Group1__7_644159 Group1__7_673437 Group1__8_169897 Group1__8_244195 Group1__9_96754 Group1__10_340399 Group1__10_1203836 Group1__14_13588 Group1__14_238766 Group1__14_244882 Group1__15_42040 Group1__15_382675 Group1__15_801980 Group1__15_1218937 Group1__16_333965 Group1__17_420845 Group1__17_492172 Group1__18_103944 Group1__19_15125 Group1__21_177895 Group1__21_2…
SAMP2469	Puerto Rico (USA)	West Region	Anasco	24/05/2018	18°18'22.2''N	67°09'38.6''W	SAMP2469_PR	Puerto_Rico	PRHB	100		AHB	0		EHB	0		SSA	0		96.149	127.154	168.158	210.394	251	Group1__3_280311 Group1__3_482843 Group1__7_644159 Group1__7_673437 Group1__8_169897 Group1__8_244195 Group1__9_96754 Group1__10_340399 Group1__10_1203836 Group1__14_13588 Group1__14_238766 Group1__14_244882 Group1__15_42040 Group1__15_382675 Group1__15_801980 Group1__15_1218937 Group1__16_333965 Group1__17_420845 Group1__17_492172 Group1__18_103944 Group1__19_15125 Group1__21_177895 Group1__21_2…
SAMP2470	Puerto Rico (USA)	West Region	Anasco	24/05/2018	18°18'22.2''N	67°09'38.6''W	SAMP2470_PR	Puerto_Rico	PRHB	100		AHB	0		EHB	0		SSA	0		114.006	124.989	181.379	213.117	251	Group1__3_280311 Group1__3_482843 Group1__7_644159 Group1__7_673437 Group1__8_169897 Group1__8_244195 Group1__9_96754 Group1__10_340399 Group1__10_1203836 Group1__14_13588 Group1__14_238766 Group1__14_244882 Group1__15_42040 Group1__15_382675 Group1__15_801980 Group1__15_1218937 Group1__16_333965 Group1__17_420845 Group1__17_492172 Group1__18_103944 Group1__19_15125 Group1__21_177895 Group1__21_2…
SAMP2471	Puerto Rico (USA)	West Region	Anasco	24/05/2018	18°18'22.2''N	67°09'38.6''W	SAMP2471_PR	Puerto_Rico	PRHB	100		AHB	0		EHB	0		SSA	0		104.009	114.66	171.141	189.998	251	Group1__3_280311 Group1__3_482843 Group1__7_644159 Group1__7_673437 Group1__8_169897 Group1__8_244195 Group1__9_96754 Group1__10_340399 Group1__10_1203836 Group1__14_13588 Group1__14_238766 Group1__14_244882 Group1__15_42040 Group1__15_382675 Group1__15_801980 Group1__15_1218937 Group1__16_333965 Group1__17_420845 Group1__17_492172 Group1__18_103944 Group1__19_15125 Group1__21_177895 Group1__21_2…
SAMP2473	Puerto Rico (USA)	Center Region	Comerio	24/05/2018	18°13'38.7"N	66°12'07.7"W	SAMP2473_PR	Puerto_Rico	PRHB	100		AHB	0		EHB	0		SSA	0		104.864	126.564	177.341	197.714	251	Group1__3_280311 Group1__3_482843 Group1__7_644159 Group1__7_673437 Group1__8_169897 Group1__8_244195 Group1__9_96754 Group1__10_340399 Group1__10_1203836 Group1__14_13588 Group1__14_238766 Group1__14_244882 Group1__15_42040 Group1__15_382675 Group1__15_801980 Group1__15_1218937 Group1__16_333965 Group1__17_420845 Group1__17_492172 Group1__18_103944 Group1__19_15125 Group1__21_177895 Group1__21_2…
SAMP2475	Puerto Rico (USA)	Center Region	Comerio	24/05/2018	18°13'38.7"N	66°12'07.7"W	SAMP2475_PR	Puerto_Rico	PRHB	100		AHB	0		EHB	0		SSA	0		103.913	132.881	167.199	207.878	251	Group1__3_280311 Group1__3_482843 Group1__7_644159 Group1__7_673437 Group1__8_169897 Group1__8_244195 Group1__9_96754 Group1__10_340399 Group1__10_1203836 Group1__14_13588 Group1__14_238766 Group1__14_244882 Group1__15_42040 Group1__15_382675 Group1__15_801980 Group1__15_1218937 Group1__16_333965 Group1__17_420845 Group1__17_492172 Group1__18_103944 Group1__19_15125 Group1__21_177895 Group1__21_2…
SAMP2476	Puerto Rico (USA)	Center Region	Comerio	24/05/2018	18°13'38.7"N	66°12'07.7"W	SAMP2476_PR	Puerto_Rico	PRHB	100		AHB	0		EHB	0		SSA	0		106.07	131.891	161.652	226.761	251	Group1__3_280311 Group1__3_482843 Group1__7_644159 Group1__7_673437 Group1__8_169897 Group1__8_244195 Group1__9_96754 Group1__10_340399 Group1__10_1203836 Group1__14_13588 Group1__14_238766 Group1__14_244882 Group1__15_42040 Group1__15_382675 Group1__15_801980 Group1__15_1218937 Group1__16_333965 Group1__17_420845 Group1__17_492172 Group1__18_103944 Group1__19_15125 Group1__21_177895 Group1__21_2…
SAMP2477	Puerto Rico (USA)	Center Region	Comerio	24/05/2018	18°13'38.7"N	66°12'07.7"W	SAMP2477_PR	Puerto_Rico	PRHB	100		AHB	0		EHB	0		SSA	0		106.069	124.794	147.614	209.427	251	Group1__3_280311 Group1__3_482843 Group1__7_644159 Group1__7_673437 Group1__8_169897 Group1__8_244195 Group1__9_96754 Group1__10_340399 Group1__10_1203836 Group1__14_13588 Group1__14_238766 Group1__14_244882 Group1__15_42040 Group1__15_382675 Group1__15_801980 Group1__15_1218937 Group1__16_333965 Group1__17_420845 Group1__17_492172 Group1__18_103944 Group1__19_15125 Group1__21_177895 Group1__21_2…
SAMP2480	Puerto Rico (USA)	Center Region	Tibes	2017-01-11	18°02'56.4"N	66°37'22.8"W	SAMP2480_PR	Puerto_Rico	PRHB	100		AHB	0		EHB	0		SSA	0		109.058	125.152	180.583	211.379	251	Group1__3_280311 Group1__3_482843 Group1__7_644159 Group1__7_673437 Group1__8_169897 Group1__8_244195 Group1__9_96754 Group1__10_340399 Group1__10_1203836 Group1__14_13588 Group1__14_238766 Group1__14_244882 Group1__15_42040 Group1__15_382675 Group1__15_801980 Group1__15_1218937 Group1__16_333965 Group1__17_420845 Group1__17_492172 Group1__18_103944 Group1__19_15125 Group1__21_177895 Group1__21_2…
SAMP2482	Puerto Rico (USA)	South Region	Sector Santa Isabel	2017-01-08	18°01'55.6"N	66°22'43.3"W	SAMP2482_PR	Puerto_Rico	PRHB	100		AHB	0		EHB	0		SSA	0		104.614	134.952	165.237	237.694	251	Group1__3_280311 Group1__3_482843 Group1__7_644159 Group1__7_673437 Group1__8_169897 Group1__8_244195 Group1__9_96754 Group1__10_340399 Group1__10_1203836 Group1__14_13588 Group1__14_238766 Group1__14_244882 Group1__15_42040 Group1__15_382675 Group1__15_801980 Group1__15_1218937 Group1__16_333965 Group1__17_420845 Group1__17_492172 Group1__18_103944 Group1__19_15125 Group1__21_177895 Group1__21_2…
SAMP2484	Puerto Rico (USA)	South Region	Salinas	2007-01-10	18°00'17.0"N	66°15'41.3"W	SAMP2484_PR	Puerto_Rico	PRHB	100		AHB	0		EHB	0		SSA	0		100.286	138.873	188.878	213.481	251	Group1__3_280311 Group1__3_482843 Group1__7_644159 Group1__7_673437 Group1__8_169897 Group1__8_244195 Group1__9_96754 Group1__10_340399 Group1__10_1203836 Group1__14_13588 Group1__14_238766 Group1__14_244882 Group1__15_42040 Group1__15_382675 Group1__15_801980 Group1__15_1218937 Group1__16_333965 Group1__17_420845 Group1__17_492172 Group1__18_103944 Group1__19_15125 Group1__21_177895 Group1__21_2…
SAMP2486	Puerto Rico (USA)	South Region	Juana Diaz, Sector Ranavales	2007-01-11	18°03'02.3"N	66°29'57.2"W	SAMP2486_PR	Puerto_Rico	PRHB	100		AHB	0		EHB	0		SSA	0		100.551	126.582	166.443	210.687	251	Group1__3_280311 Group1__3_482843 Group1__7_644159 Group1__7_673437 Group1__8_169897 Group1__8_244195 Group1__9_96754 Group1__10_340399 Group1__10_1203836 Group1__14_13588 Group1__14_238766 Group1__14_244882 Group1__15_42040 Group1__15_382675 Group1__15_801980 Group1__15_1218937 Group1__16_333965 Group1__17_420845 Group1__17_492172 Group1__18_103944 Group1__19_15125 Group1__21_177895 Group1__21_2…
SAMP2487	Puerto Rico (USA)	South Region	Ponce	2007-01-11	18°01'09.6"N	66°37'26.0"W	SAMP2487_PR	Puerto_Rico	PRHB	100		AHB	0		EHB	0		SSA	0		108.325	116.9	172.067	193.154	251	Group1__3_280311 Group1__3_482843 Group1__7_644159 Group1__7_673437 Group1__8_169897 Group1__8_244195 Group1__9_96754 Group1__10_340399 Group1__10_1203836 Group1__14_13588 Group1__14_238766 Group1__14_244882 Group1__15_42040 Group1__15_382675 Group1__15_801980 Group1__15_1218937 Group1__16_333965 Group1__17_420845 Group1__17_492172 Group1__18_103944 Group1__19_15125 Group1__21_177895 Group1__21_2…
SAMP2488	Puerto Rico (USA)	Center Region	Cayey	2007-01-08	18°06'37.8"N	66°09'57.2"W	SAMP2488_PR	Puerto_Rico	PRHB	100		AHB	0		EHB	0		SSA	0		105.917	131.42	171.949	232.08	251	Group1__3_280311 Group1__3_482843 Group1__7_644159 Group1__7_673437 Group1__8_169897 Group1__8_244195 Group1__9_96754 Group1__10_340399 Group1__10_1203836 Group1__14_13588 Group1__14_238766 Group1__14_244882 Group1__15_42040 Group1__15_382675 Group1__15_801980 Group1__15_1218937 Group1__16_333965 Group1__17_420845 Group1__17_492172 Group1__18_103944 Group1__19_15125 Group1__21_177895 Group1__21_2…
SAMP2489	Puerto Rico (USA)	West Region	Aguada	27/02/2009	18°22'45.8"N	67°11'04.1"W	SAMP2489_PR	Puerto_Rico	PRHB	100		AHB	0		EHB	0		SSA	0		102.806	121.859	163.346	206.966	251	Group1__3_280311 Group1__3_482843 Group1__7_644159 Group1__7_673437 Group1__8_169897 Group1__8_244195 Group1__9_96754 Group1__10_340399 Group1__10_1203836 Group1__14_13588 Group1__14_238766 Group1__14_244882 Group1__15_42040 Group1__15_382675 Group1__15_801980 Group1__15_1218937 Group1__16_333965 Group1__17_420845 Group1__17_492172 Group1__18_103944 Group1__19_15125 Group1__21_177895 Group1__21_2…
SAMP2490	Puerto Rico (USA)	Center Region	Corozal	27/02/2009	18°19'48.7"N	66°17'46.7"W	SAMP2490_PR	Puerto_Rico	PRHB	100		AHB	0		EHB	0		SSA	0		108.709	129.911	169.187	205.704	251	Group1__3_280311 Group1__3_482843 Group1__7_644159 Group1__7_673437 Group1__8_169897 Group1__8_244195 Group1__9_96754 Group1__10_340399 Group1__10_1203836 Group1__14_13588 Group1__14_238766 Group1__14_244882 Group1__15_42040 Group1__15_382675 Group1__15_801980 Group1__15_1218937 Group1__16_333965 Group1__17_420845 Group1__17_492172 Group1__18_103944 Group1__19_15125 Group1__21_177895 Group1__21_2…
SAMP2492	Puerto Rico (USA)	West Region	Aguada	27/02/2009	18°22'43.4"N	67°11'21.0"W	SAMP2492_PR	Puerto_Rico	PRHB	99.999		AHB	0.001		EHB	0		SSA	0		109.32	114.159	166.142	187.651	251	Group1__3_280311 Group1__3_482843 Group1__7_644159 Group1__7_673437 Group1__8_169897 Group1__8_244195 Group1__9_96754 Group1__10_340399 Group1__10_1203836 Group1__14_13588 Group1__14_238766 Group1__14_244882 Group1__15_42040 Group1__15_382675 Group1__15_801980 Group1__15_1218937 Group1__16_333965 Group1__17_420845 Group1__17_492172 Group1__18_103944 Group1__19_15125 Group1__21_177895 Group1__21_2…
SAMP2494	Puerto Rico (USA)	West Region	Aguada	2009-06-03	18°22'55.2"N	67°11'20.6"W	SAMP2494_PR	Puerto_Rico	PRHB	100		AHB	0		EHB	0		SSA	0		99.282	127.358	176.962	203.239	251	Group1__3_280311 Group1__3_482843 Group1__7_644159 Group1__7_673437 Group1__8_169897 Group1__8_244195 Group1__9_96754 Group1__10_340399 Group1__10_1203836 Group1__14_13588 Group1__14_238766 Group1__14_244882 Group1__15_42040 Group1__15_382675 Group1__15_801980 Group1__15_1218937 Group1__16_333965 Group1__17_420845 Group1__17_492172 Group1__18_103944 Group1__19_15125 Group1__21_177895 Group1__21_2…
SAMP2495	Puerto Rico (USA)	West Region	Mayaguez	2009-06-03	18°13'08.6"N	67°08'40.9"W	SAMP2495_PR	Puerto_Rico	PRHB	100		AHB	0		EHB	0		SSA	0		118.522	127.548	178.331	216.761	251	Group1__3_280311 Group1__3_482843 Group1__7_644159 Group1__7_673437 Group1__8_169897 Group1__8_244195 Group1__9_96754 Group1__10_340399 Group1__10_1203836 Group1__14_13588 Group1__14_238766 Group1__14_244882 Group1__15_42040 Group1__15_382675 Group1__15_801980 Group1__15_1218937 Group1__16_333965 Group1__17_420845 Group1__17_492172 Group1__18_103944 Group1__19_15125 Group1__21_177895 Group1__21_2…
SAMP2496	Puerto Rico (USA)	South Region	Guayama	2009-06-03	17°59'19.3"N	66°05'12.8"W	SAMP2496_PR	Puerto_Rico	PRHB	100		AHB	0		EHB	0		SSA	0		106.24	134.952	168.479	214.435	251	Group1__3_280311 Group1__3_482843 Group1__7_644159 Group1__7_673437 Group1__8_169897 Group1__8_244195 Group1__9_96754 Group1__10_340399 Group1__10_1203836 Group1__14_13588 Group1__14_238766 Group1__14_244882 Group1__15_42040 Group1__15_382675 Group1__15_801980 Group1__15_1218937 Group1__16_333965 Group1__17_420845 Group1__17_492172 Group1__18_103944 Group1__19_15125 Group1__21_177895 Group1__21_2…
SAMP2497	Puerto Rico (USA)	West Region	Aguada	27/02/2009	18°22'44.8"N	67°11'26.6"W	SAMP2497_PR	Puerto_Rico	PRHB	100		AHB	0		EHB	0		SSA	0		104.325	141.47	169.438	228.513	251	Group1__3_280311 Group1__3_482843 Group1__7_644159 Group1__7_673437 Group1__8_169897 Group1__8_244195 Group1__9_96754 Group1__10_340399 Group1__10_1203836 Group1__14_13588 Group1__14_238766 Group1__14_244882 Group1__15_42040 Group1__15_382675 Group1__15_801980 Group1__15_1218937 Group1__16_333965 Group1__17_420845 Group1__17_492172 Group1__18_103944 Group1__19_15125 Group1__21_177895 Group1__21_2…
SAMP2499	Puerto Rico (USA)	West Region	Aguada	27/02/2009	18°22'45.8"N	67°11'04.1"W	SAMP2499_PR	Puerto_Rico	PRHB	100		AHB	0		EHB	0		SSA	0		100.947	132.06	171.03	219.422	251	Group1__3_280311 Group1__3_482843 Group1__7_644159 Group1__7_673437 Group1__8_169897 Group1__8_244195 Group1__9_96754 Group1__10_340399 Group1__10_1203836 Group1__14_13588 Group1__14_238766 Group1__14_244882 Group1__15_42040 Group1__15_382675 Group1__15_801980 Group1__15_1218937 Group1__16_333965 Group1__17_420845 Group1__17_492172 Group1__18_103944 Group1__19_15125 Group1__21_177895 Group1__21_2…
SAMP2500	Puerto Rico (USA)	North Region	Quebradillas	27/02/2009	18°28'42.9"N	66°57'00.3"W	SAMP2500_PR	Puerto_Rico	PRHB	100		AHB	0		EHB	0		SSA	0		101.748	133.232	171.725	215.773	251	Group1__3_280311 Group1__3_482843 Group1__7_644159 Group1__7_673437 Group1__8_169897 Group1__8_244195 Group1__9_96754 Group1__10_340399 Group1__10_1203836 Group1__14_13588 Group1__14_238766 Group1__14_244882 Group1__15_42040 Group1__15_382675 Group1__15_801980 Group1__15_1218937 Group1__16_333965 Group1__17_420845 Group1__17_492172 Group1__18_103944 Group1__19_15125 Group1__21_177895 Group1__21_2…
SAMP2501	Puerto Rico (USA)	West Region	Moca	2009-06-03	18°24'01.9"N	67°07'03.5"W	SAMP2501_PR	Puerto_Rico	PRHB	100		AHB	0		EHB	0		SSA	0		109.264	132.766	175.32	219.052	251	Group1__3_280311 Group1__3_482843 Group1__7_644159 Group1__7_673437 Group1__8_169897 Group1__8_244195 Group1__9_96754 Group1__10_340399 Group1__10_1203836 Group1__14_13588 Group1__14_238766 Group1__14_244882 Group1__15_42040 Group1__15_382675 Group1__15_801980 Group1__15_1218937 Group1__16_333965 Group1__17_420845 Group1__17_492172 Group1__18_103944 Group1__19_15125 Group1__21_177895 Group1__21_2…
SAMP2502	Puerto Rico (USA)	Center Region	Corozal #3	21/02/2009	18°17'34.9"N	66°18'24.2"W	SAMP2502_PR	Puerto_Rico	PRHB	100		AHB	0		EHB	0		SSA	0		102.578	119.438	169.987	203.722	251	Group1__3_280311 Group1__3_482843 Group1__7_644159 Group1__7_673437 Group1__8_169897 Group1__8_244195 Group1__9_96754 Group1__10_340399 Group1__10_1203836 Group1__14_13588 Group1__14_238766 Group1__14_244882 Group1__15_42040 Group1__15_382675 Group1__15_801980 Group1__15_1218937 Group1__16_333965 Group1__17_420845 Group1__17_492172 Group1__18_103944 Group1__19_15125 Group1__21_177895 Group1__21_2…
SAMP2503	Puerto Rico (USA)	West Region	Moca	2009-06-03	18°24'21.6"N	67°07'13.8"W	SAMP2503_PR	Puerto_Rico	PRHB	100		AHB	0		EHB	0		SSA	0		112.629	129.35	177.421	212.928	251	Group1__3_280311 Group1__3_482843 Group1__7_644159 Group1__7_673437 Group1__8_169897 Group1__8_244195 Group1__9_96754 Group1__10_340399 Group1__10_1203836 Group1__14_13588 Group1__14_238766 Group1__14_244882 Group1__15_42040 Group1__15_382675 Group1__15_801980 Group1__15_1218937 Group1__16_333965 Group1__17_420845 Group1__17_492172 Group1__18_103944 Group1__19_15125 Group1__21_177895 Group1__21_2…
SAMP2505	Puerto Rico (USA)	South Region	Guayanilla #2	2009-01-01	18°01'07.0"N	66°47'09.3"W	SAMP2505_PR	Puerto_Rico	PRHB	100		AHB	0		EHB	0		SSA	0		106.213	117.446	175.104	202.973	251	Group1__3_280311 Group1__3_482843 Group1__7_644159 Group1__7_673437 Group1__8_169897 Group1__8_244195 Group1__9_96754 Group1__10_340399 Group1__10_1203836 Group1__14_13588 Group1__14_238766 Group1__14_244882 Group1__15_42040 Group1__15_382675 Group1__15_801980 Group1__15_1218937 Group1__16_333965 Group1__17_420845 Group1__17_492172 Group1__18_103944 Group1__19_15125 Group1__21_177895 Group1__21_2…
SAMP2507	Puerto Rico (USA)	South Region	Juana Diaz	2007-01-01	18°02'58.3"N	66°30'07.5"W	SAMP2507_PR	Puerto_Rico	PRHB	100		AHB	0		EHB	0		SSA	0		110.87	140.288	173.2	222.455	251	Group1__3_280311 Group1__3_482843 Group1__7_644159 Group1__7_673437 Group1__8_169897 Group1__8_244195 Group1__9_96754 Group1__10_340399 Group1__10_1203836 Group1__14_13588 Group1__14_238766 Group1__14_244882 Group1__15_42040 Group1__15_382675 Group1__15_801980 Group1__15_1218937 Group1__16_333965 Group1__17_420845 Group1__17_492172 Group1__18_103944 Group1__19_15125 Group1__21_177895 Group1__21_2…
SAMP2508	Puerto Rico (USA)	South Region	Guayama #3	2007-01-01	18°00'07.8"N	66°06'32.8"W	SAMP2508_PR	Puerto_Rico	PRHB	100		AHB	0		EHB	0		SSA	0		101.948	120.936	159.355	201.322	251	Group1__3_280311 Group1__3_482843 Group1__7_644159 Group1__7_673437 Group1__8_169897 Group1__8_244195 Group1__9_96754 Group1__10_340399 Group1__10_1203836 Group1__14_13588 Group1__14_238766 Group1__14_244882 Group1__15_42040 Group1__15_382675 Group1__15_801980 Group1__15_1218937 Group1__16_333965 Group1__17_420845 Group1__17_492172 Group1__18_103944 Group1__19_15125 Group1__21_177895 Group1__21_2…
SAMP2509	Puerto Rico (USA)	West Region	Mayaguez #2	2007-01-02	18°10'40.6"N	67°08'37.2"W	SAMP2509_PR	Puerto_Rico	PRHB	100		AHB	0		EHB	0		SSA	0		103.757	137.313	159.219	232.138	251	Group1__3_280311 Group1__3_482843 Group1__7_644159 Group1__7_673437 Group1__8_169897 Group1__8_244195 Group1__9_96754 Group1__10_340399 Group1__10_1203836 Group1__14_13588 Group1__14_238766 Group1__14_244882 Group1__15_42040 Group1__15_382675 Group1__15_801980 Group1__15_1218937 Group1__16_333965 Group1__17_420845 Group1__17_492172 Group1__18_103944 Group1__19_15125 Group1__21_177895 Group1__21_2…
SAMP2511	Puerto Rico (USA)	South Region	Ponce, Serralles #2	2007-01-03	18°01'06.4"N	66°37'09.4"W	SAMP2511_PR	Puerto_Rico	PRHB	100		AHB	0		EHB	0		SSA	0		98.586	132.775	151.032	237.118	251	Group1__3_280311 Group1__3_482843 Group1__7_644159 Group1__7_673437 Group1__8_169897 Group1__8_244195 Group1__9_96754 Group1__10_340399 Group1__10_1203836 Group1__14_13588 Group1__14_238766 Group1__14_244882 Group1__15_42040 Group1__15_382675 Group1__15_801980 Group1__15_1218937 Group1__16_333965 Group1__17_420845 Group1__17_492172 Group1__18_103944 Group1__19_15125 Group1__21_177895 Group1__21_2…
SAMP2513	Puerto Rico (USA)	North Region	Sector Villalba, Bayamon	2007-01-01	18°21'10.1"N	66°10'16.0"W	SAMP2513_PR	Puerto_Rico	PRHB	100		AHB	0		EHB	0		SSA	0		98.236	132.974	168.138	221.754	251	Group1__3_280311 Group1__3_482843 Group1__7_644159 Group1__7_673437 Group1__8_169897 Group1__8_244195 Group1__9_96754 Group1__10_340399 Group1__10_1203836 Group1__14_13588 Group1__14_238766 Group1__14_244882 Group1__15_42040 Group1__15_382675 Group1__15_801980 Group1__15_1218937 Group1__16_333965 Group1__17_420845 Group1__17_492172 Group1__18_103944 Group1__19_15125 Group1__21_177895 Group1__21_2…
SAMP2517	Puerto Rico (USA)	South Region	Juana Diaz #3	2007-01-12	18°03'30.3"N	66°30'39.4"W	SAMP2517_PR	Puerto_Rico	PRHB	100		AHB	0		EHB	0		SSA	0		98.78	133.147	163.488	222.111	251	Group1__3_280311 Group1__3_482843 Group1__7_644159 Group1__7_673437 Group1__8_169897 Group1__8_244195 Group1__9_96754 Group1__10_340399 Group1__10_1203836 Group1__14_13588 Group1__14_238766 Group1__14_244882 Group1__15_42040 Group1__15_382675 Group1__15_801980 Group1__15_1218937 Group1__16_333965 Group1__17_420845 Group1__17_492172 Group1__18_103944 Group1__19_15125 Group1__21_177895 Group1__21_2…
SAMP2518	Puerto Rico (USA)	n/a	n/a	2004-06-04	n/a	n/a	SAMP2518_PR	Puerto_Rico	PRHB	100		AHB	0		EHB	0		SSA	0		111.806	131.743	150.116	231.284	251	Group1__3_280311 Group1__3_482843 Group1__7_644159 Group1__7_673437 Group1__8_169897 Group1__8_244195 Group1__9_96754 Group1__10_340399 Group1__10_1203836 Group1__14_13588 Group1__14_238766 Group1__14_244882 Group1__15_42040 Group1__15_382675 Group1__15_801980 Group1__15_1218937 Group1__16_333965 Group1__17_420845 Group1__17_492172 Group1__18_103944 Group1__19_15125 Group1__21_177895 Group1__21_2…
SAMP2520	Puerto Rico (USA)	n/a	n/a	2004-06-04	n/a	n/a	SAMP2520_PR	Puerto_Rico	PRHB	91.97		AHB	8.03		EHB	0		SSA	0		123.208	124.267	146.67	208.514	251	Group1__3_280311 Group1__3_482843 Group1__7_644159 Group1__7_673437 Group1__8_169897 Group1__8_244195 Group1__9_96754 Group1__10_340399 Group1__10_1203836 Group1__14_13588 Group1__14_238766 Group1__14_244882 Group1__15_42040 Group1__15_382675 Group1__15_801980 Group1__15_1218937 Group1__16_333965 Group1__17_420845 Group1__17_492172 Group1__18_103944 Group1__19_15125 Group1__21_177895 Group1__21_2…
SAMP2524	Puerto Rico (USA)	Center Region	Corozal #1	19/02/2009	18°20'37.4"N	66°19'41.2"W	SAMP2524_PR	Puerto_Rico	PRHB	100		AHB	0		EHB	0		SSA	0		103.807	127.266	169.742	211.87	251	Group1__3_280311 Group1__3_482843 Group1__7_644159 Group1__7_673437 Group1__8_169897 Group1__8_244195 Group1__9_96754 Group1__10_340399 Group1__10_1203836 Group1__14_13588 Group1__14_238766 Group1__14_244882 Group1__15_42040 Group1__15_382675 Group1__15_801980 Group1__15_1218937 Group1__16_333965 Group1__17_420845 Group1__17_492172 Group1__18_103944 Group1__19_15125 Group1__21_177895 Group1__21_2…
SAMP2944	Puerto Rico (USA)	East Region	San Lorenzo	2018-01-05	18°11'25.6"N	65°57'39.1"W	SAMP2944_PR	Puerto_Rico	PRHB	100		AHB	0		EHB	0		SSA	0		108.221	130.923	159.894	223.71	251	Group1__3_280311 Group1__3_482843 Group1__7_644159 Group1__7_673437 Group1__8_169897 Group1__8_244195 Group1__9_96754 Group1__10_340399 Group1__10_1203836 Group1__14_13588 Group1__14_238766 Group1__14_244882 Group1__15_42040 Group1__15_382675 Group1__15_801980 Group1__15_1218937 Group1__16_333965 Group1__17_420845 Group1__17_492172 Group1__18_103944 Group1__19_15125 Group1__21_177895 Group1__21_2…
SAMP2945	Puerto Rico (USA)	North Region	Barrio Cupey	2018-01-05	18°21'06.1"N	66°03'06.4"W	SAMP2945_PR	Puerto_Rico	PRHB	99.835		AHB	0.165		EHB	0		SSA	0		106.578	109.36	175.671	189.322	251	Group1__3_280311 Group1__3_482843 Group1__7_644159 Group1__7_673437 Group1__8_169897 Group1__8_244195 Group1__9_96754 Group1__10_340399 Group1__10_1203836 Group1__14_13588 Group1__14_238766 Group1__14_244882 Group1__15_42040 Group1__15_382675 Group1__15_801980 Group1__15_1218937 Group1__16_333965 Group1__17_420845 Group1__17_492172 Group1__18_103944 Group1__19_15125 Group1__21_177895 Group1__21_2…
SAMP2946	Puerto Rico (USA)	North Region	Puerto Nuevo	2018-01-04	18°24'59.5"N	66°04'59.4"W	SAMP2946_PR	Puerto_Rico	PRHB	100		AHB	0		EHB	0		SSA	0		111.583	123.917	160.092	207.9	251	Group1__3_280311 Group1__3_482843 Group1__7_644159 Group1__7_673437 Group1__8_169897 Group1__8_244195 Group1__9_96754 Group1__10_340399 Group1__10_1203836 Group1__14_13588 Group1__14_238766 Group1__14_244882 Group1__15_42040 Group1__15_382675 Group1__15_801980 Group1__15_1218937 Group1__16_333965 Group1__17_420845 Group1__17_492172 Group1__18_103944 Group1__19_15125 Group1__21_177895 Group1__21_2…
SAMP2947	Puerto Rico (USA)	Center Region	Cayey	15/02/2018	18°06'41.9"N	66°10'18.1"W	SAMP2947_PR	Puerto_Rico	PRHB	100		AHB	0		EHB	0		SSA	0		108.251	130.343	190.553	208.175	251	Group1__3_280311 Group1__3_482843 Group1__7_644159 Group1__7_673437 Group1__8_169897 Group1__8_244195 Group1__9_96754 Group1__10_340399 Group1__10_1203836 Group1__14_13588 Group1__14_238766 Group1__14_244882 Group1__15_42040 Group1__15_382675 Group1__15_801980 Group1__15_1218937 Group1__16_333965 Group1__17_420845 Group1__17_492172 Group1__18_103944 Group1__19_15125 Group1__21_177895 Group1__21_2…
SAMP2948	Puerto Rico (USA)	North Region	Cupey	14/06/2018	18°23'28.5"N	66°03'40.3"W	SAMP2948_PR	Puerto_Rico	PRHB	100		AHB	0		EHB	0		SSA	0		110.326	129.326	141.252	230.284	251	Group1__3_280311 Group1__3_482843 Group1__7_644159 Group1__7_673437 Group1__8_169897 Group1__8_244195 Group1__9_96754 Group1__10_340399 Group1__10_1203836 Group1__14_13588 Group1__14_238766 Group1__14_244882 Group1__15_42040 Group1__15_382675 Group1__15_801980 Group1__15_1218937 Group1__16_333965 Group1__17_420845 Group1__17_492172 Group1__18_103944 Group1__19_15125 Group1__21_177895 Group1__21_2…
SAMP2949	Puerto Rico (USA)	Center Region	Jayuya, A-37, Res. Matel #1 Km. 2.2	2018-01-06	18°13'38.1"N	66°35'38.9"W	SAMP2949_PR	Puerto_Rico	PRHB	100		AHB	0		EHB	0		SSA	0		106.36	117.253	147.239	210.159	251	Group1__3_280311 Group1__3_482843 Group1__7_644159 Group1__7_673437 Group1__8_169897 Group1__8_244195 Group1__9_96754 Group1__10_340399 Group1__10_1203836 Group1__14_13588 Group1__14_238766 Group1__14_244882 Group1__15_42040 Group1__15_382675 Group1__15_801980 Group1__15_1218937 Group1__16_333965 Group1__17_420845 Group1__17_492172 Group1__18_103944 Group1__19_15125 Group1__21_177895 Group1__21_2…
SAMP2950	Puerto Rico (USA)	Center Region	Jayuya, A-37, Res. Matel #1 Km. 2.2	2018-01-06	18°13'38.1"N	66°35'38.9"W	SAMP2950_PR	Puerto_Rico	PRHB	100		AHB	0		EHB	0		SSA	0		97.8	119.016	174.299	211.105	251	Group1__3_280311 Group1__3_482843 Group1__7_644159 Group1__7_673437 Group1__8_169897 Group1__8_244195 Group1__9_96754 Group1__10_340399 Group1__10_1203836 Group1__14_13588 Group1__14_238766 Group1__14_244882 Group1__15_42040 Group1__15_382675 Group1__15_801980 Group1__15_1218937 Group1__16_333965 Group1__17_420845 Group1__17_492172 Group1__18_103944 Group1__19_15125 Group1__21_177895 Group1__21_2…
SAMP2951	Puerto Rico (USA)	Center Region	Jayuya, A-37, Res. Matel #1 Km. 2.2	2018-01-06	18°13'38.1"N	66°35'38.9"W	SAMP2951_PR	Puerto_Rico	PRHB	100		AHB	0		EHB	0		SSA	0		100.063	128.788	179.241	198.144	251	Group1__3_280311 Group1__3_482843 Group1__7_644159 Group1__7_673437 Group1__8_169897 Group1__8_244195 Group1__9_96754 Group1__10_340399 Group1__10_1203836 Group1__14_13588 Group1__14_238766 Group1__14_244882 Group1__15_42040 Group1__15_382675 Group1__15_801980 Group1__15_1218937 Group1__16_333965 Group1__17_420845 Group1__17_492172 Group1__18_103944 Group1__19_15125 Group1__21_177895 Group1__21_2…
SAMP2952	Puerto Rico (USA)	Center Region	Jayuya, A-37, Res. Matel #1 Km. 2.2	2018-01-06	18°13'38.1"N	66°35'38.9"W	SAMP2952_PR	Puerto_Rico	PRHB	100		AHB	0		EHB	0		SSA	0		103.275	135.241	166.328	213.907	251	Group1__3_280311 Group1__3_482843 Group1__7_644159 Group1__7_673437 Group1__8_169897 Group1__8_244195 Group1__9_96754 Group1__10_340399 Group1__10_1203836 Group1__14_13588 Group1__14_238766 Group1__14_244882 Group1__15_42040 Group1__15_382675 Group1__15_801980 Group1__15_1218937 Group1__16_333965 Group1__17_420845 Group1__17_492172 Group1__18_103944 Group1__19_15125 Group1__21_177895 Group1__21_2…
SAMP2953	Puerto Rico (USA)	Center Region	Jayuya, A-37, Res. Matel #1 Km. 2.2	2018-01-06	18°13'38.1"N	66°35'38.9"W	SAMP2953_PR	Puerto_Rico	PRHB	100		AHB	0		EHB	0		SSA	0		92.428	132.51	167.585	215.795	251	Group1__3_280311 Group1__3_482843 Group1__7_644159 Group1__7_673437 Group1__8_169897 Group1__8_244195 Group1__9_96754 Group1__10_340399 Group1__10_1203836 Group1__14_13588 Group1__14_238766 Group1__14_244882 Group1__15_42040 Group1__15_382675 Group1__15_801980 Group1__15_1218937 Group1__16_333965 Group1__17_420845 Group1__17_492172 Group1__18_103944 Group1__19_15125 Group1__21_177895 Group1__21_2…
SAMP2954	Puerto Rico (USA)	Center Region	Jayuya, A-37, Res. Matel #1 Km. 2.2	2018-01-06	18°13'38.1"N	66°35'38.9"W	SAMP2954_PR	Puerto_Rico	PRHB	100		AHB	0		EHB	0		SSA	0		98.234	127.912	154.503	221.448	251	Group1__3_280311 Group1__3_482843 Group1__7_644159 Group1__7_673437 Group1__8_169897 Group1__8_244195 Group1__9_96754 Group1__10_340399 Group1__10_1203836 Group1__14_13588 Group1__14_238766 Group1__14_244882 Group1__15_42040 Group1__15_382675 Group1__15_801980 Group1__15_1218937 Group1__16_333965 Group1__17_420845 Group1__17_492172 Group1__18_103944 Group1__19_15125 Group1__21_177895 Group1__21_2…
SAMP2955	Puerto Rico (USA)	Center Region	Jayuya, A-37, Res. Matel #1 Km. 2.2	2018-01-06	18°13'38.1"N	66°35'38.9"W	SAMP2955_PR	Puerto_Rico	PRHB	100		AHB	0		EHB	0		SSA	0		102.624	114.478	172.443	178.531	251	Group1__3_280311 Group1__3_482843 Group1__7_644159 Group1__7_673437 Group1__8_169897 Group1__8_244195 Group1__9_96754 Group1__10_340399 Group1__10_1203836 Group1__14_13588 Group1__14_238766 Group1__14_244882 Group1__15_42040 Group1__15_382675 Group1__15_801980 Group1__15_1218937 Group1__16_333965 Group1__17_420845 Group1__17_492172 Group1__18_103944 Group1__19_15125 Group1__21_177895 Group1__21_2…
SAMP2957	Puerto Rico (USA)	West Region	Bo. Duey Bajo, Km 48.5, San German	2018-03-05	18°07'09.4"N	67°04'53.1"W	SAMP2957_PR	Puerto_Rico	PRHB	100		AHB	0		EHB	0		SSA	0		102.868	125.14	168.395	194.568	251	Group1__3_280311 Group1__3_482843 Group1__7_644159 Group1__7_673437 Group1__8_169897 Group1__8_244195 Group1__9_96754 Group1__10_340399 Group1__10_1203836 Group1__14_13588 Group1__14_238766 Group1__14_244882 Group1__15_42040 Group1__15_382675 Group1__15_801980 Group1__15_1218937 Group1__16_333965 Group1__17_420845 Group1__17_492172 Group1__18_103944 Group1__19_15125 Group1__21_177895 Group1__21_2…
SAMP2959	Puerto Rico (USA)	West Region	Bo. Duey Bajo, Km 48.5, San German	2018-03-05	18°07'09.4"N	67°04'53.1"W	SAMP2959_PR	Puerto_Rico	PRHB	100		AHB	0		EHB	0		SSA	0		110.638	130.855	164.63	213.332	251	Group1__3_280311 Group1__3_482843 Group1__7_644159 Group1__7_673437 Group1__8_169897 Group1__8_244195 Group1__9_96754 Group1__10_340399 Group1__10_1203836 Group1__14_13588 Group1__14_238766 Group1__14_244882 Group1__15_42040 Group1__15_382675 Group1__15_801980 Group1__15_1218937 Group1__16_333965 Group1__17_420845 Group1__17_492172 Group1__18_103944 Group1__19_15125 Group1__21_177895 Group1__21_2…
SAMP2960	Puerto Rico (USA)	West Region	Bo. Duey Bajo, Km 48.5, San German	2018-03-05	18°07'09.4"N	67°04'53.1"W	SAMP2960_PR	Puerto_Rico	PRHB	100		AHB	0		EHB	0		SSA	0		106.897	114.853	150.741	202.339	251	Group1__3_280311 Group1__3_482843 Group1__7_644159 Group1__7_673437 Group1__8_169897 Group1__8_244195 Group1__9_96754 Group1__10_340399 Group1__10_1203836 Group1__14_13588 Group1__14_238766 Group1__14_244882 Group1__15_42040 Group1__15_382675 Group1__15_801980 Group1__15_1218937 Group1__16_333965 Group1__17_420845 Group1__17_492172 Group1__18_103944 Group1__19_15125 Group1__21_177895 Group1__21_2…
SAMP2961	Puerto Rico (USA)	West Region	Bo. Duey Bajo, Km 48.5, San German	2018-03-05	18°07'09.4"N	67°04'53.1"W	SAMP2961_PR	Puerto_Rico	PRHB	100		AHB	0		EHB	0		SSA	0		93.285	123.653	167.729	197.77	251	Group1__3_280311 Group1__3_482843 Group1__7_644159 Group1__7_673437 Group1__8_169897 Group1__8_244195 Group1__9_96754 Group1__10_340399 Group1__10_1203836 Group1__14_13588 Group1__14_238766 Group1__14_244882 Group1__15_42040 Group1__15_382675 Group1__15_801980 Group1__15_1218937 Group1__16_333965 Group1__17_420845 Group1__17_492172 Group1__18_103944 Group1__19_15125 Group1__21_177895 Group1__21_2…
SAMP3093	Puerto Rico (USA)	Center Region	Corozal	2009	18°19'48.7''N	66°17'46.7''W	SAMP3093_PR	Puerto_Rico	PRHB	100		AHB	0		EHB	0		SSA	0		105.25	129.486	173.609	202.189	251	Group1__3_280311 Group1__3_482843 Group1__7_644159 Group1__7_673437 Group1__8_169897 Group1__8_244195 Group1__9_96754 Group1__10_340399 Group1__10_1203836 Group1__14_13588 Group1__14_238766 Group1__14_244882 Group1__15_42040 Group1__15_382675 Group1__15_801980 Group1__15_1218937 Group1__16_333965 Group1__17_420845 Group1__17_492172 Group1__18_103944 Group1__19_15125 Group1__21_177895 Group1__21_2…
SAMP3194	Puerto Rico (USA)	Center Region	Corozal #1	2022-02-09	18°20'37.40''N	66°19'41.2''W	SAMP3194_PR	Puerto_Rico	PRHB	100		AHB	0		EHB	0		SSA	0		114.415	127.93	157.451	220.165	251	Group1__3_280311 Group1__3_482843 Group1__7_644159 Group1__7_673437 Group1__8_169897 Group1__8_244195 Group1__9_96754 Group1__10_340399 Group1__10_1203836 Group1__14_13588 Group1__14_238766 Group1__14_244882 Group1__15_42040 Group1__15_382675 Group1__15_801980 Group1__15_1218937 Group1__16_333965 Group1__17_420845 Group1__17_492172 Group1__18_103944 Group1__19_15125 Group1__21_177895 Group1__21_2…
SAMP3276	Puerto Rico (USA)	North Region	Rio Piedras	14/06/2018	18°22'42.4"N	66°04'10.0"W	SAMP3276_PR	Puerto_Rico	PRHB	100		AHB	0		EHB	0		SSA	0		103.565	126.257	183.648	201.812	251	Group1__3_280311 Group1__3_482843 Group1__7_644159 Group1__7_673437 Group1__8_169897 Group1__8_244195 Group1__9_96754 Group1__10_340399 Group1__10_1203836 Group1__14_13588 Group1__14_238766 Group1__14_244882 Group1__15_42040 Group1__15_382675 Group1__15_801980 Group1__15_1218937 Group1__16_333965 Group1__17_420845 Group1__17_492172 Group1__18_103944 Group1__19_15125 Group1__21_177895 Group1__21_2…
SAMP3277	Puerto Rico (USA)	South Region	Juana Dias	14/06/2018	18°01'41.2"N	66°31'22.1"W	SAMP3277_PR	Puerto_Rico	PRHB	100		AHB	0		EHB	0		SSA	0		103.545	125.39	161.059	204.267	251	Group1__3_280311 Group1__3_482843 Group1__7_644159 Group1__7_673437 Group1__8_169897 Group1__8_244195 Group1__9_96754 Group1__10_340399 Group1__10_1203836 Group1__14_13588 Group1__14_238766 Group1__14_244882 Group1__15_42040 Group1__15_382675 Group1__15_801980 Group1__15_1218937 Group1__16_333965 Group1__17_420845 Group1__17_492172 Group1__18_103944 Group1__19_15125 Group1__21_177895 Group1__21_2…
SAMP3278	Puerto Rico (USA)	South Region	Santa Isabel, Portal del Valle	18/06/2018	18°00'34.1"N	66°22'57.5"W	SAMP3278_PR	Puerto_Rico	PRHB	100		AHB	0		EHB	0		SSA	0		103.586	114.273	161.136	198.761	251	Group1__3_280311 Group1__3_482843 Group1__7_644159 Group1__7_673437 Group1__8_169897 Group1__8_244195 Group1__9_96754 Group1__10_340399 Group1__10_1203836 Group1__14_13588 Group1__14_238766 Group1__14_244882 Group1__15_42040 Group1__15_382675 Group1__15_801980 Group1__15_1218937 Group1__16_333965 Group1__17_420845 Group1__17_492172 Group1__18_103944 Group1__19_15125 Group1__21_177895 Group1__21_2…
SAMP3279	Puerto Rico (USA)	South Region	Pozo Hondo, Guayama	18/06/2018	18°00'32.5"N	66°22'57.9"W	SAMP3279_PR	Puerto_Rico	PRHB	100		AHB	0		EHB	0		SSA	0		94.441	127.129	157.687	213.535	251	Group1__3_280311 Group1__3_482843 Group1__7_644159 Group1__7_673437 Group1__8_169897 Group1__8_244195 Group1__9_96754 Group1__10_340399 Group1__10_1203836 Group1__14_13588 Group1__14_238766 Group1__14_244882 Group1__15_42040 Group1__15_382675 Group1__15_801980 Group1__15_1218937 Group1__16_333965 Group1__17_420845 Group1__17_492172 Group1__18_103944 Group1__19_15125 Group1__21_177895 Group1__21_2…
SAMP3280	Puerto Rico (USA)	Center Region	Cayey, Comunidad San Tomas	18/06/2018	18°06'25.6"N	66°10'24.8"W	SAMP3280_PR	Puerto_Rico	PRHB	100		AHB	0		EHB	0		SSA	0		99.266	127.663	171.582	218.71	251	Group1__3_280311 Group1__3_482843 Group1__7_644159 Group1__7_673437 Group1__8_169897 Group1__8_244195 Group1__9_96754 Group1__10_340399 Group1__10_1203836 Group1__14_13588 Group1__14_238766 Group1__14_244882 Group1__15_42040 Group1__15_382675 Group1__15_801980 Group1__15_1218937 Group1__16_333965 Group1__17_420845 Group1__17_492172 Group1__18_103944 Group1__19_15125 Group1__21_177895 Group1__21_2…
SAMP3281	Puerto Rico (USA)	Center Region	Reparto Montellano, Cayey	18/06/2018	18°06'38.3"N	66°08'41.8"W	SAMP3281_PR	Puerto_Rico	PRHB	100		AHB	0		EHB	0		SSA	0		107.342	119.579	169.128	193.954	251	Group1__3_280311 Group1__3_482843 Group1__7_644159 Group1__7_673437 Group1__8_169897 Group1__8_244195 Group1__9_96754 Group1__10_340399 Group1__10_1203836 Group1__14_13588 Group1__14_238766 Group1__14_244882 Group1__15_42040 Group1__15_382675 Group1__15_801980 Group1__15_1218937 Group1__16_333965 Group1__17_420845 Group1__17_492172 Group1__18_103944 Group1__19_15125 Group1__21_177895 Group1__21_2…
SAMP3282	Puerto Rico (USA)	Center Region	Expreso Luis A. Ferre, Cayey	18/06/2018	18°08'19.7"N	66°06'48.0"W	SAMP3282_PR	Puerto_Rico	PRHB	100		AHB	0		EHB	0		SSA	0		107.125	141.924	167.143	235.079	251	Group1__3_280311 Group1__3_482843 Group1__7_644159 Group1__7_673437 Group1__8_169897 Group1__8_244195 Group1__9_96754 Group1__10_340399 Group1__10_1203836 Group1__14_13588 Group1__14_238766 Group1__14_244882 Group1__15_42040 Group1__15_382675 Group1__15_801980 Group1__15_1218937 Group1__16_333965 Group1__17_420845 Group1__17_492172 Group1__18_103944 Group1__19_15125 Group1__21_177895 Group1__21_2…
SAMP3283	Puerto Rico (USA)	East Region	Gurabo, Universidad del Turabo	18/06/2018	18°14'36.6"N	66°00'27.2"W	SAMP3283_PR	Puerto_Rico	PRHB	100		AHB	0		EHB	0		SSA	0		104.528	136.092	191.523	213.306	251	Group1__3_280311 Group1__3_482843 Group1__7_644159 Group1__7_673437 Group1__8_169897 Group1__8_244195 Group1__9_96754 Group1__10_340399 Group1__10_1203836 Group1__14_13588 Group1__14_238766 Group1__14_244882 Group1__15_42040 Group1__15_382675 Group1__15_801980 Group1__15_1218937 Group1__16_333965 Group1__17_420845 Group1__17_492172 Group1__18_103944 Group1__19_15125 Group1__21_177895 Group1__21_2…
SAMP3284	Puerto Rico (USA)	North Region	San Juan, Av. Paraná	18/06/2018	18°23'00.6"N	66°03'36.3"W	SAMP3284_PR	Puerto_Rico	PRHB	100		AHB	0		EHB	0		SSA	0		107.133	128.912	153.139	229.846	251	Group1__3_280311 Group1__3_482843 Group1__7_644159 Group1__7_673437 Group1__8_169897 Group1__8_244195 Group1__9_96754 Group1__10_340399 Group1__10_1203836 Group1__14_13588 Group1__14_238766 Group1__14_244882 Group1__15_42040 Group1__15_382675 Group1__15_801980 Group1__15_1218937 Group1__16_333965 Group1__17_420845 Group1__17_492172 Group1__18_103944 Group1__19_15125 Group1__21_177895 Group1__21_2…
SAMP3286	Puerto Rico (USA)	West Region	Aguadilla	15/06/2018	18°28'53''N	67°8'56''W	SAMP3286_PR	Puerto_Rico	PRHB	100		AHB	0		EHB	0		SSA	0		92.489	122.404	163.852	207.544	251	Group1__3_280311 Group1__3_482843 Group1__7_644159 Group1__7_673437 Group1__8_169897 Group1__8_244195 Group1__9_96754 Group1__10_340399 Group1__10_1203836 Group1__14_13588 Group1__14_238766 Group1__14_244882 Group1__15_42040 Group1__15_382675 Group1__15_801980 Group1__15_1218937 Group1__16_333965 Group1__17_420845 Group1__17_492172 Group1__18_103944 Group1__19_15125 Group1__21_177895 Group1__21_2…
SAMP3287	Puerto Rico (USA)	West Region	Aguadilla	15/06/2018	18°26'35''N	67°8'30''W	SAMP3287_PR	Puerto_Rico	PRHB	100		AHB	0		EHB	0		SSA	0		104.765	132.083	157.429	219.859	251	Group1__3_280311 Group1__3_482843 Group1__7_644159 Group1__7_673437 Group1__8_169897 Group1__8_244195 Group1__9_96754 Group1__10_340399 Group1__10_1203836 Group1__14_13588 Group1__14_238766 Group1__14_244882 Group1__15_42040 Group1__15_382675 Group1__15_801980 Group1__15_1218937 Group1__16_333965 Group1__17_420845 Group1__17_492172 Group1__18_103944 Group1__19_15125 Group1__21_177895 Group1__21_2…
SAMP3288	Puerto Rico (USA)	West Region	Aguadilla Carrettera 107, Km 1.4	15/06/2018	18°27'15''N	67°9'14''W	SAMP3288_PR	Puerto_Rico	PRHB	100		AHB	0		EHB	0		SSA	0		101.989	128.798	169.258	212.098	251	Group1__3_280311 Group1__3_482843 Group1__7_644159 Group1__7_673437 Group1__8_169897 Group1__8_244195 Group1__9_96754 Group1__10_340399 Group1__10_1203836 Group1__14_13588 Group1__14_238766 Group1__14_244882 Group1__15_42040 Group1__15_382675 Group1__15_801980 Group1__15_1218937 Group1__16_333965 Group1__17_420845 Group1__17_492172 Group1__18_103944 Group1__19_15125 Group1__21_177895 Group1__21_2…
SAMP3289	Puerto Rico (USA)	West Region	Aguadilla	15/06/2018	18°28'12''N	67°7'24''W	SAMP3289_PR	Puerto_Rico	PRHB	100		AHB	0		EHB	0		SSA	0		104.274	129.816	154.535	221.169	251	Group1__3_280311 Group1__3_482843 Group1__7_644159 Group1__7_673437 Group1__8_169897 Group1__8_244195 Group1__9_96754 Group1__10_340399 Group1__10_1203836 Group1__14_13588 Group1__14_238766 Group1__14_244882 Group1__15_42040 Group1__15_382675 Group1__15_801980 Group1__15_1218937 Group1__16_333965 Group1__17_420845 Group1__17_492172 Group1__18_103944 Group1__19_15125 Group1__21_177895 Group1__21_2…
SAMP3290	Puerto Rico (USA)	West Region	Mayaguez, 261-279 Calle San Ignacio	15/06/2018	18°11'57''N	67°7'55''W	SAMP3290_PR	Puerto_Rico	PRHB	100		AHB	0		EHB	0		SSA	0		93.721	120.337	149.216	207.573	251	Group1__3_280311 Group1__3_482843 Group1__7_644159 Group1__7_673437 Group1__8_169897 Group1__8_244195 Group1__9_96754 Group1__10_340399 Group1__10_1203836 Group1__14_13588 Group1__14_238766 Group1__14_244882 Group1__15_42040 Group1__15_382675 Group1__15_801980 Group1__15_1218937 Group1__16_333965 Group1__17_420845 Group1__17_492172 Group1__18_103944 Group1__19_15125 Group1__21_177895 Group1__21_2…
SAMP3291	Puerto Rico (USA)	West Region	Mayaguez, Carr. 105	15/06/2018	18°11'56''N	67°5'60''W	SAMP3291_PR	Puerto_Rico	PRHB	100		AHB	0		EHB	0		SSA	0		105.699	136.565	155.19	245.077	251	Group1__3_280311 Group1__3_482843 Group1__7_644159 Group1__7_673437 Group1__8_169897 Group1__8_244195 Group1__9_96754 Group1__10_340399 Group1__10_1203836 Group1__14_13588 Group1__14_238766 Group1__14_244882 Group1__15_42040 Group1__15_382675 Group1__15_801980 Group1__15_1218937 Group1__16_333965 Group1__17_420845 Group1__17_492172 Group1__18_103944 Group1__19_15125 Group1__21_177895 Group1__21_2…
SAMP3292	Puerto Rico (USA)	West Region	Mayaguez, Carr. 105	15/06/2018	18°11'13''N	67°4'45''W	SAMP3292_PR	Puerto_Rico	PRHB	100		AHB	0		EHB	0		SSA	0		102.26	135.705	158.128	223.582	251	Group1__3_280311 Group1__3_482843 Group1__7_644159 Group1__7_673437 Group1__8_169897 Group1__8_244195 Group1__9_96754 Group1__10_340399 Group1__10_1203836 Group1__14_13588 Group1__14_238766 Group1__14_244882 Group1__15_42040 Group1__15_382675 Group1__15_801980 Group1__15_1218937 Group1__16_333965 Group1__17_420845 Group1__17_492172 Group1__18_103944 Group1__19_15125 Group1__21_177895 Group1__21_2…
SAMP3293	Puerto Rico (USA)	West Region	Aguadilla	15/06/2018	18°25'52''N	67°9'19''W	SAMP3293_PR	Puerto_Rico	PRHB	100		AHB	0		EHB	0		SSA	0		108.217	121.585	178.581	194.865	251	Group1__3_280311 Group1__3_482843 Group1__7_644159 Group1__7_673437 Group1__8_169897 Group1__8_244195 Group1__9_96754 Group1__10_340399 Group1__10_1203836 Group1__14_13588 Group1__14_238766 Group1__14_244882 Group1__15_42040 Group1__15_382675 Group1__15_801980 Group1__15_1218937 Group1__16_333965 Group1__17_420845 Group1__17_492172 Group1__18_103944 Group1__19_15125 Group1__21_177895 Group1__21_2…
SAMP3294	Puerto Rico (USA)	West Region	Mayaguez, Carr. 105	16/06/2018	18°11'13''N	67°3'22''W	SAMP3294_PR	Puerto_Rico	PRHB	100		AHB	0		EHB	0		SSA	0		103.061	131.011	166.887	213.448	251	Group1__3_280311 Group1__3_482843 Group1__7_644159 Group1__7_673437 Group1__8_169897 Group1__8_244195 Group1__9_96754 Group1__10_340399 Group1__10_1203836 Group1__14_13588 Group1__14_238766 Group1__14_244882 Group1__15_42040 Group1__15_382675 Group1__15_801980 Group1__15_1218937 Group1__16_333965 Group1__17_420845 Group1__17_492172 Group1__18_103944 Group1__19_15125 Group1__21_177895 Group1__21_2…
SAMP3295	Puerto Rico (USA)	West Region	Mayaguez, Carr. 105	16/06/2018	18°10'55''N	67°2'29''W	SAMP3295_PR	Puerto_Rico	PRHB	100		AHB	0		EHB	0		SSA	0		104.282	125.441	171.12	202.348	251	Group1__3_280311 Group1__3_482843 Group1__7_644159 Group1__7_673437 Group1__8_169897 Group1__8_244195 Group1__9_96754 Group1__10_340399 Group1__10_1203836 Group1__14_13588 Group1__14_238766 Group1__14_244882 Group1__15_42040 Group1__15_382675 Group1__15_801980 Group1__15_1218937 Group1__16_333965 Group1__17_420845 Group1__17_492172 Group1__18_103944 Group1__19_15125 Group1__21_177895 Group1__21_2…
SAMP3296	Puerto Rico (USA)	West Region	Mayaguez, Carr. 357	16/06/2018	18°11'21.0"N	67°01'07.0"W	SAMP3296_PR	Puerto_Rico	PRHB	100		AHB	0		EHB	0		SSA	0		115.816	129.258	171.657	220.118	251	Group1__3_280311 Group1__3_482843 Group1__7_644159 Group1__7_673437 Group1__8_169897 Group1__8_244195 Group1__9_96754 Group1__10_340399 Group1__10_1203836 Group1__14_13588 Group1__14_238766 Group1__14_244882 Group1__15_42040 Group1__15_382675 Group1__15_801980 Group1__15_1218937 Group1__16_333965 Group1__17_420845 Group1__17_492172 Group1__18_103944 Group1__19_15125 Group1__21_177895 Group1__21_2…
SAMP3297	Puerto Rico (USA)	West Region	Moca, Carr. 357	16/06/2018	18°11'18''N	66°59'53''W	SAMP3297_PR	Puerto_Rico	PRHB	100		AHB	0		EHB	0		SSA	0		109.787	128.17	183.137	202.999	251	Group1__3_280311 Group1__3_482843 Group1__7_644159 Group1__7_673437 Group1__8_169897 Group1__8_244195 Group1__9_96754 Group1__10_340399 Group1__10_1203836 Group1__14_13588 Group1__14_238766 Group1__14_244882 Group1__15_42040 Group1__15_382675 Group1__15_801980 Group1__15_1218937 Group1__16_333965 Group1__17_420845 Group1__17_492172 Group1__18_103944 Group1__19_15125 Group1__21_177895 Group1__21_2…
SAMP3298	Puerto Rico (USA)	West Region	Moca, Carr. 105	16/06/2018	18°10'52''N	66°59'10''W	SAMP3298_PR	Puerto_Rico	PRHB	100		AHB	0		EHB	0		SSA	0		106.522	135.525	200.117	205.297	251	Group1__3_280311 Group1__3_482843 Group1__7_644159 Group1__7_673437 Group1__8_169897 Group1__8_244195 Group1__9_96754 Group1__10_340399 Group1__10_1203836 Group1__14_13588 Group1__14_238766 Group1__14_244882 Group1__15_42040 Group1__15_382675 Group1__15_801980 Group1__15_1218937 Group1__16_333965 Group1__17_420845 Group1__17_492172 Group1__18_103944 Group1__19_15125 Group1__21_177895 Group1__21_2…
SAMP3299	Puerto Rico (USA)	West Region	Moca, Carr. 120	16/06/2018	18°9'46''N	66°59'41''W	SAMP3299_PR	Puerto_Rico	PRHB	100		AHB	0		EHB	0		SSA	0		107.469	144.153	192.336	219.588	251	Group1__3_280311 Group1__3_482843 Group1__7_644159 Group1__7_673437 Group1__8_169897 Group1__8_244195 Group1__9_96754 Group1__10_340399 Group1__10_1203836 Group1__14_13588 Group1__14_238766 Group1__14_244882 Group1__15_42040 Group1__15_382675 Group1__15_801980 Group1__15_1218937 Group1__16_333965 Group1__17_420845 Group1__17_492172 Group1__18_103944 Group1__19_15125 Group1__21_177895 Group1__21_2…
SAMP3301	Puerto Rico (USA)	West Region	Sabana Grande, Carr. Pr-120	16/06/2018	18°8'42''N	66°57'39''W	SAMP3301_PR	Puerto_Rico	PRHB	100		AHB	0		EHB	0		SSA	0		108.619	132.91	183.578	226.328	251	Group1__3_280311 Group1__3_482843 Group1__7_644159 Group1__7_673437 Group1__8_169897 Group1__8_244195 Group1__9_96754 Group1__10_340399 Group1__10_1203836 Group1__14_13588 Group1__14_238766 Group1__14_244882 Group1__15_42040 Group1__15_382675 Group1__15_801980 Group1__15_1218937 Group1__16_333965 Group1__17_420845 Group1__17_492172 Group1__18_103944 Group1__19_15125 Group1__21_177895 Group1__21_2…
SAMP3302	Puerto Rico (USA)	West Region	Sabana Grande, Carr. Pr-120	16/06/2018	18°7'40''N	66°57'9''W	SAMP3302_PR	Puerto_Rico	PRHB	100		AHB	0		EHB	0		SSA	0		111.876	141.831	194.153	214.007	251	Group1__3_280311 Group1__3_482843 Group1__7_644159 Group1__7_673437 Group1__8_169897 Group1__8_244195 Group1__9_96754 Group1__10_340399 Group1__10_1203836 Group1__14_13588 Group1__14_238766 Group1__14_244882 Group1__15_42040 Group1__15_382675 Group1__15_801980 Group1__15_1218937 Group1__16_333965 Group1__17_420845 Group1__17_492172 Group1__18_103944 Group1__19_15125 Group1__21_177895 Group1__21_2…
SAMP3303	Puerto Rico (USA)	West Region	Sabana Grande, Carr. Pr-120	16/06/2018	18°6'46''N	66°57'12''W	SAMP3303_PR	Puerto_Rico	PRHB	100		AHB	0		EHB	0		SSA	0		105.941	123.468	170.786	212.402	251	Group1__3_280311 Group1__3_482843 Group1__7_644159 Group1__7_673437 Group1__8_169897 Group1__8_244195 Group1__9_96754 Group1__10_340399 Group1__10_1203836 Group1__14_13588 Group1__14_238766 Group1__14_244882 Group1__15_42040 Group1__15_382675 Group1__15_801980 Group1__15_1218937 Group1__16_333965 Group1__17_420845 Group1__17_492172 Group1__18_103944 Group1__19_15125 Group1__21_177895 Group1__21_2…
SAMP3304	Puerto Rico (USA)	West Region	Sabana Grande, Carr. Pr-120	16/06/2018	18°5'12''N	66°57'50''W	SAMP3304_PR	Puerto_Rico	PRHB	100		AHB	0		EHB	0		SSA	0		108.495	132.079	177.049	220.927	251	Group1__3_280311 Group1__3_482843 Group1__7_644159 Group1__7_673437 Group1__8_169897 Group1__8_244195 Group1__9_96754 Group1__10_340399 Group1__10_1203836 Group1__14_13588 Group1__14_238766 Group1__14_244882 Group1__15_42040 Group1__15_382675 Group1__15_801980 Group1__15_1218937 Group1__16_333965 Group1__17_420845 Group1__17_492172 Group1__18_103944 Group1__19_15125 Group1__21_177895 Group1__21_2…
SAMP3305	Puerto Rico (USA)	West Region	Sabana Grande, Caminos Dos Pueblo	16/06/2018	18°04'55.0"N	66°58'55.7"W	SAMP3305_PR	Puerto_Rico	PRHB	100		AHB	0		EHB	0		SSA	0		103.454	140.909	156.187	237.856	251	Group1__3_280311 Group1__3_482843 Group1__7_644159 Group1__7_673437 Group1__8_169897 Group1__8_244195 Group1__9_96754 Group1__10_340399 Group1__10_1203836 Group1__14_13588 Group1__14_238766 Group1__14_244882 Group1__15_42040 Group1__15_382675 Group1__15_801980 Group1__15_1218937 Group1__16_333965 Group1__17_420845 Group1__17_492172 Group1__18_103944 Group1__19_15125 Group1__21_177895 Group1__21_2…
SAMP3306	Puerto Rico (USA)	West Region	Cabo Rojo, Boulevard Guanajibo	16/06/2018	18°10'3''N	67°10'50''W	SAMP3306_PR	Puerto_Rico	PRHB	100		AHB	0		EHB	0		SSA	0		104.315	124.024	171.239	202.627	251	Group1__3_280311 Group1__3_482843 Group1__7_644159 Group1__7_673437 Group1__8_169897 Group1__8_244195 Group1__9_96754 Group1__10_340399 Group1__10_1203836 Group1__14_13588 Group1__14_238766 Group1__14_244882 Group1__15_42040 Group1__15_382675 Group1__15_801980 Group1__15_1218937 Group1__16_333965 Group1__17_420845 Group1__17_492172 Group1__18_103944 Group1__19_15125 Group1__21_177895 Group1__21_2…
SAMP3307	Puerto Rico (USA)	West Region	Cabo Rojo, Calle Cadiz	16/06/2018	18°8'31''N	67°10'38''W	SAMP3307_PR	Puerto_Rico	PRHB	100		AHB	0		EHB	0		SSA	0		100.851	132.823	169.218	218.184	251	Group1__3_280311 Group1__3_482843 Group1__7_644159 Group1__7_673437 Group1__8_169897 Group1__8_244195 Group1__9_96754 Group1__10_340399 Group1__10_1203836 Group1__14_13588 Group1__14_238766 Group1__14_244882 Group1__15_42040 Group1__15_382675 Group1__15_801980 Group1__15_1218937 Group1__16_333965 Group1__17_420845 Group1__17_492172 Group1__18_103944 Group1__19_15125 Group1__21_177895 Group1__21_2…
SAMP3308	Puerto Rico (USA)	West Region	Cabo Rojo, Carr. 102	16/06/2018	18°07'14.0"N	67°11'02.0"W	SAMP3308_PR	Puerto_Rico	PRHB	100		AHB	0		EHB	0		SSA	0		117.982	134.592	177.58	221.589	251	Group1__3_280311 Group1__3_482843 Group1__7_644159 Group1__7_673437 Group1__8_169897 Group1__8_244195 Group1__9_96754 Group1__10_340399 Group1__10_1203836 Group1__14_13588 Group1__14_238766 Group1__14_244882 Group1__15_42040 Group1__15_382675 Group1__15_801980 Group1__15_1218937 Group1__16_333965 Group1__17_420845 Group1__17_492172 Group1__18_103944 Group1__19_15125 Group1__21_177895 Group1__21_2…
SAMP3309	Puerto Rico (USA)	West Region	Aguadilla, Carr. 4443	17/06/2018	18°24'6''N	67°8'42''W	SAMP3309_PR	Puerto_Rico	PRHB	100		AHB	0		EHB	0		SSA	0		100.475	131.857	173.679	210.574	251	Group1__3_280311 Group1__3_482843 Group1__7_644159 Group1__7_673437 Group1__8_169897 Group1__8_244195 Group1__9_96754 Group1__10_340399 Group1__10_1203836 Group1__14_13588 Group1__14_238766 Group1__14_244882 Group1__15_42040 Group1__15_382675 Group1__15_801980 Group1__15_1218937 Group1__16_333965 Group1__17_420845 Group1__17_492172 Group1__18_103944 Group1__19_15125 Group1__21_177895 Group1__21_2…
SAMP3310	Puerto Rico (USA)	West Region	Moca, Carr. 111	17/06/2018	18°23'49''N	67°6'55''W	SAMP3310_PR	Puerto_Rico	PRHB	100		AHB	0		EHB	0		SSA	0		115.26	152.42	170.391	246.653	251	Group1__3_280311 Group1__3_482843 Group1__7_644159 Group1__7_673437 Group1__8_169897 Group1__8_244195 Group1__9_96754 Group1__10_340399 Group1__10_1203836 Group1__14_13588 Group1__14_238766 Group1__14_244882 Group1__15_42040 Group1__15_382675 Group1__15_801980 Group1__15_1218937 Group1__16_333965 Group1__17_420845 Group1__17_492172 Group1__18_103944 Group1__19_15125 Group1__21_177895 Group1__21_2…
SAMP3311	Puerto Rico (USA)	West Region	Moca, Carr. 111	17/06/2018	18°22'58''N	67°5'36''W	SAMP3311_PR	Puerto_Rico	PRHB	100		AHB	0		EHB	0		SSA	0		102.57	117.558	176.59	191.335	251	Group1__3_280311 Group1__3_482843 Group1__7_644159 Group1__7_673437 Group1__8_169897 Group1__8_244195 Group1__9_96754 Group1__10_340399 Group1__10_1203836 Group1__14_13588 Group1__14_238766 Group1__14_244882 Group1__15_42040 Group1__15_382675 Group1__15_801980 Group1__15_1218937 Group1__16_333965 Group1__17_420845 Group1__17_492172 Group1__18_103944 Group1__19_15125 Group1__21_177895 Group1__21_2…
SAMP3312	Puerto Rico (USA)	West Region	Moca, Carr. 111	17/06/2018	18°22'17''N	67°4'10''W	SAMP3312_PR	Puerto_Rico	PRHB	100		AHB	0		EHB	0		SSA	0		99.024	129.1	151.19	232.216	251	Group1__3_280311 Group1__3_482843 Group1__7_644159 Group1__7_673437 Group1__8_169897 Group1__8_244195 Group1__9_96754 Group1__10_340399 Group1__10_1203836 Group1__14_13588 Group1__14_238766 Group1__14_244882 Group1__15_42040 Group1__15_382675 Group1__15_801980 Group1__15_1218937 Group1__16_333965 Group1__17_420845 Group1__17_492172 Group1__18_103944 Group1__19_15125 Group1__21_177895 Group1__21_2…
SAMP3313	Puerto Rico (USA)	West Region	Moca, Carr. 111	17/06/2018	18°21'36''N	67°2'37''W	SAMP3313_PR	Puerto_Rico	PRHB	100		AHB	0		EHB	0		SSA	0		99.66	126.685	160.69	200.684	251	Group1__3_280311 Group1__3_482843 Group1__7_644159 Group1__7_673437 Group1__8_169897 Group1__8_244195 Group1__9_96754 Group1__10_340399 Group1__10_1203836 Group1__14_13588 Group1__14_238766 Group1__14_244882 Group1__15_42040 Group1__15_382675 Group1__15_801980 Group1__15_1218937 Group1__16_333965 Group1__17_420845 Group1__17_492172 Group1__18_103944 Group1__19_15125 Group1__21_177895 Group1__21_2…
SAMP3314	Puerto Rico (USA)	West Region	San Sebastian, Carr. 111	17/06/2018	18°21'9''N	67°1'5''W	SAMP3314_PR	Puerto_Rico	PRHB	100		AHB	0		EHB	0		SSA	0		112.726	128.881	172.032	198.885	251	Group1__3_280311 Group1__3_482843 Group1__7_644159 Group1__7_673437 Group1__8_169897 Group1__8_244195 Group1__9_96754 Group1__10_340399 Group1__10_1203836 Group1__14_13588 Group1__14_238766 Group1__14_244882 Group1__15_42040 Group1__15_382675 Group1__15_801980 Group1__15_1218937 Group1__16_333965 Group1__17_420845 Group1__17_492172 Group1__18_103944 Group1__19_15125 Group1__21_177895 Group1__21_2…
SAMP3315	Puerto Rico (USA)	West Region	San Sebastian, Carr. 111	17/06/2018	18°20'30''N	66°59'24''W	SAMP3315_PR	Puerto_Rico	PRHB	100		AHB	0		EHB	0		SSA	0		111.178	119.382	176.54	188.2	251	Group1__3_280311 Group1__3_482843 Group1__7_644159 Group1__7_673437 Group1__8_169897 Group1__8_244195 Group1__9_96754 Group1__10_340399 Group1__10_1203836 Group1__14_13588 Group1__14_238766 Group1__14_244882 Group1__15_42040 Group1__15_382675 Group1__15_801980 Group1__15_1218937 Group1__16_333965 Group1__17_420845 Group1__17_492172 Group1__18_103944 Group1__19_15125 Group1__21_177895 Group1__21_2…
SAMP3316	Puerto Rico (USA)	West Region	San Sebastian, Av. Emerito Estrada Rivera	17/06/2018	18°20'16''N	66°57'48''W	SAMP3316_PR	Puerto_Rico	PRHB	100		AHB	0		EHB	0		SSA	0		113.767	131.543	192.231	199.569	251	Group1__3_280311 Group1__3_482843 Group1__7_644159 Group1__7_673437 Group1__8_169897 Group1__8_244195 Group1__9_96754 Group1__10_340399 Group1__10_1203836 Group1__14_13588 Group1__14_238766 Group1__14_244882 Group1__15_42040 Group1__15_382675 Group1__15_801980 Group1__15_1218937 Group1__16_333965 Group1__17_420845 Group1__17_492172 Group1__18_103944 Group1__19_15125 Group1__21_177895 Group1__21_2…
SAMP3317	Puerto Rico (USA)	West Region	San Sebastian, Av. Emerito Estrada Rivera	17/06/2018	18°19'23''N	66°56'32''W	SAMP3317_PR	Puerto_Rico	PRHB	100		AHB	0		EHB	0		SSA	0		104.553	121.81	178.414	199.593	251	Group1__3_280311 Group1__3_482843 Group1__7_644159 Group1__7_673437 Group1__8_169897 Group1__8_244195 Group1__9_96754 Group1__10_340399 Group1__10_1203836 Group1__14_13588 Group1__14_238766 Group1__14_244882 Group1__15_42040 Group1__15_382675 Group1__15_801980 Group1__15_1218937 Group1__16_333965 Group1__17_420845 Group1__17_492172 Group1__18_103944 Group1__19_15125 Group1__21_177895 Group1__21_2…
SAMP3318	Puerto Rico (USA)	West Region	San Sebastian	17/06/2018	18°18'38''N	66°55'4''W	SAMP3318_PR	Puerto_Rico	PRHB	100		AHB	0		EHB	0		SSA	0		112.008	146.38	183.998	217.995	251	Group1__3_280311 Group1__3_482843 Group1__7_644159 Group1__7_673437 Group1__8_169897 Group1__8_244195 Group1__9_96754 Group1__10_340399 Group1__10_1203836 Group1__14_13588 Group1__14_238766 Group1__14_244882 Group1__15_42040 Group1__15_382675 Group1__15_801980 Group1__15_1218937 Group1__16_333965 Group1__17_420845 Group1__17_492172 Group1__18_103944 Group1__19_15125 Group1__21_177895 Group1__21_2…
SAMP3319	Puerto Rico (USA)	Center Region	Lares, Av. Los Patriotas	17/06/2018	18°17'57''N	66°53'53''W	SAMP3319_PR	Puerto_Rico	PRHB	100		AHB	0		EHB	0		SSA	0		108.127	132.571	156.866	225.203	251	Group1__3_280311 Group1__3_482843 Group1__7_644159 Group1__7_673437 Group1__8_169897 Group1__8_244195 Group1__9_96754 Group1__10_340399 Group1__10_1203836 Group1__14_13588 Group1__14_238766 Group1__14_244882 Group1__15_42040 Group1__15_382675 Group1__15_801980 Group1__15_1218937 Group1__16_333965 Group1__17_420845 Group1__17_492172 Group1__18_103944 Group1__19_15125 Group1__21_177895 Group1__21_2…
SAMP3320	Puerto Rico (USA)	Center Region	Lares, Carr. 129	17/06/2018	18°17'56''N	66°52'15''W	SAMP3320_PR	Puerto_Rico	PRHB	100		AHB	0		EHB	0		SSA	0		94.555	129.654	169.035	222.632	251	Group1__3_280311 Group1__3_482843 Group1__7_644159 Group1__7_673437 Group1__8_169897 Group1__8_244195 Group1__9_96754 Group1__10_340399 Group1__10_1203836 Group1__14_13588 Group1__14_238766 Group1__14_244882 Group1__15_42040 Group1__15_382675 Group1__15_801980 Group1__15_1218937 Group1__16_333965 Group1__17_420845 Group1__17_492172 Group1__18_103944 Group1__19_15125 Group1__21_177895 Group1__21_2…
SAMP3321	Puerto Rico (USA)	Center Region	Lares, Carr. 129	17/06/2018	18°19'25''N	66°52'4''W	SAMP3321_PR	Puerto_Rico	PRHB	100		AHB	0		EHB	0		SSA	0		104.623	123.185	159.328	198.818	251	Group1__3_280311 Group1__3_482843 Group1__7_644159 Group1__7_673437 Group1__8_169897 Group1__8_244195 Group1__9_96754 Group1__10_340399 Group1__10_1203836 Group1__14_13588 Group1__14_238766 Group1__14_244882 Group1__15_42040 Group1__15_382675 Group1__15_801980 Group1__15_1218937 Group1__16_333965 Group1__17_420845 Group1__17_492172 Group1__18_103944 Group1__19_15125 Group1__21_177895 Group1__21_2…
SAMP3322	Puerto Rico (USA)	Center Region	Lares, Carr. 129	17/06/2018	18°20'10''N	66°50'33''W	SAMP3322_PR	Puerto_Rico	PRHB	100		AHB	0		EHB	0		SSA	0		115.485	137.146	193.368	218.081	251	Group1__3_280311 Group1__3_482843 Group1__7_644159 Group1__7_673437 Group1__8_169897 Group1__8_244195 Group1__9_96754 Group1__10_340399 Group1__10_1203836 Group1__14_13588 Group1__14_238766 Group1__14_244882 Group1__15_42040 Group1__15_382675 Group1__15_801980 Group1__15_1218937 Group1__16_333965 Group1__17_420845 Group1__17_492172 Group1__18_103944 Group1__19_15125 Group1__21_177895 Group1__21_2…
SAMP3323	Puerto Rico (USA)	North Region	Camuy, Carr. 129	17/06/2018	18°21'2''N	66°49'14''W	SAMP3323_PR	Puerto_Rico	PRHB	100		AHB	0		EHB	0		SSA	0		106.828	136.196	159.278	218.669	251	Group1__3_280311 Group1__3_482843 Group1__7_644159 Group1__7_673437 Group1__8_169897 Group1__8_244195 Group1__9_96754 Group1__10_340399 Group1__10_1203836 Group1__14_13588 Group1__14_238766 Group1__14_244882 Group1__15_42040 Group1__15_382675 Group1__15_801980 Group1__15_1218937 Group1__16_333965 Group1__17_420845 Group1__17_492172 Group1__18_103944 Group1__19_15125 Group1__21_177895 Group1__21_2…
SAMP3324	Puerto Rico (USA)	North Region	Hatillo, Carr. 129	17/06/2018	18°22'2''N	66°48'11''W	SAMP3324_PR	Puerto_Rico	PRHB	100		AHB	0		EHB	0		SSA	0		114.326	138.091	146.536	241.328	251	Group1__3_280311 Group1__3_482843 Group1__7_644159 Group1__7_673437 Group1__8_169897 Group1__8_244195 Group1__9_96754 Group1__10_340399 Group1__10_1203836 Group1__14_13588 Group1__14_238766 Group1__14_244882 Group1__15_42040 Group1__15_382675 Group1__15_801980 Group1__15_1218937 Group1__16_333965 Group1__17_420845 Group1__17_492172 Group1__18_103944 Group1__19_15125 Group1__21_177895 Group1__21_2…
SAMP3325	Puerto Rico (USA)	North Region	Hatillo, Carr. 129	17/06/2018	18°23'34''N	66°47'27''W	SAMP3325_PR	Puerto_Rico	PRHB	100		AHB	0		EHB	0		SSA	0		102.765	119.441	166.236	195.75	251	Group1__3_280311 Group1__3_482843 Group1__7_644159 Group1__7_673437 Group1__8_169897 Group1__8_244195 Group1__9_96754 Group1__10_340399 Group1__10_1203836 Group1__14_13588 Group1__14_238766 Group1__14_244882 Group1__15_42040 Group1__15_382675 Group1__15_801980 Group1__15_1218937 Group1__16_333965 Group1__17_420845 Group1__17_492172 Group1__18_103944 Group1__19_15125 Group1__21_177895 Group1__21_2…
SAMP3326	Puerto Rico (USA)	North Region	Hatillo, Carr. 129	17/06/2018	18°24'52''N	66°46'17''W	SAMP3326_PR	Puerto_Rico	PRHB	100		AHB	0		EHB	0		SSA	0		106.332	132.097	179.752	217.365	251	Group1__3_280311 Group1__3_482843 Group1__7_644159 Group1__7_673437 Group1__8_169897 Group1__8_244195 Group1__9_96754 Group1__10_340399 Group1__10_1203836 Group1__14_13588 Group1__14_238766 Group1__14_244882 Group1__15_42040 Group1__15_382675 Group1__15_801980 Group1__15_1218937 Group1__16_333965 Group1__17_420845 Group1__17_492172 Group1__18_103944 Group1__19_15125 Group1__21_177895 Group1__21_2…
SAMP3327	Puerto Rico (USA)	North Region	Arecibo, Carr. 129	17/06/2018	18°26'34''N	66°45'22''W	SAMP3327_PR	Puerto_Rico	PRHB	100		AHB	0		EHB	0		SSA	0		107.706	141.916	165.446	243.182	251	Group1__3_280311 Group1__3_482843 Group1__7_644159 Group1__7_673437 Group1__8_169897 Group1__8_244195 Group1__9_96754 Group1__10_340399 Group1__10_1203836 Group1__14_13588 Group1__14_238766 Group1__14_244882 Group1__15_42040 Group1__15_382675 Group1__15_801980 Group1__15_1218937 Group1__16_333965 Group1__17_420845 Group1__17_492172 Group1__18_103944 Group1__19_15125 Group1__21_177895 Group1__21_2…
SAMP3328	Puerto Rico (USA)	West Region	Mayaguez, College Gardens	18/06/2018	18°13'25''N	67°8'11''W	SAMP3328_PR	Puerto_Rico	PRHB	100		AHB	0		EHB	0		SSA	0		112.132	126.982	181.348	196.43	251	Group1__3_280311 Group1__3_482843 Group1__7_644159 Group1__7_673437 Group1__8_169897 Group1__8_244195 Group1__9_96754 Group1__10_340399 Group1__10_1203836 Group1__14_13588 Group1__14_238766 Group1__14_244882 Group1__15_42040 Group1__15_382675 Group1__15_801980 Group1__15_1218937 Group1__16_333965 Group1__17_420845 Group1__17_492172 Group1__18_103944 Group1__19_15125 Group1__21_177895 Group1__21_2…
SAMP3329	Puerto Rico (USA)	West Region	Mayaguez, Home Depot	18/06/2018	18°14'28''N	67°9'51''W	SAMP3329_PR	Puerto_Rico	PRHB	100		AHB	0		EHB	0		SSA	0		108.914	126.313	192.79	208.519	251	Group1__3_280311 Group1__3_482843 Group1__7_644159 Group1__7_673437 Group1__8_169897 Group1__8_244195 Group1__9_96754 Group1__10_340399 Group1__10_1203836 Group1__14_13588 Group1__14_238766 Group1__14_244882 Group1__15_42040 Group1__15_382675 Group1__15_801980 Group1__15_1218937 Group1__16_333965 Group1__17_420845 Group1__17_492172 Group1__18_103944 Group1__19_15125 Group1__21_177895 Group1__21_2…
SAMP3330	Puerto Rico (USA)	West Region	Mayaguez, Calle Dávilas	18/06/2018	18°12'58''N	67°8'55''W	SAMP3330_PR	Puerto_Rico	PRHB	100		AHB	0		EHB	0		SSA	0		105.114	131.082	179.892	207.891	251	Group1__3_280311 Group1__3_482843 Group1__7_644159 Group1__7_673437 Group1__8_169897 Group1__8_244195 Group1__9_96754 Group1__10_340399 Group1__10_1203836 Group1__14_13588 Group1__14_238766 Group1__14_244882 Group1__15_42040 Group1__15_382675 Group1__15_801980 Group1__15_1218937 Group1__16_333965 Group1__17_420845 Group1__17_492172 Group1__18_103944 Group1__19_15125 Group1__21_177895 Group1__21_2…
SAMP3331	Puerto Rico (USA)	West Region	Mayaguez, Carr. 351	18/06/2018	18°12'45''N	67°7'2''W	SAMP3331_PR	Puerto_Rico	PRHB	100		AHB	0		EHB	0		SSA	0		107.382	125.215	176.659	200.824	251	Group1__3_280311 Group1__3_482843 Group1__7_644159 Group1__7_673437 Group1__8_169897 Group1__8_244195 Group1__9_96754 Group1__10_340399 Group1__10_1203836 Group1__14_13588 Group1__14_238766 Group1__14_244882 Group1__15_42040 Group1__15_382675 Group1__15_801980 Group1__15_1218937 Group1__16_333965 Group1__17_420845 Group1__17_492172 Group1__18_103944 Group1__19_15125 Group1__21_177895 Group1__21_2…
SAMP3332	Puerto Rico (USA)	West Region	Mayaguez, Carr. 342	18/06/2018	18°14'20''N	67°7'59''W	SAMP3332_PR	Puerto_Rico	PRHB	91.19		AHB	8.81		SSA	0		EHB	0		109.864	110.879	172.278	168.819	251	Group1__3_280311 Group1__3_482843 Group1__7_644159 Group1__7_673437 Group1__8_169897 Group1__8_244195 Group1__9_96754 Group1__10_340399 Group1__10_1203836 Group1__14_13588 Group1__14_238766 Group1__14_244882 Group1__15_42040 Group1__15_382675 Group1__15_801980 Group1__15_1218937 Group1__16_333965 Group1__17_420845 Group1__17_492172 Group1__18_103944 Group1__19_15125 Group1__21_177895 Group1__21_2…
SAMP3333	Puerto Rico (USA)	West Region	Mayaguez, Calle Los Robles	18/06/2018	18°15'59''N	67°9'58''W	SAMP3333_PR	Puerto_Rico	PRHB	100		AHB	0		EHB	0		SSA	0		100.941	132.246	185.747	221.251	251	Group1__3_280311 Group1__3_482843 Group1__7_644159 Group1__7_673437 Group1__8_169897 Group1__8_244195 Group1__9_96754 Group1__10_340399 Group1__10_1203836 Group1__14_13588 Group1__14_238766 Group1__14_244882 Group1__15_42040 Group1__15_382675 Group1__15_801980 Group1__15_1218937 Group1__16_333965 Group1__17_420845 Group1__17_492172 Group1__18_103944 Group1__19_15125 Group1__21_177895 Group1__21_2…
SAMP3334	Puerto Rico (USA)	West Region	San German, Carr. 3362	18/06/2018	18°4'56''N	67°0'28''W	SAMP3334_PR	Puerto_Rico	PRHB	100		AHB	0		EHB	0		SSA	0		97.559	124.114	159.56	207.541	251	Group1__3_280311 Group1__3_482843 Group1__7_644159 Group1__7_673437 Group1__8_169897 Group1__8_244195 Group1__9_96754 Group1__10_340399 Group1__10_1203836 Group1__14_13588 Group1__14_238766 Group1__14_244882 Group1__15_42040 Group1__15_382675 Group1__15_801980 Group1__15_1218937 Group1__16_333965 Group1__17_420845 Group1__17_492172 Group1__18_103944 Group1__19_15125 Group1__21_177895 Group1__21_2…
SAMP3399	Puerto Rico (USA)	South Region	Ponce, Carr. 123, Km 17.3, Corral Viejo, Hacienda Buena Vista	22/06/2018	18°05'04.8"N	66°39'16.3"W	SAMP3399_PR	Puerto_Rico	PRHB	100		AHB	0		EHB	0		SSA	0		107.197	122.977	180.54	200.81	251	Group1__3_280311 Group1__3_482843 Group1__7_644159 Group1__7_673437 Group1__8_169897 Group1__8_244195 Group1__9_96754 Group1__10_340399 Group1__10_1203836 Group1__14_13588 Group1__14_238766 Group1__14_244882 Group1__15_42040 Group1__15_382675 Group1__15_801980 Group1__15_1218937 Group1__16_333965 Group1__17_420845 Group1__17_492172 Group1__18_103944 Group1__19_15125 Group1__21_177895 Group1__21_2…
SAMP3452	Puerto Rico (USA)	North Region	Quebradillas-Carr. PR-2	21/06/2018	18°29'17''N	66°56'42''W	SAMP3452_PR	Puerto_Rico	PRHB	100		AHB	0		EHB	0		SSA	0		106.137	147.18	178.488	230.963	251	Group1__3_280311 Group1__3_482843 Group1__7_644159 Group1__7_673437 Group1__8_169897 Group1__8_244195 Group1__9_96754 Group1__10_340399 Group1__10_1203836 Group1__14_13588 Group1__14_238766 Group1__14_244882 Group1__15_42040 Group1__15_382675 Group1__15_801980 Group1__15_1218937 Group1__16_333965 Group1__17_420845 Group1__17_492172 Group1__18_103944 Group1__19_15125 Group1__21_177895 Group1__21_2…
SAMP3453	Puerto Rico (USA)	North Region	Quebradillas-Carr. PR-3	21/06/2018	18°27'31''N	66°54'20''W	SAMP3453_PR	Puerto_Rico	PRHB	100		AHB	0		EHB	0		SSA	0		106.209	125.828	162.712	216.026	251	Group1__3_280311 Group1__3_482843 Group1__7_644159 Group1__7_673437 Group1__8_169897 Group1__8_244195 Group1__9_96754 Group1__10_340399 Group1__10_1203836 Group1__14_13588 Group1__14_238766 Group1__14_244882 Group1__15_42040 Group1__15_382675 Group1__15_801980 Group1__15_1218937 Group1__16_333965 Group1__17_420845 Group1__17_492172 Group1__18_103944 Group1__19_15125 Group1__21_177895 Group1__21_2…
SAMP3454	Puerto Rico (USA)	North Region	Camuy-Carr. PR-2	21/06/2018	18°28'11''N	66°52'45''W	SAMP3454_PR	Puerto_Rico	PRHB	100		AHB	0		EHB	0		SSA	0		100.518	130.242	160.852	218.815	251	Group1__3_280311 Group1__3_482843 Group1__7_644159 Group1__7_673437 Group1__8_169897 Group1__8_244195 Group1__9_96754 Group1__10_340399 Group1__10_1203836 Group1__14_13588 Group1__14_238766 Group1__14_244882 Group1__15_42040 Group1__15_382675 Group1__15_801980 Group1__15_1218937 Group1__16_333965 Group1__17_420845 Group1__17_492172 Group1__18_103944 Group1__19_15125 Group1__21_177895 Group1__21_2…
SAMP3455	Puerto Rico (USA)	North Region	Carr. PR-2	21/06/2018	18°28'25''N	66°51'10''W	SAMP3455_PR	Puerto_Rico	PRHB	100		AHB	0		EHB	0		SSA	0		100.554	125.167	180.638	205.824	251	Group1__3_280311 Group1__3_482843 Group1__7_644159 Group1__7_673437 Group1__8_169897 Group1__8_244195 Group1__9_96754 Group1__10_340399 Group1__10_1203836 Group1__14_13588 Group1__14_238766 Group1__14_244882 Group1__15_42040 Group1__15_382675 Group1__15_801980 Group1__15_1218937 Group1__16_333965 Group1__17_420845 Group1__17_492172 Group1__18_103944 Group1__19_15125 Group1__21_177895 Group1__21_2…
SAMP3456	Puerto Rico (USA)	West Region	Calle Turgueasa	22/06/2018	18°11'4''N	67°9'19''W	SAMP3456_PR	Puerto_Rico	PRHB	100		AHB	0		EHB	0		SSA	0		99.944	129.028	147.287	226.967	251	Group1__3_280311 Group1__3_482843 Group1__7_644159 Group1__7_673437 Group1__8_169897 Group1__8_244195 Group1__9_96754 Group1__10_340399 Group1__10_1203836 Group1__14_13588 Group1__14_238766 Group1__14_244882 Group1__15_42040 Group1__15_382675 Group1__15_801980 Group1__15_1218937 Group1__16_333965 Group1__17_420845 Group1__17_492172 Group1__18_103944 Group1__19_15125 Group1__21_177895 Group1__21_2…
SAMP3457	Puerto Rico (USA)	West Region	Carr. PR-328	22/06/2018	18°2'38''N	66°57'58''W	SAMP3457_PR	Puerto_Rico	PRHB	100		AHB	0		EHB	0		SSA	0		103.241	126.175	151.59	222.605	251	Group1__3_280311 Group1__3_482843 Group1__7_644159 Group1__7_673437 Group1__8_169897 Group1__8_244195 Group1__9_96754 Group1__10_340399 Group1__10_1203836 Group1__14_13588 Group1__14_238766 Group1__14_244882 Group1__15_42040 Group1__15_382675 Group1__15_801980 Group1__15_1218937 Group1__16_333965 Group1__17_420845 Group1__17_492172 Group1__18_103944 Group1__19_15125 Group1__21_177895 Group1__21_2…
SAMP3458	Puerto Rico (USA)	North Region	Carolina, Carr. 887, Km 7	25/05/2018	18°23'41.3"N	65°49'22.4"W	SAMP3458_PR	Puerto_Rico	PRHB	100		AHB	0		EHB	0		SSA	0		108.936	127.915	193.715	206.083	251	Group1__3_280311 Group1__3_482843 Group1__7_644159 Group1__7_673437 Group1__8_169897 Group1__8_244195 Group1__9_96754 Group1__10_340399 Group1__10_1203836 Group1__14_13588 Group1__14_238766 Group1__14_244882 Group1__15_42040 Group1__15_382675 Group1__15_801980 Group1__15_1218937 Group1__16_333965 Group1__17_420845 Group1__17_492172 Group1__18_103944 Group1__19_15125 Group1__21_177895 Group1__21_2…
SAMP3459	Puerto Rico (USA)	North Region	Carolina, Carr. 3, Km 10	25/05/2018	18°22'57.4"N	65°57'59.9"W	SAMP3459_PR	Puerto_Rico	PRHB	100		AHB	0		EHB	0		SSA	0		112.382	147.22	167.289	242.927	251	Group1__3_280311 Group1__3_482843 Group1__7_644159 Group1__7_673437 Group1__8_169897 Group1__8_244195 Group1__9_96754 Group1__10_340399 Group1__10_1203836 Group1__14_13588 Group1__14_238766 Group1__14_244882 Group1__15_42040 Group1__15_382675 Group1__15_801980 Group1__15_1218937 Group1__16_333965 Group1__17_420845 Group1__17_492172 Group1__18_103944 Group1__19_15125 Group1__21_177895 Group1__21_2…
SAMP3460	Puerto Rico (USA)	North Region	Carolina, Carr. 857, Km 0.5	25/05/2018	18°22'22.0"N	65°55'52.5"W	SAMP3460_PR	Puerto_Rico	PRHB	100		AHB	0		EHB	0		SSA	0		108.554	134.025	186.246	215.621	251	Group1__3_280311 Group1__3_482843 Group1__7_644159 Group1__7_673437 Group1__8_169897 Group1__8_244195 Group1__9_96754 Group1__10_340399 Group1__10_1203836 Group1__14_13588 Group1__14_238766 Group1__14_244882 Group1__15_42040 Group1__15_382675 Group1__15_801980 Group1__15_1218937 Group1__16_333965 Group1__17_420845 Group1__17_492172 Group1__18_103944 Group1__19_15125 Group1__21_177895 Group1__21_2…
SAMP3462	Puerto Rico (USA)	East Region	Canovanas, Carr. 185, Km 0.9	25/06/2018	18°22'11.0"N	65°54'02.2"W	SAMP3462_PR	Puerto_Rico	PRHB	100		AHB	0		EHB	0		SSA	0		99.166	135.407	179.659	217.242	251	Group1__3_280311 Group1__3_482843 Group1__7_644159 Group1__7_673437 Group1__8_169897 Group1__8_244195 Group1__9_96754 Group1__10_340399 Group1__10_1203836 Group1__14_13588 Group1__14_238766 Group1__14_244882 Group1__15_42040 Group1__15_382675 Group1__15_801980 Group1__15_1218937 Group1__16_333965 Group1__17_420845 Group1__17_492172 Group1__18_103944 Group1__19_15125 Group1__21_177895 Group1__21_2…
SAMP3463	Puerto Rico (USA)	East Region	Rio Grande, Av. Delio Rojo	25/06/2018	18°22'35.8"N	65°52'03.1"W	SAMP3463_PR	Puerto_Rico	PRHB	100		AHB	0		EHB	0		SSA	0		107.67	127.632	171.33	207.455	251	Group1__3_280311 Group1__3_482843 Group1__7_644159 Group1__7_673437 Group1__8_169897 Group1__8_244195 Group1__9_96754 Group1__10_340399 Group1__10_1203836 Group1__14_13588 Group1__14_238766 Group1__14_244882 Group1__15_42040 Group1__15_382675 Group1__15_801980 Group1__15_1218937 Group1__16_333965 Group1__17_420845 Group1__17_492172 Group1__18_103944 Group1__19_15125 Group1__21_177895 Group1__21_2…
SAMP3464	Puerto Rico (USA)	North Region	Bayamon, Carr. 831, Km 86	22/06/2018	18°20'36.9"N	66°09'39.7"W	SAMP3464_PR	Puerto_Rico	PRHB	100		AHB	0		EHB	0		SSA	0		102.295	130.046	173.076	220.157	251	Group1__3_280311 Group1__3_482843 Group1__7_644159 Group1__7_673437 Group1__8_169897 Group1__8_244195 Group1__9_96754 Group1__10_340399 Group1__10_1203836 Group1__14_13588 Group1__14_238766 Group1__14_244882 Group1__15_42040 Group1__15_382675 Group1__15_801980 Group1__15_1218937 Group1__16_333965 Group1__17_420845 Group1__17_492172 Group1__18_103944 Group1__19_15125 Group1__21_177895 Group1__21_2…
SAMP2526a	Rep. Georgia	Samegrelo-Zemo Svaneti	Chkhorotsku-Mukhuri I	2018-10-05	42°37'35.2"N	42°09'58.2"E	SAMP2526a_GE	Georgia_Turkey	EHB	100		PRHB	0		AHB	0		SSA	0		143.943	149.946	114.519	212.159	251	Group1__3_280311 Group1__3_482843 Group1__7_644159 Group1__7_673437 Group1__8_169897 Group1__8_244195 Group1__9_96754 Group1__10_340399 Group1__10_1203836 Group1__14_13588 Group1__14_238766 Group1__14_244882 Group1__15_42040 Group1__15_382675 Group1__15_801980 Group1__15_1218937 Group1__16_333965 Group1__17_420845 Group1__17_492172 Group1__18_103944 Group1__19_15125 Group1__21_177895 Group1__21_2…
SAMP2542a	Rep. Georgia	Samegrelo-Zemo Svaneti	Chkhorotsku-Mukhuri II	2018-10-05	42°37'35.2"N	42°09'58.2"E	SAMP2542a_GE	Georgia_Turkey	EHB	100		PRHB	0		AHB	0		SSA	0		140.749	142.627	114.28	198.66	251	Group1__3_280311 Group1__3_482843 Group1__7_644159 Group1__7_673437 Group1__8_169897 Group1__8_244195 Group1__9_96754 Group1__10_340399 Group1__10_1203836 Group1__14_13588 Group1__14_238766 Group1__14_244882 Group1__15_42040 Group1__15_382675 Group1__15_801980 Group1__15_1218937 Group1__16_333965 Group1__17_420845 Group1__17_492172 Group1__18_103944 Group1__19_15125 Group1__21_177895 Group1__21_2…
SAMP2543a	Rep. Georgia	Samegrelo-Zemo Svaneti	Chkhorotsku-Mukhuri II	2018-10-05	42°37'35.2"N	42°09'58.2"E	SAMP2543a_GE	Georgia_Turkey	EHB	100		PRHB	0		AHB	0		SSA	0		140.519	142.828	112.918	200.337	251	Group1__3_280311 Group1__3_482843 Group1__7_644159 Group1__7_673437 Group1__8_169897 Group1__8_244195 Group1__9_96754 Group1__10_340399 Group1__10_1203836 Group1__14_13588 Group1__14_238766 Group1__14_244882 Group1__15_42040 Group1__15_382675 Group1__15_801980 Group1__15_1218937 Group1__16_333965 Group1__17_420845 Group1__17_492172 Group1__18_103944 Group1__19_15125 Group1__21_177895 Group1__21_2…
SAMP2562a	Rep. Georgia	Samegrelo-Zemo Svaneti	Chkhorotsku-Zumi I	2018-10-05	42°36'04.3"N	42°09'12.8"E	SAMP2562a_GE	Georgia_Turkey	EHB	100		PRHB	0		AHB	0		SSA	0		143.577	143.763	113.41	201.241	251	Group1__3_280311 Group1__3_482843 Group1__7_644159 Group1__7_673437 Group1__8_169897 Group1__8_244195 Group1__9_96754 Group1__10_340399 Group1__10_1203836 Group1__14_13588 Group1__14_238766 Group1__14_244882 Group1__15_42040 Group1__15_382675 Group1__15_801980 Group1__15_1218937 Group1__16_333965 Group1__17_420845 Group1__17_492172 Group1__18_103944 Group1__19_15125 Group1__21_177895 Group1__21_2…
SAMP2579a	Rep. Georgia	Samegrelo-Zemo Svaneti	Chkhorotsku--Zumi II	13/05/2018	42°36'04.3"N	42°09'12.8"E	SAMP2579a_GE	Georgia_Turkey	EHB	100		PRHB	0		AHB	0		SSA	0		142.965	148.21	115.318	205.346	251	Group1__3_280311 Group1__3_482843 Group1__7_644159 Group1__7_673437 Group1__8_169897 Group1__8_244195 Group1__9_96754 Group1__10_340399 Group1__10_1203836 Group1__14_13588 Group1__14_238766 Group1__14_244882 Group1__15_42040 Group1__15_382675 Group1__15_801980 Group1__15_1218937 Group1__16_333965 Group1__17_420845 Group1__17_492172 Group1__18_103944 Group1__19_15125 Group1__21_177895 Group1__21_2…
SAMP2580a	Rep. Georgia	Samegrelo-Zemo Svaneti	Chkhorotsku--Zumi II	13/05/2018	42°36'04.3"N	42°09'12.8"E	SAMP2580a_GE	Georgia_Turkey	EHB	100		PRHB	0		AHB	0		SSA	0		139.313	145.452	111.18	204.359	251	Group1__3_280311 Group1__3_482843 Group1__7_644159 Group1__7_673437 Group1__8_169897 Group1__8_244195 Group1__9_96754 Group1__10_340399 Group1__10_1203836 Group1__14_13588 Group1__14_238766 Group1__14_244882 Group1__15_42040 Group1__15_382675 Group1__15_801980 Group1__15_1218937 Group1__16_333965 Group1__17_420845 Group1__17_492172 Group1__18_103944 Group1__19_15125 Group1__21_177895 Group1__21_2…
SAMP2591a	Rep. Georgia	Samegrelo-Zemo Svaneti	Chkhorotsku-Akhuti I	14/05/2018	42°27'56''N	42°9'51.6''E	SAMP2591a_GE	Georgia_Turkey	EHB	100		PRHB	0		AHB	0		SSA	0		144.742	146.575	111.048	206.136	251	Group1__3_280311 Group1__3_482843 Group1__7_644159 Group1__7_673437 Group1__8_169897 Group1__8_244195 Group1__9_96754 Group1__10_340399 Group1__10_1203836 Group1__14_13588 Group1__14_238766 Group1__14_244882 Group1__15_42040 Group1__15_382675 Group1__15_801980 Group1__15_1218937 Group1__16_333965 Group1__17_420845 Group1__17_492172 Group1__18_103944 Group1__19_15125 Group1__21_177895 Group1__21_2…
SAMP2592a	Rep. Georgia	Samegrelo-Zemo Svaneti	Chkhorotsku-Akhuti I	14/05/2018	42°27'56.0"N	42°09'51.6"E	SAMP2592a_GE	Georgia_Turkey	EHB	100		AHB	0		PRHB	0		SSA	0		147.913	147.039	122.036	207.363	251	Group1__3_280311 Group1__3_482843 Group1__7_644159 Group1__7_673437 Group1__8_169897 Group1__8_244195 Group1__9_96754 Group1__10_340399 Group1__10_1203836 Group1__14_13588 Group1__14_238766 Group1__14_244882 Group1__15_42040 Group1__15_382675 Group1__15_801980 Group1__15_1218937 Group1__16_333965 Group1__17_420845 Group1__17_492172 Group1__18_103944 Group1__19_15125 Group1__21_177895 Group1__21_2…
SAMP2607a	Rep. Georgia	Samegrelo-Zemo Svaneti	Chkhorotsku-Akhuti II	14/05/2018	42°27'56.0"N	42°09'51.6"E	SAMP2607a_GE	Georgia_Turkey	EHB	100		PRHB	0		AHB	0		SSA	0		141.646	145.406	114.714	205.59	251	Group1__3_280311 Group1__3_482843 Group1__7_644159 Group1__7_673437 Group1__8_169897 Group1__8_244195 Group1__9_96754 Group1__10_340399 Group1__10_1203836 Group1__14_13588 Group1__14_238766 Group1__14_244882 Group1__15_42040 Group1__15_382675 Group1__15_801980 Group1__15_1218937 Group1__16_333965 Group1__17_420845 Group1__17_492172 Group1__18_103944 Group1__19_15125 Group1__21_177895 Group1__21_2…
SAMP2608a	Rep. Georgia	Samegrelo-Zemo Svaneti	Chkhorotsku-Akhuti II	14/05/2018	42°27'56.0"N	42°09'51.6"E	SAMP2608a_GE	Georgia_Turkey	EHB	100		AHB	0		PRHB	0		SSA	0		143.256	142.048	122.471	196.541	251	Group1__3_280311 Group1__3_482843 Group1__7_644159 Group1__7_673437 Group1__8_169897 Group1__8_244195 Group1__9_96754 Group1__10_340399 Group1__10_1203836 Group1__14_13588 Group1__14_238766 Group1__14_244882 Group1__15_42040 Group1__15_382675 Group1__15_801980 Group1__15_1218937 Group1__16_333965 Group1__17_420845 Group1__17_492172 Group1__18_103944 Group1__19_15125 Group1__21_177895 Group1__21_2…
SAMP2624a	Rep. Georgia	Samegrelo-Zemo Svaneti	Chkhorotsku-Lesichine I	14/05/2018	42°26'17.9"N	42°05'46.5"E	SAMP2624a_GE	Georgia_Turkey	EHB	100		PRHB	0		AHB	0		SSA	0		142.976	147.725	114.364	207.327	251	Group1__3_280311 Group1__3_482843 Group1__7_644159 Group1__7_673437 Group1__8_169897 Group1__8_244195 Group1__9_96754 Group1__10_340399 Group1__10_1203836 Group1__14_13588 Group1__14_238766 Group1__14_244882 Group1__15_42040 Group1__15_382675 Group1__15_801980 Group1__15_1218937 Group1__16_333965 Group1__17_420845 Group1__17_492172 Group1__18_103944 Group1__19_15125 Group1__21_177895 Group1__21_2…
SAMP2645a	Rep. Georgia	Samegrelo-Zemo Svaneti	Chkhorotsku-Lesichine II	14/05/2018	42°26'17.9"N	42°05'46.5"E	SAMP2645a_GE	Georgia_Turkey	EHB	100		PRHB	0		AHB	0		SSA	0		145.427	145.735	119.985	200.31	251	Group1__3_280311 Group1__3_482843 Group1__7_644159 Group1__7_673437 Group1__8_169897 Group1__8_244195 Group1__9_96754 Group1__10_340399 Group1__10_1203836 Group1__14_13588 Group1__14_238766 Group1__14_244882 Group1__15_42040 Group1__15_382675 Group1__15_801980 Group1__15_1218937 Group1__16_333965 Group1__17_420845 Group1__17_492172 Group1__18_103944 Group1__19_15125 Group1__21_177895 Group1__21_2…
SAMP2646a	Rep. Georgia	Samegrelo-Zemo Svaneti	Chkhorotsku-Lesichine II	14/05/2018	42°26'17.9"N	42°05'46.5"E	SAMP2646a_GE	Georgia_Turkey	EHB	100		PRHB	0		AHB	0		SSA	0		141.202	144.889	112.268	205.951	251	Group1__3_280311 Group1__3_482843 Group1__7_644159 Group1__7_673437 Group1__8_169897 Group1__8_244195 Group1__9_96754 Group1__10_340399 Group1__10_1203836 Group1__14_13588 Group1__14_238766 Group1__14_244882 Group1__15_42040 Group1__15_382675 Group1__15_801980 Group1__15_1218937 Group1__16_333965 Group1__17_420845 Group1__17_492172 Group1__18_103944 Group1__19_15125 Group1__21_177895 Group1__21_2…
SAMP2655a	Rep. Georgia	Samegrelo-Zemo Svaneti	Chkhorotsku-Nakiani	13/05/2018	42°31'05.3"N	42°11'43.0"E	SAMP2655a_GE	Georgia_Turkey	EHB	100		PRHB	0		AHB	0		SSA	0		144.299	144.514	117.028	200.408	251	Group1__3_280311 Group1__3_482843 Group1__7_644159 Group1__7_673437 Group1__8_169897 Group1__8_244195 Group1__9_96754 Group1__10_340399 Group1__10_1203836 Group1__14_13588 Group1__14_238766 Group1__14_244882 Group1__15_42040 Group1__15_382675 Group1__15_801980 Group1__15_1218937 Group1__16_333965 Group1__17_420845 Group1__17_492172 Group1__18_103944 Group1__19_15125 Group1__21_177895 Group1__21_2…
SAMP2656a	Rep. Georgia	Samegrelo-Zemo Svaneti	Chkhorotsku-Nakiani	13/05/2018	42°31'05.3"N	42°11'43.0"E	SAMP2656a_GE	Georgia_Turkey	EHB	100		PRHB	0		AHB	0		SSA	0		144.088	147.115	116.575	202.444	251	Group1__3_280311 Group1__3_482843 Group1__7_644159 Group1__7_673437 Group1__8_169897 Group1__8_244195 Group1__9_96754 Group1__10_340399 Group1__10_1203836 Group1__14_13588 Group1__14_238766 Group1__14_244882 Group1__15_42040 Group1__15_382675 Group1__15_801980 Group1__15_1218937 Group1__16_333965 Group1__17_420845 Group1__17_492172 Group1__18_103944 Group1__19_15125 Group1__21_177895 Group1__21_2…
SAMP2657a	Rep. Georgia	Samegrelo-Zemo Svaneti	Chkhorotsku-Nakiani	13/05/2018	42°31'05.3"N	42°11'43.0"E	SAMP2657a_GE	Georgia_Turkey	EHB	100		AHB	0		PRHB	0		SSA	0		146.872	144.787	120.291	198.095	251	Group1__3_280311 Group1__3_482843 Group1__7_644159 Group1__7_673437 Group1__8_169897 Group1__8_244195 Group1__9_96754 Group1__10_340399 Group1__10_1203836 Group1__14_13588 Group1__14_238766 Group1__14_244882 Group1__15_42040 Group1__15_382675 Group1__15_801980 Group1__15_1218937 Group1__16_333965 Group1__17_420845 Group1__17_492172 Group1__18_103944 Group1__19_15125 Group1__21_177895 Group1__21_2…
SAMP2675a	Rep. Georgia	Samegrelo-Zemo Svaneti	Chkhorotsku-Kirtskhi	14/05/2018	42°28'58.1"N	42°03'03.9"E	SAMP2675a_GE	Georgia_Turkey	EHB	100		PRHB	0		AHB	0		SSA	0		138.838	144.492	113.291	200.699	251	Group1__3_280311 Group1__3_482843 Group1__7_644159 Group1__7_673437 Group1__8_169897 Group1__8_244195 Group1__9_96754 Group1__10_340399 Group1__10_1203836 Group1__14_13588 Group1__14_238766 Group1__14_244882 Group1__15_42040 Group1__15_382675 Group1__15_801980 Group1__15_1218937 Group1__16_333965 Group1__17_420845 Group1__17_492172 Group1__18_103944 Group1__19_15125 Group1__21_177895 Group1__21_2…
SAMP2676a	Rep. Georgia	Samegrelo-Zemo Svaneti	Chkhorotsku-Kirtskhi	14/05/2018	42°28'58.1"N	42°03'03.9"E	SAMP2676a_GE	Georgia_Turkey	EHB	100		PRHB	0		AHB	0		SSA	0		140.585	143.514	114.97	199.193	251	Group1__3_280311 Group1__3_482843 Group1__7_644159 Group1__7_673437 Group1__8_169897 Group1__8_244195 Group1__9_96754 Group1__10_340399 Group1__10_1203836 Group1__14_13588 Group1__14_238766 Group1__14_244882 Group1__15_42040 Group1__15_382675 Group1__15_801980 Group1__15_1218937 Group1__16_333965 Group1__17_420845 Group1__17_492172 Group1__18_103944 Group1__19_15125 Group1__21_177895 Group1__21_2…
SAMP2677a	Rep. Georgia	Samegrelo-Zemo Svaneti	Chkhorotsku-Kirtskhi	14/05/2018	42°28'58.1"N	42°03'03.9"E	SAMP2677a_GE	Georgia_Turkey	EHB	100		PRHB	0		AHB	0		SSA	0		143.436	144.354	119.968	199.13	251	Group1__3_280311 Group1__3_482843 Group1__7_644159 Group1__7_673437 Group1__8_169897 Group1__8_244195 Group1__9_96754 Group1__10_340399 Group1__10_1203836 Group1__14_13588 Group1__14_238766 Group1__14_244882 Group1__15_42040 Group1__15_382675 Group1__15_801980 Group1__15_1218937 Group1__16_333965 Group1__17_420845 Group1__17_492172 Group1__18_103944 Group1__19_15125 Group1__21_177895 Group1__21_2…
SAMP2691a	Rep. Georgia	Samegrelo-Zemo Svaneti	Chkhorotsku-Khabume	2018-12-05	42°33'59.4"N	42°08'48.4"E	SAMP2691a_GE	Georgia_Turkey	EHB	100		PRHB	0		AHB	0		SSA	0		146.497	148.852	115.674	206.35	251	Group1__3_280311 Group1__3_482843 Group1__7_644159 Group1__7_673437 Group1__8_169897 Group1__8_244195 Group1__9_96754 Group1__10_340399 Group1__10_1203836 Group1__14_13588 Group1__14_238766 Group1__14_244882 Group1__15_42040 Group1__15_382675 Group1__15_801980 Group1__15_1218937 Group1__16_333965 Group1__17_420845 Group1__17_492172 Group1__18_103944 Group1__19_15125 Group1__21_177895 Group1__21_2…
SAMP2692a	Rep. Georgia	Samegrelo-Zemo Svaneti	Chkhorotsku-Khabume	2018-12-05	42°33'59.4"N	42°08'48.4"E	SAMP2692a_GE	Georgia_Turkey	EHB	100		PRHB	0		AHB	0		SSA	0		146.643	148.559	115.452	205.063	251	Group1__3_280311 Group1__3_482843 Group1__7_644159 Group1__7_673437 Group1__8_169897 Group1__8_244195 Group1__9_96754 Group1__10_340399 Group1__10_1203836 Group1__14_13588 Group1__14_238766 Group1__14_244882 Group1__15_42040 Group1__15_382675 Group1__15_801980 Group1__15_1218937 Group1__16_333965 Group1__17_420845 Group1__17_492172 Group1__18_103944 Group1__19_15125 Group1__21_177895 Group1__21_2…
SAMP2693a	Rep. Georgia	Samegrelo-Zemo Svaneti	Chkhorotsku-Khabume	2018-12-05	42°33'59.4"N	42°08'48.4"E	SAMP2693a_GE	Georgia_Turkey	EHB	100		PRHB	0		AHB	0		SSA	0		144.698	147.092	117.226	205.908	251	Group1__3_280311 Group1__3_482843 Group1__7_644159 Group1__7_673437 Group1__8_169897 Group1__8_244195 Group1__9_96754 Group1__10_340399 Group1__10_1203836 Group1__14_13588 Group1__14_238766 Group1__14_244882 Group1__15_42040 Group1__15_382675 Group1__15_801980 Group1__15_1218937 Group1__16_333965 Group1__17_420845 Group1__17_492172 Group1__18_103944 Group1__19_15125 Group1__21_177895 Group1__21_2…
SAMP2694	Rep. Georgia	Samegrelo-Zemo Svaneti	Chkhorotsku-Khabume	2018-12-05	42°33'59.4"N	42°08'48.4"E	SAMP2694_GE	Georgia_Turkey	EHB	100		PRHB	0		AHB	0		SSA	0		144.687	148.437	116.651	207.385	251	Group1__3_280311 Group1__3_482843 Group1__7_644159 Group1__7_673437 Group1__8_169897 Group1__8_244195 Group1__9_96754 Group1__10_340399 Group1__10_1203836 Group1__14_13588 Group1__14_238766 Group1__14_244882 Group1__15_42040 Group1__15_382675 Group1__15_801980 Group1__15_1218937 Group1__16_333965 Group1__17_420845 Group1__17_492172 Group1__18_103944 Group1__19_15125 Group1__21_177895 Group1__21_2…
SAMP2704a	Rep. Georgia	Samegrelo-Zemo Svaneti	Chkhorotsku	14/05/2018	42°30'59.1"N	42°07'34.3"E	SAMP2704a_GE	Georgia_Turkey	EHB	100		PRHB	0		AHB	0		SSA	0		150.002	150.699	122.476	207.779	251	Group1__3_280311 Group1__3_482843 Group1__7_644159 Group1__7_673437 Group1__8_169897 Group1__8_244195 Group1__9_96754 Group1__10_340399 Group1__10_1203836 Group1__14_13588 Group1__14_238766 Group1__14_244882 Group1__15_42040 Group1__15_382675 Group1__15_801980 Group1__15_1218937 Group1__16_333965 Group1__17_420845 Group1__17_492172 Group1__18_103944 Group1__19_15125 Group1__21_177895 Group1__21_2…
SAMP2705a	Rep. Georgia	Samegrelo-Zemo Svaneti	Chkhorotsku	14/05/2018	42°30'59.1"N	42°07'34.3"E	SAMP2705a_GE	Georgia_Turkey	EHB	100		PRHB	0		AHB	0		SSA	0		148.473	152.033	121.334	210.661	251	Group1__3_280311 Group1__3_482843 Group1__7_644159 Group1__7_673437 Group1__8_169897 Group1__8_244195 Group1__9_96754 Group1__10_340399 Group1__10_1203836 Group1__14_13588 Group1__14_238766 Group1__14_244882 Group1__15_42040 Group1__15_382675 Group1__15_801980 Group1__15_1218937 Group1__16_333965 Group1__17_420845 Group1__17_492172 Group1__18_103944 Group1__19_15125 Group1__21_177895 Group1__21_2…
SAMP2706a	Rep. Georgia	Samegrelo-Zemo Svaneti	Chkhorotsku	14/05/2018	42°30'59.1"N	42°07'34.3"E	SAMP2706a_GE	Georgia_Turkey	EHB	100		PRHB	0		AHB	0		SSA	0		144.522	146.013	115.01	203.661	251	Group1__3_280311 Group1__3_482843 Group1__7_644159 Group1__7_673437 Group1__8_169897 Group1__8_244195 Group1__9_96754 Group1__10_340399 Group1__10_1203836 Group1__14_13588 Group1__14_238766 Group1__14_244882 Group1__15_42040 Group1__15_382675 Group1__15_801980 Group1__15_1218937 Group1__16_333965 Group1__17_420845 Group1__17_492172 Group1__18_103944 Group1__19_15125 Group1__21_177895 Group1__21_2…
SAMP65	Seychelles	Mahe Island M 1.1.	Anse Boileau	18/07/2017	4°44'17.2"S	55°29'38.2"E	SAMP65_SC	Seychelles	AHB	100		PRHB	0		EHB	0		SSA	0		124.887	110.807	172.348	172.981	251	Group1__3_280311 Group1__3_482843 Group1__7_644159 Group1__7_673437 Group1__8_169897 Group1__8_244195 Group1__9_96754 Group1__10_340399 Group1__10_1203836 Group1__14_13588 Group1__14_238766 Group1__14_244882 Group1__15_42040 Group1__15_382675 Group1__15_801980 Group1__15_1218937 Group1__16_333965 Group1__17_420845 Group1__17_492172 Group1__18_103944 Group1__19_15125 Group1__21_177895 Group1__21_2…
SAMP66	Seychelles	Mahe Island M 1.1.	Anse Boileau	18/07/2017	4°44'17.2"S	55°29'38.2"E	SAMP66_SC	Seychelles	AHB	100		PRHB	0		SSA	0		EHB	0		126.787	105.718	185.234	146.205	251	Group1__3_280311 Group1__3_482843 Group1__7_644159 Group1__7_673437 Group1__8_169897 Group1__8_244195 Group1__9_96754 Group1__10_340399 Group1__10_1203836 Group1__14_13588 Group1__14_238766 Group1__14_244882 Group1__15_42040 Group1__15_382675 Group1__15_801980 Group1__15_1218937 Group1__16_333965 Group1__17_420845 Group1__17_492172 Group1__18_103944 Group1__19_15125 Group1__21_177895 Group1__21_2…
SAMP67	Seychelles	Mahe Island M 2.3.	De Quincy	18/07/2017	4°36'13.3"S	55°27'33.0"E	SAMP67_SC	Seychelles	AHB	100		PRHB	0		SSA	0		EHB	0		131.373	99.13	198.904	133.226	251	Group1__3_280311 Group1__3_482843 Group1__7_644159 Group1__7_673437 Group1__8_169897 Group1__8_244195 Group1__9_96754 Group1__10_340399 Group1__10_1203836 Group1__14_13588 Group1__14_238766 Group1__14_244882 Group1__15_42040 Group1__15_382675 Group1__15_801980 Group1__15_1218937 Group1__16_333965 Group1__17_420845 Group1__17_492172 Group1__18_103944 Group1__19_15125 Group1__21_177895 Group1__21_2…
SAMP68	Seychelles	Mahe Island M 2.3.	De Quincy	18/07/2017	4°36'13.3"S	55°27'33.0"E	SAMP68_SC	Seychelles	AHB	100		PRHB	0		SSA	0		EHB	0		132.188	108.015	196.147	148.144	251	Group1__3_280311 Group1__3_482843 Group1__7_644159 Group1__7_673437 Group1__8_169897 Group1__8_244195 Group1__9_96754 Group1__10_340399 Group1__10_1203836 Group1__14_13588 Group1__14_238766 Group1__14_244882 Group1__15_42040 Group1__15_382675 Group1__15_801980 Group1__15_1218937 Group1__16_333965 Group1__17_420845 Group1__17_492172 Group1__18_103944 Group1__19_15125 Group1__21_177895 Group1__21_2…
SAMP69	Seychelles	Mahe Island M.5.5	Au Cap	18/07/2017	4°43'02.2"S	55°31'11.6"E	SAMP69_SC	Seychelles	AHB	100		PRHB	0		SSA	0		EHB	0		132.19	106.019	184.838	145.292	251	Group1__3_280311 Group1__3_482843 Group1__7_644159 Group1__7_673437 Group1__8_169897 Group1__8_244195 Group1__9_96754 Group1__10_340399 Group1__10_1203836 Group1__14_13588 Group1__14_238766 Group1__14_244882 Group1__15_42040 Group1__15_382675 Group1__15_801980 Group1__15_1218937 Group1__16_333965 Group1__17_420845 Group1__17_492172 Group1__18_103944 Group1__19_15125 Group1__21_177895 Group1__21_2…
SAMP70	Seychelles	Mahe Island M 5.5	Au Cap	18/07/2017	4°43'02.2"S	55°31'11.6"E	SAMP70_SC	Seychelles	AHB	100		PRHB	0		SSA	0		EHB	0		130.7	102.319	185.357	138.61	251	Group1__3_280311 Group1__3_482843 Group1__7_644159 Group1__7_673437 Group1__8_169897 Group1__8_244195 Group1__9_96754 Group1__10_340399 Group1__10_1203836 Group1__14_13588 Group1__14_238766 Group1__14_244882 Group1__15_42040 Group1__15_382675 Group1__15_801980 Group1__15_1218937 Group1__16_333965 Group1__17_420845 Group1__17_492172 Group1__18_103944 Group1__19_15125 Group1__21_177895 Group1__21_2…
SAMP72	Seychelles	Mahe Island M 10. 2	La Batie	18/07/2017	4°36'36.1"S	55°26'05.0"E	SAMP72_SC	Seychelles	AHB	100		PRHB	0		SSA	0		EHB	0		126.546	98.504	176.061	130.769	251	Group1__3_280311 Group1__3_482843 Group1__7_644159 Group1__7_673437 Group1__8_169897 Group1__8_244195 Group1__9_96754 Group1__10_340399 Group1__10_1203836 Group1__14_13588 Group1__14_238766 Group1__14_244882 Group1__15_42040 Group1__15_382675 Group1__15_801980 Group1__15_1218937 Group1__16_333965 Group1__17_420845 Group1__17_492172 Group1__18_103944 Group1__19_15125 Group1__21_177895 Group1__21_2…
SAMP73	Seychelles	Mahe Island M 9, 1	Bel Ombre	18/07/2017	4°37'01.7"S	55°25'14.4"E	SAMP73_SC	Seychelles	AHB	100		PRHB	0		SSA	0		EHB	0		136.176	105.36	180.236	138.582	251	Group1__3_280311 Group1__3_482843 Group1__7_644159 Group1__7_673437 Group1__8_169897 Group1__8_244195 Group1__9_96754 Group1__10_340399 Group1__10_1203836 Group1__14_13588 Group1__14_238766 Group1__14_244882 Group1__15_42040 Group1__15_382675 Group1__15_801980 Group1__15_1218937 Group1__16_333965 Group1__17_420845 Group1__17_492172 Group1__18_103944 Group1__19_15125 Group1__21_177895 Group1__21_2…
SAMP74	Seychelles	Mahe Island M 9, 1	Bel Ombre	18/07/2017	4°37'01.7"S	55°25'14.4"E	SAMP74_SC	Seychelles	AHB	100		PRHB	0		SSA	0		EHB	0		123.748	103.002	190.272	141.253	251	Group1__3_280311 Group1__3_482843 Group1__7_644159 Group1__7_673437 Group1__8_169897 Group1__8_244195 Group1__9_96754 Group1__10_340399 Group1__10_1203836 Group1__14_13588 Group1__14_238766 Group1__14_244882 Group1__15_42040 Group1__15_382675 Group1__15_801980 Group1__15_1218937 Group1__16_333965 Group1__17_420845 Group1__17_492172 Group1__18_103944 Group1__19_15125 Group1__21_177895 Group1__21_2…
SAMP75	Seychelles	Praslin Island P5,1	Baie Sainte Anne	18/07/2017	4°19'39.2"S	55°43'00.3"E	SAMP75_SC	Seychelles	AHB	100		SSA	0		PRHB	0		EHB	0		125.983	94	184.427	115.468	251	Group1__3_280311 Group1__3_482843 Group1__7_644159 Group1__7_673437 Group1__8_169897 Group1__8_244195 Group1__9_96754 Group1__10_340399 Group1__10_1203836 Group1__14_13588 Group1__14_238766 Group1__14_244882 Group1__15_42040 Group1__15_382675 Group1__15_801980 Group1__15_1218937 Group1__16_333965 Group1__17_420845 Group1__17_492172 Group1__18_103944 Group1__19_15125 Group1__21_177895 Group1__21_2…
SAMP76	Seychelles	Praslin Island P5,1	Grand Anse	18/07/2017	4°19'39.2"S	55°43'00.3"E	SAMP76_SC	Seychelles	AHB	100		SSA	0		PRHB	0		EHB	0		133.594	98.467	184.025	132.308	251	Group1__3_280311 Group1__3_482843 Group1__7_644159 Group1__7_673437 Group1__8_169897 Group1__8_244195 Group1__9_96754 Group1__10_340399 Group1__10_1203836 Group1__14_13588 Group1__14_238766 Group1__14_244882 Group1__15_42040 Group1__15_382675 Group1__15_801980 Group1__15_1218937 Group1__16_333965 Group1__17_420845 Group1__17_492172 Group1__18_103944 Group1__19_15125 Group1__21_177895 Group1__21_2…
SAMP77	Seychelles	Praslin Island P4,5	Cote d'Or	18/07/2017	4°19'16.3"S	55°45'01.6"E	SAMP77_SC	Seychelles	AHB	100		PRHB	0		SSA	0		EHB	0		123.718	100.613	182.208	140.428	251	Group1__3_280311 Group1__3_482843 Group1__7_644159 Group1__7_673437 Group1__8_169897 Group1__8_244195 Group1__9_96754 Group1__10_340399 Group1__10_1203836 Group1__14_13588 Group1__14_238766 Group1__14_244882 Group1__15_42040 Group1__15_382675 Group1__15_801980 Group1__15_1218937 Group1__16_333965 Group1__17_420845 Group1__17_492172 Group1__18_103944 Group1__19_15125 Group1__21_177895 Group1__21_2…
SAMP78	Seychelles	Praslin Island P4,5	Cote d'Or	18/07/2017	4°19'16.3"S	55°45'01.6"E	SAMP78_SC	Seychelles	AHB	100		SSA	0		PRHB	0		EHB	0		131.33	100.98	197.942	122.641	251	Group1__3_280311 Group1__3_482843 Group1__7_644159 Group1__7_673437 Group1__8_169897 Group1__8_244195 Group1__9_96754 Group1__10_340399 Group1__10_1203836 Group1__14_13588 Group1__14_238766 Group1__14_244882 Group1__15_42040 Group1__15_382675 Group1__15_801980 Group1__15_1218937 Group1__16_333965 Group1__17_420845 Group1__17_492172 Group1__18_103944 Group1__19_15125 Group1__21_177895 Group1__21_2…
SAMP80	Seychelles	La Digue LD5	La Digue Marina	18/07/2017	4°20'54.6"S	55°49'54.2"E	SAMP80_SC	Seychelles	AHB	100		SSA	0		PRHB	0		EHB	0		137.764	102.608	208.806	123.341	251	Group1__3_280311 Group1__3_482843 Group1__7_644159 Group1__7_673437 Group1__8_169897 Group1__8_244195 Group1__9_96754 Group1__10_340399 Group1__10_1203836 Group1__14_13588 Group1__14_238766 Group1__14_244882 Group1__15_42040 Group1__15_382675 Group1__15_801980 Group1__15_1218937 Group1__16_333965 Group1__17_420845 Group1__17_492172 Group1__18_103944 Group1__19_15125 Group1__21_177895 Group1__21_2…
SAMP81	Seychelles	La Digue LD2	La Digue Marina	18/07/2017	4°20'54.6"S	55°49'54.2"E	SAMP81_SC	Seychelles	AHB	100		SSA	0		PRHB	0		EHB	0		133.095	98.44	194.609	124.867	251	Group1__3_280311 Group1__3_482843 Group1__7_644159 Group1__7_673437 Group1__8_169897 Group1__8_244195 Group1__9_96754 Group1__10_340399 Group1__10_1203836 Group1__14_13588 Group1__14_238766 Group1__14_244882 Group1__15_42040 Group1__15_382675 Group1__15_801980 Group1__15_1218937 Group1__16_333965 Group1__17_420845 Group1__17_492172 Group1__18_103944 Group1__19_15125 Group1__21_177895 Group1__21_2…
SAMP83	Seychelles	La Digue LD3	La Passe	18/07/2017	4°20'59.2"S	55°49'55.6"E	SAMP83_SC	Seychelles	AHB	100		SSA	0		PRHB	0		EHB	0		137.228	101.511	201.983	117.95	251	Group1__3_280311 Group1__3_482843 Group1__7_644159 Group1__7_673437 Group1__8_169897 Group1__8_244195 Group1__9_96754 Group1__10_340399 Group1__10_1203836 Group1__14_13588 Group1__14_238766 Group1__14_244882 Group1__15_42040 Group1__15_382675 Group1__15_801980 Group1__15_1218937 Group1__16_333965 Group1__17_420845 Group1__17_492172 Group1__18_103944 Group1__19_15125 Group1__21_177895 Group1__21_2…
SAMP442	South Africa	Western Cape	Stellenbosch	25/05/2017	33°58'15''S	18°54'30''E	SAMP442_ZA	capensis	SSA	100		AHB	0		PRHB	0		EHB	0		135.636	83.916	243.659	57.97	251	Group1__3_280311 Group1__3_482843 Group1__7_644159 Group1__7_673437 Group1__8_169897 Group1__8_244195 Group1__9_96754 Group1__10_340399 Group1__10_1203836 Group1__14_13588 Group1__14_238766 Group1__14_244882 Group1__15_42040 Group1__15_382675 Group1__15_801980 Group1__15_1218937 Group1__16_333965 Group1__17_420845 Group1__17_492172 Group1__18_103944 Group1__19_15125 Group1__21_177895 Group1__21_2…
SAMP446	South Africa	Western Cape	Stellenbosch	25/05/2017	33°58'15''S	18°54'30''E	SAMP446_ZA	capensis	SSA	100		AHB	0		PRHB	0		EHB	0		139.002	85.39	244.82	56.767	251	Group1__3_280311 Group1__3_482843 Group1__7_644159 Group1__7_673437 Group1__8_169897 Group1__8_244195 Group1__9_96754 Group1__10_340399 Group1__10_1203836 Group1__14_13588 Group1__14_238766 Group1__14_244882 Group1__15_42040 Group1__15_382675 Group1__15_801980 Group1__15_1218937 Group1__16_333965 Group1__17_420845 Group1__17_492172 Group1__18_103944 Group1__19_15125 Group1__21_177895 Group1__21_2…
SAMP451	South Africa	Western Cape	Stellenbosch	25/05/2017	33°58'15''S	18°54'30''E	SAMP451_ZA	capensis	SSA	100		AHB	0		PRHB	0		EHB	0		141.523	84.838	246.484	51.28	251	Group1__3_280311 Group1__3_482843 Group1__7_644159 Group1__7_673437 Group1__8_169897 Group1__8_244195 Group1__9_96754 Group1__10_340399 Group1__10_1203836 Group1__14_13588 Group1__14_238766 Group1__14_244882 Group1__15_42040 Group1__15_382675 Group1__15_801980 Group1__15_1218937 Group1__16_333965 Group1__17_420845 Group1__17_492172 Group1__18_103944 Group1__19_15125 Group1__21_177895 Group1__21_2…
SAMP455	South Africa	Western Cape	Stellenbosch	25/05/2017	33°58'15''S	18°54'30''E	SAMP455_ZA	capensis	SSA	100		AHB	0		PRHB	0		EHB	0		144.516	86.727	250.67	54.433	251	Group1__3_280311 Group1__3_482843 Group1__7_644159 Group1__7_673437 Group1__8_169897 Group1__8_244195 Group1__9_96754 Group1__10_340399 Group1__10_1203836 Group1__14_13588 Group1__14_238766 Group1__14_244882 Group1__15_42040 Group1__15_382675 Group1__15_801980 Group1__15_1218937 Group1__16_333965 Group1__17_420845 Group1__17_492172 Group1__18_103944 Group1__19_15125 Group1__21_177895 Group1__21_2…
SAMP538	South Africa	Western Cape	Velddrif	25/05/2017	32°45'15''S	18°19'30''E	SAMP538_ZA	capensis	SSA	100		AHB	0		PRHB	0		EHB	0		144.158	90.331	257.598	57.341	251	Group1__3_280311 Group1__3_482843 Group1__7_644159 Group1__7_673437 Group1__8_169897 Group1__8_244195 Group1__9_96754 Group1__10_340399 Group1__10_1203836 Group1__14_13588 Group1__14_238766 Group1__14_244882 Group1__15_42040 Group1__15_382675 Group1__15_801980 Group1__15_1218937 Group1__16_333965 Group1__17_420845 Group1__17_492172 Group1__18_103944 Group1__19_15125 Group1__21_177895 Group1__21_2…
SAMP546	South Africa	Western Cape	Velddrif	25/05/2017	32°45'15''S	18°19'30''E	SAMP546_ZA	capensis	SSA	100		AHB	0		PRHB	0		EHB	0		145.347	88.452	254.962	57.713	251	Group1__3_280311 Group1__3_482843 Group1__7_644159 Group1__7_673437 Group1__8_169897 Group1__8_244195 Group1__9_96754 Group1__10_340399 Group1__10_1203836 Group1__14_13588 Group1__14_238766 Group1__14_244882 Group1__15_42040 Group1__15_382675 Group1__15_801980 Group1__15_1218937 Group1__16_333965 Group1__17_420845 Group1__17_492172 Group1__18_103944 Group1__19_15125 Group1__21_177895 Group1__21_2…
SAMP552	South Africa	Western Cape	Velddrif	25/05/2017	32°45'15''S	18°19'30''E	SAMP552_ZA	capensis	SSA	100		AHB	0		PRHB	0		EHB	0		134.38	81.752	237.82	54.924	251	Group1__3_280311 Group1__3_482843 Group1__7_644159 Group1__7_673437 Group1__8_169897 Group1__8_244195 Group1__9_96754 Group1__10_340399 Group1__10_1203836 Group1__14_13588 Group1__14_238766 Group1__14_244882 Group1__15_42040 Group1__15_382675 Group1__15_801980 Group1__15_1218937 Group1__16_333965 Group1__17_420845 Group1__17_492172 Group1__18_103944 Group1__19_15125 Group1__21_177895 Group1__21_2…
SAMP585	South Africa	North West	Christiana	2017-01-08	26°48'00''S	25°12'30''E	SAMP585_ZA	capensis	SSA	100		AHB	0		PRHB	0		EHB	0		142.474	82.203	250.279	53.354	251	Group1__3_280311 Group1__3_482843 Group1__7_644159 Group1__7_673437 Group1__8_169897 Group1__8_244195 Group1__9_96754 Group1__10_340399 Group1__10_1203836 Group1__14_13588 Group1__14_238766 Group1__14_244882 Group1__15_42040 Group1__15_382675 Group1__15_801980 Group1__15_1218937 Group1__16_333965 Group1__17_420845 Group1__17_492172 Group1__18_103944 Group1__19_15125 Group1__21_177895 Group1__21_2…
SAMP618	South Africa	Western Cape	Langebaan	2017-01-08	33°00'45''S	18°13'45''E	SAMP618_ZA	capensis	SSA	100		AHB	0		PRHB	0		EHB	0		140.514	84.196	240.04	54.549	251	Group1__3_280311 Group1__3_482843 Group1__7_644159 Group1__7_673437 Group1__8_169897 Group1__8_244195 Group1__9_96754 Group1__10_340399 Group1__10_1203836 Group1__14_13588 Group1__14_238766 Group1__14_244882 Group1__15_42040 Group1__15_382675 Group1__15_801980 Group1__15_1218937 Group1__16_333965 Group1__17_420845 Group1__17_492172 Group1__18_103944 Group1__19_15125 Group1__21_177895 Group1__21_2…
SAMP628	South Africa	Western Cape	Langebaan	2017-01-08	33°00'45''S	18°13'45''E	SAMP628_ZA	capensis	SSA	100		AHB	0		PRHB	0		EHB	0		137.667	88.945	248.912	58.906	251	Group1__3_280311 Group1__3_482843 Group1__7_644159 Group1__7_673437 Group1__8_169897 Group1__8_244195 Group1__9_96754 Group1__10_340399 Group1__10_1203836 Group1__14_13588 Group1__14_238766 Group1__14_244882 Group1__15_42040 Group1__15_382675 Group1__15_801980 Group1__15_1218937 Group1__16_333965 Group1__17_420845 Group1__17_492172 Group1__18_103944 Group1__19_15125 Group1__21_177895 Group1__21_2…
SAMP642	South Africa	Western Cape	Cape Point	2012-01-01	34°21'09.8"S	18°28'47.4"E	SAMP642_ZA	capensis	SSA	100		AHB	0		PRHB	0		EHB	0		142.709	84.432	249.781	48.673	251	Group1__3_280311 Group1__3_482843 Group1__7_644159 Group1__7_673437 Group1__8_169897 Group1__8_244195 Group1__9_96754 Group1__10_340399 Group1__10_1203836 Group1__14_13588 Group1__14_238766 Group1__14_244882 Group1__15_42040 Group1__15_382675 Group1__15_801980 Group1__15_1218937 Group1__16_333965 Group1__17_420845 Group1__17_492172 Group1__18_103944 Group1__19_15125 Group1__21_177895 Group1__21_2…
SAMP643	South Africa	Western Cape	Cape Point	2012-01-01	34°21'09.8"S	18°28'47.4"E	SAMP643_ZA	capensis	SSA	100		AHB	0		PRHB	0		EHB	0		148.725	93.019	256.684	50.323	251	Group1__3_280311 Group1__3_482843 Group1__7_644159 Group1__7_673437 Group1__8_169897 Group1__8_244195 Group1__9_96754 Group1__10_340399 Group1__10_1203836 Group1__14_13588 Group1__14_238766 Group1__14_244882 Group1__15_42040 Group1__15_382675 Group1__15_801980 Group1__15_1218937 Group1__16_333965 Group1__17_420845 Group1__17_492172 Group1__18_103944 Group1__19_15125 Group1__21_177895 Group1__21_2…
SAMP644	South Africa	Western Cape	Cape Point	2012-01-01	34°21'09.8"S	18°28'47.4"E	SAMP644_ZA	capensis	SSA	100		AHB	0		PRHB	0		EHB	0		148.258	88.2	255.647	52.162	251	Group1__3_280311 Group1__3_482843 Group1__7_644159 Group1__7_673437 Group1__8_169897 Group1__8_244195 Group1__9_96754 Group1__10_340399 Group1__10_1203836 Group1__14_13588 Group1__14_238766 Group1__14_244882 Group1__15_42040 Group1__15_382675 Group1__15_801980 Group1__15_1218937 Group1__16_333965 Group1__17_420845 Group1__17_492172 Group1__18_103944 Group1__19_15125 Group1__21_177895 Group1__21_2…
SAMP645	South Africa	Western Cape	Cape Point	2012-01-01	34°21'09.8"S	18°28'47.4"E	SAMP645_ZA	capensis	SSA	100		AHB	0		PRHB	0		EHB	0		146.093	87.591	261.725	50.64	251	Group1__3_280311 Group1__3_482843 Group1__7_644159 Group1__7_673437 Group1__8_169897 Group1__8_244195 Group1__9_96754 Group1__10_340399 Group1__10_1203836 Group1__14_13588 Group1__14_238766 Group1__14_244882 Group1__15_42040 Group1__15_382675 Group1__15_801980 Group1__15_1218937 Group1__16_333965 Group1__17_420845 Group1__17_492172 Group1__18_103944 Group1__19_15125 Group1__21_177895 Group1__21_2…
SAMP646	South Africa	Western Cape	Cape Point	2012-01-01	34°21'09.8"S	18°28'47.4"E	SAMP646_ZA	capensis	SSA	100		AHB	0		PRHB	0		EHB	0		143.6	84.982	253.234	52.824	251	Group1__3_280311 Group1__3_482843 Group1__7_644159 Group1__7_673437 Group1__8_169897 Group1__8_244195 Group1__9_96754 Group1__10_340399 Group1__10_1203836 Group1__14_13588 Group1__14_238766 Group1__14_244882 Group1__15_42040 Group1__15_382675 Group1__15_801980 Group1__15_1218937 Group1__16_333965 Group1__17_420845 Group1__17_492172 Group1__18_103944 Group1__19_15125 Group1__21_177895 Group1__21_2…
SAMP647	South Africa	Western Cape	Cape Point	2012-01-01	34°21'09.8"S	18°28'47.4"E	SAMP647_ZA	capensis	SSA	100		AHB	0		PRHB	0		EHB	0		142.361	86.04	256.357	51.823	251	Group1__3_280311 Group1__3_482843 Group1__7_644159 Group1__7_673437 Group1__8_169897 Group1__8_244195 Group1__9_96754 Group1__10_340399 Group1__10_1203836 Group1__14_13588 Group1__14_238766 Group1__14_244882 Group1__15_42040 Group1__15_382675 Group1__15_801980 Group1__15_1218937 Group1__16_333965 Group1__17_420845 Group1__17_492172 Group1__18_103944 Group1__19_15125 Group1__21_177895 Group1__21_2…
SAMP648	South Africa	Western Cape	Cape Point	2012-01-01	34°21'09.8"S	18°28'47.4"E	SAMP648_ZA	capensis	SSA	100		AHB	0		PRHB	0		EHB	0		146.264	88.063	252.454	56.503	251	Group1__3_280311 Group1__3_482843 Group1__7_644159 Group1__7_673437 Group1__8_169897 Group1__8_244195 Group1__9_96754 Group1__10_340399 Group1__10_1203836 Group1__14_13588 Group1__14_238766 Group1__14_244882 Group1__15_42040 Group1__15_382675 Group1__15_801980 Group1__15_1218937 Group1__16_333965 Group1__17_420845 Group1__17_492172 Group1__18_103944 Group1__19_15125 Group1__21_177895 Group1__21_2…
SAMP649	South Africa	Western Cape	Cape Point	2012-01-01	34°21'09.8"S	18°28'47.4"E	SAMP649_ZA	capensis	SSA	100		AHB	0		PRHB	0		EHB	0		144.34	82.863	249.725	49.954	251	Group1__3_280311 Group1__3_482843 Group1__7_644159 Group1__7_673437 Group1__8_169897 Group1__8_244195 Group1__9_96754 Group1__10_340399 Group1__10_1203836 Group1__14_13588 Group1__14_238766 Group1__14_244882 Group1__15_42040 Group1__15_382675 Group1__15_801980 Group1__15_1218937 Group1__16_333965 Group1__17_420845 Group1__17_492172 Group1__18_103944 Group1__19_15125 Group1__21_177895 Group1__21_2…
SAMP657	South Africa	Western Cape	Robben Island	2014-01-10	33°52'45''S	18°26'00''E	SAMP657_ZA	capensis	SSA	100		AHB	0		PRHB	0		EHB	0		138.968	86.512	250.512	51.899	251	Group1__3_280311 Group1__3_482843 Group1__7_644159 Group1__7_673437 Group1__8_169897 Group1__8_244195 Group1__9_96754 Group1__10_340399 Group1__10_1203836 Group1__14_13588 Group1__14_238766 Group1__14_244882 Group1__15_42040 Group1__15_382675 Group1__15_801980 Group1__15_1218937 Group1__16_333965 Group1__17_420845 Group1__17_492172 Group1__18_103944 Group1__19_15125 Group1__21_177895 Group1__21_2…
SAMP663	South Africa	Western Cape	Robben Island	2014-01-10	33°52'45''S	18°26'00''E	SAMP663_ZA	capensis	SSA	100		AHB	0		PRHB	0		EHB	0		139.209	91.139	251.419	56.886	251	Group1__3_280311 Group1__3_482843 Group1__7_644159 Group1__7_673437 Group1__8_169897 Group1__8_244195 Group1__9_96754 Group1__10_340399 Group1__10_1203836 Group1__14_13588 Group1__14_238766 Group1__14_244882 Group1__15_42040 Group1__15_382675 Group1__15_801980 Group1__15_1218937 Group1__16_333965 Group1__17_420845 Group1__17_492172 Group1__18_103944 Group1__19_15125 Group1__21_177895 Group1__21_2…
SAMP700	South Africa	Northern Cape	Douglas	2017-01-06	24°31'15''S	23°52'45''E	SAMP700_ZA	capensis	SSA	100		AHB	0		PRHB	0		EHB	0		142.163	86.308	249.221	55.927	251	Group1__3_280311 Group1__3_482843 Group1__7_644159 Group1__7_673437 Group1__8_169897 Group1__8_244195 Group1__9_96754 Group1__10_340399 Group1__10_1203836 Group1__14_13588 Group1__14_238766 Group1__14_244882 Group1__15_42040 Group1__15_382675 Group1__15_801980 Group1__15_1218937 Group1__16_333965 Group1__17_420845 Group1__17_492172 Group1__18_103944 Group1__19_15125 Group1__21_177895 Group1__21_2…
SAMP702	South Africa	Northern Cape	Douglas	2017-01-06	24°31'15''S	23°52'45''E	SAMP702_ZA	capensis	SSA	100		AHB	0		PRHB	0		EHB	0		139.731	84.503	243.55	57.223	251	Group1__3_280311 Group1__3_482843 Group1__7_644159 Group1__7_673437 Group1__8_169897 Group1__8_244195 Group1__9_96754 Group1__10_340399 Group1__10_1203836 Group1__14_13588 Group1__14_238766 Group1__14_244882 Group1__15_42040 Group1__15_382675 Group1__15_801980 Group1__15_1218937 Group1__16_333965 Group1__17_420845 Group1__17_492172 Group1__18_103944 Group1__19_15125 Group1__21_177895 Group1__21_2…
SAMP705	South Africa	Northern Cape	Douglas	2017-01-06	24°31'15''S	23°52'45''E	SAMP705_ZA	capensis	SSA	100		AHB	0		PRHB	0		EHB	0		145.68	89.304	265.218	55.103	251	Group1__3_280311 Group1__3_482843 Group1__7_644159 Group1__7_673437 Group1__8_169897 Group1__8_244195 Group1__9_96754 Group1__10_340399 Group1__10_1203836 Group1__14_13588 Group1__14_238766 Group1__14_244882 Group1__15_42040 Group1__15_382675 Group1__15_801980 Group1__15_1218937 Group1__16_333965 Group1__17_420845 Group1__17_492172 Group1__18_103944 Group1__19_15125 Group1__21_177895 Group1__21_2…
SAMP709	South Africa	Northern Cape	Douglas	2017-01-06	28°26'00''S	23°52'45''E	SAMP709_ZA	capensis	SSA	100		AHB	0		PRHB	0		EHB	0		139.885	89.832	260.081	57.056	251	Group1__3_280311 Group1__3_482843 Group1__7_644159 Group1__7_673437 Group1__8_169897 Group1__8_244195 Group1__9_96754 Group1__10_340399 Group1__10_1203836 Group1__14_13588 Group1__14_238766 Group1__14_244882 Group1__15_42040 Group1__15_382675 Group1__15_801980 Group1__15_1218937 Group1__16_333965 Group1__17_420845 Group1__17_492172 Group1__18_103944 Group1__19_15125 Group1__21_177895 Group1__21_2…
SAMP541	South Africa	Western Cape	Velddrif	25/05/2017	32°45'15''S	18°19'30''E	SAMP541_ZA	scutellata	SSA	100		AHB	0		PRHB	0		EHB	0		141.889	85.414	255.047	54.094	251	Group1__3_280311 Group1__3_482843 Group1__7_644159 Group1__7_673437 Group1__8_169897 Group1__8_244195 Group1__9_96754 Group1__10_340399 Group1__10_1203836 Group1__14_13588 Group1__14_238766 Group1__14_244882 Group1__15_42040 Group1__15_382675 Group1__15_801980 Group1__15_1218937 Group1__16_333965 Group1__17_420845 Group1__17_492172 Group1__18_103944 Group1__19_15125 Group1__21_177895 Group1__21_2…
SAMP567	South Africa	Mpumalanga Province	Barberton	2017-01-08	25°46'15''S	31°05'00''E	SAMP567_ZA	scutellata	SSA	100		AHB	0		PRHB	0		EHB	0		135.19	90.207	267.67	48.761	251	Group1__3_280311 Group1__3_482843 Group1__7_644159 Group1__7_673437 Group1__8_169897 Group1__8_244195 Group1__9_96754 Group1__10_340399 Group1__10_1203836 Group1__14_13588 Group1__14_238766 Group1__14_244882 Group1__15_42040 Group1__15_382675 Group1__15_801980 Group1__15_1218937 Group1__16_333965 Group1__17_420845 Group1__17_492172 Group1__18_103944 Group1__19_15125 Group1__21_177895 Group1__21_2…
SAMP572	South Africa	Mpumalanga Province	Barberton	2017-01-08	25°46'15''S	31°05'00''E	SAMP572_ZA	scutellata	SSA	100		AHB	0		PRHB	0		EHB	0		144.818	93.736	256.478	60.296	251	Group1__3_280311 Group1__3_482843 Group1__7_644159 Group1__7_673437 Group1__8_169897 Group1__8_244195 Group1__9_96754 Group1__10_340399 Group1__10_1203836 Group1__14_13588 Group1__14_238766 Group1__14_244882 Group1__15_42040 Group1__15_382675 Group1__15_801980 Group1__15_1218937 Group1__16_333965 Group1__17_420845 Group1__17_492172 Group1__18_103944 Group1__19_15125 Group1__21_177895 Group1__21_2…
SAMP576	South Africa	Mpumalanga Province	Barberton	2017-01-08	25°46'15''S	31°05'00''E	SAMP576_ZA	scutellata	SSA	100		AHB	0		PRHB	0		EHB	0		142.222	86.939	253.972	56.04	251	Group1__3_280311 Group1__3_482843 Group1__7_644159 Group1__7_673437 Group1__8_169897 Group1__8_244195 Group1__9_96754 Group1__10_340399 Group1__10_1203836 Group1__14_13588 Group1__14_238766 Group1__14_244882 Group1__15_42040 Group1__15_382675 Group1__15_801980 Group1__15_1218937 Group1__16_333965 Group1__17_420845 Group1__17_492172 Group1__18_103944 Group1__19_15125 Group1__21_177895 Group1__21_2…
SAMP577	South Africa	Mpumalanga Province	Barberton	2017-01-08	25°46'15''S	31°05'00''E	SAMP577_ZA	scutellata	SSA	100		AHB	0		PRHB	0		EHB	0		146.359	90.55	257.934	54.01	251	Group1__3_280311 Group1__3_482843 Group1__7_644159 Group1__7_673437 Group1__8_169897 Group1__8_244195 Group1__9_96754 Group1__10_340399 Group1__10_1203836 Group1__14_13588 Group1__14_238766 Group1__14_244882 Group1__15_42040 Group1__15_382675 Group1__15_801980 Group1__15_1218937 Group1__16_333965 Group1__17_420845 Group1__17_492172 Group1__18_103944 Group1__19_15125 Group1__21_177895 Group1__21_2…
SAMP582	South Africa	North West	Christiana	2017-01-08	26°48'00''S	25°12'30''E	SAMP582_ZA	scutellata	SSA	100		AHB	0		PRHB	0		EHB	0		147.831	91.033	259.765	61.404	251	Group1__3_280311 Group1__3_482843 Group1__7_644159 Group1__7_673437 Group1__8_169897 Group1__8_244195 Group1__9_96754 Group1__10_340399 Group1__10_1203836 Group1__14_13588 Group1__14_238766 Group1__14_244882 Group1__15_42040 Group1__15_382675 Group1__15_801980 Group1__15_1218937 Group1__16_333965 Group1__17_420845 Group1__17_492172 Group1__18_103944 Group1__19_15125 Group1__21_177895 Group1__21_2…
SAMP589	South Africa	North West	Christiana	2017-01-08	26°48'00''S	25°12'30''E	SAMP589_ZA	scutellata	SSA	100		AHB	0		PRHB	0		EHB	0		145.553	88.701	262.169	49.983	251	Group1__3_280311 Group1__3_482843 Group1__7_644159 Group1__7_673437 Group1__8_169897 Group1__8_244195 Group1__9_96754 Group1__10_340399 Group1__10_1203836 Group1__14_13588 Group1__14_238766 Group1__14_244882 Group1__15_42040 Group1__15_382675 Group1__15_801980 Group1__15_1218937 Group1__16_333965 Group1__17_420845 Group1__17_492172 Group1__18_103944 Group1__19_15125 Group1__21_177895 Group1__21_2…
SAMP595	South Africa	North West	Christiana	2017-01-08	26°48'00''S	25°12'30''E	SAMP595_ZA	scutellata	SSA	100		AHB	0		PRHB	0		EHB	0		139.719	84.228	243.204	53.342	251	Group1__3_280311 Group1__3_482843 Group1__7_644159 Group1__7_673437 Group1__8_169897 Group1__8_244195 Group1__9_96754 Group1__10_340399 Group1__10_1203836 Group1__14_13588 Group1__14_238766 Group1__14_244882 Group1__15_42040 Group1__15_382675 Group1__15_801980 Group1__15_1218937 Group1__16_333965 Group1__17_420845 Group1__17_492172 Group1__18_103944 Group1__19_15125 Group1__21_177895 Group1__21_2…
SAMP623	South Africa	Western Cape	Langebaan	2017-01-08	33°00'45''S	18°13'45''E	SAMP623_ZA	scutellata	SSA	100		AHB	0		PRHB	0		EHB	0		134.486	88.959	249.865	56.583	251	Group1__3_280311 Group1__3_482843 Group1__7_644159 Group1__7_673437 Group1__8_169897 Group1__8_244195 Group1__9_96754 Group1__10_340399 Group1__10_1203836 Group1__14_13588 Group1__14_238766 Group1__14_244882 Group1__15_42040 Group1__15_382675 Group1__15_801980 Group1__15_1218937 Group1__16_333965 Group1__17_420845 Group1__17_492172 Group1__18_103944 Group1__19_15125 Group1__21_177895 Group1__21_2…
SAMP625	South Africa	Western Cape	Langebaan	2017-01-08	33°00'45''S	18°13'45''E	SAMP625_ZA	scutellata	SSA	100		AHB	0		PRHB	0		EHB	0		139.8	86.884	234.239	56.303	251	Group1__3_280311 Group1__3_482843 Group1__7_644159 Group1__7_673437 Group1__8_169897 Group1__8_244195 Group1__9_96754 Group1__10_340399 Group1__10_1203836 Group1__14_13588 Group1__14_238766 Group1__14_244882 Group1__15_42040 Group1__15_382675 Group1__15_801980 Group1__15_1218937 Group1__16_333965 Group1__17_420845 Group1__17_492172 Group1__18_103944 Group1__19_15125 Group1__21_177895 Group1__21_2…
SAMP659	South Africa	Western Cape	Robben Island	2014-01-10	33°52'45''S	18°26'00''E	SAMP659_ZA	scutellata	SSA	100		AHB	0		PRHB	0		EHB	0		143.087	87.239	251.43	54.894	251	Group1__3_280311 Group1__3_482843 Group1__7_644159 Group1__7_673437 Group1__8_169897 Group1__8_244195 Group1__9_96754 Group1__10_340399 Group1__10_1203836 Group1__14_13588 Group1__14_238766 Group1__14_244882 Group1__15_42040 Group1__15_382675 Group1__15_801980 Group1__15_1218937 Group1__16_333965 Group1__17_420845 Group1__17_492172 Group1__18_103944 Group1__19_15125 Group1__21_177895 Group1__21_2…
SAMP661	South Africa	Western Cape	Robben Island	2014-01-10	33°52'45''S	18°26'00''E	SAMP661_ZA	scutellata	SSA	100		AHB	0		PRHB	0		EHB	0		135.983	87.424	234.784	57.186	251	Group1__3_280311 Group1__3_482843 Group1__7_644159 Group1__7_673437 Group1__8_169897 Group1__8_244195 Group1__9_96754 Group1__10_340399 Group1__10_1203836 Group1__14_13588 Group1__14_238766 Group1__14_244882 Group1__15_42040 Group1__15_382675 Group1__15_801980 Group1__15_1218937 Group1__16_333965 Group1__17_420845 Group1__17_492172 Group1__18_103944 Group1__19_15125 Group1__21_177895 Group1__21_2…
SAMP680	South Africa	Mpumalanga Province	Kiepersol	2017-01-08	25°03'30''S	31°02'45''E	SAMP680_ZA	scutellata	SSA	100		AHB	0		PRHB	0		EHB	0		141.335	90.519	256.192	56.705	251	Group1__3_280311 Group1__3_482843 Group1__7_644159 Group1__7_673437 Group1__8_169897 Group1__8_244195 Group1__9_96754 Group1__10_340399 Group1__10_1203836 Group1__14_13588 Group1__14_238766 Group1__14_244882 Group1__15_42040 Group1__15_382675 Group1__15_801980 Group1__15_1218937 Group1__16_333965 Group1__17_420845 Group1__17_492172 Group1__18_103944 Group1__19_15125 Group1__21_177895 Group1__21_2…
SAMP685	South Africa	Mpumalanga Province	Kiepersol	2017-01-08	25°03'30''S	31°02'45''E	SAMP685_ZA	scutellata	SSA	100		AHB	0		PRHB	0		EHB	0		152.498	87.687	254.376	55.936	251	Group1__3_280311 Group1__3_482843 Group1__7_644159 Group1__7_673437 Group1__8_169897 Group1__8_244195 Group1__9_96754 Group1__10_340399 Group1__10_1203836 Group1__14_13588 Group1__14_238766 Group1__14_244882 Group1__15_42040 Group1__15_382675 Group1__15_801980 Group1__15_1218937 Group1__16_333965 Group1__17_420845 Group1__17_492172 Group1__18_103944 Group1__19_15125 Group1__21_177895 Group1__21_2…
SAMP691	South Africa	Mpumalanga Province	Kiepersol	2017-01-08	25°03'30''S	31°02'45''E	SAMP691_ZA	scutellata	SSA	100		AHB	0		PRHB	0		EHB	0		140.248	87.57	249.103	63.446	251	Group1__3_280311 Group1__3_482843 Group1__7_644159 Group1__7_673437 Group1__8_169897 Group1__8_244195 Group1__9_96754 Group1__10_340399 Group1__10_1203836 Group1__14_13588 Group1__14_238766 Group1__14_244882 Group1__15_42040 Group1__15_382675 Group1__15_801980 Group1__15_1218937 Group1__16_333965 Group1__17_420845 Group1__17_492172 Group1__18_103944 Group1__19_15125 Group1__21_177895 Group1__21_2…
SAMP695	South Africa	Mpumalanga Province	Kiepersol	2017-01-08	25°03'30''S	31°02'45''E	SAMP695_ZA	scutellata	SSA	100		AHB	0		PRHB	0		EHB	0		138.519	94.832	254.682	60.152	251	Group1__3_280311 Group1__3_482843 Group1__7_644159 Group1__7_673437 Group1__8_169897 Group1__8_244195 Group1__9_96754 Group1__10_340399 Group1__10_1203836 Group1__14_13588 Group1__14_238766 Group1__14_244882 Group1__15_42040 Group1__15_382675 Group1__15_801980 Group1__15_1218937 Group1__16_333965 Group1__17_420845 Group1__17_492172 Group1__18_103944 Group1__19_15125 Group1__21_177895 Group1__21_2…
SAMP726	South Africa	Free State	Theunissen	2017-01-08	28°26'30"S	26°44'00"E	SAMP726_ZA	scutellata	SSA	100		AHB	0		PRHB	0		EHB	0		144.84	88.074	255.681	54.237	251	Group1__3_280311 Group1__3_482843 Group1__7_644159 Group1__7_673437 Group1__8_169897 Group1__8_244195 Group1__9_96754 Group1__10_340399 Group1__10_1203836 Group1__14_13588 Group1__14_238766 Group1__14_244882 Group1__15_42040 Group1__15_382675 Group1__15_801980 Group1__15_1218937 Group1__16_333965 Group1__17_420845 Group1__17_492172 Group1__18_103944 Group1__19_15125 Group1__21_177895 Group1__21_2…
SAMP727	South Africa	Free State	Theunissen	2017-01-08	28°26'30"S	26°44'00"E	SAMP727_ZA	scutellata	SSA	100		AHB	0		PRHB	0		EHB	0		135.326	84.37	247.292	61.517	251	Group1__3_280311 Group1__3_482843 Group1__7_644159 Group1__7_673437 Group1__8_169897 Group1__8_244195 Group1__9_96754 Group1__10_340399 Group1__10_1203836 Group1__14_13588 Group1__14_238766 Group1__14_244882 Group1__15_42040 Group1__15_382675 Group1__15_801980 Group1__15_1218937 Group1__16_333965 Group1__17_420845 Group1__17_492172 Group1__18_103944 Group1__19_15125 Group1__21_177895 Group1__21_2…
SAMP728	South Africa	Free State	Theunissen	2017-01-08	28°26'30"S	26°44'00"E	SAMP728_ZA	scutellata	SSA	100		AHB	0		PRHB	0		EHB	0		141.369	85.629	256.344	54.662	251	Group1__3_280311 Group1__3_482843 Group1__7_644159 Group1__7_673437 Group1__8_169897 Group1__8_244195 Group1__9_96754 Group1__10_340399 Group1__10_1203836 Group1__14_13588 Group1__14_238766 Group1__14_244882 Group1__15_42040 Group1__15_382675 Group1__15_801980 Group1__15_1218937 Group1__16_333965 Group1__17_420845 Group1__17_492172 Group1__18_103944 Group1__19_15125 Group1__21_177895 Group1__21_2…
SAMP729	South Africa	Free State	Theunissen	2017-01-08	28°26'30"S	26°44'00"E	SAMP729_ZA	scutellata	SSA	100		AHB	0		PRHB	0		EHB	0		140.719	86.338	252.519	53.92	251	Group1__3_280311 Group1__3_482843 Group1__7_644159 Group1__7_673437 Group1__8_169897 Group1__8_244195 Group1__9_96754 Group1__10_340399 Group1__10_1203836 Group1__14_13588 Group1__14_238766 Group1__14_244882 Group1__15_42040 Group1__15_382675 Group1__15_801980 Group1__15_1218937 Group1__16_333965 Group1__17_420845 Group1__17_492172 Group1__18_103944 Group1__19_15125 Group1__21_177895 Group1__21_2…
SAMP730	South Africa	Free State	Theunissen	2017-01-08	28°26'30"S	26°44'00"E	SAMP730_ZA	scutellata	SSA	100		AHB	0		PRHB	0		EHB	0		143.519	85.489	257.7	51.925	251	Group1__3_280311 Group1__3_482843 Group1__7_644159 Group1__7_673437 Group1__8_169897 Group1__8_244195 Group1__9_96754 Group1__10_340399 Group1__10_1203836 Group1__14_13588 Group1__14_238766 Group1__14_244882 Group1__15_42040 Group1__15_382675 Group1__15_801980 Group1__15_1218937 Group1__16_333965 Group1__17_420845 Group1__17_492172 Group1__18_103944 Group1__19_15125 Group1__21_177895 Group1__21_2…
SAMP731	South Africa	Free State	Theunissen	2017-01-08	28°26'30"S	26°44'00"E	SAMP731_ZA	scutellata	SSA	100		AHB	0		PRHB	0		EHB	0		147.173	87.072	256.273	51.751	251	Group1__3_280311 Group1__3_482843 Group1__7_644159 Group1__7_673437 Group1__8_169897 Group1__8_244195 Group1__9_96754 Group1__10_340399 Group1__10_1203836 Group1__14_13588 Group1__14_238766 Group1__14_244882 Group1__15_42040 Group1__15_382675 Group1__15_801980 Group1__15_1218937 Group1__16_333965 Group1__17_420845 Group1__17_492172 Group1__18_103944 Group1__19_15125 Group1__21_177895 Group1__21_2…
SAMP732	South Africa	Free State	Theunissen	2017-01-08	28°26'30"S	26°44'00"E	SAMP732_ZA	scutellata	SSA	100		AHB	0		PRHB	0		EHB	0		140.311	86.929	248.498	58.909	251	Group1__3_280311 Group1__3_482843 Group1__7_644159 Group1__7_673437 Group1__8_169897 Group1__8_244195 Group1__9_96754 Group1__10_340399 Group1__10_1203836 Group1__14_13588 Group1__14_238766 Group1__14_244882 Group1__15_42040 Group1__15_382675 Group1__15_801980 Group1__15_1218937 Group1__16_333965 Group1__17_420845 Group1__17_492172 Group1__18_103944 Group1__19_15125 Group1__21_177895 Group1__21_2…
SAMP733	South Africa	Free State	Theunissen	2017-01-08	28°26'30"S	26°44'00"E	SAMP733_ZA	scutellata	SSA	100		AHB	0		PRHB	0		EHB	0		138.096	89.556	251.963	57.755	251	Group1__3_280311 Group1__3_482843 Group1__7_644159 Group1__7_673437 Group1__8_169897 Group1__8_244195 Group1__9_96754 Group1__10_340399 Group1__10_1203836 Group1__14_13588 Group1__14_238766 Group1__14_244882 Group1__15_42040 Group1__15_382675 Group1__15_801980 Group1__15_1218937 Group1__16_333965 Group1__17_420845 Group1__17_492172 Group1__18_103944 Group1__19_15125 Group1__21_177895 Group1__21_2…
SAMP757	South Africa	Free State	Bloemfontein	2017-01-08	28°48'45''S	26°04'15''E	SAMP757_ZA	scutellata	SSA	100		AHB	0		PRHB	0		EHB	0		141.45	84.272	240.052	58.576	251	Group1__3_280311 Group1__3_482843 Group1__7_644159 Group1__7_673437 Group1__8_169897 Group1__8_244195 Group1__9_96754 Group1__10_340399 Group1__10_1203836 Group1__14_13588 Group1__14_238766 Group1__14_244882 Group1__15_42040 Group1__15_382675 Group1__15_801980 Group1__15_1218937 Group1__16_333965 Group1__17_420845 Group1__17_492172 Group1__18_103944 Group1__19_15125 Group1__21_177895 Group1__21_2…
SAMP759	South Africa	Free State	Bloemfontein	2017-01-08	28°48'45''S	26°04'15''E	SAMP759_ZA	scutellata	SSA	100		AHB	0		PRHB	0		EHB	0		142.5	84.957	258.583	54.178	251	Group1__3_280311 Group1__3_482843 Group1__7_644159 Group1__7_673437 Group1__8_169897 Group1__8_244195 Group1__9_96754 Group1__10_340399 Group1__10_1203836 Group1__14_13588 Group1__14_238766 Group1__14_244882 Group1__15_42040 Group1__15_382675 Group1__15_801980 Group1__15_1218937 Group1__16_333965 Group1__17_420845 Group1__17_492172 Group1__18_103944 Group1__19_15125 Group1__21_177895 Group1__21_2…
SAMP776	South Africa	Free State	Bloemfontein	2017-01-08	28°48'45''S	26°04'15''E	SAMP776_ZA	scutellata	SSA	100		AHB	0		PRHB	0		EHB	0		145.711	92.279	261.249	60.648	251	Group1__3_280311 Group1__3_482843 Group1__7_644159 Group1__7_673437 Group1__8_169897 Group1__8_244195 Group1__9_96754 Group1__10_340399 Group1__10_1203836 Group1__14_13588 Group1__14_238766 Group1__14_244882 Group1__15_42040 Group1__15_382675 Group1__15_801980 Group1__15_1218937 Group1__16_333965 Group1__17_420845 Group1__17_492172 Group1__18_103944 Group1__19_15125 Group1__21_177895 Group1__21_2…
SAMP781	South Africa	Free State	Bloemfontein	2017-01-08	28°48'45''S	26°04'15''E	SAMP781_ZA	scutellata	SSA	100		AHB	0		PRHB	0		EHB	0		153.729	91.804	267.565	57.384	251	Group1__3_280311 Group1__3_482843 Group1__7_644159 Group1__7_673437 Group1__8_169897 Group1__8_244195 Group1__9_96754 Group1__10_340399 Group1__10_1203836 Group1__14_13588 Group1__14_238766 Group1__14_244882 Group1__15_42040 Group1__15_382675 Group1__15_801980 Group1__15_1218937 Group1__16_333965 Group1__17_420845 Group1__17_492172 Group1__18_103944 Group1__19_15125 Group1__21_177895 Group1__21_2…
SAMP406	Spain	Córdoba	Villa Nueva del Duque	2017-09-04	38°25'47.2''N	5°00'26.9''W	SAMP406_ES	iberiensis	AHB	100		PRHB	0		EHB	0		SSA	0		135.71	130.139	185.389	231.635	251	Group1__3_280311 Group1__3_482843 Group1__7_644159 Group1__7_673437 Group1__8_169897 Group1__8_244195 Group1__9_96754 Group1__10_340399 Group1__10_1203836 Group1__14_13588 Group1__14_238766 Group1__14_244882 Group1__15_42040 Group1__15_382675 Group1__15_801980 Group1__15_1218937 Group1__16_333965 Group1__17_420845 Group1__17_492172 Group1__18_103944 Group1__19_15125 Group1__21_177895 Group1__21_2…
SAMP407	Spain	Córdoba	Villa Nueva del Duque	2017-09-04	38°25'47.2''N	5°00'26.9''W	SAMP407_ES	iberiensis	AHB	100		PRHB	0		EHB	0		SSA	0		139.403	123.425	175.736	222.477	251	Group1__3_280311 Group1__3_482843 Group1__7_644159 Group1__7_673437 Group1__8_169897 Group1__8_244195 Group1__9_96754 Group1__10_340399 Group1__10_1203836 Group1__14_13588 Group1__14_238766 Group1__14_244882 Group1__15_42040 Group1__15_382675 Group1__15_801980 Group1__15_1218937 Group1__16_333965 Group1__17_420845 Group1__17_492172 Group1__18_103944 Group1__19_15125 Group1__21_177895 Group1__21_2…
SAMP412	Spain	Córdoba	Parque Los Villares	2017-09-04	37°57'08.0''N	4°49'09.5''W	SAMP412_ES	iberiensis	AHB	100		PRHB	0		EHB	0		SSA	0		134.242	124.781	166.212	221.096	251	Group1__3_280311 Group1__3_482843 Group1__7_644159 Group1__7_673437 Group1__8_169897 Group1__8_244195 Group1__9_96754 Group1__10_340399 Group1__10_1203836 Group1__14_13588 Group1__14_238766 Group1__14_244882 Group1__15_42040 Group1__15_382675 Group1__15_801980 Group1__15_1218937 Group1__16_333965 Group1__17_420845 Group1__17_492172 Group1__18_103944 Group1__19_15125 Group1__21_177895 Group1__21_2…
SAMP414	Spain	Córdoba	Villa Nueva del Duque	2017-09-04	38°25'47.2''N	5°00'26.9''W	SAMP414_ES	iberiensis	AHB	100		PRHB	0		EHB	0		SSA	0		134.35	127.249	176.461	226.589	251	Group1__3_280311 Group1__3_482843 Group1__7_644159 Group1__7_673437 Group1__8_169897 Group1__8_244195 Group1__9_96754 Group1__10_340399 Group1__10_1203836 Group1__14_13588 Group1__14_238766 Group1__14_244882 Group1__15_42040 Group1__15_382675 Group1__15_801980 Group1__15_1218937 Group1__16_333965 Group1__17_420845 Group1__17_492172 Group1__18_103944 Group1__19_15125 Group1__21_177895 Group1__21_2…
SAMP266	Tunisia	Governorate of Ariana	Sidi Thabet	2017-11-04	36°57'49.1"N	10°03'07.4"E	SAMP266_TN	Tunisia	AHB	99.619		SSA	0.381		PRHB	0		EHB	0		143.171	105.953	212.284	108.371	251	Group1__3_280311 Group1__3_482843 Group1__7_644159 Group1__7_673437 Group1__8_169897 Group1__8_244195 Group1__9_96754 Group1__10_340399 Group1__10_1203836 Group1__14_13588 Group1__14_238766 Group1__14_244882 Group1__15_42040 Group1__15_382675 Group1__15_801980 Group1__15_1218937 Group1__16_333965 Group1__17_420845 Group1__17_492172 Group1__18_103944 Group1__19_15125 Group1__21_177895 Group1__21_2…
SAMP269	Tunisia	Governorate of Manouba	Mornaguia	2017-11-04	36°37'36.4"N	9°58'00.7"E	SAMP269_TN	Tunisia	AHB	100		SSA	0		PRHB	0		EHB	0		139.238	101.963	209.75	114.827	250	Group1__3_280311 Group1__3_482843 Group1__7_644159 Group1__7_673437 Group1__8_169897 Group1__8_244195 Group1__9_96754 Group1__10_340399 Group1__10_1203836 Group1__14_13588 Group1__14_238766 Group1__14_244882 Group1__15_42040 Group1__15_382675 Group1__15_801980 Group1__15_1218937 Group1__16_333965 Group1__17_420845 Group1__17_492172 Group1__18_103944 Group1__19_15125 Group1__21_177895 Group1__21_2…	Group11__18_3973975
SAMP270	Tunisia	Governorate of Manouba	Mornaguia	2017-11-04	36°37'36.4"N	9°58'00.7"E	SAMP270_TN	Tunisia	AHB	99.987		SSA	0.013		PRHB	0		EHB	0		138.483	96.037	211.845	99.926	250	Group1__3_280311 Group1__3_482843 Group1__7_644159 Group1__7_673437 Group1__8_169897 Group1__8_244195 Group1__9_96754 Group1__10_340399 Group1__10_1203836 Group1__14_13588 Group1__14_238766 Group1__14_244882 Group1__15_42040 Group1__15_382675 Group1__15_801980 Group1__15_1218937 Group1__16_333965 Group1__17_420845 Group1__17_492172 Group1__18_103944 Group1__19_15125 Group1__21_177895 Group1__21_2…	Group11__18_3973975
SAMP271	Tunisia	Governorate of Manouba	Mornaguia	2017-11-04	36°38'17.1"N	9°58'08.8"E	SAMP271_TN	Tunisia	AHB	99.997		SSA	0.003		PRHB	0		EHB	0		145.33	103.488	225.243	107.971	250	Group1__3_280311 Group1__3_482843 Group1__7_644159 Group1__7_673437 Group1__8_169897 Group1__8_244195 Group1__9_96754 Group1__10_340399 Group1__10_1203836 Group1__14_13588 Group1__14_238766 Group1__14_244882 Group1__15_42040 Group1__15_382675 Group1__15_801980 Group1__15_1218937 Group1__16_333965 Group1__17_420845 Group1__17_492172 Group1__18_103944 Group1__19_15125 Group1__21_177895 Group1__21_2…	Group11__18_3973975
SAMP272	Tunisia	Governorate of Manouba	Mornaguia	2017-11-04	36°38'17.1"N	9°58'08.8"E	SAMP272_TN	Tunisia	AHB	99.998		SSA	0.002		PRHB	0		EHB	0		140.323	101.804	206.66	106.426	250	Group1__3_280311 Group1__3_482843 Group1__7_644159 Group1__7_673437 Group1__8_169897 Group1__8_244195 Group1__9_96754 Group1__10_340399 Group1__10_1203836 Group1__14_13588 Group1__14_238766 Group1__14_244882 Group1__15_42040 Group1__15_382675 Group1__15_801980 Group1__15_1218937 Group1__16_333965 Group1__17_420845 Group1__17_492172 Group1__18_103944 Group1__19_15125 Group1__21_177895 Group1__21_2…	Group11__18_3973975
SAMP275	Tunisia	Governorate of Sousse	Takrouna	2017-09-05	36°08'52.9''N	10°20'46.1''E	SAMP275_TN	Tunisia	AHB	100		SSA	0		PRHB	0		EHB	0		138.62	98.056	215.864	109.097	251	Group1__3_280311 Group1__3_482843 Group1__7_644159 Group1__7_673437 Group1__8_169897 Group1__8_244195 Group1__9_96754 Group1__10_340399 Group1__10_1203836 Group1__14_13588 Group1__14_238766 Group1__14_244882 Group1__15_42040 Group1__15_382675 Group1__15_801980 Group1__15_1218937 Group1__16_333965 Group1__17_420845 Group1__17_492172 Group1__18_103944 Group1__19_15125 Group1__21_177895 Group1__21_2…
SAMP277	Tunisia	Governorate of Sousse	Takrouna	2017-09-05	36°08'52.9''N	10°20'46.1''E	SAMP277_TN	Tunisia	AHB	100		SSA	0		PRHB	0		EHB	0		142.592	98.506	194.954	105.434	250	Group1__3_280311 Group1__3_482843 Group1__7_644159 Group1__7_673437 Group1__8_169897 Group1__8_244195 Group1__9_96754 Group1__10_340399 Group1__10_1203836 Group1__14_13588 Group1__14_238766 Group1__14_244882 Group1__15_42040 Group1__15_382675 Group1__15_801980 Group1__15_1218937 Group1__16_333965 Group1__17_420845 Group1__17_492172 Group1__18_103944 Group1__19_15125 Group1__21_177895 Group1__21_2…	Group11__18_3973975
SAMP279	Tunisia	Governorate of Beja	Beja	2017-09-05	36°43'47.0''N	9°11'15.4''E	SAMP279_TN	Tunisia	AHB	99.982		SSA	0.018		PRHB	0		EHB	0		140.424	98.848	210.089	102.583	250	Group1__3_280311 Group1__3_482843 Group1__7_644159 Group1__7_673437 Group1__8_169897 Group1__8_244195 Group1__9_96754 Group1__10_340399 Group1__10_1203836 Group1__14_13588 Group1__14_238766 Group1__14_244882 Group1__15_42040 Group1__15_382675 Group1__15_801980 Group1__15_1218937 Group1__16_333965 Group1__17_420845 Group1__17_492172 Group1__18_103944 Group1__19_15125 Group1__21_177895 Group1__21_2…	Group11__18_3973975
SAMP281	Tunisia	Governorate of Beja	Beja	2017-09-05	36°43'47.0''N	9°11'15.4''E	SAMP281_TN	Tunisia	AHB	72.437		SSA	27.563		PRHB	0		EHB	0		144.217	97.929	218.014	98.349	250	Group1__3_280311 Group1__3_482843 Group1__7_644159 Group1__7_673437 Group1__8_169897 Group1__8_244195 Group1__9_96754 Group1__10_340399 Group1__10_1203836 Group1__14_13588 Group1__14_238766 Group1__14_244882 Group1__15_42040 Group1__15_382675 Group1__15_801980 Group1__15_1218937 Group1__16_333965 Group1__17_420845 Group1__17_492172 Group1__18_103944 Group1__19_15125 Group1__21_177895 Group1__21_2…	Group11__18_3973975
SAMP283	Tunisia	Governorate of Nabeul	Beni Khalled	2017-09-05	36°38'55.4''N	10°35'29.8''E	SAMP283_TN	Tunisia	AHB	100		SSA	0		PRHB	0		EHB	0		147.872	100.239	219.465	107.694	250	Group1__3_280311 Group1__3_482843 Group1__7_644159 Group1__7_673437 Group1__8_169897 Group1__8_244195 Group1__9_96754 Group1__10_340399 Group1__10_1203836 Group1__14_13588 Group1__14_238766 Group1__14_244882 Group1__15_42040 Group1__15_382675 Group1__15_801980 Group1__15_1218937 Group1__16_333965 Group1__17_420845 Group1__17_492172 Group1__18_103944 Group1__19_15125 Group1__21_177895 Group1__21_2…	Group11__18_3973975
SAMP285	Tunisia	Governorate of Nabeul	Beni Khalled	2017-09-05	36°38'55.4''N	10°35'29.8''E	SAMP285_TN	Tunisia	AHB	100		SSA	0		PRHB	0		EHB	0		141.079	104.861	219.177	110.598	250	Group1__3_280311 Group1__3_482843 Group1__7_644159 Group1__7_673437 Group1__8_169897 Group1__8_244195 Group1__9_96754 Group1__10_340399 Group1__10_1203836 Group1__14_13588 Group1__14_238766 Group1__14_244882 Group1__15_42040 Group1__15_382675 Group1__15_801980 Group1__15_1218937 Group1__16_333965 Group1__17_420845 Group1__17_492172 Group1__18_103944 Group1__19_15125 Group1__21_177895 Group1__21_2…	Group11__18_3973975
SAMP286	Tunisia	Governorate of Nabeul	Beni Khalled	2017-09-05	36°38'55.4''N	10°35'29.8''E	SAMP286_TN	Tunisia	AHB	100		SSA	0		PRHB	0		EHB	0		145.999	103.222	214.151	111.573	250	Group1__3_280311 Group1__3_482843 Group1__7_644159 Group1__7_673437 Group1__8_169897 Group1__8_244195 Group1__9_96754 Group1__10_340399 Group1__10_1203836 Group1__14_13588 Group1__14_238766 Group1__14_244882 Group1__15_42040 Group1__15_382675 Group1__15_801980 Group1__15_1218937 Group1__16_333965 Group1__17_420845 Group1__17_492172 Group1__18_103944 Group1__19_15125 Group1__21_177895 Group1__21_2…	Group11__18_3973975
SAMP291	Tunisia	Governorate of Kairouan	Decret Jenoua	2017-09-05	35°50'52.2''N	9°35'30.8''E	SAMP291_TN	Tunisia	AHB	94.529		SSA	5.471		PRHB	0		EHB	0		143.53	99.594	210.4	100.831	250	Group1__3_280311 Group1__3_482843 Group1__7_644159 Group1__7_673437 Group1__8_169897 Group1__8_244195 Group1__9_96754 Group1__10_340399 Group1__10_1203836 Group1__14_13588 Group1__14_238766 Group1__14_244882 Group1__15_42040 Group1__15_382675 Group1__15_801980 Group1__15_1218937 Group1__16_333965 Group1__17_420845 Group1__17_492172 Group1__18_103944 Group1__19_15125 Group1__21_177895 Group1__21_2…	Group11__18_3973975
SAMP265	Tunisia	Governorate of Ariana	Sidi Thabet	2017-11-04	36°57'49.1"N	10°03'07.4"E	SAMP265_TN	Tunisia	SSA	69.027		AHB	30.973		PRHB	0		EHB	0		142.084	101.56	215.061	101.211	250	Group1__3_280311 Group1__3_482843 Group1__7_644159 Group1__7_673437 Group1__8_169897 Group1__8_244195 Group1__9_96754 Group1__10_340399 Group1__10_1203836 Group1__14_13588 Group1__14_238766 Group1__14_244882 Group1__15_42040 Group1__15_382675 Group1__15_801980 Group1__15_1218937 Group1__16_333965 Group1__17_420845 Group1__17_492172 Group1__18_103944 Group1__19_15125 Group1__21_177895 Group1__21_2…	Group11__18_3973975
SAMP288	Tunisia	Governorate of Kairouan	Decret Jenoua	2017-09-05	35°50'52.2''N	9°35'30.8''E	SAMP288_TN	Tunisia	SSA	98.439		AHB	1.561		PRHB	0		EHB	0		142.865	99.252	213.987	97.452	250	Group1__3_280311 Group1__3_482843 Group1__7_644159 Group1__7_673437 Group1__8_169897 Group1__8_244195 Group1__9_96754 Group1__10_340399 Group1__10_1203836 Group1__14_13588 Group1__14_238766 Group1__14_244882 Group1__15_42040 Group1__15_382675 Group1__15_801980 Group1__15_1218937 Group1__16_333965 Group1__17_420845 Group1__17_492172 Group1__18_103944 Group1__19_15125 Group1__21_177895 Group1__21_2…	Group11__18_3973975
SAMP1549	Turkey	Black Sea	Ardahan	2011-01-12	migratorybeekeeping	migratorybeekeeping	SAMP1549_TR	Georgia_Turkey	EHB	100		PRHB	0		AHB	0		SSA	0		138.258	144.982	109.972	205.581	251	Group1__3_280311 Group1__3_482843 Group1__7_644159 Group1__7_673437 Group1__8_169897 Group1__8_244195 Group1__9_96754 Group1__10_340399 Group1__10_1203836 Group1__14_13588 Group1__14_238766 Group1__14_244882 Group1__15_42040 Group1__15_382675 Group1__15_801980 Group1__15_1218937 Group1__16_333965 Group1__17_420845 Group1__17_492172 Group1__18_103944 Group1__19_15125 Group1__21_177895 Group1__21_2…
SAMP1550	Turkey	Black Sea	Artvin-?av?at	2010-01-12	41°15'00.0"N	42°21'00.0"E	SAMP1550_TR	Georgia_Turkey	EHB	100		PRHB	0		AHB	0		SSA	0		139.727	145.502	113.475	205.944	251	Group1__3_280311 Group1__3_482843 Group1__7_644159 Group1__7_673437 Group1__8_169897 Group1__8_244195 Group1__9_96754 Group1__10_340399 Group1__10_1203836 Group1__14_13588 Group1__14_238766 Group1__14_244882 Group1__15_42040 Group1__15_382675 Group1__15_801980 Group1__15_1218937 Group1__16_333965 Group1__17_420845 Group1__17_492172 Group1__18_103944 Group1__19_15125 Group1__21_177895 Group1__21_2…
SAMP1582	Turkey	Eastern Anatolia	Elaz??	2010-01-11	migratorybeekeeping	migratorybeekeeping	SAMP1582_TR	Georgia_Turkey	EHB	100		PRHB	0		AHB	0		SSA	0		142.95	149.758	114.441	212.295	251	Group1__3_280311 Group1__3_482843 Group1__7_644159 Group1__7_673437 Group1__8_169897 Group1__8_244195 Group1__9_96754 Group1__10_340399 Group1__10_1203836 Group1__14_13588 Group1__14_238766 Group1__14_244882 Group1__15_42040 Group1__15_382675 Group1__15_801980 Group1__15_1218937 Group1__16_333965 Group1__17_420845 Group1__17_492172 Group1__18_103944 Group1__19_15125 Group1__21_177895 Group1__21_2…
SAMP1620	Turkey	Black Sea	Artvin	2012-01-08	41°10'12.0"N	41°48'00.0"E	SAMP1620_TR	Georgia_Turkey	EHB	100		PRHB	0		AHB	0		SSA	0		142.356	146.313	116.306	207.093	251	Group1__3_280311 Group1__3_482843 Group1__7_644159 Group1__7_673437 Group1__8_169897 Group1__8_244195 Group1__9_96754 Group1__10_340399 Group1__10_1203836 Group1__14_13588 Group1__14_238766 Group1__14_244882 Group1__15_42040 Group1__15_382675 Group1__15_801980 Group1__15_1218937 Group1__16_333965 Group1__17_420845 Group1__17_492172 Group1__18_103944 Group1__19_15125 Group1__21_177895 Group1__21_2…
SAMP1653	Turkey	Black Sea	Ardahan-Hanak	2010-01-07	41°13'48.0"N	42°51'36.0"E	SAMP1653_TR	Georgia_Turkey	EHB	100		PRHB	0		AHB	0		SSA	0		142.188	143.461	117.485	203.459	251	Group1__3_280311 Group1__3_482843 Group1__7_644159 Group1__7_673437 Group1__8_169897 Group1__8_244195 Group1__9_96754 Group1__10_340399 Group1__10_1203836 Group1__14_13588 Group1__14_238766 Group1__14_244882 Group1__15_42040 Group1__15_382675 Group1__15_801980 Group1__15_1218937 Group1__16_333965 Group1__17_420845 Group1__17_492172 Group1__18_103944 Group1__19_15125 Group1__21_177895 Group1__21_2…
SAMP1654	Turkey	Black Sea	Ardahan-Hanak	2010-01-07	41°13'48.0"N	42°51'36.0"E	SAMP1654_TR	Georgia_Turkey	EHB	100		PRHB	0		AHB	0		SSA	0		140.909	146.974	114.859	206.624	251	Group1__3_280311 Group1__3_482843 Group1__7_644159 Group1__7_673437 Group1__8_169897 Group1__8_244195 Group1__9_96754 Group1__10_340399 Group1__10_1203836 Group1__14_13588 Group1__14_238766 Group1__14_244882 Group1__15_42040 Group1__15_382675 Group1__15_801980 Group1__15_1218937 Group1__16_333965 Group1__17_420845 Group1__17_492172 Group1__18_103944 Group1__19_15125 Group1__21_177895 Group1__21_2…
SAMP1656	Turkey	Black Sea	Ardahan-Hanak	2010-01-07	41°14'24.0"N	42°47'24.0"E	SAMP1656_TR	Georgia_Turkey	EHB	100		PRHB	0		AHB	0		SSA	0		142.514	145.284	113.505	210.983	251	Group1__3_280311 Group1__3_482843 Group1__7_644159 Group1__7_673437 Group1__8_169897 Group1__8_244195 Group1__9_96754 Group1__10_340399 Group1__10_1203836 Group1__14_13588 Group1__14_238766 Group1__14_244882 Group1__15_42040 Group1__15_382675 Group1__15_801980 Group1__15_1218937 Group1__16_333965 Group1__17_420845 Group1__17_492172 Group1__18_103944 Group1__19_15125 Group1__21_177895 Group1__21_2…
SAMP1856	Turkey	Black Sea	Giresun	2008-01-07	40°55'03.6"N	38°22'50.7"E	SAMP1856_TR	Georgia_Turkey	EHB	100		PRHB	0		AHB	0		SSA	0		143.905	148.26	107.905	212.978	251	Group1__3_280311 Group1__3_482843 Group1__7_644159 Group1__7_673437 Group1__8_169897 Group1__8_244195 Group1__9_96754 Group1__10_340399 Group1__10_1203836 Group1__14_13588 Group1__14_238766 Group1__14_244882 Group1__15_42040 Group1__15_382675 Group1__15_801980 Group1__15_1218937 Group1__16_333965 Group1__17_420845 Group1__17_492172 Group1__18_103944 Group1__19_15125 Group1__21_177895 Group1__21_2…
SAMP1857	Turkey	Black Sea	Giresun	2008-01-07	40°55'03.6"N	38°22'50.7"E	SAMP1857_TR	Georgia_Turkey	EHB	100		PRHB	0		AHB	0		SSA	0		138.796	144.891	104.596	210.393	251	Group1__3_280311 Group1__3_482843 Group1__7_644159 Group1__7_673437 Group1__8_169897 Group1__8_244195 Group1__9_96754 Group1__10_340399 Group1__10_1203836 Group1__14_13588 Group1__14_238766 Group1__14_244882 Group1__15_42040 Group1__15_382675 Group1__15_801980 Group1__15_1218937 Group1__16_333965 Group1__17_420845 Group1__17_492172 Group1__18_103944 Group1__19_15125 Group1__21_177895 Group1__21_2…
SAMP1858	Turkey	Black Sea	Giresun	2008-01-07	40°55'03.6"N	38°22'50.7"E	SAMP1858_TR	Georgia_Turkey	EHB	100		PRHB	0		AHB	0		SSA	0		144.914	145.443	114.28	210.718	251	Group1__3_280311 Group1__3_482843 Group1__7_644159 Group1__7_673437 Group1__8_169897 Group1__8_244195 Group1__9_96754 Group1__10_340399 Group1__10_1203836 Group1__14_13588 Group1__14_238766 Group1__14_244882 Group1__15_42040 Group1__15_382675 Group1__15_801980 Group1__15_1218937 Group1__16_333965 Group1__17_420845 Group1__17_492172 Group1__18_103944 Group1__19_15125 Group1__21_177895 Group1__21_2…
SAMP1906	Turkey	Thrace	Edirne	2008-01-07	41°40'22.5"N	26°33'14.2"E	SAMP1906_TR	Georgia_Turkey	EHB	100		PRHB	0		AHB	0		SSA	0		142.262	149.158	115.287	203.083	251	Group1__3_280311 Group1__3_482843 Group1__7_644159 Group1__7_673437 Group1__8_169897 Group1__8_244195 Group1__9_96754 Group1__10_340399 Group1__10_1203836 Group1__14_13588 Group1__14_238766 Group1__14_244882 Group1__15_42040 Group1__15_382675 Group1__15_801980 Group1__15_1218937 Group1__16_333965 Group1__17_420845 Group1__17_492172 Group1__18_103944 Group1__19_15125 Group1__21_177895 Group1__21_2…
SAMP1454	Turkey	Central Anatolia	Ankara	2010-01-06	migratorybeekeeping	migratorybeekeeping	SAMP1454_TR	Turkey	EHB	100		PRHB	0		AHB	0		SSA	0		138.377	145.019	111.388	213.106	251	Group1__3_280311 Group1__3_482843 Group1__7_644159 Group1__7_673437 Group1__8_169897 Group1__8_244195 Group1__9_96754 Group1__10_340399 Group1__10_1203836 Group1__14_13588 Group1__14_238766 Group1__14_244882 Group1__15_42040 Group1__15_382675 Group1__15_801980 Group1__15_1218937 Group1__16_333965 Group1__17_420845 Group1__17_492172 Group1__18_103944 Group1__19_15125 Group1__21_177895 Group1__21_2…
SAMP1456	Turkey	Central Anatolia	Ankara	2010-01-06	migratorybeekeeping	migratorybeekeeping	SAMP1456_TR	Turkey	EHB	100		PRHB	0		AHB	0		SSA	0		138.728	140.214	112.444	201.19	251	Group1__3_280311 Group1__3_482843 Group1__7_644159 Group1__7_673437 Group1__8_169897 Group1__8_244195 Group1__9_96754 Group1__10_340399 Group1__10_1203836 Group1__14_13588 Group1__14_238766 Group1__14_244882 Group1__15_42040 Group1__15_382675 Group1__15_801980 Group1__15_1218937 Group1__16_333965 Group1__17_420845 Group1__17_492172 Group1__18_103944 Group1__19_15125 Group1__21_177895 Group1__21_2…
SAMP1478	Turkey	Aegean	Mu?la-Fethiye	2012-01-08	36°46'12.0"N	29°12'36.0"E	SAMP1478_TR	Turkey	EHB	100		AHB	0		PRHB	0		SSA	0		144.997	143.962	107.846	211.94	251	Group1__3_280311 Group1__3_482843 Group1__7_644159 Group1__7_673437 Group1__8_169897 Group1__8_244195 Group1__9_96754 Group1__10_340399 Group1__10_1203836 Group1__14_13588 Group1__14_238766 Group1__14_244882 Group1__15_42040 Group1__15_382675 Group1__15_801980 Group1__15_1218937 Group1__16_333965 Group1__17_420845 Group1__17_492172 Group1__18_103944 Group1__19_15125 Group1__21_177895 Group1__21_2…
SAMP1480	Turkey	Aegean	Mu?la-Fethiye	2012-01-08	36°46'12.0"N	29°12'36.0"E	SAMP1480_TR	Turkey	EHB	100		PRHB	0		AHB	0		SSA	0		137.727	138.223	112.988	197.347	251	Group1__3_280311 Group1__3_482843 Group1__7_644159 Group1__7_673437 Group1__8_169897 Group1__8_244195 Group1__9_96754 Group1__10_340399 Group1__10_1203836 Group1__14_13588 Group1__14_238766 Group1__14_244882 Group1__15_42040 Group1__15_382675 Group1__15_801980 Group1__15_1218937 Group1__16_333965 Group1__17_420845 Group1__17_492172 Group1__18_103944 Group1__19_15125 Group1__21_177895 Group1__21_2…
SAMP1492	Turkey	South Eastern Anatolia	Hatay-Yaylada??	2011-01-04	35°59'24.0"N	36°09'00.0"E	SAMP1492_TR	Turkey	EHB	100		PRHB	0		AHB	0		SSA	0		142.278	150.445	113.766	218.514	251	Group1__3_280311 Group1__3_482843 Group1__7_644159 Group1__7_673437 Group1__8_169897 Group1__8_244195 Group1__9_96754 Group1__10_340399 Group1__10_1203836 Group1__14_13588 Group1__14_238766 Group1__14_244882 Group1__15_42040 Group1__15_382675 Group1__15_801980 Group1__15_1218937 Group1__16_333965 Group1__17_420845 Group1__17_492172 Group1__18_103944 Group1__19_15125 Group1__21_177895 Group1__21_2…
SAMP1494	Turkey	South Eastern Anatolia	Hatay-Yaylada??	2011-01-04	35°59'24.0"N	36°09'00.0"E	SAMP1494_TR	Turkey	EHB	100		PRHB	0		AHB	0		SSA	0		142.938	150.807	113.513	223.917	251	Group1__3_280311 Group1__3_482843 Group1__7_644159 Group1__7_673437 Group1__8_169897 Group1__8_244195 Group1__9_96754 Group1__10_340399 Group1__10_1203836 Group1__14_13588 Group1__14_238766 Group1__14_244882 Group1__15_42040 Group1__15_382675 Group1__15_801980 Group1__15_1218937 Group1__16_333965 Group1__17_420845 Group1__17_492172 Group1__18_103944 Group1__19_15125 Group1__21_177895 Group1__21_2…
SAMP1502	Turkey	Thrace	K?rklareli-Merkez	2011-01-07	41°37'12.0"N	27°21'36.0"E	SAMP1502_TR	Turkey	EHB	100		PRHB	0		AHB	0		SSA	0		132.831	148.466	81.38	245.193	251	Group1__3_280311 Group1__3_482843 Group1__7_644159 Group1__7_673437 Group1__8_169897 Group1__8_244195 Group1__9_96754 Group1__10_340399 Group1__10_1203836 Group1__14_13588 Group1__14_238766 Group1__14_244882 Group1__15_42040 Group1__15_382675 Group1__15_801980 Group1__15_1218937 Group1__16_333965 Group1__17_420845 Group1__17_492172 Group1__18_103944 Group1__19_15125 Group1__21_177895 Group1__21_2…
SAMP1504	Turkey	Thrace	K?rklareli-Merkez	2011-01-07	41°55'12.0"N	27°26'24.0"E	SAMP1504_TR	Turkey	EHB	100		PRHB	0		AHB	0		SSA	0		139.572	156.716	80.043	269.261	251	Group1__3_280311 Group1__3_482843 Group1__7_644159 Group1__7_673437 Group1__8_169897 Group1__8_244195 Group1__9_96754 Group1__10_340399 Group1__10_1203836 Group1__14_13588 Group1__14_238766 Group1__14_244882 Group1__15_42040 Group1__15_382675 Group1__15_801980 Group1__15_1218937 Group1__16_333965 Group1__17_420845 Group1__17_492172 Group1__18_103944 Group1__19_15125 Group1__21_177895 Group1__21_2…
SAMP1508	Turkey	Thrace	Tekirda?-?arköy	2010-01-04	40°48'00.0"N	27°21'36.0"E	SAMP1508_TR	Turkey	EHB	100		PRHB	0		AHB	0		SSA	0		138.759	151.944	95.628	241.342	251	Group1__3_280311 Group1__3_482843 Group1__7_644159 Group1__7_673437 Group1__8_169897 Group1__8_244195 Group1__9_96754 Group1__10_340399 Group1__10_1203836 Group1__14_13588 Group1__14_238766 Group1__14_244882 Group1__15_42040 Group1__15_382675 Group1__15_801980 Group1__15_1218937 Group1__16_333965 Group1__17_420845 Group1__17_492172 Group1__18_103944 Group1__19_15125 Group1__21_177895 Group1__21_2…
SAMP1509	Turkey	Thrace	Tekirda?-?arköy	2010-01-04	40°40'12.0"N	27°13'12.0"E	SAMP1509_TR	Turkey	EHB	100		PRHB	0		AHB	0		SSA	0		137.757	145.235	96.283	219.052	251	Group1__3_280311 Group1__3_482843 Group1__7_644159 Group1__7_673437 Group1__8_169897 Group1__8_244195 Group1__9_96754 Group1__10_340399 Group1__10_1203836 Group1__14_13588 Group1__14_238766 Group1__14_244882 Group1__15_42040 Group1__15_382675 Group1__15_801980 Group1__15_1218937 Group1__16_333965 Group1__17_420845 Group1__17_492172 Group1__18_103944 Group1__19_15125 Group1__21_177895 Group1__21_2…
SAMP1510	Turkey	Thrace	Tekirda?-?arköy	2010-01-04	40°48'00.0"N	27°21'36.0"E	SAMP1510_TR	Turkey	EHB	100		PRHB	0		AHB	0		SSA	0		138.436	146.436	91.744	233.812	251	Group1__3_280311 Group1__3_482843 Group1__7_644159 Group1__7_673437 Group1__8_169897 Group1__8_244195 Group1__9_96754 Group1__10_340399 Group1__10_1203836 Group1__14_13588 Group1__14_238766 Group1__14_244882 Group1__15_42040 Group1__15_382675 Group1__15_801980 Group1__15_1218937 Group1__16_333965 Group1__17_420845 Group1__17_492172 Group1__18_103944 Group1__19_15125 Group1__21_177895 Group1__21_2…
SAMP1522	Turkey	Marmara	Bilecik	2014-01-05	40°07'12.0"N	30°06'00.0"E	SAMP1522_TR	Turkey	EHB	100		PRHB	0		AHB	0		SSA	0		137.797	145.368	111.878	204.464	251	Group1__3_280311 Group1__3_482843 Group1__7_644159 Group1__7_673437 Group1__8_169897 Group1__8_244195 Group1__9_96754 Group1__10_340399 Group1__10_1203836 Group1__14_13588 Group1__14_238766 Group1__14_244882 Group1__15_42040 Group1__15_382675 Group1__15_801980 Group1__15_1218937 Group1__16_333965 Group1__17_420845 Group1__17_492172 Group1__18_103944 Group1__19_15125 Group1__21_177895 Group1__21_2…
[truncated: 192 more rows]

## Sheet: GC2_RefSetI_SouthAmeric_samps
Samples file: C:\Users\donth\OneDrive\Kiran_projects\bee_SNP_analysis\genotyping\fluidigm\UIUC\All_plates\GeneClass2\Fluidigm_272SNPs_874samples\Fluidigm_272SNPs_874samps.gp
[truncated: 375 more rows]

[truncated: 7 more sheets: GC2_RefSetI_USAsamps, GC2_RefSetI_ALLsamplesSummary, GC2_RefSetII_874Samples_251SNPs, GC2_RefSetII_Summary, GC2_RefSetIII_874Samples_251SPs, GC2_RefSetIII_Summary, GC2_RefSetIIIUS_samples_summary]
