# Supplementary material for: HBeeID: a molecular tool that identifies honey bee subspecies from different geographic populations
Source: BMC Bioinformatics. 2024 Aug 27;25:278. doi: 10.1186/s12859-024-05776-9 (PMC11348773; doi:10.1186/s12859-024-05776-9)
Supplement: Supplementary file 8 — Additional file 8. SNP genotypes for all the 874 test samples genotyped using the Fluidigm platform in genepop format for 251 SNPs that are part of the 272 SNP panel that are common between the SNP datasets from Avalos et al. [84] and Wallberg et al. [53] (Table S10). [file 12859_2024_5776_MOESM8_ESM.xlsx]

## Sheet: Additional file 8_Table_S10
Supplement Table S10: SNP genotypes for all the 874 test samples genotyped using the Fluidigm platform in genepop format for 251 SNPs that are part of the 272 SNP panel that are common between the SNP datasets from Avalos et al. (2017) and Wallberg et al. (2014)
Group1__10_1203836
Group1__10_340399
Group1__14_13588
Group1__14_238766
Group1__14_244882
Group1__15_1218937
Group1__15_382675
Group1__15_42040
Group1__15_801980
Group1__16_333965
Group1__17_420845
Group1__17_492172
Group1__18_103944
Group1__19_15125
Group1__21_177895
Group1__21_221986
Group1__21_391930
Group1__22_11789
Group1__23_355968
Group1__23_521893
Group1__25_183316
Group1__27_371032
Group1__29_1541982
Group1__3_280311
Group1__3_482843
Group1__32_293853
Group1__32_361237
Group1__32_501540
Group1__34_822325
Group1__35_735054
Group1__35_736810
Group1__36_125083
Group1__36_149488
Group1__36_92182
Group1__37_193841
Group1__42_116956
Group1__7_644159
Group1__7_673437
Group1__8_169897
Group1__8_244195
Group1__9_96754
Group10__10_128313
Group10__10_144017
Group10__10_294664
Group10__16_114816
Group10__23_1093680
Group10__23_1147690
Group10__23_350045
Group10__24_575555
Group10__25_82628
Group10__26_2209505
Group10__28_159116
Group10__6_164317
Group10__9_2392
Group11__1_250089
Group11__1_295965
Group11__1_597531
Group11__12_84263
Group11__18_1317514
Group11__18_2576656
Group11__18_2995363
Group11__18_3533993
Group11__18_3534931
Group11__18_3601198
Group11__18_3604543
Group11__18_3685034
Group11__18_3762761
Group11__18_3797457
Group11__18_3832529
Group11__18_3884967
Group11__18_3973975
Group11__18_3995053
Group11__18_4162838
Group11__18_4692165
Group11__9_436472
Group12__11_125307
Group12__16_385652
Group12__17_1469018
Group12__17_1506781
Group12__17_1546369
Group12__17_190424
Group12__17_2359615
Group12__17_2365637
Group12__17_395672
Group12__8_1198200
Group13__10_1108958
Group13__10_252965
Group13__10_35514
Group13__3_518902
Group13__3_524481
Group13__3_604885
Group13__4_221886
Group13__4_557446
Group13__5_146393
Group13__7_478005
Group14__13_1218777
Group14__13_836820
Group14__14_15882
Group14__14_954684
Group14__15_1090820
Group14__15_204646
Group14__15_293814
Group14__5_290599
Group14__7_188123
Group14__8_337672
Group14__9_980980
Group15__11_169272
Group15__11_398366
Group15__13_192856
Group15__13_307026
Group15__13_315511
Group15__16_20000
Group15__19_1423968
Group15__19_1857968
Group15__2_414243
Group15__3_131293
Group15__3_274269
Group15__3_34660
Group15__3_79434
Group15__5_351245
Group15__5_77197
Group16__2_1405494
Group16__4_1180790
Group16__4_1215025
Group16__4_1359385
Group16__4_330185
Group16__5_515889
Group16__5_643286
Group16__6_359348
Group16__8_23196
Group16__8_473641
Group2__11_418938
Group2__15_292249
Group2__17_1035989
Group2__17_1036742
Group2__17_281307
Group2__19_3131696
Group2__19_3200069
Group2__19_3778444
Group2__2_68562
Group2__4_283136
Group2__7_416140
Group2__7_49166
Group2__9_408886
Group3__14_619863
Group3__3_313771
Group3__4_301218
Group3__4_307634
Group3__4_432626
Group3__4_778301
Group3__5_111665
Group3__5_583438
Group3__7_147105
Group3__7_59841
Group3__7_64071
Group3__8_126276
Group3__8_921817
Group3__8_946323
Group3__9_823599
Group4__11_427850
Group4__11_92121
Group4__12_228261
Group4__13_179304
Group4__13_2038246
Group4__13_342770
Group4__13_554806
Group4__13_59355
Group4__16_167299
Group4__16_716501
Group4__4_376415
Group4__4_378018
Group4__5_1126631
Group4__5_289666
Group4__7_103927
Group4__7_124253
Group4__7_87551
Group4__8_154524
Group4__8_324104
Group4__9_1187235
Group4__9_336443
Group4__9_936478
Group4__9_963781
Group4__9_972308
Group5__14_1299924
Group5__14_22462
Group5__14_2533137
Group5__14_594296
Group5__14_61675
Group5__15_79408
Group5__16_41491
Group5__2_487672
Group5__2_793945
Group5__2_848325
Group5__20_155366
Group5__20_437365
Group5__9_1299091
Group5__9_1489764
Group6__1_259334
Group6__10_49407
Group6__14_484599
Group6__16_1073979
Group6__16_629310
Group6__16_672128
Group6__2_565292
Group6__20_1041776
Group6__23_171336
Group6__23_858598
Group6__37_337597
Group7__12_462664
Group7__16_24169
Group7__17_696177
Group7__18_243890
Group7__19_76089
Group7__21_1095007
Group7__5_300027
Group8__11_436848
Group8__14_172051
Group8__14_41375
Group8__21_905420
Group8__5_414227
Group8__6_1223926
Group8__6_269758
Group8__6_422610
Group8__6_422643
Group8__6_552077
Group8__6_561120
Group8__6_624107
Group8__6_695232
Group8__7_1920076
Group8__9_1093963
Group8__9_1355613
Group8__9_628490
Group9__1_250272
Group9__1_283209
Group9__10_1255842
Group9__10_3326325
Group9__10_3402049
Group9__10_3446662
Group9__10_845383
Group9__10_888634
Group9__10_890325
Group9__10_917583
Group9__12_1133058
Group9__12_1199604
Group9__12_566841
Group9__12_931265
Group9__2_308934
Group9__2_413834
Group9__4_162714
Group9__4_246403
Group9__7_1000319
POP
SAMP29 , 0102	202	202	101	102	101	101	101	102	202	101	202	202	101	202	101	102	101	202	101	202	101	101	101	101	202	202	102	202	101	202	202	202	202	101	101	101	101	102	202	101	202	202	202	202	102	102	202	202	102
SAMP330 , 0101	202	102	101	101	101	101	101	102	202	101	202	202	101	202	101	202	101	202	101	202	202	101	101	101	202	202	202	202	101	202	202	202	202	101	202	101	102	101	202	101	202	202	202	202	102	102	202	202	102
SAMP442 , 0101	202	202	101	102	101	101	101	202	202	101	202	101	101	202	101	102	101	202	101	202	102	101	202	101	202	102	102	202	101	202	202	202	202	101	102	101	101	101	202	101	202	202	102	202	102	101	202	202	102
SAMP446 , 0102	202	202	101	202	101	101	101	202	202	101	202	102	101	202	101	102	101	102	101	202	202	101	101	101	202	202	101	202	101	202	202	202	202	101	102	101	101	101	202	101	202	202	202	202	202	102	202	202	101
SAMP451 , 0202	202	202	101	101	101	101	101	202	202	101	202	101	101	202	101	101	101	202	101	202	202	101	101	101	202	202	202	102	101	202	202	202	202	101	102	101	101	101	202	101	202	202	202	202	102	102	202	102	202
SAMP455 , 0102	202	202	101	102	101	101	101	202	202	101	202	101	101	202	101	102	101	202	101	202	202	101	101	101	202	202	202	202	101	202	202	202	202	101	102	101	102	101	202	101	202	202	202	202	202	102	202	101	102
SAMP538 , 0202	202	202	101	102	101	101	101	102	202	101	202	202	101	202	101	102	101	202	101	202	202	101	101	101	202	102	102	202	101	202	202	202	202	101	101	101	101	101	202	101	202	202	202	202	202	202	202	202	202
SAMP546 , 0202	102	202	101	202	101	101	101	202	202	101	202	101	101	202	101	101	101	202	101	202	202	101	102	101	202	202	202	102	101	202	202	202	202	101	102	101	101	101	202	101	202	202	202	202	202	202	202	202	202
SAMP552 , 0101	202	202	101	102	102	102	101	102	202	101	202	101	101	202	101	102	101	202	101	202	102	101	202	101	202	202	202	202	101	202	202	202	202	101	101	101	101	101	202	101	202	202	202	202	202	202	202	202	202
SAMP585 , 0102	202	202	101	102	102	101	101	202	202	101	202	101	101	202	101	101	101	202	101	202	102	101	102	102	202	202	202	202	101	202	202	202	202	101	101	101	101	101	202	101	202	202	202	202	102	101	202	202	102
SAMP618 , 0202	202	202	101	102	102	101	101	202	202	101	202	102	101	202	101	102	101	202	101	202	102	101	102	101	202	102	202	102	101	202	202	202	202	101	102	101	101	101	202	101	202	202	202	202	102	202	202	102	101
SAMP628 , 0102	202	102	101	202	101	101	101	202	202	101	202	102	101	202	101	102	101	202	101	102	102	101	101	101	202	102	202	202	101	202	202	202	202	101	101	101	101	101	202	101	202	202	202	202	102	102	202	202	102
SAMP642 , 0102	202	202	101	202	101	101	101	202	202	101	202	102	101	202	101	102	101	202	101	202	202	101	102	101	202	202	202	202	101	202	202	202	202	101	101	101	101	101	202	101	202	202	202	202	102	102	202	101	202
SAMP643 , 0202	202	202	101	102	102	101	101	202	202	101	202	101	101	202	101	101	101	102	101	202	202	101	101	101	202	202	202	202	101	202	202	202	202	101	102	101	101	102	202	101	202	202	202	202	102	202	202	102	202
SAMP644 , 0102	202	202	101	101	101	101	101	102	202	101	202	102	101	202	101	202	101	202	101	202	102	101	101	101	202	202	202	202	101	202	202	202	202	101	202	101	101	101	202	101	202	202	202	202	202	101	202	102	202
SAMP645 , 0202	202	202	101	101	101	101	101	202	202	101	202	202	101	202	101	101	101	202	101	202	202	101	101	101	202	202	202	202	101	202	202	202	202	101	102	101	101	101	202	101	202	202	202	202	102	101	202	202	102
SAMP646 , 0102	202	202	101	202	101	101	101	102	202	101	202	101	101	202	101	101	101	202	101	202	202	101	101	101	202	202	202	102	102	202	202	202	202	101	101	101	101	101	202	101	202	202	202	202	202	102	202	202	102
SAMP647 , 0102	202	202	101	102	102	101	101	102	202	101	202	101	101	202	101	102	101	202	101	202	202	101	102	101	202	202	202	202	101	202	202	202	202	101	101	101	101	102	202	101	202	202	202	202	202	202	202	202	101
SAMP648 , 0202	202	102	101	101	101	101	101	202	202	101	202	102	101	202	101	102	101	202	101	202	102	101	102	101	202	102	102	202	101	202	202	202	102	101	102	101	101	101	202	101	202	202	202	202	102	202	202	102	202
SAMP649 , 0102	202	202	101	101	102	101	101	202	202	101	202	101	101	202	101	101	101	202	101	202	202	101	101	101	202	202	202	202	101	202	202	202	202	101	102	101	101	101	202	101	202	202	202	202	101	202	202	102	202
SAMP657 , 0101	202	202	101	202	101	101	101	202	202	101	202	102	101	202	101	102	101	202	101	102	102	101	202	101	202	202	202	202	101	202	202	202	202	101	202	101	101	101	202	101	202	202	202	202	101	102	202	202	102
SAMP663 , 0101	202	102	101	102	101	101	101	202	202	101	202	102	101	202	101	102	101	202	101	202	202	101	102	101	202	102	202	202	101	202	202	202	202	101	102	101	101	101	202	101	202	202	202	202	102	102	202	102	102
SAMP700 , 0102	202	202	101	102	102	101	101	102	202	101	202	101	101	202	101	202	101	202	101	202	202	101	102	101	202	202	202	202	102	202	202	202	202	101	101	101	101	101	202	101	202	202	202	202	102	102	202	202	202
SAMP702 , 0102	202	202	101	202	101	101	101	102	202	101	202	101	101	202	101	102	101	202	101	202	202	101	101	101	202	102	202	202	101	202	202	202	202	101	101	101	101	101	202	101	202	202	202	202	202	102	202	102	102
SAMP705 , 0202	202	202	101	102	101	101	101	202	202	101	202	102	101	202	101	102	101	202	101	202	102	101	101	101	202	202	102	102	101	202	202	202	202	101	101	101	101	101	202	101	202	202	202	202	202	102	202	102	101
SAMP709 , 0202	202	202	101	101	101	102	101	202	202	101	202	102	101	202	101	202	101	202	101	202	202	101	101	101	202	202	202	202	101	202	202	202	202	101	102	101	102	101	202	101	202	202	202	202	101	102	202	202	101
SAMP1549 , 0101	101	101	101	101	101	202	101	101	101	202	101	101	202	202	202	101	202	101	202	101	101	101	101	101	202	101	101	202	101	202	202	101	102	202	101	101	101	101	202	102	101	202	101	101	202	101	202	101	101
SAMP1550 , 0101	101	101	101	202	101	202	101	101	101	202	101	101	202	202	102	101	202	101	202	102	101	101	101	101	102	101	101	102	101	202	202	101	102	202	101	101	101	101	202	102	101	202	101	101	202	101	102	101	101
SAMP1582 , 0101	101	101	101	101	101	202	101	101	102	202	101	101	202	202	202	101	202	101	202	101	101	101	202	101	202	101	101	102	101	202	202	101	102	202	101	101	101	101	202	101	101	202	101	101	202	101	202	101	101
SAMP1620 , 0101	101	101	101	202	101	202	101	101	101	202	101	101	202	102	202	101	202	101	202	102	101	101	101	101	202	101	101	101	101	202	202	101	202	202	101	101	101	101	202	102	101	202	101	101	202	101	202	101	101
SAMP1653 , 0101	101	101	101	101	101	202	101	101	101	202	101	101	202	202	102	101	202	101	202	102	101	101	101	101	202	101	101	102	101	202	202	101	202	202	101	101	101	101	202	102	101	202	101	101	202	102	202	101	101
SAMP1654 , 0101	101	101	101	101	101	202	101	101	101	202	101	101	202	202	202	101	202	202	202	101	101	101	101	101	202	101	101	102	101	202	202	101	202	202	101	101	101	101	202	102	101	202	101	101	202	202	202	101	101
SAMP1656 , 0101	101	101	101	202	101	202	101	101	101	202	101	101	202	102	202	101	202	101	202	101	101	101	101	101	202	101	101	102	101	202	202	101	202	202	101	101	101	101	202	102	101	202	101	101	202	101	202	101	101
SAMP1856 , 0101	101	101	101	202	101	202	101	101	101	202	101	101	202	102	101	101	202	101	202	102	101	101	101	101	202	101	101	102	101	202	202	101	102	202	101	101	102	101	202	101	101	202	101	101	202	101	202	101	101
SAMP1857 , 0101	101	101	101	102	101	202	101	101	101	202	101	101	202	102	202	101	202	101	202	101	101	101	101	101	202	101	101	102	101	202	202	101	102	202	101	101	102	101	202	101	101	202	101	101	202	102	202	101	101
SAMP1858 , 0101	101	101	101	102	101	202	101	101	101	202	101	101	202	202	202	101	202	101	202	101	101	101	101	101	102	101	101	202	101	202	202	101	202	202	101	101	101	101	202	101	101	202	101	101	202	101	202	101	102
SAMP1906 , 0101	101	101	101	101	101	202	101	101	101	202	101	101	202	202	101	101	202	101	202	202	101	101	101	101	202	101	101	101	101	202	202	101	202	202	101	101	101	101	202	101	101	202	101	101	202	101	202	101	101
SAMP2526a , 0101	101	101	101	101	101	202	101	101	101	202	101	101	202	101	202	101	202	101	202	102	101	101	101	101	202	101	101	101	101	202	202	101	102	202	101	101	101	101	202	102	101	202	101	101	202	101	202	101	101
SAMP2542a , 0101	101	101	101	101	101	202	101	101	101	202	101	101	202	202	202	101	202	101	202	202	101	101	101	101	102	101	101	102	101	202	202	101	202	202	101	101	101	101	202	102	101	202	101	101	202	101	202	101	101
SAMP2543a , 0101	101	101	101	101	101	202	101	101	101	202	101	101	202	202	202	101	202	101	202	202	101	101	101	101	102	101	101	101	101	202	202	101	202	202	101	101	101	101	202	102	101	202	101	101	202	101	202	101	101
SAMP2562a , 0101	101	101	101	102	101	202	101	101	101	202	101	101	202	102	102	101	202	101	202	202	101	101	101	101	102	101	101	102	101	202	202	101	202	202	101	101	101	101	202	102	101	202	101	101	202	101	202	101	101
SAMP2579a , 0101	101	101	101	101	101	202	101	101	101	202	101	101	202	202	101	101	202	101	202	102	101	101	101	101	202	101	101	102	101	202	202	101	202	202	101	101	101	101	202	102	101	202	101	101	202	101	202	101	101
SAMP2580a , 0101	101	101	101	102	101	202	101	101	101	202	101	101	202	102	102	101	202	101	202	102	101	101	101	101	102	101	101	202	101	202	202	101	202	202	101	101	101	101	202	102	101	202	101	101	202	102	202	101	101
SAMP2591a , 0101	101	101	101	102	101	202	101	101	101	202	101	101	202	102	202	101	202	101	202	202	101	101	101	101	202	101	101	102	101	202	202	101	202	202	101	101	101	101	202	101	101	202	101	101	202	101	202	101	101
SAMP2592a , 0101	101	101	101	102	101	202	101	101	101	202	101	101	202	202	102	101	202	101	202	202	101	101	101	101	102	101	101	101	101	202	202	101	202	202	101	101	101	101	202	102	101	202	101	101	202	101	202	101	101
SAMP2607a , 0101	101	101	101	102	101	202	101	101	101	202	101	101	202	202	102	101	202	101	202	102	101	101	101	101	102	101	101	102	101	202	202	101	202	202	101	101	101	101	202	102	101	202	101	101	202	101	202	101	101
SAMP2608a , 0101	101	101	101	102	101	202	101	101	101	202	101	101	202	102	102	101	202	101	202	202	101	101	101	101	202	101	101	102	101	202	202	101	202	202	101	101	101	101	202	102	101	202	101	101	202	101	202	101	101
SAMP2624a , 0101	101	101	101	101	101	202	101	101	101	202	101	101	202	202	102	101	202	101	202	102	101	101	101	101	202	101	101	101	101	202	202	101	202	202	101	101	101	101	202	102	101	202	101	101	202	101	202	101	101
SAMP2645a , 0101	101	101	101	101	101	202	101	101	101	202	101	101	202	202	102	101	202	101	202	202	101	101	101	101	202	101	101	101	101	202	202	101	202	202	101	101	101	101	202	102	101	202	101	101	202	102	202	101	101
SAMP2646a , 0101	101	101	101	101	101	202	101	101	101	202	101	101	202	202	102	101	202	101	202	102	101	101	101	101	102	101	101	102	101	202	202	101	202	202	101	101	101	101	202	102	101	202	101	101	202	101	202	101	101
SAMP2655a , 0101	101	101	101	202	101	202	101	101	101	202	101	101	202	202	202	101	202	101	202	202	101	101	101	101	202	101	101	102	101	202	202	101	202	202	101	101	101	101	202	102	101	202	101	101	202	101	202	101	101
SAMP2656a , 0101	101	101	101	202	101	202	101	101	101	202	101	101	202	202	202	101	202	101	202	202	101	101	101	101	202	101	101	202	101	202	202	101	202	202	101	101	101	101	202	102	101	202	101	101	202	101	202	101	101
SAMP2657a , 0101	101	101	101	102	101	202	101	101	101	202	101	101	202	102	102	101	202	101	202	202	101	101	101	101	202	101	101	102	101	202	202	101	202	202	101	101	101	101	202	102	101	202	101	101	202	101	202	101	101
SAMP2675a , 0101	101	101	101	102	101	202	101	101	101	202	101	101	202	202	102	101	202	101	202	202	101	101	101	101	202	101	101	101	101	202	202	101	202	202	101	101	101	101	202	102	101	202	101	101	202	101	202	101	101
SAMP2676a , 0101	101	101	101	102	101	202	101	101	101	202	101	101	202	202	101	101	202	101	202	202	101	101	101	101	102	101	101	102	101	202	202	101	202	202	101	101	101	101	202	102	101	202	101	101	202	102	202	101	101
SAMP2677a , 0101	101	101	101	101	101	202	101	101	101	202	101	101	202	102	102	101	202	101	202	202	101	101	101	101	102	101	101	102	101	202	202	101	202	202	101	101	101	101	202	102	101	202	101	101	202	101	202	101	101
SAMP2691a , 0101	101	101	101	102	101	202	101	101	101	202	101	101	202	202	102	101	202	101	202	202	101	101	101	101	202	101	101	101	101	202	202	101	202	202	101	101	101	101	202	102	101	202	101	101	202	101	202	101	101
SAMP2692a , 0101	101	101	101	202	101	202	101	101	101	202	101	101	202	102	101	101	202	101	202	202	101	101	101	101	202	101	101	102	101	202	202	101	202	202	101	101	101	101	202	102	101	202	101	101	202	102	202	101	101
SAMP2693a , 0101	101	101	101	202	101	202	101	101	101	202	101	101	202	102	101	101	202	101	202	202	101	101	101	101	102	101	101	202	101	202	202	101	202	202	101	101	101	101	202	102	101	202	101	101	202	102	202	101	101
SAMP2694 , 0101	101	101	101	202	101	202	101	101	101	202	101	101	202	102	101	101	202	101	202	202	101	101	101	101	102	101	101	102	101	202	202	101	202	202	101	101	101	101	202	101	101	202	101	101	202	101	202	101	101
SAMP2704a , 0101	101	101	101	101	101	202	101	101	101	202	101	101	202	202	102	101	202	101	202	202	101	101	101	101	202	101	101	102	101	202	202	101	202	202	101	101	101	101	202	102	101	202	101	101	202	101	202	101	101
SAMP2705a , 0101	101	101	101	101	101	202	101	101	101	202	101	101	202	202	102	101	202	101	202	202	101	101	101	101	202	101	101	202	101	202	202	101	102	202	101	101	101	101	202	102	101	202	101	101	202	101	202	101	101
SAMP2706a , 0101	101	101	101	102	101	202	101	101	101	202	101	101	202	102	102	101	202	101	202	202	101	101	101	101	202	101	101	102	101	202	202	101	202	202	101	101	101	101	202	102	101	202	101	101	202	101	202	101	101
SAMP406 , 0101	202	101	102	102	202	202	101	101	202	101	101	101	101	202	202	101	101	202	202	101	101	101	202	101	101	101	202	202	101	202	202	202	202	101	202	202	202	101	101	101	202	202	202	102	101	202	202	202	202
SAMP407 , 0101	202	101	102	202	202	202	101	101	202	101	101	202	101	202	102	101	101	202	202	101	101	101	202	101	101	101	202	202	101	202	202	202	202	101	202	202	202	101	101	101	202	202	202	102	101	202	202	101	202
SAMP412 , 0101	202	101	202	202	202	202	101	101	202	101	101	202	101	202	102	101	101	202	202	101	101	101	202	101	102	101	202	202	101	202	202	202	202	101	202	202	102	101	101	101	202	202	202	202	101	202	202	101	202
SAMP414 , 0101	202	101	202	202	202	202	101	101	202	101	101	202	101	202	202	101	101	202	202	101	101	101	202	101	102	101	202	202	101	202	202	202	202	101	202	202	102	102	101	101	202	202	202	102	101	202	202	102	202
SAMP431 , 0101	202	101	102	102	202	202	101	101	202	101	101	202	101	202	102	101	101	202	202	101	101	101	202	101	101	101	202	202	101	202	202	202	202	101	202	202	202	102	101	101	202	202	202	102	101	202	202	101	202
SAMP432 , 0101	202	101	102	101	202	202	101	101	202	101	101	202	101	202	102	101	101	202	202	101	101	101	202	101	101	101	202	202	101	202	202	202	202	101	202	202	202	102	102	101	202	202	202	102	101	102	202	102	102
SAMP433 , 0101	202	101	202	102	202	202	101	101	202	101	101	202	101	202	102	101	101	202	202	101	101	101	202	101	101	101	202	202	101	202	202	202	202	101	202	202	202	202	101	101	202	202	202	102	101	202	202	102	101
SAMP434 , 0101	202	101	101	102	202	202	101	101	202	101	101	202	101	202	202	101	101	202	202	101	101	101	202	101	101	101	202	202	101	202	202	202	202	101	202	202	202	102	101	101	202	202	202	202	101	202	202	101	202
SAMP436 , 0102	202	101	102	101	202	202	101	101	202	101	101	202	101	202	102	101	101	202	202	101	101	101	202	101	101	101	202	202	101	202	202	202	202	101	202	202	202	101	102	101	202	202	202	101	101	202	202	101	202
SAMP437 , 0102	202	101	102	102	202	202	101	101	202	101	101	202	101	202	102	101	101	202	202	101	101	101	202	101	101	101	202	202	101	202	202	202	202	101	202	202	202	102	102	101	202	202	202	102	101	202	202	101	202
SAMP438 , 0102	202	101	102	101	202	202	101	101	202	101	101	202	101	202	102	101	101	202	202	101	101	101	202	101	101	101	202	202	101	202	202	202	202	101	202	202	202	101	102	101	202	202	202	102	101	202	202	101	202
SAMP439 , 0101	202	101	202	202	202	202	101	101	202	101	101	202	101	202	102	101	101	202	202	101	101	101	202	101	101	101	202	202	101	202	202	202	202	101	202	202	202	102	101	101	202	202	202	101	101	202	202	101	202
SAMP1754 , 0101	101	101	101	101	101	101	102	101	101	102	101	101	101	102	202	101	202	202	202	102	101	101	102	102	102	102	102	102	102	102	102	102	101	101	101	101	102	101	102	101	101	102	102	101	202	202	202	101	102
SAMP1755 , 0101	101	101	102	102	101	102	102	101	101	101	101	202	101	202	102	101	202	202	101	102	101	101	102	101	102	101	101	102	101	102	202	202	101	101	102	202	202	101	101	101	102	202	101	101	102	202	202	101	202
SAMP1758 , 0101	101	101	101	102	101	202	102	101	101	202	101	101	102	102	202	101	102	202	102	102	101	102	101	102	102	101	101	102	101	102	102	102	202	202	102	101	102	102	202	101	102	102	102	102	101	202	101	101	101
SAMP1759 , 0101	101	101	102	102	101	101	102	101	101	101	101	101	202	102	202	101	202	202	102	102	101	202	101	101	101	101	101	101	101	102	102	102	202	102	101	102	102	101	102	101	202	202	101	101	202	102	101	101	101
SAMP1762 , 0101	101	101	102	102	101	102	202	101	101	102	101	102	102	101	202	101	102	202	202	101	101	101	101	102	101	101	101	101	102	101	101	101	101	202	202	101	102	101	202	101	101	202	102	101	102	102	202	101	102
SAMP1763 , 0101	101	101	102	102	101	102	202	102	101	101	101	101	202	101	202	101	102	202	202	101	101	101	101	202	102	101	101	101	102	101	101	101	101	202	202	101	102	101	202	101	101	202	102	101	102	102	202	101	102
SAMP1766 , 0101	101	101	101	101	101	102	102	101	101	101	102	102	101	202	202	101	102	202	102	102	101	101	102	202	101	101	102	101	101	102	102	102	202	202	202	102	102	101	202	101	101	101	102	101	101	202	102	101	101
SAMP1767 , 0101	101	101	101	101	101	102	202	101	101	101	101	102	101	202	202	101	102	202	102	102	101	101	101	202	101	101	102	101	101	101	101	101	202	102	102	102	102	101	202	101	101	101	102	101	102	202	101	101	102
SAMP1776 , 0101	101	101	101	102	101	102	102	102	202	102	102	101	102	102	102	101	102	202	102	101	101	102	101	101	101	101	102	101	102	102	101	101	101	202	102	101	102	102	202	202	101	102	101	101	102	202	102	101	101
SAMP1777 , 0101	101	101	102	202	101	202	102	202	102	102	102	101	102	102	102	101	101	202	202	102	101	101	101	102	102	101	101	101	102	102	101	101	101	202	202	101	102	102	202	102	101	202	101	101	101	202	101	101	101
SAMP1786 , 0101	101	101	101	202	101	202	202	102	101	202	101	101	202	102	202	101	102	101	102	101	101	101	101	202	101	101	102	101	101	202	102	102	101	102	102	102	202	102	102	102	101	101	101	101	101	102	101	101	101
SAMP1787 , 0101	101	101	101	202	101	202	202	102	101	102	101	101	202	101	202	101	102	102	202	101	101	101	101	202	101	101	102	101	101	202	102	102	102	102	202	102	202	101	102	101	101	101	101	101	101	202	101	101	101
SAMP1790 , 0101	102	101	101	101	101	202	101	102	101	102	102	101	101	202	202	101	102	202	102	102	101	202	101	101	202	101	101	102	101	202	202	202	202	202	102	101	102	102	202	101	101	202	101	101	102	102	101	101	102
SAMP1791 , 0101	102	101	101	101	102	102	101	102	102	101	101	101	102	102	202	101	102	202	102	101	101	102	102	102	102	101	101	102	102	102	102	101	102	102	102	101	102	101	202	102	101	202	102	101	102	102	102	101	202
SAMP1792 , 0101	101	101	101	102	101	102	101	101	101	102	102	101	202	102	102	101	102	102	102	202	101	101	101	101	102	202	102	102	101	102	102	102	102	102	101	101	102	101	202	102	101	202	102	101	102	202	102	102	202
SAMP1793 , 0101	102	101	101	102	101	101	102	102	102	102	102	101	102	102	202	101	101	202	102	102	101	101	102	101	101	101	101	102	101	102	102	101	102	102	101	101	202	102	102	102	101	202	101	101	102	202	101	101	202
SAMP1794 , 0101	101	101	101	102	101	202	102	101	101	102	102	101	101	101	202	101	202	202	102	102	101	102	102	202	102	101	101	101	102	101	101	101	101	102	101	101	102	102	202	202	101	202	101	101	102	102	101	101	101
SAMP1795 , 0101	101	101	101	101	101	101	202	101	101	101	101	101	102	101	202	101	102	102	202	101	101	102	101	102	101	101	101	102	101	102	102	102	202	102	101	101	102	102	202	101	102	202	101	101	202	101	101	101	101
SAMP2178a , 0102	102	102	101	101	101	101	102	101	101	101	102	102	101	102	202	101	101	202	202	102	101	101	101	102	202	102	102	202	202	101	101	101	101	102	102	102	102	101	202	101	102	102	102	101	102	202	202	102	102
SAMP2180a , 0101	102	102	102	202	102	102	101	102	101	101	102	102	102	102	202	101	102	202	102	102	101	101	101	101	101	101	101	101	102	101	101	101	101	102	101	101	102	101	102	102	102	102	202	101	101	202	102	102	101
SAMP2185 , 0102	202	101	101	102	102	102	101	102	101	101	102	102	102	102	102	101	102	102	101	102	101	101	101	101	202	102	102	102	101	202	102	102	102	102	102	101	102	101	102	202	102	102	102	202	202	102	102	102	101
SAMP235 , 0101	101	101	102	101	101	101	202	101	102	101	101	202	101	202	102	101	101	202	202	101	101	101	101	101	101	101	101	101	202	101	101	101	101	101	101	101	202	101	202	102	101	102	101	101	101	202	101	101	202
SAMP236 , 0101	101	101	102	101	101	101	202	101	102	101	101	202	101	202	102	101	101	202	202	101	101	101	102	101	101	101	101	102	202	101	101	101	101	101	101	101	202	101	202	202	101	101	101	101	101	202	101	101	202
SAMP257 , 0101	101	101	102	101	101	102	202	101	102	102	101	102	101	202	202	101	102	202	202	101	101	101	101	101	101	101	101	101	202	101	101	101	101	101	102	102	202	101	202	101	101	102	102	101	101	102	102	101	102
SAMP296 , 0101	102	101	102	202	101	101	202	102	102	101	102	202	101	202	202	102	101	202	102	102	101	101	202	102	102	101	101	101	102	102	102	102	101	102	202	101	202	102	101	202	101	202	102	101	101	202	102	202	202
SAMP298 , 0101	101	101	101	102	101	101	202	101	102	101	101	102	101	202	202	102	101	202	101	101	101	101	102	102	102	101	101	101	202	102	102	102	102	202	202	101	202	101	202	101	101	202	202	102	101	202	101	102	102
SAMP301 , 0101	101	102	101	202	101	101	102	101	101	101	102	102	101	102	102	102	101	102	202	101	101	101	101	102	101	102	102	102	202	202	102	102	102	202	102	101	202	102	102	102	102	202	101	101	101	202	101	202	202
SAMP302 , 0101	101	102	102	102	101	102	102	102	101	102	102	202	101	202	202	102	101	101	102	202	101	101	202	202	101	202	101	102	202	102	102	102	101	202	202	101	202	101	102	101	101	101	102	101	202	202	102	101	202
SAMP304 , 0101	102	101	102	102	101	101	202	101	101	101	101	102	101	202	101	102	101	102	102	101	101	101	101	102	101	101	102	101	202	102	101	101	101	102	202	101	102	101	202	101	101	102	102	101	102	202	202	101	102
SAMP306 , 0101	101	101	101	101	101	102	102	101	101	101	101	101	101	202	102	101	101	202	102	101	101	101	101	101	101	101	101	102	102	102	102	102	101	202	202	101	202	101	202	202	101	202	101	101	101	202	101	101	202
SAMP310 , 0101	202	101	202	202	101	101	101	101	101	101	101	102	101	202	102	202	101	202	102	101	101	101	102	202	102	101	101	102	102	101	102	102	102	101	102	101	202	101	202	102	101	202	101	101	102	102	102	102	202
SAMP312 , 0101	102	102	101	202	101	101	102	101	101	101	102	202	101	202	102	101	202	102	101	102	101	101	102	202	102	101	101	101	202	101	102	102	202	101	101	101	202	101	202	102	101	202	101	101	202	202	101	101	202
SAMP313 , 0101	101	102	101	102	101	101	102	101	101	101	101	102	101	202	102	101	101	102	102	102	101	101	202	102	101	101	101	101	202	101	102	102	101	101	101	101	202	101	102	101	101	102	102	101	102	202	101	101	101
SAMP353 , 0101	202	101	101	101	101	101	202	101	102	101	102	102	101	202	102	102	101	202	202	102	101	101	101	102	102	102	202	102	102	102	102	102	202	102	202	101	202	101	102	102	102	202	101	202	102	202	101	101	202
SAMP354 , 0101	202	101	101	101	101	101	202	101	102	101	102	102	101	202	202	102	101	202	202	102	101	101	101	102	102	102	202	102	102	102	102	102	202	102	102	101	202	101	102	102	102	202	101	102	202	102	101	101	202
SAMP360 , 0101	101	101	202	202	101	102	101	101	102	101	101	102	101	202	102	101	101	202	101	101	101	101	101	202	101	101	101	101	202	101	101	101	102	102	102	101	202	101	202	101	101	102	101	101	102	202	101	101	202
SAMP363 , 0101	101	101	202	202	101	102	101	101	102	101	101	102	101	202	102	101	101	202	101	101	101	101	101	202	101	101	101	101	202	101	101	101	102	102	102	101	202	101	202	101	101	101	101	101	101	202	101	101	202
SAMP364 , 0101	102	101	202	202	101	101	102	101	102	101	101	102	101	202	202	101	101	202	101	101	101	101	202	202	101	101	101	101	102	102	102	102	202	202	202	101	202	102	202	101	101	202	101	101	101	202	101	101	202
SAMP366 , 0101	101	101	202	202	101	101	102	101	202	101	101	102	101	202	101	101	101	202	101	101	101	101	202	102	101	101	101	101	102	102	102	102	202	102	202	101	202	101	202	101	101	202	101	101	101	202	101	101	202
SAMP373 , 0101	101	101	102	202	101	101	102	101	101	101	101	102	101	202	102	101	101	202	102	101	101	101	102	102	101	101	101	101	202	101	101	101	101	101	102	101	202	101	202	101	101	102	101	101	102	202	101	101	202
SAMP375 , 0101	101	101	202	202	101	101	101	101	101	101	101	101	101	102	102	101	101	202	101	101	101	101	101	102	101	101	101	101	202	101	101	101	101	102	202	101	202	102	202	202	101	102	101	101	102	202	101	101	202
SAMP376 , 0101	101	101	202	102	101	101	202	101	102	101	101	102	101	202	202	101	101	102	202	101	101	101	102	202	101	101	101	101	202	101	101	101	101	101	202	101	202	101	202	202	101	102	101	101	101	202	101	101	102
SAMP377 , 0101	101	102	202	102	101	101	102	101	101	101	101	101	101	202	102	101	101	202	202	101	101	101	102	202	101	101	101	101	202	101	101	101	101	102	102	101	202	101	202	101	101	202	101	101	102	102	101	101	101
SAMP381 , 0101	101	101	202	102	101	101	102	101	102	101	101	202	101	202	202	101	102	202	101	101	101	101	102	102	101	101	101	102	202	101	101	101	102	202	102	101	202	102	202	102	101	202	101	101	101	202	101	101	102
SAMP382 , 0101	101	101	202	102	101	101	202	101	102	101	101	102	101	202	202	101	101	202	101	101	101	101	102	102	101	101	101	101	102	101	101	101	102	202	202	101	202	102	202	202	101	102	101	101	101	202	101	101	102
SAMP389 , 0101	102	101	102	102	101	102	102	101	101	102	101	202	101	202	101	101	102	202	101	101	101	101	101	102	101	101	101	101	202	102	102	102	102	101	102	101	202	101	202	202	101	101	101	101	101	102	101	101	101
SAMP390 , 0101	202	101	101	101	101	202	202	101	101	202	101	202	101	202	101	101	202	202	202	101	101	101	101	101	101	101	101	101	202	101	101	101	101	101	101	101	202	101	202	202	101	101	101	101	101	101	202	101	101
SAMP392 , 0101	101	101	102	102	101	101	202	101	102	101	101	101	101	202	102	101	101	202	102	101	101	101	101	101	101	101	101	102	102	102	102	101	101	102	202	101	202	101	202	202	101	102	101	101	102	102	101	101	102
SAMP395 , 0101	101	101	101	102	102	101	202	101	101	101	101	102	101	202	102	101	101	202	202	101	101	101	101	101	101	101	101	102	102	102	102	101	101	202	102	101	202	101	202	102	101	102	102	101	101	202	101	101	102
SAMP398 , 0101	101	101	202	102	101	202	202	101	102	101	101	202	101	202	101	101	101	202	102	101	101	101	101	102	101	101	102	102	202	101	101	101	101	102	202	101	202	102	202	102	101	101	102	101	102	202	101	101	102
SAMP399 , 0101	101	101	202	202	101	101	202	101	101	101	101	102	101	102	202	101	101	102	202	101	101	101	202	102	101	101	101	101	202	101	101	101	101	202	202	101	202	101	202	101	101	101	101	101	101	202	101	101	102
SAMP416 , 0101	102	101	101	101	101	102	202	101	202	101	101	202	101	202	101	102	101	202	202	101	101	101	102	102	102	102	202	102	102	102	102	102	101	101	202	101	202	102	202	202	101	102	202	202	101	102	102	102	202
SAMP418 , 0101	102	202	102	102	101	101	102	101	102	101	101	202	101	202	102	202	101	102	102	101	101	101	102	202	101	101	102	101	102	202	102	102	102	202	202	101	202	101	102	101	101	102	102	101	101	202	102	202	102
SAMP419 , 0101	102	102	102	102	101	101	101	101	202	101	102	102	101	202	102	102	101	102	102	101	101	101	102	102	101	202	202	102	102	102	102	102	202	101	102	102	202	101	202	101	101	102	101	101	101	202	102	102	202
SAMP421 , 0101	101	101	101	202	101	101	202	101	101	101	101	101	101	202	101	101	101	101	101	101	101	101	101	101	101	101	101	101	101	101	202	202	202	202	202	101	202	202	101	202	101	101	101	101	101	202	202	101	202
SAMP422 , 0101	102	102	102	202	101	101	202	101	101	101	102	202	101	202	101	102	101	102	102	101	101	101	202	102	102	102	102	102	202	102	102	102	102	102	102	101	202	101	102	101	101	202	101	102	101	202	102	102	202
SAMP423 , 0101	202	102	101	101	101	101	102	101	202	101	102	202	101	202	102	101	101	102	202	102	101	101	102	202	102	202	202	102	102	102	102	102	102	202	202	101	202	101	202	102	101	101	102	101	102	202	101	102	102
SAMP428 , 0101	102	101	101	202	101	101	102	101	102	101	101	202	101	202	101	101	102	202	102	101	101	101	101	102	101	101	101	101	102	101	102	102	202	202	102	101	202	102	102	202	101	102	102	101	102	102	102	101	102
SAMP429 , 0101	102	101	102	202	101	101	202	101	102	101	101	202	101	202	101	101	102	202	102	101	101	101	101	101	101	102	101	101	102	101	102	102	102	101	202	101	202	101	202	102	101	101	101	101	101	202	102	102	101
SAMP101 , 0101	101	102	101	202	202	101	101	202	202	101	202	101	101	202	101	202	101	202	202	202	202	101	101	101	202	202	202	202	101	202	202	202	202	101	202	101	102	101	202	101	202	202	202	202	102	102	202	202	101
SAMP105 , 0202	101	102	101	202	102	101	101	202	202	101	202	101	101	202	101	202	101	202	202	202	202	101	101	101	202	202	202	202	101	202	202	202	202	101	202	101	101	101	202	101	202	202	202	202	202	102	202	202	101
SAMP106 , 0102	101	102	101	202	202	101	101	202	202	101	202	101	101	202	101	202	101	202	202	202	202	101	101	101	202	202	202	202	101	202	202	202	202	101	202	101	101	101	202	101	202	202	202	202	202	101	202	202	101
SAMP85 , 0101	101	102	101	202	102	101	101	202	202	101	202	101	101	202	101	202	101	202	202	202	202	101	101	101	202	202	202	202	101	202	202	202	202	101	202	101	101	101	202	101	202	202	202	202	202	102	202	202	101
SAMP86 , 0101	102	102	101	202	202	101	101	202	202	101	202	101	101	202	101	202	101	202	202	202	202	101	101	101	202	202	202	202	101	202	202	202	202	101	202	101	202	101	202	101	102	202	202	202	202	202	202	202	101
SAMP87 , 0101	101	202	101	202	101	101	101	202	202	101	202	101	101	202	101	202	101	202	202	202	202	101	101	101	202	202	202	202	101	202	202	202	202	101	202	101	101	101	202	101	202	202	202	202	202	102	202	202	101
SAMP88 , 0101	101	202	101	202	102	101	101	202	202	101	202	101	101	202	101	202	101	202	202	202	202	101	101	101	202	202	202	202	101	202	202	202	202	101	202	101	102	101	202	101	102	202	202	202	102	102	202	202	101
SAMP89 , 0101	101	202	101	202	202	101	101	202	202	101	202	101	101	202	101	202	101	202	202	202	202	101	101	101	202	202	202	202	101	202	202	202	202	101	202	101	102	101	202	101	202	202	202	202	202	101	202	202	101
SAMP90 , 0101	102	202	101	202	202	101	101	202	202	101	202	101	101	202	101	202	101	202	202	202	202	101	101	101	202	202	202	202	101	202	202	202	202	101	202	101	101	101	202	101	202	202	202	202	102	101	202	202	101
SAMP91 , 0101	102	102	101	202	102	101	101	202	202	101	202	101	101	202	101	202	101	202	202	202	202	101	101	101	202	202	202	202	101	202	202	202	202	101	202	101	101	101	202	101	202	202	202	202	102	102	202	202	101
SAMP92 , 0101	102	102	101	202	102	101	101	202	202	101	202	101	101	202	101	202	101	202	202	202	202	101	101	101	202	202	202	202	101	202	202	202	202	101	202	101	101	101	202	101	202	202	202	202	102	102	202	202	101
SAMP93 , 0101	101	102	101	202	202	101	101	202	202	101	202	101	101	202	101	202	101	202	202	202	202	101	101	101	202	202	202	202	101	202	202	202	202	101	202	101	101	101	202	101	202	202	202	202	102	101	202	202	101
SAMP94 , 0101	101	101	101	202	202	101	101	202	202	101	202	101	101	202	101	202	101	202	202	202	202	101	101	101	202	202	202	202	101	202	202	202	202	101	202	101	101	101	202	101	102	202	202	202	102	101	202	202	101
SAMP97 , 0101	102	202	101	202	202	101	101	202	202	101	202	101	101	202	101	202	101	202	202	202	202	101	101	101	202	202	202	202	101	202	202	202	202	101	202	101	101	101	202	101	202	202	202	202	102	202	202	202	101
SAMP99 , 0101	101	102	101	202	102	101	101	202	202	101	202	101	101	202	101	202	101	202	202	202	202	101	101	101	202	202	202	202	101	202	202	202	202	101	202	101	101	101	202	101	202	202	202	202	202	101	202	202	101
SAMP341 , 0101	102	202	101	101	102	101	202	102	102	101	102	101	101	102	202	101	101	102	202	102	101	101	202	101	102	101	202	202	101	102	102	102	102	202	202	101	202	102	101	101	102	102	102	102	102	202	202	202	102
SAMP346 , 0101	202	202	101	101	101	101	202	101	202	101	101	101	101	202	101	202	101	202	202	101	101	101	202	101	202	202	202	101	101	202	202	202	202	202	202	101	101	101	202	101	101	202	101	101	101	202	202	202	101
SAMP347 , 0101	102	101	101	102	101	101	102	101	202	101	102	102	101	202	101	202	101	101	202	102	101	101	202	101	202	202	202	202	101	202	202	102	202	101	202	101	102	101	101	101	102	202	102	102	202	202	202	101	102
SAMP348 , 0101	101	102	102	102	101	101	202	101	202	101	202	102	101	202	101	202	101	102	202	102	101	101	202	101	202	202	202	202	101	202	202	202	202	101	202	101	102	101	101	101	101	102	102	102	202	202	102	101	102
SAMP349 , 0101	102	102	101	101	101	101	102	101	202	101	202	102	101	202	101	202	101	102	202	202	101	101	202	101	102	202	202	202	101	202	202	202	202	101	202	101	102	101	101	101	101	202	102	202	202	202	202	101	102
SAMP351 , 0101	102	101	202	202	101	101	102	101	202	101	101	102	101	202	101	102	101	202	202	102	101	101	102	102	102	102	102	102	202	101	101	101	101	101	101	102	202	102	102	101	101	102	101	102	202	202	102	202	102
SAMP352 , 0101	202	102	102	102	101	101	102	101	202	101	101	102	101	202	102	202	101	102	202	102	101	101	102	102	102	101	101	101	202	101	101	101	101	101	101	101	202	101	202	101	101	102	102	102	102	202	202	202	102
SAMP358 , 0101	102	101	101	101	101	101	101	101	101	101	102	102	101	202	102	202	101	102	202	102	101	101	102	102	102	101	101	102	202	101	101	101	101	101	202	101	102	101	202	101	101	102	102	101	202	202	202	202	102
SAMP107 , 0102	202	102	101	202	101	102	101	102	202	101	202	101	101	202	101	202	101	202	202	202	101	101	102	101	202	202	202	202	101	202	202	202	202	101	102	101	101	202	202	101	202	202	202	202	202	102	202	202	101
SAMP108 , 0102	202	102	101	202	101	102	101	102	202	101	202	102	101	202	101	202	101	202	202	202	101	101	102	101	202	202	202	202	101	202	202	202	202	101	101	101	101	202	202	101	202	202	202	202	202	102	202	202	101
SAMP110 , 0101	202	102	101	202	101	202	101	101	202	101	202	102	101	102	102	202	101	202	202	202	101	101	101	101	202	202	202	202	101	202	202	202	202	101	102	202	101	202	202	101	202	202	202	202	102	202	202	202	102
SAMP112 , 0101	202	102	101	202	102	202	101	102	202	101	202	202	101	202	102	202	101	202	202	202	101	101	101	101	102	202	202	202	101	202	202	202	202	101	102	101	101	202	202	102	202	202	202	202	202	102	202	202	202
SAMP114 , 0101	202	102	101	202	101	202	101	202	202	101	202	102	101	202	102	202	101	202	202	202	101	101	101	101	202	202	202	202	101	202	202	202	202	101	202	102	102	102	102	102	202	202	202	202	202	202	202	202	102
SAMP117 , 0102	202	102	101	202	102	202	101	101	202	101	202	102	101	202	101	202	101	202	202	102	101	101	101	101	202	202	202	202	101	202	202	202	202	101	102	101	101	101	102	102	202	202	202	202	102	101	202	202	102
SAMP119 , 0101	202	202	101	202	202	102	101	102	202	101	202	102	101	202	101	202	101	202	202	202	102	101	102	101	202	202	202	202	101	202	202	202	202	101	202	101	101	102	202	102	202	202	202	202	102	102	202	202	102
SAMP122 , 0202	202	102	101	202	101	101	101	102	202	101	202	202	101	202	102	202	101	202	202	102	101	101	102	101	102	202	202	202	101	202	202	202	202	101	202	102	101	102	102	101	202	202	202	202	202	202	202	202	102
SAMP123 , 0202	202	102	101	102	102	102	101	101	202	101	202	102	101	202	101	202	101	202	202	101	101	101	102	101	102	202	202	202	101	202	202	202	202	101	202	101	202	102	202	102	202	202	202	202	202	202	202	202	102
SAMP138 , 0102	202	102	101	102	101	202	101	102	202	101	202	102	101	202	101	202	101	202	202	202	101	101	102	101	102	202	202	202	101	202	202	202	202	101	202	202	102	202	202	101	202	202	202	202	202	202	202	202	102
SAMP139 , 0102	202	102	101	102	101	202	101	102	202	101	202	102	101	202	102	202	101	202	202	202	101	101	101	101	102	202	202	202	101	202	202	202	202	101	202	202	102	102	202	102	202	202	102	202	101	202	202	202	102
SAMP141 , 0202	202	202	101	202	102	102	101	101	202	101	202	202	101	202	101	202	101	202	202	202	101	101	101	101	102	101	202	202	101	202	202	202	202	101	102	102	102	101	102	101	202	202	202	202	102	102	202	202	102
SAMP142 , 0102	202	202	101	102	102	102	101	101	202	101	202	102	101	202	101	202	101	202	202	102	101	101	102	101	102	102	202	202	101	202	202	202	202	101	202	102	102	102	102	101	202	202	202	202	102	202	202	202	202
SAMP143 , 0202	102	202	101	102	102	202	101	101	202	101	202	102	101	202	101	202	101	202	202	202	101	101	102	101	102	202	202	202	101	202	202	202	202	101	102	102	101	102	202	101	202	202	102	202	202	102	202	202	101
SAMP144 , 0101	202	202	101	102	101	202	101	202	202	101	202	202	101	202	102	202	101	202	202	102	101	101	102	101	202	102	202	202	101	202	202	202	202	101	102	202	102	202	202	102	202	202	202	202	102	202	202	202	101
SAMP146 , 0102	202	202	101	202	102	102	101	202	202	101	202	202	101	102	101	202	101	202	202	202	101	101	102	101	202	202	202	202	101	202	202	202	202	101	102	101	101	102	101	102	202	202	202	202	101	202	202	202	102
SAMP151 , 0102	202	102	101	202	101	102	101	202	202	101	202	102	101	202	101	202	101	202	202	202	101	101	102	101	202	202	202	202	101	202	202	202	202	101	102	101	101	102	101	102	202	202	202	202	101	202	202	202	102
SAMP154 , 0101	202	202	101	202	102	102	101	101	202	101	202	101	101	202	101	202	101	202	202	202	101	101	102	101	202	202	202	202	101	202	202	202	202	101	202	202	101	202	202	102	202	202	202	202	202	102	202	202	202
SAMP157 , 0202	202	102	101	102	102	101	101	102	202	101	202	102	101	202	101	202	101	202	202	202	101	101	101	101	102	202	202	202	101	202	202	202	202	101	102	102	101	102	202	102	202	202	202	202	102	102	202	202	101
SAMP158 , 0102	202	202	101	102	102	202	101	102	202	101	202	101	101	202	102	202	101	202	202	202	202	101	101	101	202	202	202	202	101	202	202	202	202	101	202	101	101	101	102	101	202	202	202	202	102	102	202	202	102
SAMP159 , 0102	202	102	101	202	202	102	101	102	202	101	202	102	101	202	102	202	101	202	202	202	102	101	101	101	102	202	202	202	101	202	202	202	202	101	202	102	102	101	102	101	202	202	102	202	102	101	202	202	101
SAMP164 , 0102	202	102	101	202	101	202	101	202	202	101	202	202	101	202	102	202	101	202	202	102	101	101	101	101	202	202	202	202	101	202	202	202	202	101	102	102	102	102	202	102	202	202	102	202	202	102	202	202	101
SAMP171 , 0102	102	202	101	202	102	202	101	102	202	101	202	101	101	202	101	202	101	202	202	202	102	101	101	101	102	102	202	202	101	202	202	202	202	101	102	102	102	102	102	101	202	202	102	202	202	102	202	202	202
SAMP172 , 0101	202	102	101	202	102	102	101	102	202	101	202	101	101	202	101	202	101	202	202	202	101	101	102	101	202	102	202	202	101	202	202	202	202	101	101	101	101	102	202	101	202	202	202	202	102	202	202	202	202
SAMP173 , 0101	202	202	101	202	102	102	101	102	202	101	202	102	101	202	101	202	101	202	202	202	101	101	101	101	202	202	202	202	101	202	202	202	202	101	202	101	101	202	101	102	202	202	202	202	102	102	202	202	102
SAMP1085 , 0101	101	102	101	202	101	101	101	102	202	101	101	102	101	202	101	102	101	202	101	101	101	101	101	102	102	102	202	202	101	202	202	202	202	101	102	101	202	101	202	102	202	202	102	202	102	202	102	202	202
SAMP1087 , 0101	102	202	101	102	101	101	102	102	102	101	202	102	101	202	101	102	101	202	101	102	101	101	102	101	202	202	202	102	101	202	202	202	202	101	101	101	101	101	202	101	202	202	102	202	202	102	101	101	202
SAMP1105 , 0101	101	102	101	102	102	102	102	102	102	101	202	202	102	202	102	101	101	202	102	102	102	101	102	101	102	102	202	102	101	202	202	202	202	101	202	101	202	101	102	102	202	202	202	101	102	202	202	202	202
SAMP1109 , 0102	101	202	101	102	101	101	102	101	101	101	102	102	101	202	101	102	101	102	102	102	102	102	101	101	102	202	202	202	102	101	101	101	101	101	102	102	102	101	102	101	202	202	102	202	202	101	202	102	102
SAMP1135 , 0102	102	101	102	102	101	102	102	102	202	102	102	101	101	102	202	202	101	202	102	202	101	101	101	101	102	101	102	102	101	202	202	202	202	101	202	101	101	101	202	101	202	202	202	102	102	202	102	101	102
SAMP1136 , 0101	101	101	101	102	101	101	102	101	102	101	102	202	102	202	102	202	102	202	202	102	101	101	102	101	102	102	202	102	101	202	202	202	202	101	101	101	102	101	102	101	202	202	202	101	102	102	202	102	102
SAMP1139 , 0101	101	202	101	102	102	101	102	101	202	101	202	102	101	102	102	102	101	202	102	102	101	101	101	101	102	101	102	102	202	102	101	101	102	101	102	102	102	202	202	102	102	102	202	102	202	202	202	202	202
SAMP1141 , 0101	101	202	101	102	101	202	101	101	102	101	102	102	101	102	102	102	101	102	102	102	102	101	102	101	101	101	102	202	102	102	102	102	102	101	202	101	102	202	102	101	202	202	102	202	202	102	202	101	202
SAMP1147 , 0102	102	101	101	102	102	102	101	102	202	101	202	101	101	102	202	102	101	102	101	202	102	101	101	102	102	102	102	102	202	102	101	101	101	101	102	101	102	101	102	101	102	102	102	102	102	202	101	102	102
SAMP1149 , 0101	102	102	101	102	102	102	101	102	202	101	202	102	102	202	202	101	102	202	102	102	101	101	102	102	202	101	102	202	102	102	102	102	102	101	102	101	102	102	102	101	102	102	102	202	101	102	202	101	101
SAMP1151 , 0102	202	202	102	102	202	102	101	102	202	101	202	202	101	202	101	202	101	202	102	102	102	101	101	102	101	102	102	102	101	202	202	202	202	102	102	101	102	101	202	101	202	202	202	202	202	102	202	101	101
SAMP1165 , 0101	102	202	101	202	101	101	202	102	102	101	202	202	101	102	102	202	101	202	101	202	202	101	101	101	102	202	102	202	101	202	202	202	202	101	102	101	101	102	202	101	202	202	202	202	202	101	202	102	102
SAMP1166 , 0101	102	202	101	202	101	101	202	102	101	101	202	202	101	102	102	202	101	202	101	202	102	101	101	101	102	202	102	202	101	202	202	202	202	101	102	101	101	102	202	101	102	102	102	202	202	102	202	102	102
SAMP1168 , 0101	101	202	102	202	102	101	101	102	202	101	202	102	101	202	102	102	101	202	102	101	101	101	101	101	102	102	202	202	102	102	102	102	102	101	102	101	101	102	102	101	202	202	202	101	102	102	102	102	101
SAMP1169 , 0102	102	102	101	102	101	102	101	101	102	101	202	202	101	202	101	102	101	202	101	101	101	101	101	101	202	202	202	202	101	202	202	202	202	102	102	101	101	102	202	101	202	202	202	102	102	102	102	101	101
SAMP1175 , 0101	101	202	101	102	202	101	102	102	202	101	102	102	101	102	202	102	102	202	101	202	102	101	102	101	202	202	202	202	101	202	202	202	202	101	102	101	101	101	202	101	202	202	202	202	102	102	102	102	102
SAMP1177 , 0101	102	102	101	102	202	202	101	102	202	101	202	202	101	202	101	102	101	202	102	202	202	101	101	101	102	202	102	202	101	202	202	202	202	101	202	101	101	101	102	101	202	202	202	202	101	102	202	202	102
SAMP1179 , 0101	202	202	102	202	101	102	102	202	102	101	101	101	101	202	101	101	101	202	102	202	102	102	102	101	202	202	202	202	101	202	202	202	202	101	202	101	202	101	101	101	202	202	202	102	102	102	202	102	202
SAMP1181 , 0202	202	202	102	202	202	102	101	102	202	101	102	202	101	202	101	202	101	202	101	102	102	101	102	101	202	202	202	202	101	202	102	102	102	101	102	101	101	101	102	101	202	202	102	202	101	202	202	202	101
SAMP1188 , 0102	102	102	202	202	202	202	102	102	202	101	202	102	101	202	102	102	101	202	101	102	102	101	202	101	202	202	102	202	101	202	202	202	202	101	102	101	101	102	202	101	202	202	202	202	101	102	202	202	202
SAMP1203 , 0202	102	202	101	202	102	202	101	102	202	101	202	202	101	202	101	202	101	202	101	202	101	101	101	101	102	102	202	202	101	102	202	202	202	101	102	102	102	102	202	101	202	202	102	202	202	102	202	202	102
SAMP1204 , 0102	202	202	101	202	102	202	101	102	202	101	102	202	102	202	101	102	101	202	101	102	101	101	102	101	102	102	202	202	101	102	202	202	202	101	102	101	101	101	202	101	202	202	202	202	102	202	202	102	102
SAMP1205 , 0102	102	102	101	101	202	102	102	102	202	101	102	202	101	202	101	102	102	202	101	102	102	101	101	101	202	102	202	202	102	102	102	102	102	101	102	101	102	102	202	101	102	102	102	202	102	202	202	102	102
SAMP1207 , 0101	102	102	101	202	101	102	102	101	102	101	101	102	101	202	101	102	101	102	102	102	101	101	101	101	102	102	101	102	101	202	202	202	202	101	102	101	101	101	202	101	202	202	202	202	202	101	102	101	102
SAMP1256 , 0102	202	202	101	101	101	102	101	101	102	101	202	101	101	202	102	202	101	202	202	101	102	101	101	101	202	102	202	202	101	202	202	202	202	101	202	101	101	102	102	101	102	202	102	202	101	102	202	202	202
SAMP1257 , 0102	102	202	101	102	102	101	101	101	202	101	202	202	101	202	101	202	101	202	101	202	102	101	101	101	102	102	202	202	101	202	202	202	202	101	202	101	101	102	102	101	202	202	101	202	202	202	202	102	202
SAMP1258 , 0102	202	102	101	102	101	102	101	101	202	101	202	102	101	202	101	202	101	202	102	102	102	101	202	101	202	202	202	202	101	202	202	202	102	101	101	102	102	101	101	101	202	202	102	202	101	202	202	102	102
SAMP1264 , 0102	202	202	101	102	102	101	101	102	202	101	202	102	101	202	101	102	101	102	101	202	101	101	102	101	102	101	102	202	101	202	102	102	202	101	202	101	101	102	202	101	202	202	102	202	102	102	202	202	102
SAMP1265 , 0101	101	102	101	202	202	101	101	101	102	101	102	101	101	202	101	202	101	202	102	202	102	101	102	101	102	101	102	202	101	202	202	202	202	101	101	101	101	101	202	101	202	202	202	202	202	202	202	202	202
SAMP1266 , 0101	101	202	101	102	202	102	101	102	202	101	102	102	101	202	102	102	101	102	102	202	102	101	202	101	202	102	102	202	101	202	102	102	102	101	102	101	101	101	202	101	202	202	202	202	102	101	202	202	202
SAMP1270 , 0101	102	202	101	102	202	102	101	101	202	101	101	202	101	202	102	101	101	202	101	202	102	101	102	102	202	102	102	202	101	202	202	202	202	102	101	102	102	102	102	101	102	202	102	202	101	101	202	102	102
SAMP1271 , 0202	102	202	101	202	101	202	101	101	202	101	102	202	101	202	101	202	101	202	102	202	102	101	102	101	101	102	202	202	101	202	202	202	202	101	101	101	101	102	102	101	202	202	101	202	102	102	202	102	101
SAMP1272 , 0101	101	202	101	202	202	102	102	102	202	101	102	202	101	202	102	102	101	202	101	102	202	101	102	101	102	102	202	102	101	202	202	202	202	101	101	102	102	101	202	101	102	202	102	202	202	102	202	102	102
SAMP1273 , 0102	202	102	102	202	202	102	101	202	202	101	202	202	101	202	101	202	101	202	101	102	102	101	102	101	102	102	202	202	102	102	102	102	102	102	101	101	101	102	102	101	202	202	202	202	102	202	202	202	102
SAMP1274 , 0102	102	202	101	202	102	101	101	102	202	101	202	102	101	202	101	202	101	202	202	102	202	101	202	102	102	202	102	202	101	202	202	202	202	101	101	102	102	102	102	101	202	202	202	202	102	102	202	101	101
SAMP1275 , 0101	202	102	102	101	102	101	101	102	202	101	202	102	101	202	101	101	101	202	101	101	102	101	102	101	102	102	202	202	101	202	202	202	202	101	202	102	202	101	101	101	202	202	202	202	102	101	202	102	101
SAMP1276 , 0101	101	202	101	102	202	102	101	102	202	101	202	102	101	202	101	102	101	202	102	102	102	101	102	101	202	102	202	202	101	202	202	202	202	101	102	202	202	102	101	101	202	202	202	202	102	102	202	202	102
SAMP1277 , 0102	202	102	101	202	102	102	101	102	202	101	102	102	101	202	101	202	101	102	101	102	101	101	101	101	202	202	202	202	101	202	202	202	202	101	101	101	101	102	102	102	102	202	202	202	102	202	202	102	202
SAMP1278 , 0101	202	202	101	202	202	102	101	101	202	101	202	102	101	202	101	202	101	102	101	102	102	101	101	101	202	202	102	202	101	202	202	202	202	101	202	102	102	101	102	102	202	202	102	202	202	202	202	102	102
SAMP1279 , 0101	102	202	101	202	102	102	101	101	202	101	202	202	101	202	102	202	101	202	101	102	102	101	101	101	102	202	202	202	101	202	102	102	202	101	202	101	101	102	202	101	202	202	202	202	102	202	202	102	102
SAMP1280 , 0101	202	202	102	102	101	102	101	101	202	101	102	102	101	202	102	102	101	202	102	102	101	101	102	101	202	202	202	202	101	202	101	101	102	101	102	101	101	102	202	101	202	202	202	202	202	202	202	202	202
SAMP1281 , 0101	102	202	101	202	102	101	101	202	202	101	202	102	101	202	101	202	101	202	102	202	101	101	202	101	202	102	202	202	101	202	202	202	102	101	101	101	102	202	102	101	202	202	202	202	202	101	202	102	102
SAMP1282 , 0102	202	202	101	102	202	102	101	101	202	101	202	102	101	202	101	102	101	202	101	202	102	101	102	101	102	102	102	202	102	202	102	102	102	101	102	102	102	101	202	101	202	202	202	202	102	102	202	202	202
SAMP1283 , 0101	102	202	101	102	202	101	101	102	202	101	202	202	101	202	101	102	101	202	102	102	102	101	101	101	202	102	202	202	101	202	202	202	202	101	202	101	101	101	202	101	202	202	202	202	102	202	102	101	102
SAMP1284 , 0102	102	202	101	202	102	101	102	202	202	101	102	102	101	202	101	102	101	202	202	202	102	101	102	101	202	101	202	202	101	202	202	202	202	101	102	101	101	101	202	101	202	202	202	202	101	102	202	202	202
SAMP1285 , 0202	202	102	102	101	102	102	101	101	202	101	202	202	101	202	102	102	101	202	202	102	101	101	101	102	202	202	202	202	101	202	202	202	202	101	102	101	101	101	202	101	202	202	102	202	202	102	202	202	202
SAMP1286 , 0101	102	202	101	102	102	101	101	101	202	101	202	101	101	202	101	202	101	102	101	102	101	101	101	101	202	202	202	202	101	202	202	202	202	101	102	102	102	102	102	101	202	202	202	202	102	102	202	202	101
SAMP1287 , 0101	202	202	101	102	102	102	101	102	202	101	102	202	101	202	101	202	101	202	102	202	101	101	101	101	202	102	102	202	101	202	202	202	202	101	202	101	101	101	102	101	202	202	101	202	102	102	202	202	202
SAMP1288 , 0102	102	202	101	102	102	102	101	101	202	101	101	202	101	202	101	102	101	202	102	202	102	101	202	101	202	202	102	202	101	202	202	202	202	101	102	101	101	102	102	101	202	202	102	202	102	202	202	202	102
SAMP1289 , 0101	202	202	101	202	101	102	101	202	202	101	102	101	101	202	101	202	101	202	101	102	101	101	101	101	202	102	102	202	101	202	202	202	202	101	102	101	101	101	202	102	202	202	102	202	101	102	202	202	101
SAMP1290 , 0101	202	202	101	102	102	101	101	102	202	101	202	101	101	202	101	202	101	202	101	102	101	101	101	101	102	102	102	202	101	202	102	102	102	101	102	101	101	101	202	101	202	202	202	101	202	101	102	102	102
SAMP1291 , 0102	202	101	101	202	102	102	101	202	202	101	202	102	101	202	202	102	101	202	102	202	202	101	202	101	202	202	102	202	101	202	202	202	202	101	102	101	101	102	202	101	202	202	202	202	102	202	202	102	202
SAMP1292 , 0202	102	202	101	202	202	101	101	102	202	101	101	202	101	202	101	202	101	202	101	102	202	101	202	101	202	202	202	202	101	202	202	202	202	101	101	101	101	101	202	101	202	202	102	202	101	102	202	102	202
SAMP1293 , 0102	102	102	102	102	202	101	101	102	202	101	202	101	101	202	101	102	101	202	101	102	102	101	102	101	202	102	202	202	101	202	202	202	202	101	202	101	101	102	202	101	202	202	101	202	101	101	202	202	202
SAMP1294 , 0202	102	202	101	202	102	102	101	102	202	101	202	202	101	202	101	202	101	202	101	202	102	101	202	101	102	102	202	202	101	202	202	202	202	101	101	101	101	102	202	101	202	202	202	101	202	202	202	102	101
SAMP1295 , 0101	102	202	202	202	202	102	101	102	202	101	102	202	102	202	101	101	101	202	102	102	102	101	101	101	202	202	102	102	101	102	102	102	102	101	102	101	202	102	102	102	202	202	202	202	101	101	102	102	202
SAMP1296 , 0101	101	102	202	102	102	202	101	101	202	101	101	102	101	202	101	202	102	202	101	202	202	101	101	101	102	102	101	101	101	202	202	202	202	101	102	101	102	102	102	101	202	202	102	202	102	101	102	101	102
SAMP1298 , 0102	102	202	101	101	102	101	101	102	202	101	102	102	101	202	101	102	101	202	202	102	101	101	101	101	102	202	202	202	101	202	202	202	202	101	102	101	101	101	202	101	202	202	102	202	102	202	202	102	202
SAMP1299 , 0202	102	202	101	202	102	101	101	102	202	101	102	102	102	202	101	202	101	102	202	202	102	101	102	101	202	202	202	202	101	202	202	202	202	101	202	101	101	101	102	101	202	202	202	202	101	102	202	202	101
SAMP1300 , 0202	202	102	101	102	101	101	101	101	202	101	202	102	101	202	101	102	101	202	101	102	101	101	102	101	202	202	202	202	101	202	202	202	202	102	101	102	102	102	202	101	202	202	102	202	102	202	202	102	202
SAMP1301 , 0102	202	202	102	101	102	101	101	102	202	101	202	202	101	202	102	202	101	202	202	101	101	101	101	101	102	102	202	202	101	202	202	202	202	101	102	102	102	101	202	102	202	202	202	202	202	102	202	102	102
SAMP1303 , 0102	202	202	101	102	101	102	101	102	202	101	202	202	101	202	102	102	101	202	101	102	202	101	102	101	202	101	202	202	101	202	202	202	202	101	102	101	101	102	102	101	102	202	102	202	102	101	202	102	102
SAMP1304 , 0102	102	102	102	102	101	102	102	202	202	101	202	202	202	202	101	102	101	202	202	202	102	101	102	101	102	202	202	202	101	202	202	202	202	101	102	202	102	102	102	101	102	202	101	202	102	102	202	102	102
SAMP1306 , 0202	102	202	101	202	101	102	101	102	202	101	202	102	101	202	101	202	101	102	101	202	202	101	101	101	202	202	202	202	101	202	202	202	202	101	102	101	101	101	202	101	202	202	202	202	102	202	202	202	202
SAMP1307 , 0101	202	202	101	102	102	101	101	102	202	101	202	202	101	102	102	102	101	202	101	102	102	101	202	101	101	102	202	202	101	202	202	202	102	102	102	102	102	102	102	101	102	202	202	202	102	202	202	202	202
SAMP1308 , 0101	202	202	101	102	102	101	101	101	202	101	102	102	101	102	102	101	101	202	101	102	101	101	101	101	102	102	102	202	101	202	202	202	102	101	101	102	102	102	102	101	202	202	202	202	202	102	202	202	102
SAMP1310 , 0102	102	202	101	202	102	101	101	102	102	101	102	101	101	202	101	202	101	102	102	102	102	101	101	101	102	102	102	102	101	202	202	202	202	101	101	202	102	101	202	101	202	202	102	102	202	102	202	102	202
SAMP1311 , 0102	202	202	102	202	102	101	101	101	102	101	202	102	101	202	102	102	101	202	102	102	102	101	101	101	202	202	202	202	101	202	202	202	202	101	102	101	101	102	202	101	202	202	202	202	202	202	202	102	101
SAMP1312 , 0102	202	202	102	202	102	101	101	102	102	101	202	202	101	202	101	102	101	202	202	202	102	101	101	101	102	102	202	202	102	202	102	102	102	101	101	101	101	102	202	101	202	202	202	202	101	102	202	202	102
SAMP1314 , 0101	202	202	102	202	202	101	101	101	202	101	202	101	101	202	101	202	101	202	102	102	202	101	101	101	202	102	102	202	101	202	202	202	202	101	101	101	101	102	102	101	202	202	202	202	101	101	202	202	102
SAMP1315 , 0101	102	202	101	202	202	102	101	101	202	101	202	102	101	202	101	102	101	202	101	202	202	101	101	101	202	202	202	202	101	202	202	202	202	101	102	202	202	102	202	101	202	202	202	202	102	202	202	102	102
SAMP1316 , 0101	202	202	101	202	102	102	101	202	202	101	202	202	101	202	101	102	101	202	101	202	102	101	102	101	202	102	202	202	101	202	202	202	202	101	101	202	102	101	202	101	202	202	202	202	202	102	202	102	202
SAMP1318 , 0102	202	101	101	202	101	101	101	102	202	101	101	202	101	202	102	102	101	102	101	102	202	101	102	102	102	202	102	202	101	202	202	202	102	101	101	101	101	101	202	102	202	202	101	202	202	202	202	102	102
SAMP1319 , 0101	202	102	101	202	102	102	102	202	102	101	102	102	101	202	102	102	101	202	102	101	101	101	102	101	102	101	202	102	101	202	202	202	202	101	102	101	101	101	202	101	202	202	102	202	202	102	101	102	202
SAMP1320 , 0101	202	202	101	202	202	101	102	101	202	101	202	202	101	202	101	202	101	202	101	101	101	101	101	101	102	102	202	102	101	202	102	102	102	101	102	101	101	102	202	102	102	102	202	202	202	202	102	202	202
SAMP1321 , 0101	202	102	101	202	102	101	101	101	202	101	202	102	101	202	101	202	101	102	101	202	102	101	102	101	202	202	202	202	101	202	202	202	202	101	102	101	101	102	202	101	202	202	102	202	202	102	102	202	101
SAMP1322 , 0102	102	202	101	101	202	102	101	202	202	101	202	102	101	202	102	102	101	202	101	202	102	101	101	101	102	102	202	202	102	202	102	102	102	101	102	101	101	101	202	101	202	202	202	202	102	202	202	102	101
SAMP1323 , 0101	202	202	101	202	102	101	101	102	202	101	202	102	101	202	102	102	101	202	102	102	101	101	101	101	102	202	202	202	101	202	202	202	202	102	102	101	101	101	202	101	202	202	202	102	202	102	202	102	101
SAMP1324 , 0101	102	202	102	202	102	101	101	102	202	101	202	102	101	202	102	102	101	202	101	202	102	101	102	101	202	202	202	102	101	202	202	202	202	102	102	101	101	101	202	101	202	202	202	202	102	102	102	102	101
SAMP1325 , 0102	202	102	102	102	102	101	102	102	202	101	202	102	101	202	101	202	101	202	101	202	202	101	102	101	202	102	202	202	101	202	202	202	202	101	202	101	101	102	202	101	202	202	202	202	202	102	202	102	101
SAMP1326 , 0101	102	202	101	202	202	102	101	102	202	101	202	102	202	202	102	202	101	202	101	202	202	101	102	101	202	202	202	202	101	202	202	202	202	102	102	101	101	101	202	101	202	202	101	202	202	102	202	202	101
SAMP1327 , 0102	202	202	101	202	102	202	101	202	202	101	202	202	101	202	101	202	101	202	101	202	102	101	101	101	101	102	202	202	102	202	102	102	102	101	101	101	102	102	202	101	202	202	202	202	202	102	202	101	102
SAMP1328 , 0101	202	202	101	102	101	101	101	102	202	101	202	102	101	202	101	102	101	202	102	202	102	101	102	101	202	102	202	202	101	202	202	202	202	101	102	101	101	101	202	101	102	102	202	202	202	102	202	102	102
SAMP1330 , 0101	202	202	101	202	202	102	101	101	202	102	202	102	101	202	101	202	101	202	101	101	102	101	102	102	102	101	202	202	101	202	202	202	202	102	202	101	102	101	202	102	202	202	202	202	102	202	202	102	101
SAMP1331 , 0101	102	202	101	202	202	102	101	102	202	101	202	202	101	202	101	202	101	202	102	102	102	101	102	101	102	202	202	202	101	202	202	202	202	101	101	101	101	101	202	101	202	202	101	202	102	101	202	102	101
SAMP1332 , 0101	101	202	102	202	101	202	101	102	202	101	202	202	101	202	102	102	101	202	102	102	202	101	102	101	202	202	202	202	101	202	202	202	202	101	101	102	102	101	102	102	202	202	101	202	102	102	202	202	102
SAMP1333 , 0101	102	202	101	202	102	101	101	102	202	101	202	102	101	202	101	102	101	202	102	101	102	101	101	101	202	202	202	202	101	202	202	202	202	101	102	101	101	101	202	102	202	202	202	102	102	102	202	102	102
SAMP1334 , 0101	102	102	101	101	102	102	101	202	202	101	202	202	101	202	101	202	101	202	101	202	202	101	101	101	102	102	202	202	101	202	202	202	202	101	101	101	101	102	202	101	202	202	202	202	202	202	202	102	101
SAMP1335 , 0102	102	101	101	102	101	101	101	102	202	101	102	202	101	202	101	202	101	202	101	202	102	101	101	101	102	102	202	202	101	202	202	202	202	101	101	101	101	101	202	101	202	202	202	202	102	102	202	102	101
SAMP1337 , 0102	202	202	101	102	101	102	101	101	202	101	202	102	102	202	202	202	101	202	102	102	101	101	102	101	202	102	202	202	101	202	202	202	202	101	101	101	101	101	202	101	102	202	102	202	202	102	202	102	202
SAMP1338 , 0202	202	202	101	102	102	102	101	102	202	101	202	102	102	202	101	202	101	202	101	102	101	101	102	101	202	202	202	102	101	202	202	202	202	101	102	101	101	102	202	102	202	202	102	202	102	102	202	102	102
SAMP1340 , 0101	102	202	101	102	101	101	101	101	202	101	202	102	101	202	101	102	101	202	101	102	102	101	101	101	102	101	102	202	101	202	202	202	202	101	101	101	101	101	202	102	202	202	102	202	102	102	202	102	101
SAMP1345 , 0102	102	202	101	102	202	101	101	202	202	101	202	102	202	202	102	102	101	202	202	102	101	101	102	101	102	202	202	202	101	202	202	202	202	101	101	101	101	102	202	101	202	202	202	202	101	102	202	102	102
SAMP1347 , 0102	101	202	101	202	101	101	101	101	202	101	102	202	102	202	101	102	101	202	101	102	202	101	101	101	202	102	202	202	101	202	202	202	202	101	102	101	101	101	202	102	202	202	202	202	102	202	202	102	101
SAMP1351 , 0101	202	202	101	102	102	102	101	101	102	102	102	102	102	202	102	102	101	102	102	101	102	101	102	101	202	202	202	202	101	202	202	202	202	101	202	101	102	102	102	101	202	202	202	202	202	102	202	101	101
SAMP1353 , 0101	102	102	102	102	102	102	101	101	202	101	202	202	102	202	101	102	101	202	101	102	202	101	202	101	202	101	202	202	101	102	102	102	102	101	101	101	102	101	202	102	202	202	202	202	102	101	102	202	102
SAMP1355 , 0101	102	202	101	202	102	101	101	102	202	101	202	202	101	202	102	102	101	202	102	202	102	101	202	101	202	202	202	202	101	202	202	202	202	101	202	101	101	102	202	101	202	202	202	202	102	202	202	102	202
SAMP1356 , 0102	202	102	101	102	101	202	101	102	202	101	202	102	101	202	102	202	101	202	102	202	102	101	102	101	202	202	202	202	101	202	202	202	202	101	102	101	101	101	202	101	202	202	202	202	102	102	202	102	102
SAMP1357 , 0101	102	102	101	202	101	101	101	102	202	101	202	202	101	202	101	102	101	202	102	102	102	101	202	101	202	202	202	202	101	202	202	202	202	101	101	102	102	101	102	102	202	202	102	102	101	202	202	102	101
SAMP1359 , 0102	202	202	101	202	202	202	101	202	202	101	202	102	102	202	101	102	101	202	102	102	202	101	101	101	202	202	202	202	101	202	202	202	102	101	102	101	101	101	202	101	102	102	202	102	102	102	202	102	101
SAMP1360 , 0102	102	202	101	202	102	101	101	102	202	101	202	202	101	202	101	202	101	102	101	102	102	101	101	101	202	202	202	202	101	202	202	202	102	101	101	101	101	101	202	102	102	202	102	202	202	202	202	102	102
SAMP1361 , 0101	202	202	101	202	101	101	101	102	202	101	202	202	102	202	101	102	101	202	102	202	102	101	102	101	102	102	202	202	101	202	202	202	202	101	102	101	101	101	102	102	202	202	202	101	102	102	202	202	101
SAMP1362 , 0101	202	202	101	102	102	101	101	102	102	101	102	202	101	202	101	102	101	202	101	202	202	101	102	101	102	102	202	202	101	202	202	202	202	101	101	102	102	101	202	102	202	202	202	202	101	102	202	202	101
SAMP1363 , 0101	202	102	101	202	102	102	101	102	202	101	102	202	101	202	101	102	101	202	102	102	102	102	202	101	102	101	202	202	101	202	202	202	202	101	102	101	101	101	102	101	202	202	202	102	102	202	102	202	102
SAMP1364 , 0101	202	202	102	102	202	102	101	102	202	101	202	202	101	202	101	202	101	202	101	202	202	101	102	101	102	102	202	202	101	202	202	202	202	101	102	101	101	101	102	102	202	202	101	202	102	202	202	102	102
SAMP1366 , 0102	102	202	101	202	202	102	101	102	202	101	202	102	101	202	102	202	101	202	102	202	102	101	202	101	102	101	202	202	101	202	202	202	202	101	102	101	101	101	202	102	202	202	202	202	101	202	202	202	202
SAMP1367 , 0102	101	102	102	202	101	101	101	102	202	101	202	202	102	202	102	102	101	202	102	202	102	101	102	101	102	202	202	202	101	202	202	202	202	101	102	101	101	102	102	101	202	202	202	202	102	202	202	102	102
SAMP1368 , 0101	202	102	101	101	101	101	101	101	202	101	202	202	202	202	101	102	101	202	101	102	102	101	102	101	202	202	202	202	101	202	202	202	202	101	102	101	101	101	202	101	202	202	202	202	102	202	202	102	102
SAMP1369 , 0101	101	102	101	202	101	101	101	101	202	101	202	102	101	202	102	102	101	102	101	202	102	101	101	101	202	101	102	202	101	102	102	102	102	101	102	101	101	101	202	101	202	202	101	102	102	101	202	202	101
SAMP1370 , 0101	102	202	101	202	101	102	101	101	202	101	202	102	101	202	101	102	101	102	101	202	102	101	101	101	101	101	202	202	101	102	102	102	102	101	102	101	101	101	202	101	202	202	202	202	101	102	102	102	102
SAMP1371 , 0102	202	102	101	202	102	102	101	101	202	101	202	102	101	202	101	102	101	202	101	202	102	101	101	101	202	202	202	202	101	202	202	202	202	101	102	101	101	102	102	101	202	202	202	101	102	202	202	202	102
SAMP1374 , 0102	102	102	102	101	102	101	101	102	202	101	102	102	102	202	102	102	101	202	202	202	202	101	102	101	202	202	102	202	101	202	202	202	202	101	101	101	101	101	202	101	202	202	202	202	101	202	202	202	102
SAMP1377 , 0101	202	202	101	202	101	102	101	101	202	101	202	102	101	202	101	102	101	102	102	101	101	101	101	101	202	202	102	202	101	202	202	202	202	101	102	101	101	102	202	101	202	202	202	202	202	102	202	202	101
SAMP1379 , 0102	102	102	102	102	202	102	101	102	202	101	202	101	101	202	101	202	101	202	101	202	102	101	101	101	202	202	202	202	101	202	202	202	202	101	102	102	102	101	202	101	202	202	202	202	202	202	202	202	102
SAMP1382 , 0102	102	202	101	202	101	202	101	202	202	101	202	102	101	202	101	202	101	202	101	202	102	101	101	101	102	202	101	202	101	202	202	202	202	101	202	102	102	101	202	101	202	202	202	202	202	202	202	202	202
SAMP1383 , 0102	102	102	101	202	101	102	101	102	202	101	102	102	101	202	101	202	101	202	101	102	202	101	102	101	202	202	202	102	101	202	202	202	202	101	101	101	101	101	202	102	202	202	202	202	102	202	202	101	202
SAMP1385 , 0102	202	202	102	202	202	102	101	101	202	101	202	202	102	202	101	102	101	202	101	202	102	101	101	101	202	202	202	202	101	202	202	202	202	101	101	101	101	101	102	102	202	202	101	202	102	102	202	102	202
SAMP1386 , 0202	102	202	101	202	202	102	101	101	202	101	202	202	101	202	101	102	101	202	101	202	102	101	101	101	202	202	202	202	101	202	202	202	202	101	101	101	101	101	202	102	202	202	101	101	202	102	202	102	202
SAMP1387 , 0102	102	102	102	202	102	101	101	202	202	101	202	101	101	202	102	102	101	202	101	202	102	101	102	101	202	102	202	202	101	202	202	202	202	101	101	101	101	101	202	102	202	202	102	202	102	202	202	202	101
SAMP1388 , 0101	102	102	101	202	102	101	101	102	202	101	202	101	101	202	101	102	101	202	101	202	102	101	102	101	202	102	202	202	101	202	202	202	202	101	101	101	101	101	202	102	202	202	202	202	102	202	202	202	102
SAMP1389 , 0101	102	102	101	202	101	102	101	102	202	101	202	101	101	102	102	101	101	202	102	101	101	101	102	101	102	102	202	202	101	202	202	202	202	101	202	101	101	102	202	101	202	202	202	202	202	102	202	102	202
SAMP1390 , 0202	101	102	101	102	102	101	102	102	202	101	202	202	101	202	101	202	101	202	102	202	202	101	101	101	102	101	102	202	101	202	102	102	102	102	102	101	101	101	202	101	202	202	202	202	102	101	202	202	101
SAMP1391 , 0101	102	202	101	102	101	101	101	202	202	101	102	101	101	202	101	202	101	102	202	202	202	101	102	101	102	102	202	202	102	102	202	202	102	101	102	102	102	101	202	101	202	102	102	202	101	102	202	102	202
SAMP1392 , 0102	202	102	101	202	202	101	101	102	202	101	202	102	101	202	101	202	101	202	101	102	102	101	102	101	102	101	202	202	101	202	202	202	202	101	102	101	101	101	202	101	202	202	202	202	101	102	202	102	202
SAMP1393 , 0102	202	102	101	102	102	102	101	101	202	101	102	102	101	202	101	202	101	202	101	101	102	101	202	102	202	202	202	202	101	202	202	202	202	101	101	101	101	102	202	101	202	202	202	102	202	202	202	102	102
SAMP1394 , 0102	102	102	101	202	102	101	101	202	202	101	102	202	101	102	102	101	102	202	102	102	102	101	101	101	202	202	202	202	101	202	202	202	202	102	101	101	101	101	202	101	202	202	202	202	101	202	101	101	102
SAMP1395 , 0102	202	202	101	202	102	102	101	102	202	101	202	101	101	202	101	202	101	102	202	202	102	101	102	101	102	102	202	202	102	102	102	102	102	101	102	102	102	102	202	101	202	202	102	102	101	202	202	102	102
SAMP1396 , 0101	101	101	101	202	101	102	101	102	202	101	102	102	202	202	101	202	101	202	101	202	102	101	102	101	101	202	102	202	101	202	202	202	202	101	101	101	101	101	202	102	202	202	202	202	202	202	202	102	202
SAMP1397 , 0102	101	202	101	202	101	101	101	102	202	101	202	102	101	202	101	102	101	202	101	102	102	101	101	102	202	101	202	202	101	202	202	202	202	101	102	101	102	101	202	101	202	202	202	202	101	202	202	102	202
SAMP1398 , 0102	202	202	102	102	102	101	102	202	202	101	102	102	101	202	101	202	101	202	102	102	102	101	102	101	202	101	102	202	101	202	202	202	202	101	102	101	101	101	202	101	202	202	202	101	102	202	202	102	102
SAMP1399 , 0102	102	101	102	202	202	202	101	101	202	102	102	102	101	202	102	102	102	202	102	102	101	101	102	101	102	202	202	202	101	202	202	202	202	101	202	101	202	101	202	101	202	202	102	202	102	202	202	101	102
SAMP1400 , 0102	102	102	102	102	102	102	101	101	202	102	102	102	101	202	102	101	101	202	101	102	102	101	102	101	202	202	102	202	101	202	202	202	202	101	102	101	102	101	202	101	202	202	202	202	102	202	202	101	102
SAMP1401 , 0101	202	202	102	102	202	102	101	102	202	101	202	202	101	202	101	102	101	202	102	202	102	101	101	101	202	202	202	202	101	202	202	202	202	101	102	102	102	202	202	101	202	202	101	202	102	202	202	202	102
SAMP1402 , 0102	202	102	101	202	101	101	101	202	202	101	202	202	101	202	101	101	101	202	102	102	102	101	202	101	202	202	202	202	101	202	202	202	202	101	101	101	101	202	202	101	202	202	102	202	102	202	202	102	101
SAMP1403 , 0202	202	102	101	102	102	102	101	102	202	101	102	202	101	202	102	102	101	202	102	101	101	101	101	101	102	101	202	102	101	202	202	202	202	101	202	102	102	202	102	101	202	202	202	101	102	102	102	101	202
SAMP1404 , 0102	102	102	101	202	102	101	101	102	202	101	101	202	101	202	102	102	101	202	102	102	101	101	102	101	101	101	202	202	101	202	202	202	202	101	202	102	102	102	102	102	202	202	202	101	102	202	102	101	102
SAMP1405 , 0102	202	102	102	102	202	202	101	101	202	101	102	102	101	102	101	202	101	202	101	202	102	101	101	101	102	102	202	202	101	202	102	102	202	101	102	102	102	202	202	101	102	202	101	202	101	202	102	202	102
SAMP1406 , 0102	102	101	101	102	102	102	102	101	102	101	102	202	101	202	101	101	101	202	202	202	102	101	102	101	202	202	102	202	102	202	102	102	102	101	102	102	102	102	202	101	102	202	101	102	101	102	102	102	102
SAMP1407 , 0101	202	202	102	102	102	202	101	101	202	101	102	202	101	202	102	101	101	202	101	102	101	101	202	101	202	102	102	102	101	202	202	202	202	101	202	102	102	101	102	101	102	202	202	101	102	102	102	102	102
SAMP1408 , 0101	202	202	101	202	102	202	101	101	202	101	202	102	101	202	202	101	101	202	102	102	102	101	202	101	202	202	102	102	101	202	202	202	202	101	202	202	202	101	102	101	202	202	102	102	102	101	102	102	102
SAMP1409 , 0101	202	102	101	102	101	101	101	202	202	101	102	102	101	202	101	101	101	102	202	102	101	101	202	101	102	102	202	102	101	202	202	202	202	101	102	101	102	101	202	101	102	102	202	101	102	101	202	101	101
SAMP1413 , 0102	202	202	101	202	102	102	101	102	202	101	102	202	101	202	101	202	101	202	102	202	102	101	102	101	202	102	202	202	101	202	202	202	202	101	202	101	101	102	202	101	202	202	102	202	102	102	202	102	101
SAMP1419 , 0101	101	202	102	202	202	102	101	101	202	101	102	102	101	102	102	102	101	202	101	102	102	101	101	101	102	102	102	202	101	202	202	202	202	101	202	102	102	101	102	101	202	202	202	202	101	202	202	202	102
SAMP1423 , 0202	202	202	101	102	202	101	101	102	202	101	202	102	102	202	102	202	101	202	101	202	102	101	202	101	202	202	202	202	101	202	202	202	202	101	202	101	101	101	202	101	202	202	202	102	102	202	202	202	202
SAMP1424 , 0102	202	102	101	101	102	101	101	102	202	101	102	102	101	202	102	102	101	202	101	102	101	101	101	101	102	202	202	202	101	202	202	202	202	101	101	101	101	102	202	101	202	202	202	202	101	101	202	102	102
SAMP1428 , 0101	102	202	102	101	101	202	101	202	202	101	202	202	101	202	101	202	101	202	101	202	202	101	101	101	202	102	202	202	101	202	202	202	202	101	102	202	202	101	202	101	202	202	102	102	202	102	202	101	101
SAMP1432 , 0101	102	202	102	102	101	101	101	102	202	101	102	202	101	202	202	102	101	102	102	102	202	101	102	101	202	102	102	202	101	202	102	102	202	101	202	202	202	202	102	101	202	202	202	202	102	102	202	102	102
SAMP1433 , 0102	202	102	101	202	202	102	101	101	202	101	202	202	101	202	101	202	101	202	101	202	102	101	202	101	202	202	202	202	101	202	202	202	202	101	102	101	101	101	202	101	202	202	202	202	101	202	202	102	102
SAMP1434 , 0102	102	102	101	102	102	101	101	101	202	101	202	102	101	202	102	101	101	202	101	102	202	101	102	101	202	202	202	102	102	102	202	202	202	101	102	102	102	102	202	101	202	202	102	202	101	101	202	202	101
SAMP1437 , 0101	202	102	102	102	202	101	101	102	202	101	202	102	101	202	101	102	101	202	101	202	102	101	202	101	202	102	102	202	101	202	202	202	202	101	202	101	102	102	202	101	202	202	102	202	102	102	202	101	101
SAMP1438 , 0101	102	102	202	102	102	102	101	101	102	101	202	102	101	202	101	202	101	202	102	202	101	101	102	101	202	102	202	202	101	202	202	102	102	101	202	101	102	102	202	101	202	202	202	202	102	102	202	101	101
SAMP1439 , 0102	102	202	101	102	102	102	102	102	202	101	102	202	202	202	102	102	101	102	102	202	102	101	102	101	102	101	102	102	101	202	202	202	202	101	101	101	101	102	202	101	202	202	202	202	102	102	202	101	101
SAMP1440 , 0101	102	102	101	102	102	102	101	101	202	101	202	202	102	202	101	202	101	202	102	202	102	101	102	101	202	102	202	202	101	202	202	202	202	101	101	102	102	101	202	101	202	202	202	202	202	102	202	101	202
SAMP1445 , 0102	202	101	202	101	102	101	101	102	102	101	202	101	101	202	102	101	101	202	101	202	102	101	101	101	101	101	102	202	101	202	202	202	202	102	202	101	101	101	102	101	102	102	202	202	102	101	202	102	102
SAMP1449 , 0102	102	202	102	102	102	101	101	102	102	101	102	102	101	202	101	202	101	202	101	102	102	101	101	101	102	102	202	202	101	202	202	202	202	101	202	101	101	101	102	101	102	202	101	202	101	102	102	102	202
SAMP1450 , 0102	102	202	102	102	102	101	101	102	102	101	102	102	101	202	102	102	101	202	101	102	102	101	101	101	102	102	202	202	101	202	202	202	202	101	202	101	101	101	102	101	202	202	101	202	101	102	202	102	102
SAMP1451 , 0101	102	202	101	102	202	101	101	102	202	101	202	102	101	202	102	101	101	202	102	102	102	101	101	101	202	202	202	202	101	102	102	102	102	101	202	101	102	101	202	102	202	202	101	202	102	101	102	202	102
SAMP1838 , 0102	202	101	101	102	202	102	101	101	202	101	102	102	102	202	102	102	101	202	102	202	102	101	102	101	202	202	202	202	101	202	202	102	202	101	102	102	202	102	202	101	102	102	202	101	102	202	202	202	102
SAMP1840 , 0101	202	102	102	102	102	101	101	102	202	101	102	102	102	202	102	101	101	202	102	202	202	101	102	101	202	202	202	202	101	202	202	102	202	101	202	101	101	101	101	101	202	202	202	202	202	102	202	102	101
SAMP1841 , 0101	202	102	102	202	202	101	101	101	202	101	101	102	102	202	102	102	101	202	102	102	102	101	202	101	202	202	202	202	101	202	202	102	202	101	202	102	102	101	102	101	202	202	202	202	202	102	102	102	101
SAMP785 , 0101	101	202	101	102	102	202	102	202	202	101	202	202	101	102	202	202	101	202	101	102	101	101	102	101	102	102	202	202	102	102	102	102	102	101	102	101	101	101	202	101	202	202	202	202	102	202	202	102	102
SAMP786 , 0101	102	202	102	202	102	202	101	202	202	101	102	202	101	102	202	202	101	202	101	102	101	101	102	101	102	102	202	202	102	102	102	102	102	101	102	101	102	102	202	101	202	202	202	202	102	202	202	102	102
SAMP787 , 0101	102	101	102	202	102	101	102	102	202	101	102	101	202	102	101	102	101	202	101	102	202	101	101	101	102	102	102	202	102	202	102	102	102	101	202	102	102	102	202	101	202	202	202	202	102	202	202	102	202
SAMP788 , 0101	102	102	101	202	102	101	102	101	202	101	202	101	101	102	102	101	101	202	102	102	102	101	101	101	101	102	102	102	101	202	202	202	202	101	102	101	101	101	101	101	202	202	102	202	101	202	202	102	102
SAMP835 , 0102	102	102	101	101	102	101	102	101	102	101	101	102	101	202	102	101	102	202	102	102	101	102	102	101	102	102	102	102	102	102	202	202	202	102	102	101	102	101	102	101	202	202	202	102	102	101	202	202	102
SAMP837 , 0101	202	102	102	202	101	102	101	101	102	101	202	202	101	202	101	102	101	202	101	101	101	101	202	101	101	102	102	202	101	202	202	202	202	101	102	102	102	101	202	101	202	202	202	202	101	202	202	102	202
SAMP838 , 0101	102	101	101	202	102	202	102	101	202	101	102	102	101	202	102	101	101	102	102	101	101	102	102	101	102	202	202	102	101	202	202	102	202	101	102	202	202	101	102	101	102	102	102	102	101	102	102	102	102
SAMP839 , 0101	101	101	102	102	102	102	102	102	102	101	102	102	101	202	102	102	101	202	102	102	102	101	101	101	102	101	102	202	102	102	202	202	202	101	202	101	101	102	102	101	202	102	202	202	202	202	202	101	101
SAMP840 , 0101	202	101	101	102	101	102	102	101	102	102	102	102	202	202	101	101	101	202	101	102	101	102	202	102	102	102	102	202	102	101	101	101	101	101	202	101	101	101	202	101	202	202	202	102	102	202	202	102	102
SAMP841 , 0101	202	102	101	102	102	101	101	101	102	101	202	102	101	101	202	102	102	102	101	102	202	102	102	101	101	102	202	102	102	102	202	202	202	102	202	101	101	202	102	101	202	202	101	101	202	102	102	102	102
SAMP842 , 0101	102	101	101	202	101	102	101	102	202	101	102	101	202	102	202	101	101	202	102	102	102	102	102	101	102	102	102	202	101	202	202	202	202	102	202	102	102	101	202	101	202	202	102	101	202	202	102	202	202
SAMP885 , 0101	102	101	101	102	101	101	101	101	202	101	202	202	101	102	202	102	101	202	202	102	102	101	101	101	202	202	202	202	101	202	202	202	202	101	102	101	101	102	102	101	101	202	202	202	202	202	202	202	102
SAMP887 , 0102	202	102	101	202	102	202	101	102	202	101	102	101	101	101	102	202	101	202	102	202	102	101	101	102	202	202	202	102	101	202	202	202	102	102	202	101	101	102	202	101	102	102	102	202	202	102	101	101	101
SAMP889 , 0101	202	102	101	202	202	101	101	101	202	101	202	202	101	102	102	102	101	202	101	101	101	101	101	101	102	101	102	202	102	202	202	202	102	101	102	101	101	101	202	101	102	102	202	202	101	102	202	101	102
SAMP891 , 0101	102	102	101	101	101	101	101	101	202	101	102	102	101	102	102	102	101	102	202	102	102	101	101	101	102	102	202	102	101	202	202	202	202	101	102	101	102	202	102	101	202	202	102	202	101	102	202	101	101
SAMP915 , 0101	102	202	101	202	102	102	101	102	102	101	101	202	101	202	101	102	101	102	101	101	101	101	102	101	102	102	202	202	202	101	101	101	101	102	202	102	102	101	202	101	202	202	101	102	202	102	202	101	101
SAMP917 , 0101	202	102	101	202	101	102	101	101	202	101	102	202	101	202	101	202	101	202	202	102	102	101	102	101	101	101	101	102	101	202	202	202	202	102	102	101	102	101	202	101	202	202	202	202	202	202	202	102	202
SAMP920 , 0101	102	101	101	102	101	101	102	101	202	101	202	101	101	202	202	102	101	202	101	102	101	101	101	101	102	102	202	202	102	102	102	102	102	101	101	102	202	102	102	202	202	202	202	102	101	102	102	102	202
SAMP921 , 0102	102	202	101	101	102	102	102	101	202	101	101	102	101	202	102	102	101	202	101	202	102	101	102	101	202	102	202	102	102	102	101	101	101	101	102	101	101	101	202	101	202	202	202	101	102	102	202	102	102
SAMP922 , 0102	102	202	101	101	102	102	102	101	202	101	102	102	101	202	102	101	101	202	101	202	101	101	202	101	102	101	102	101	102	102	101	101	101	101	102	101	101	101	202	101	202	202	202	101	102	102	202	202	102
SAMP2244 , 0102	101	102	102	102	102	102	102	101	102	101	101	102	101	202	101	102	101	202	202	102	102	101	202	101	101	101	102	102	101	202	102	102	102	101	102	101	102	102	102	101	102	202	202	101	202	202	102	101	102
SAMP2248 , 0101	102	101	202	102	101	101	101	102	102	101	101	101	101	202	202	102	101	202	102	101	101	101	102	101	101	101	101	202	101	202	202	101	102	101	102	101	102	102	202	101	202	202	102	102	102	102	102	102	102
SAMP2291 , 0101	202	102	101	101	102	101	101	101	202	102	102	202	101	202	102	102	101	202	102	101	101	202	102	202	102	101	102	202	202	101	101	101	101	101	101	101	101	102	102	101	202	202	102	102	102	202	202	102	202
SAMP2293 , 0101	102	101	101	102	102	202	101	101	102	102	102	202	101	202	202	101	102	202	102	102	101	102	202	102	102	102	102	102	102	202	202	202	202	101	102	102	202	102	102	101	202	202	102	102	102	202	101	102	202
SAMP2315 , 0101	102	101	101	102	102	102	101	101	102	101	101	202	101	202	102	101	101	202	102	101	101	101	102	101	202	101	102	101	101	202	202	102	202	101	102	102	102	101	202	102	102	102	202	102	101	102	102	102	102
SAMP2354 , 0101	102	102	102	202	102	102	102	102	102	102	102	202	101	102	202	102	101	202	101	101	101	101	202	101	102	102	102	102	102	102	102	102	102	101	102	101	102	101	202	102	102	202	101	202	102	202	202	102	102
SAMP2357 , 0101	102	101	101	101	101	102	101	102	202	102	102	102	101	102	202	101	101	202	102	101	101	101	101	102	102	102	102	102	102	102	101	101	101	101	102	101	101	202	101	102	202	202	202	202	102	202	202	202	102
SAMP2407 , 0101	202	102	102	202	101	102	102	102	101	101	102	102	101	202	102	102	101	202	202	102	102	102	102	202	102	102	102	101	202	101	102	102	101	101	102	102	102	101	102	101	202	202	202	202	102	202	101	101	102
SAMP2408 , 0101	102	101	101	102	101	101	102	102	202	102	101	202	101	202	101	102	101	202	102	102	102	101	102	101	102	101	102	102	102	102	101	101	102	101	102	102	202	101	102	101	102	102	101	202	202	202	102	101	101
SAMP2409 , 0101	102	101	102	102	101	202	101	202	202	102	102	202	101	202	102	101	101	202	202	101	102	101	102	101	101	102	202	202	102	102	102	102	102	101	202	101	102	101	202	102	102	102	202	202	101	102	202	102	102
SAMP2410 , 0101	202	102	102	102	101	101	101	202	102	101	101	102	101	202	102	102	101	202	202	101	101	101	202	101	202	202	101	202	202	102	102	102	101	101	102	102	102	101	202	101	102	202	102	101	102	102	202	101	202
SAMP2411 , 0102	202	102	101	202	102	102	101	101	102	101	101	202	101	102	202	102	102	202	202	101	101	101	102	101	101	101	102	102	102	101	101	101	101	101	101	101	102	102	202	101	202	202	102	202	101	102	101	202	102
SAMP2412 , 0102	102	101	101	102	101	202	101	102	102	102	102	101	102	102	102	101	101	202	202	101	101	102	202	101	101	101	101	102	102	102	102	102	102	202	102	101	102	101	202	101	102	102	202	202	102	102	102	101	101
SAMP2413 , 0102	102	101	101	102	101	202	102	202	102	102	102	202	101	202	202	102	101	202	102	101	101	101	102	102	102	102	101	202	101	202	102	102	102	101	202	101	102	102	202	101	101	202	202	102	101	102	102	101	102
SAMP2416 , 0101	102	101	102	102	101	202	101	101	101	101	102	102	101	102	102	102	101	202	202	101	101	101	101	101	202	101	202	202	102	102	102	102	102	101	102	102	102	102	202	101	202	202	102	101	102	202	102	102	102
SAMP2417 , 0102	102	102	102	102	101	101	101	102	102	101	102	101	101	202	102	102	101	202	202	102	101	101	102	102	102	101	101	102	101	202	202	202	202	101	102	101	101	101	202	102	202	202	202	202	101	102	202	102	202
SAMP2423 , 0101	202	101	101	102	101	102	102	102	102	101	202	202	101	202	202	102	101	202	102	101	101	101	102	102	101	102	101	202	202	101	102	102	102	101	102	102	102	101	102	101	202	202	101	102	102	202	102	102	101
SAMP2424 , 0101	202	102	101	102	101	101	101	102	102	101	102	202	101	102	102	102	102	202	202	101	101	101	102	101	102	101	202	101	202	101	101	101	102	102	102	101	102	102	102	101	102	202	202	101	101	202	102	102	202
SAMP2425 , 0102	202	102	102	102	102	202	102	102	102	101	102	102	102	202	101	102	101	202	202	101	101	101	101	101	101	101	101	202	202	101	101	101	101	102	102	101	102	102	202	102	202	202	101	101	102	202	202	102	202
SAMP2428 , 0102	101	101	101	102	101	102	102	101	202	102	202	202	101	102	102	101	102	202	102	101	101	101	202	101	101	101	102	202	202	101	101	101	101	101	102	102	102	101	102	102	102	102	202	202	101	102	102	102	102
SAMP2431 , 0102	102	101	101	102	102	202	101	102	202	101	101	102	101	102	202	202	101	202	202	101	101	101	101	102	102	101	102	101	202	101	101	101	102	101	101	102	202	101	202	101	102	102	202	101	102	202	101	202	101
SAMP2433 , 0202	102	102	102	102	101	102	202	202	102	101	101	202	101	202	102	202	101	202	102	101	101	101	101	102	101	101	101	101	202	101	101	101	101	102	101	101	101	101	202	101	202	202	202	202	202	202	102	101	101
SAMP2435 , 0101	102	101	102	102	202	102	102	102	202	101	101	102	101	102	202	102	202	202	102	101	101	101	202	101	102	202	102	102	202	101	102	102	101	101	202	102	102	102	202	101	202	202	102	102	101	102	102	202	102
SAMP2437 , 0101	102	101	101	101	101	202	101	101	101	102	102	102	102	202	202	101	101	202	202	102	102	101	202	202	202	202	102	102	202	101	101	101	101	101	102	102	102	101	102	202	102	102	202	101	101	102	102	102	102
SAMP2439 , 0202	102	101	101	101	101	202	102	101	202	202	102	202	101	202	101	102	102	202	202	101	101	101	102	101	102	101	101	202	102	102	102	102	102	101	102	101	101	101	102	101	202	102	102	102	101	202	102	102	101
SAMP2441 , 0101	202	102	102	202	101	102	101	102	202	101	102	202	101	102	101	102	102	202	202	101	101	102	102	102	102	101	102	102	101	101	102	102	102	102	101	101	102	101	102	102	102	202	202	101	101	202	202	102	102
SAMP2446 , 0102	202	102	101	202	202	202	101	202	202	101	102	102	101	102	202	202	101	102	202	101	101	101	202	101	102	102	101	202	102	102	102	102	102	102	101	101	202	101	202	202	202	202	202	202	101	202	202	101	102
SAMP2448 , 0102	202	101	102	202	102	102	102	202	202	101	101	102	101	202	102	102	202	102	102	101	101	101	202	101	202	102	101	101	102	102	102	102	102	101	101	101	101	101	202	101	202	202	202	101	102	202	202	202	102
SAMP2449 , 0101	202	102	101	102	102	202	101	102	202	102	102	102	101	101	102	102	101	202	102	101	101	101	202	202	102	101	101	202	102	102	102	102	102	101	102	101	102	102	102	101	202	202	202	101	102	102	202	102	101
SAMP2450 , 0101	102	102	101	101	102	102	101	102	102	102	102	102	101	202	102	101	101	202	202	102	101	101	202	101	102	101	102	102	101	202	202	202	202	101	102	102	102	102	102	101	202	202	202	102	102	102	202	102	102
SAMP2451 , 0101	202	102	101	102	101	102	101	101	202	101	101	102	101	102	102	102	202	202	102	101	101	101	101	102	101	101	102	102	202	101	101	101	101	101	102	102	202	101	202	101	101	202	202	101	202	202	102	101	101
SAMP2453 , 0102	102	102	101	101	202	101	102	102	202	101	101	202	101	202	101	202	101	202	102	102	102	101	202	102	101	102	101	102	202	101	101	101	101	102	102	102	202	202	202	102	202	202	102	101	102	102	202	102	102
SAMP2455 , 0101	102	102	102	202	101	202	102	101	202	101	102	102	101	202	102	101	101	202	101	101	101	101	101	101	101	101	102	202	202	101	102	102	102	101	102	102	202	101	202	101	102	202	102	102	102	102	102	102	102
SAMP2456 , 0101	102	102	102	102	101	102	202	202	101	101	101	101	101	102	102	101	101	202	102	101	102	101	102	101	102	101	102	101	202	101	101	101	102	101	102	101	102	102	202	102	101	102	102	102	102	102	202	202	102
SAMP2458 , 0102	102	102	101	101	102	101	101	101	202	102	202	102	101	202	102	202	101	202	202	101	101	101	102	102	101	101	202	101	102	102	202	202	202	101	202	202	202	101	101	101	102	202	102	101	102	102	102	102	102
SAMP2460 , 0101	202	101	101	101	102	102	102	202	102	202	102	202	101	202	202	101	102	202	102	102	101	101	202	202	102	101	102	102	101	202	202	102	102	101	101	101	101	102	202	101	102	102	102	202	202	102	202	101	102
SAMP2461 , 0101	102	102	101	101	101	101	102	102	102	101	102	202	101	101	202	102	102	202	202	101	102	101	102	101	102	202	101	102	101	202	202	202	202	101	102	102	102	102	102	101	202	202	202	101	202	202	102	101	202
SAMP2462 , 0101	101	102	101	101	102	202	102	102	102	102	102	102	101	202	102	102	102	202	102	101	101	101	102	101	102	101	101	102	202	101	101	101	102	101	101	101	102	101	202	102	102	102	101	102	102	202	202	102	202
SAMP2463 , 0101	102	101	101	102	102	101	202	102	101	101	101	202	101	102	202	102	101	202	202	101	101	102	102	101	101	101	102	202	202	101	101	101	101	101	202	101	102	101	202	101	202	202	202	102	101	202	102	101	102
SAMP2464 , 0102	101	101	101	101	102	101	101	102	202	101	101	202	101	102	101	102	101	202	102	101	101	101	102	101	102	102	101	101	202	101	102	102	102	102	102	102	202	101	202	101	202	202	202	102	202	202	102	102	102
SAMP2466 , 0102	101	102	101	101	102	202	101	202	202	102	102	202	101	102	202	102	101	202	102	101	101	101	101	101	102	102	102	202	102	102	102	102	102	102	101	102	102	101	202	102	202	202	102	101	101	102	102	102	202
SAMP2468 , 0101	102	101	101	101	202	102	101	101	202	101	101	202	101	102	102	101	101	202	102	101	101	101	102	202	202	202	101	102	101	202	102	102	102	101	202	102	202	101	202	101	102	102	202	202	101	102	101	102	102
SAMP2469 , 0102	102	102	101	101	101	102	102	102	202	101	102	102	101	202	202	101	101	202	102	101	102	102	101	102	101	101	102	102	202	101	101	101	101	101	102	102	101	101	202	101	202	202	101	102	102	202	102	102	101
SAMP2470 , 0101	102	101	102	102	102	101	101	101	202	101	101	202	101	202	101	102	101	202	102	101	101	101	202	101	101	102	101	202	101	202	202	202	102	102	102	101	101	101	202	101	202	202	202	101	101	202	101	102	101
SAMP2471 , 0101	202	102	101	202	101	102	101	102	102	101	101	202	101	102	102	101	101	202	102	102	101	101	202	101	102	102	101	101	102	202	101	101	102	101	101	102	202	102	202	101	102	102	202	202	101	202	102	202	101
SAMP2473 , 0101	202	102	101	102	102	101	102	102	202	102	102	202	101	202	102	102	101	202	202	101	101	101	202	101	102	101	102	202	102	102	202	202	202	101	102	202	202	102	102	102	202	102	202	202	102	202	202	101	102
SAMP2475 , 0102	202	101	101	202	202	102	102	202	202	101	202	202	101	202	202	101	102	202	102	102	102	101	101	101	102	202	102	102	202	102	101	101	101	102	101	102	202	102	202	101	202	202	202	202	101	202	202	101	202
SAMP2476 , 0102	202	101	102	102	102	102	101	202	202	102	202	102	101	202	102	101	101	202	202	101	102	102	102	101	102	101	102	202	202	101	101	101	101	101	101	102	202	101	202	101	202	202	202	101	202	202	202	102	101
SAMP2477 , 0101	101	102	102	202	101	101	101	202	202	101	102	102	101	202	102	102	202	202	102	101	101	102	102	102	102	102	202	102	102	102	101	101	102	101	101	101	102	101	202	101	102	202	202	101	101	202	202	101	202
SAMP2480 , 0101	202	102	102	202	101	101	101	102	102	101	102	102	101	202	102	102	101	202	102	102	102	101	102	102	102	102	102	101	102	102	102	102	102	101	202	101	102	102	202	102	101	102	101	202	101	102	101	101	202
SAMP2482 , 0102	102	101	102	102	101	102	102	102	102	102	102	202	101	202	202	101	101	202	202	101	101	101	202	102	202	202	102	102	202	101	102	102	102	101	102	101	102	101	102	101	202	202	102	101	101	102	101	101	202
SAMP2484 , 0102	202	102	102	202	102	102	101	102	102	202	202	102	101	202	202	102	102	202	202	102	101	101	202	101	202	102	202	102	102	102	102	102	102	101	102	101	101	101	102	101	202	202	202	102	101	102	202	102	202
SAMP2486 , 0102	202	101	101	101	101	101	102	101	202	101	101	102	101	102	202	102	102	202	102	102	102	101	101	101	102	101	202	102	202	101	101	101	101	101	101	101	102	101	202	102	102	202	101	102	102	202	102	102	102
SAMP2487 , 0102	102	102	202	202	102	202	102	102	101	101	101	202	101	102	102	101	102	202	102	101	101	101	202	101	102	202	102	102	101	202	102	102	102	101	102	101	101	101	202	101	102	102	101	202	101	202	102	102	102
SAMP2488 , 0102	102	101	101	102	102	102	102	101	202	101	101	202	101	202	202	101	101	202	202	101	101	101	202	101	101	101	102	102	202	101	102	102	102	101	102	101	102	101	202	101	102	202	101	202	101	102	101	101	102
SAMP2489 , 0101	102	101	101	202	102	102	102	101	202	101	102	202	101	202	102	101	101	202	102	102	102	101	102	101	102	202	102	102	102	202	202	202	102	101	102	202	202	101	102	101	102	102	202	202	101	202	202	101	102
SAMP2490 , 0101	102	101	101	101	101	102	101	102	102	101	102	102	101	202	101	202	101	202	202	101	101	101	202	101	101	101	101	202	102	102	102	102	102	101	101	101	102	101	202	102	102	102	101	102	101	102	202	102	102
SAMP2492 , 0102	202	101	101	102	101	101	102	102	202	101	101	102	101	202	102	102	101	102	102	101	101	101	102	101	101	101	102	202	101	202	202	202	202	102	101	101	101	101	202	101	202	202	102	101	101	101	102	102	101
SAMP2494 , 0102	102	101	102	102	102	102	101	202	202	101	101	202	101	202	102	102	102	202	101	102	101	101	202	101	102	101	102	202	102	102	102	102	102	101	101	102	202	102	202	102	202	202	102	202	101	202	202	102	101
SAMP2495 , 0102	202	102	102	202	202	102	102	101	202	101	102	202	101	202	102	101	102	202	102	101	101	101	202	102	101	101	101	202	102	102	102	102	102	101	202	101	202	102	202	101	102	202	202	102	101	102	202	101	101
SAMP2496 , 0101	102	101	102	202	101	101	102	202	202	202	102	102	101	202	101	102	102	202	202	101	101	202	102	101	102	101	101	102	101	202	102	102	102	102	102	101	102	101	202	102	102	102	202	102	102	102	202	102	102
SAMP2497 , 0102	202	101	101	102	102	102	202	101	102	101	202	102	101	202	102	102	101	202	101	101	101	101	202	101	102	102	102	102	101	102	202	202	102	101	101	102	102	101	202	101	202	202	101	202	102	202	101	102	102
SAMP2499 , 0102	102	102	101	102	102	102	102	102	202	101	101	102	101	202	202	101	101	202	202	101	101	101	101	101	202	101	102	102	102	102	101	101	101	101	202	102	202	102	102	101	202	202	202	102	101	202	102	102	202
SAMP2500 , 0101	202	101	101	101	101	102	101	102	202	102	102	202	101	202	102	101	101	202	102	202	102	101	202	102	202	101	202	102	102	102	102	102	102	101	202	101	202	101	202	101	202	202	101	101	101	102	102	102	101
SAMP2501 , 0101	202	102	102	102	101	202	202	101	202	102	202	102	101	202	102	102	101	202	102	102	102	101	202	101	101	102	102	102	102	102	102	102	102	101	101	101	102	101	202	102	202	202	102	102	101	202	202	202	102
SAMP2502 , 0102	101	101	101	101	102	101	102	101	102	102	102	102	101	202	102	102	101	202	102	101	101	101	202	101	102	102	101	202	202	101	101	101	101	101	102	102	202	102	202	101	202	202	202	202	102	202	202	202	102
SAMP2503 , 0101	101	102	102	202	101	102	102	101	102	202	202	102	101	202	101	202	101	202	102	101	102	101	102	102	101	102	102	102	101	202	102	102	102	101	101	101	102	102	202	102	202	202	101	102	202	102	202	202	102
SAMP2505 , 0102	102	102	101	102	101	102	102	102	101	102	102	102	102	202	102	102	101	202	202	101	101	101	202	102	102	102	102	102	102	102	102	102	102	101	102	101	202	101	202	101	202	202	101	101	101	102	202	101	102
SAMP2507 , 0102	102	101	101	102	102	202	102	102	102	101	101	102	101	202	101	202	102	202	202	102	102	102	101	101	102	101	101	102	102	102	102	102	102	101	202	202	202	101	202	202	102	102	202	102	102	202	102	202	101
SAMP2508 , 0102	202	101	101	202	102	102	101	202	202	102	202	202	101	202	102	101	101	202	101	101	101	101	102	101	101	101	101	102	101	202	102	102	102	101	102	102	102	101	202	101	202	202	202	102	101	102	101	102	102
SAMP2509 , 0202	202	101	102	102	101	102	101	101	101	102	102	202	101	202	202	101	102	202	102	101	101	102	202	101	101	101	101	202	101	202	102	102	101	101	102	102	102	101	102	101	202	202	202	102	101	202	102	202	101
SAMP2511 , 0202	102	101	101	102	101	101	102	102	202	101	101	202	101	102	102	101	102	202	102	101	101	101	202	101	102	102	202	102	102	101	101	101	101	101	102	102	102	102	102	101	202	202	101	102	202	202	202	102	202
SAMP2513 , 0102	202	102	101	101	102	202	101	202	202	101	101	202	101	202	102	101	102	202	102	101	101	101	101	101	102	101	102	202	101	102	102	202	102	101	102	101	102	102	102	102	202	202	102	102	202	202	102	102	202
SAMP2517 , 0102	102	102	101	101	101	202	102	101	101	101	101	102	101	202	202	101	102	202	101	101	101	101	202	102	102	102	202	102	102	102	101	101	101	101	102	101	101	101	102	101	102	202	102	102	102	102	202	102	101
SAMP2518 , 0102	202	101	102	102	101	202	102	101	102	102	101	102	101	202	102	101	101	202	102	101	102	101	102	102	202	102	102	102	202	101	101	101	101	101	102	101	101	101	202	101	102	202	102	101	102	102	101	101	202
SAMP2520 , 0101	102	101	101	102	102	202	202	101	102	102	101	101	101	102	202	102	101	202	101	101	102	101	202	102	102	202	102	102	102	102	202	202	202	101	102	102	202	101	102	102	102	102	202	102	102	202	102	102	102
SAMP2524 , 0101	202	101	101	101	101	102	101	102	101	202	102	202	101	102	102	101	101	202	102	101	101	101	202	101	102	102	101	102	102	102	102	102	102	101	202	101	202	101	102	101	202	202	102	202	102	102	202	101	102
SAMP2944 , 0101	102	202	101	101	102	102	101	102	202	101	101	202	101	101	202	102	101	202	202	102	102	101	102	101	101	101	102	202	101	202	102	102	102	101	101	102	101	101	202	101	202	202	202	101	102	102	102	101	102
SAMP2945 , 0101	101	101	101	202	101	101	101	102	202	101	102	202	101	202	102	202	101	202	102	102	102	101	102	101	102	101	101	202	102	102	101	101	102	102	102	102	202	101	102	101	202	202	202	101	101	202	202	101	102
SAMP2946 , 0202	202	101	101	102	102	202	101	101	202	101	101	202	101	202	101	202	102	202	202	101	102	102	202	101	102	102	102	101	102	102	202	202	202	101	102	102	102	101	202	101	102	202	102	202	101	102	102	102	101
SAMP2947 , 0101	102	102	102	202	102	202	101	102	202	101	102	202	101	202	101	102	102	202	102	101	101	101	101	102	102	102	202	202	102	102	202	202	202	101	202	101	202	101	102	101	202	202	102	202	202	202	202	101	101
SAMP2948 , 0102	102	202	102	102	102	102	101	101	202	102	102	102	101	202	202	101	101	202	202	101	101	101	102	101	101	101	101	101	102	102	102	102	102	101	101	101	101	101	101	202	101	102	102	101	101	202	202	102	101
SAMP2949 , 0101	101	102	102	102	101	102	101	101	202	101	101	202	101	202	202	101	101	202	102	101	101	101	102	101	101	101	102	101	102	102	102	102	101	101	102	101	101	101	102	102	102	202	202	101	202	102	202	102	102
SAMP2950 , 0101	102	102	101	202	102	101	102	102	202	102	102	202	101	202	202	101	202	202	102	102	102	101	101	102	101	101	101	202	102	101	101	101	101	102	102	102	102	101	202	101	202	202	202	102	101	202	101	101	102
SAMP2951 , 0102	102	102	102	202	101	101	102	102	102	101	101	202	101	202	102	202	101	202	202	102	102	101	101	101	102	101	101	102	102	102	102	102	102	101	102	101	102	102	202	102	102	202	102	101	102	202	202	101	101
SAMP2952 , 0102	202	101	101	101	101	102	102	101	101	102	202	102	101	202	102	102	101	202	101	101	101	101	102	102	101	101	102	101	101	102	102	102	102	102	102	101	102	101	202	101	102	102	202	202	101	102	101	102	102
SAMP2953 , 0202	202	101	101	102	101	202	102	101	102	102	102	102	101	202	202	101	102	202	101	101	101	101	102	102	101	102	102	102	101	102	101	101	101	102	101	101	102	101	202	101	202	202	202	202	101	102	101	102	102
SAMP2954 , 0101	102	101	101	102	101	102	101	202	202	101	101	202	101	202	101	202	101	202	102	101	101	101	102	101	102	102	102	101	202	101	101	101	101	101	102	101	101	102	102	102	101	102	102	102	102	202	202	102	202
SAMP2955 , 0101	202	202	101	202	101	101	101	101	202	101	101	102	101	202	102	101	101	202	102	101	101	101	102	101	102	102	102	102	101	202	102	102	101	101	101	102	102	101	202	101	102	202	102	202	102	202	202	202	102
SAMP2956 , 0102	102	202	102	102	101	101	101	102	101	101	102	102	101	202	102	102	101	202	102	101	102	101	202	101	101	101	102	101	101	202	202	202	202	101	101	101	101	102	202	102	202	202	102	101	102	202	102	101	202
SAMP2957 , 0102	202	101	102	102	102	102	102	202	202	102	102	102	101	202	102	102	101	202	101	101	101	101	202	101	101	101	102	102	101	202	202	202	202	102	102	101	101	101	102	101	102	102	202	102	102	102	101	102	102
SAMP2959 , 0202	202	102	102	102	102	102	101	101	101	101	102	102	101	202	102	101	102	202	202	101	101	101	101	101	102	102	102	202	101	102	101	101	202	101	101	102	102	101	202	101	101	101	102	101	101	202	101	102	202
SAMP2960 , 0101	102	101	202	202	102	102	102	102	202	101	101	202	101	202	102	101	102	202	101	101	101	102	102	102	101	101	102	102	102	102	102	102	102	101	102	101	202	101	102	101	102	102	202	101	101	102	102	101	102
SAMP2961 , 0101	202	102	101	101	102	101	101	102	102	101	102	202	101	202	101	202	101	202	102	101	101	101	102	101	102	101	102	102	101	102	102	102	102	101	102	101	102	101	202	101	102	202	202	101	102	202	102	101	102
SAMP3093 , 0102	102	102	101	102	101	102	101	202	102	101	101	102	101	202	101	102	101	202	202	101	101	102	102	102	102	102	202	102	102	102	102	102	102	101	101	101	102	101	202	102	101	102	102	102	102	202	102	102	102
SAMP3194 , 0101	202	101	101	202	102	102	101	102	202	101	101	101	202	202	102	102	101	202	101	102	102	101	102	101	102	101	101	102	102	102	102	102	102	101	101	101	102	101	202	101	101	101	101	101	101	202	101	101	202
SAMP3276 , 0101	202	102	102	102	102	102	101	101	102	102	202	202	101	102	101	101	101	202	102	101	102	101	101	101	102	102	202	202	102	101	202	102	202	101	102	102	202	102	102	101	202	202	102	102	102	202	102	102	102
SAMP3277 , 0101	102	101	202	202	102	101	101	102	102	101	202	101	202	202	101	101	102	202	102	101	101	101	101	102	102	101	102	102	101	202	202	202	202	101	101	102	202	102	202	101	202	202	202	101	101	202	202	102	101
SAMP3278 , 0101	102	101	101	101	102	202	101	202	102	101	101	102	101	202	202	101	102	202	202	102	102	101	202	101	102	101	102	102	101	202	102	102	102	101	102	102	102	101	102	102	102	202	102	102	102	202	102	102	102
SAMP3279 , 0102	202	101	101	101	101	101	101	202	102	102	202	102	101	202	202	101	102	202	202	102	102	101	102	101	101	102	101	101	101	202	102	102	101	101	101	102	202	102	102	102	102	102	202	102	102	202	102	102	202
SAMP3280 , 0101	202	101	101	102	101	202	101	102	102	101	102	202	101	102	102	102	101	202	202	101	101	101	102	101	101	101	102	102	202	101	101	101	101	101	102	101	101	102	202	101	102	202	101	101	101	101	102	102	102
SAMP3281 , 0101	102	202	101	202	102	202	101	101	102	101	101	102	202	102	202	102	101	202	102	101	101	101	202	101	102	102	102	102	101	202	202	202	202	102	102	101	101	101	202	101	202	202	202	101	102	202	102	202	202
SAMP3282 , 0101	101	101	101	102	101	102	101	102	102	101	101	101	101	202	102	102	101	202	202	102	102	101	102	101	101	101	102	101	202	102	101	101	101	102	101	102	102	101	202	101	202	202	102	202	102	202	102	102	101
SAMP3283 , 0101	202	102	101	102	102	101	101	101	202	102	202	102	101	202	102	101	101	202	102	101	101	101	101	101	102	102	102	101	202	101	101	101	101	101	101	101	101	101	202	101	102	102	202	202	202	202	202	102	101
SAMP3284 , 0102	202	102	101	101	202	102	102	202	202	102	101	202	101	102	202	101	101	202	102	101	101	101	101	101	101	101	102	101	102	102	102	102	102	101	101	101	202	102	102	101	102	102	202	202	102	202	101	101	102
SAMP3286 , 0102	202	101	102	202	101	102	102	202	202	101	102	202	101	202	102	101	101	202	102	101	101	102	101	101	102	101	202	101	102	102	102	102	102	101	102	101	102	101	202	101	102	202	102	102	101	202	101	101	101
SAMP3287 , 0102	202	202	102	102	101	202	101	101	102	102	102	202	101	202	101	101	101	202	202	102	102	101	102	101	102	102	101	102	102	101	102	102	101	101	102	102	102	101	202	101	101	102	101	202	101	202	202	102	101
SAMP3288 , 0102	102	202	101	101	102	101	101	101	202	101	101	102	101	202	102	202	101	202	102	101	101	101	202	101	102	102	102	202	202	101	101	101	102	202	202	102	102	101	202	101	102	202	102	101	102	202	202	102	102
SAMP3289 , 0101	101	102	101	101	101	102	102	101	102	202	202	202	101	202	102	101	102	202	102	101	101	101	102	101	102	202	102	202	101	102	102	102	102	101	202	101	202	101	202	101	102	102	102	101	102	202	202	102	101
SAMP3290 , 0101	202	102	101	102	102	102	102	102	202	102	102	202	101	202	101	102	101	202	102	101	101	101	102	101	101	102	202	101	202	101	101	101	101	102	102	102	202	101	202	101	102	202	202	101	202	202	102	102	102
SAMP3291 , 0202	202	101	101	202	202	202	101	102	202	102	102	102	101	102	102	101	101	202	202	102	102	102	101	101	101	101	102	102	102	102	102	102	202	101	101	102	101	101	202	101	102	102	101	102	102	202	102	101	101
SAMP3292 , 0202	202	101	101	101	101	101	101	102	202	101	102	202	101	202	101	102	101	202	202	102	102	101	102	102	101	102	101	202	102	102	102	102	102	101	101	102	102	102	202	101	102	202	102	101	101	202	102	101	101
SAMP3293 , 0102	202	102	101	102	102	102	101	101	202	101	202	102	101	202	102	101	102	202	202	101	101	102	102	101	101	101	101	102	101	202	102	102	102	102	202	101	202	101	202	101	102	102	102	202	202	202	202	101	102
SAMP3294 , 0102	202	101	101	102	202	102	101	101	202	101	102	102	101	102	101	102	101	202	202	101	101	101	102	101	101	101	102	102	202	101	101	101	101	101	102	202	202	101	102	101	202	202	102	102	101	102	102	102	202
SAMP3295 , 0202	102	101	101	102	102	101	101	102	202	101	102	202	101	102	102	101	101	102	102	101	101	101	102	102	202	102	102	102	102	102	102	102	102	101	102	102	202	101	102	101	202	202	102	101	101	202	202	102	101
SAMP3296 , 0101	102	102	101	101	102	102	101	101	102	102	202	202	101	202	101	102	102	202	102	202	102	101	202	101	102	102	202	202	102	102	202	202	202	101	202	101	102	101	202	101	202	202	102	102	202	202	102	202	102
SAMP3297 , 0102	202	101	102	202	101	102	102	202	102	101	202	102	101	202	102	102	102	202	202	102	102	102	102	102	101	101	102	102	102	102	102	102	102	101	102	101	202	202	102	101	102	202	102	102	202	202	202	101	202
SAMP3298 , 0101	102	102	102	102	102	101	101	202	102	102	101	202	101	202	102	202	101	202	102	102	102	101	101	102	102	102	102	102	202	101	101	101	101	101	102	102	202	101	102	101	202	202	102	202	102	102	202	202	202
SAMP3299 , 0102	102	102	101	101	101	101	101	102	102	101	202	202	101	102	202	102	102	202	202	102	102	102	102	102	102	102	202	101	102	102	101	101	101	101	101	101	102	101	202	101	102	202	202	101	102	202	202	101	202
SAMP3301 , 0101	202	101	101	101	202	102	102	202	202	101	102	202	101	102	202	202	101	202	102	102	101	102	102	102	101	101	102	102	102	102	102	102	102	102	101	102	102	102	202	102	102	102	102	101	101	202	202	102	101
SAMP3302 , 0101	102	102	101	102	101	202	101	202	202	102	202	102	202	202	102	101	101	202	102	202	202	101	102	101	101	101	102	101	102	102	102	102	102	101	101	101	101	101	102	101	202	202	101	102	101	202	102	102	202
SAMP3303 , 0102	101	102	102	202	102	102	102	101	202	101	101	102	101	202	102	102	101	202	202	101	101	102	202	102	101	101	101	102	102	102	102	102	102	102	102	101	102	101	202	101	102	202	202	101	101	202	202	102	202
SAMP3304 , 0101	102	101	101	102	102	102	101	102	202	101	202	101	101	102	202	101	202	202	202	102	101	101	102	101	102	102	102	101	102	101	101	101	101	101	102	101	102	101	202	101	202	202	102	202	101	101	102	101	102
SAMP3305 , 0101	202	101	101	102	101	102	101	102	202	102	102	101	101	102	202	102	101	202	102	101	102	101	101	101	202	102	202	102	202	101	101	101	101	101	102	101	102	101	202	101	102	102	202	101	101	102	102	102	202
SAMP3306 , 0101	101	102	101	102	102	102	102	202	202	101	202	202	101	202	102	102	102	202	101	101	101	102	202	101	101	101	101	102	101	102	102	102	102	101	102	101	102	101	202	102	102	202	202	202	101	202	102	102	202
SAMP3307 , 0102	102	102	102	102	101	101	102	101	202	102	202	102	101	102	202	102	102	102	102	101	101	101	102	102	101	101	102	202	102	102	102	102	102	101	101	102	102	101	102	102	202	202	102	102	102	102	202	102	102
SAMP3308 , 0102	102	101	102	101	101	101	102	101	202	102	202	202	101	202	202	101	101	202	102	102	102	101	102	102	102	101	101	101	102	102	102	102	102	101	101	102	101	102	102	101	202	202	202	101	101	202	202	101	101
SAMP3309 , 0101	202	102	101	102	102	102	101	102	202	101	101	202	101	102	101	102	101	202	102	101	101	101	102	101	202	101	202	202	202	101	101	101	101	101	101	102	102	101	202	101	202	202	101	101	102	102	202	202	101
SAMP3310 , 0102	202	101	101	102	101	202	102	102	101	101	202	202	101	202	102	102	102	202	102	102	102	101	102	101	102	102	102	101	102	102	202	202	202	101	102	101	102	101	202	202	202	202	102	101	102	102	102	102	102
SAMP3311 , 0101	202	102	102	102	102	102	101	202	102	101	102	102	101	202	102	102	101	202	202	101	102	101	102	202	102	101	101	102	102	102	202	202	102	101	102	101	202	101	102	101	202	202	202	101	102	202	202	102	102
SAMP3312 , 0101	202	102	101	102	202	101	101	101	102	102	102	102	101	202	202	101	202	202	102	101	101	101	102	101	102	101	101	102	102	102	101	101	101	101	202	101	102	101	102	101	202	202	202	101	102	202	102	101	202
SAMP3313 , 0101	102	101	101	101	102	102	202	102	102	102	102	202	101	202	102	102	101	202	202	102	101	101	102	101	101	101	102	102	202	102	101	101	101	101	102	202	202	101	102	101	102	202	202	102	102	202	102	102	102
SAMP3314 , 0102	202	101	101	101	102	102	101	102	202	101	101	102	102	202	102	102	101	202	102	101	101	101	202	102	101	101	102	102	101	202	202	202	202	101	101	101	202	102	202	102	102	102	102	101	101	202	102	102	202
SAMP3315 , 0102	101	102	101	102	102	101	101	101	102	101	101	101	202	202	202	101	101	202	102	101	101	101	202	102	102	102	102	202	101	202	102	102	102	101	202	102	202	102	102	101	202	202	202	102	102	202	101	101	102
SAMP3316 , 0101	202	102	101	102	102	102	102	102	202	101	101	102	202	202	202	102	101	202	102	101	101	101	202	101	102	102	202	101	101	202	202	202	202	102	101	101	101	101	102	101	102	102	101	202	101	202	202	102	101
SAMP3317 , 0102	102	102	101	101	101	202	202	102	102	101	101	102	101	202	101	102	101	202	202	101	101	101	102	101	101	101	101	102	102	102	102	101	102	102	202	101	102	101	202	101	101	202	102	102	202	102	102	102	101
SAMP3318 , 0101	202	101	101	101	101	202	101	202	202	101	101	202	101	202	102	102	101	202	202	101	101	101	102	101	101	101	102	102	202	101	101	101	101	101	202	101	102	102	102	102	202	202	102	202	101	202	202	202	102
SAMP3319 , 0102	102	202	101	101	101	102	101	202	202	101	102	202	101	102	202	101	101	202	101	101	101	101	101	101	101	202	202	101	202	101	102	102	102	101	101	102	202	101	202	101	202	202	202	101	102	102	101	101	101
SAMP3320 , 0102	102	102	101	101	102	202	102	102	102	101	102	101	101	102	202	102	101	202	101	102	102	101	101	101	202	101	202	102	102	102	101	101	101	101	101	102	102	101	102	101	202	202	102	102	102	102	102	102	101
SAMP3321 , 0101	102	102	101	101	101	101	102	102	102	102	202	102	101	202	102	202	101	102	102	101	101	102	202	102	101	101	102	202	101	202	102	102	202	101	202	101	101	101	202	101	102	102	202	202	102	102	102	102	101
SAMP3322 , 0101	202	202	101	202	102	101	102	102	102	101	101	202	101	202	202	101	101	102	202	101	102	101	102	101	202	202	101	202	102	102	102	102	102	101	102	101	101	101	202	101	102	102	102	202	102	102	102	101	102
SAMP3323 , 0102	102	102	101	101	102	102	101	102	202	101	202	202	101	202	202	102	101	202	102	102	102	101	202	202	102	102	102	102	202	101	202	202	102	101	101	101	202	101	202	102	102	102	102	202	102	202	102	102	102
SAMP3324 , 0101	202	202	101	101	101	101	102	102	202	101	101	202	101	202	102	102	101	202	202	101	101	202	202	101	102	101	202	202	101	202	202	202	202	102	101	102	202	101	202	102	202	202	102	101	101	202	102	101	101
SAMP3325 , 0101	102	101	101	101	101	102	101	102	202	101	102	202	101	102	202	101	102	202	202	102	101	101	102	101	101	102	101	102	101	202	202	202	202	101	102	102	102	101	202	102	202	202	202	102	102	202	102	101	102
SAMP3326 , 0102	202	101	101	102	102	101	101	102	202	101	101	202	101	202	102	102	101	202	202	101	101	102	202	101	102	101	202	202	101	202	202	202	202	202	202	101	202	102	202	101	202	202	101	102	101	202	102	102	101
SAMP3327 , 0102	102	101	101	101	102	102	101	102	202	102	102	102	101	102	102	202	202	202	202	101	101	101	102	101	101	202	202	202	202	101	101	101	101	101	102	101	102	102	102	101	102	202	102	101	101	202	102	102	102
SAMP3328 , 0101	102	102	101	101	102	102	102	102	102	102	202	102	101	202	202	101	101	202	202	101	101	101	202	202	102	102	101	101	102	102	202	202	202	101	101	202	202	101	102	102	202	202	202	102	101	202	102	102	102
SAMP3329 , 0101	202	101	101	102	102	102	102	102	102	101	101	202	101	102	202	102	102	202	102	202	102	101	102	101	102	102	102	202	102	102	102	102	102	102	202	101	102	101	102	101	101	101	102	202	101	202	102	102	101
SAMP3330 , 0102	202	102	101	101	101	101	101	102	202	101	101	202	101	102	202	102	102	202	101	101	101	101	101	101	101	101	101	102	202	101	102	102	101	101	102	101	102	101	202	102	102	202	202	102	101	102	202	102	102
SAMP3331 , 0202	102	102	102	102	102	101	101	102	102	101	202	102	101	202	102	101	102	202	102	102	102	102	101	101	202	202	102	101	101	202	202	202	202	101	101	101	102	101	202	101	102	102	102	202	102	102	102	102	102
SAMP3332 , 0102	202	102	101	101	101	101	102	101	202	101	101	102	101	102	202	101	101	202	102	101	101	101	102	102	101	102	102	101	101	202	202	202	202	202	101	101	102	101	202	202	202	202	202	101	102	202	102	202	102
SAMP3333 , 0102	101	101	102	102	101	102	102	101	202	101	102	102	101	202	102	102	101	102	202	101	101	101	102	102	102	101	102	202	202	101	101	101	101	101	202	101	102	101	202	101	101	102	102	102	102	202	102	102	102
SAMP3334 , 0202	102	102	101	101	101	101	102	102	202	101	101	202	101	202	202	101	101	202	101	101	101	102	202	102	101	101	202	102	102	102	101	101	102	101	202	102	102	101	202	101	102	102	202	202	101	102	102	101	101
SAMP3399 , 0102	202	101	102	102	102	101	101	102	102	101	102	202	101	202	202	101	101	202	102	102	102	101	202	101	102	101	102	102	102	102	202	202	202	101	202	101	101	101	202	101	202	202	101	202	102	102	102	101	202
SAMP3452 , 0102	102	101	101	101	102	102	101	102	202	102	102	102	101	202	101	101	102	202	202	102	102	101	202	101	102	102	101	102	202	101	101	101	101	101	102	101	102	101	102	102	202	202	202	101	102	102	102	101	101
SAMP3453 , 0101	202	102	101	101	101	102	101	102	101	101	102	202	101	202	202	102	101	202	102	101	101	101	102	202	102	101	102	101	102	102	102	102	101	101	102	101	202	101	202	101	102	202	102	101	101	202	102	102	202
SAMP3454 , 0101	202	101	101	102	102	101	102	101	202	101	102	202	101	102	102	102	101	202	101	101	101	101	102	101	102	102	102	102	202	101	101	101	101	101	101	101	101	101	202	202	102	202	102	101	101	202	202	101	102
SAMP3455 , 0102	102	101	101	102	101	202	101	102	202	101	102	202	101	202	202	102	101	202	101	101	101	101	102	101	101	102	202	202	102	102	101	101	102	101	102	101	102	101	102	101	202	202	102	102	102	202	101	102	102
SAMP3456 , 0101	102	202	101	101	101	101	202	101	102	102	102	101	101	202	202	101	102	202	202	102	102	101	102	101	102	102	101	101	202	101	101	101	101	101	102	102	202	101	102	102	102	202	102	102	202	202	202	102	202
SAMP3457 , 0102	202	101	101	102	101	102	102	101	101	101	101	102	101	202	102	102	101	202	101	102	101	102	102	101	102	101	102	102	101	102	102	102	102	101	202	101	101	102	102	202	101	102	102	202	101	101	102	202	102
SAMP3458 , 0101	102	102	102	102	102	202	101	102	202	102	102	202	101	202	102	102	101	202	202	101	101	101	102	102	102	102	202	102	101	202	202	202	202	102	202	101	102	101	102	102	202	202	202	101	202	202	202	101	202
SAMP3459 , 0101	202	102	101	101	102	102	101	102	202	101	102	101	102	202	202	102	101	202	101	101	101	101	102	101	101	101	101	101	202	101	101	101	101	101	102	102	202	102	202	101	102	202	202	101	102	102	102	102	202
SAMP3460 , 0102	102	102	102	202	102	102	101	102	202	102	102	202	101	202	102	102	101	202	202	101	101	101	202	101	102	101	102	102	202	101	102	102	101	101	102	101	102	101	202	101	202	202	102	101	102	102	102	102	202
SAMP3462 , 0101	102	102	101	102	102	101	202	102	202	102	102	202	101	202	102	102	101	202	102	101	101	101	202	101	101	101	202	101	102	101	101	101	101	101	202	101	102	102	102	102	101	202	202	202	202	202	202	101	101
SAMP3463 , 0102	101	101	102	202	101	102	102	102	101	101	102	102	101	202	102	101	101	202	202	101	101	101	102	101	101	101	202	102	102	102	102	102	102	101	102	102	202	101	202	101	202	202	102	102	101	202	202	101	202
SAMP3464 , 0101	102	102	101	202	101	202	102	102	202	101	101	202	101	101	102	101	101	202	202	101	101	101	102	101	102	102	202	101	102	102	101	101	102	101	101	101	101	102	202	101	202	202	102	102	202	202	102	102	202
SAMP3483a , 0101	102	101	102	102	102	101	101	101	202	101	102	202	102	202	102	101	102	102	202	102	101	102	101	102	102	101	101	102	102	102	101	101	101	101	102	102	102	101	202	101	202	202	202	101	102	202	101	101	102
SAMP1 , 0102	202	202	101	102	102	102	101	202	202	101	202	202	102	202	101	101	101	202	101	202	102	101	102	101	202	202	102	202	101	202	202	202	202	101	102	101	101	101	202	101	202	202	202	202	102	102	202	102	102
SAMP103 , 0202	102	202	101	202	102	102	101	102	202	101	202	202	101	202	101	202	101	202	202	202	202	101	101	101	202	202	202	202	101	202	202	202	202	101	102	101	101	101	202	101	202	202	202	202	202	202	202	202	102
SAMP11 , 0102	202	102	101	102	102	102	101	202	202	101	202	202	101	202	101	202	101	202	102	202	101	101	102	101	202	202	202	202	101	202	202	202	202	101	202	101	102	101	202	101	202	202	202	202	101	102	202	202	102
SAMP12 , 0101	202	202	101	202	101	202	101	102	202	101	202	202	101	202	101	202	101	202	101	202	102	101	102	101	202	202	202	202	101	202	202	202	202	101	102	101	101	101	202	101	202	202	202	202	102	102	202	202	202
SAMP13 , 0101	102	202	101	102	102	102	101	202	202	101	202	102	101	202	101	202	101	202	102	202	102	101	102	101	202	202	202	202	101	202	202	202	202	101	102	101	102	101	202	101	202	202	202	202	101	101	202	202	202
SAMP14 , 0101	102	202	101	102	202	101	101	202	202	101	202	202	101	202	101	202	101	202	102	202	102	101	101	101	202	102	202	202	101	202	202	202	202	101	102	101	102	101	202	101	202	202	102	202	102	101	202	102	101
SAMP15 , 0102	202	202	101	202	102	101	101	102	202	101	202	102	101	202	101	202	101	202	102	202	101	101	102	101	202	202	202	202	101	202	102	202	202	101	202	101	101	101	202	101	202	202	202	202	102	102	202	202	202
SAMP16 , 0202	202	202	101	102	101	101	101	102	202	101	202	102	101	202	101	202	101	202	202	202	102	101	102	101	202	202	202	202	101	202	202	202	202	101	102	101	102	101	202	101	202	202	202	202	102	202	202	202	101
SAMP17 , 0202	202	202	101	102	102	101	101	202	202	101	202	101	101	202	101	202	101	202	102	202	202	101	101	101	202	202	202	202	101	202	202	202	202	101	102	101	101	101	202	101	202	202	202	202	202	202	202	202	102
SAMP179 , 0102	202	202	101	202	101	102	101	101	202	101	202	101	101	202	101	202	101	202	102	202	102	101	101	101	202	202	102	202	102	202	202	202	202	101	102	101	101	101	202	101	202	202	202	202	101	202	202	102	202
SAMP18 , 0202	202	102	101	102	102	102	101	202	202	101	202	101	101	202	101	202	101	202	202	202	202	101	101	101	202	202	202	202	101	202	202	202	202	101	101	101	101	102	202	101	202	202	202	202	101	102	202	202	102
SAMP180 , 0202	202	202	101	101	101	102	101	102	202	101	202	102	101	202	101	202	101	102	101	202	101	101	102	101	202	202	102	202	102	202	202	202	202	101	102	101	102	102	202	101	202	202	102	202	202	202	202	102	102
SAMP181 , 0202	202	202	101	202	101	101	101	202	202	101	202	102	101	202	101	202	101	202	101	202	202	101	102	101	202	202	202	202	101	202	202	202	202	101	102	101	102	102	202	101	202	202	202	202	202	102	202	202	102
SAMP182 , 0102	202	202	101	202	101	102	101	102	202	102	202	102	101	202	101	202	101	202	102	202	202	101	102	101	202	202	202	202	101	202	202	202	202	101	102	101	101	101	202	101	202	202	202	202	202	202	202	202	102
SAMP183 , 0102	202	202	101	102	101	102	101	202	202	101	202	102	101	202	101	202	101	202	202	202	202	101	101	101	202	202	202	202	101	202	202	202	202	101	101	101	101	101	202	101	202	202	102	202	202	202	202	101	101
SAMP184 , 0101	202	202	101	202	101	102	101	102	202	102	202	102	101	202	101	202	101	202	102	202	102	101	101	101	202	202	202	202	101	202	202	202	202	101	101	101	101	101	202	101	202	202	202	202	102	102	202	102	101
SAMP185 , 0102	202	202	101	202	101	101	101	202	202	101	202	102	101	202	101	202	101	202	101	202	202	101	101	101	202	202	202	202	101	202	202	202	202	101	101	101	101	101	202	101	202	202	202	202	202	102	202	102	102
SAMP186 , 0101	202	202	101	202	101	101	101	202	202	101	202	101	101	202	101	202	101	202	101	202	102	101	101	101	202	202	202	202	101	202	202	202	202	101	202	101	101	102	202	101	202	202	102	202	102	101	202	202	101
SAMP19 , 0101	102	202	101	202	102	102	101	102	202	101	202	102	101	202	101	202	101	202	102	101	202	101	101	101	202	202	202	202	101	202	202	202	202	101	102	101	101	102	202	101	202	202	102	202	101	202	202	202	202
SAMP193 , 0102	202	202	101	202	102	101	101	102	202	101	202	102	101	202	101	202	101	202	101	202	202	101	102	101	202	202	102	202	101	202	202	202	202	101	102	101	101	101	202	101	202	202	102	202	202	202	202	202	102
SAMP194 , 0102	202	202	101	102	101	102	101	101	202	101	202	102	101	202	101	202	101	202	101	202	202	101	102	101	202	202	202	202	101	202	202	202	202	101	102	101	101	101	202	101	202	202	202	202	102	102	202	202	101
SAMP195 , 0102	202	202	101	202	101	101	101	102	202	101	202	202	101	202	101	202	101	202	101	202	202	101	101	101	202	202	202	202	101	202	202	202	202	101	102	101	102	101	202	101	202	202	202	202	102	102	202	202	102
SAMP196 , 0202	202	102	101	202	101	101	101	202	202	101	202	202	101	202	101	202	101	102	101	202	202	101	202	101	202	202	202	202	102	202	202	202	202	101	102	101	101	202	202	101	202	202	202	202	202	202	202	202	101
SAMP2 , 0102	102	202	101	102	101	101	101	202	202	101	202	102	101	202	101	202	101	202	102	202	202	101	202	101	202	202	202	202	102	202	202	202	202	101	101	101	101	101	202	101	202	202	202	202	202	102	202	202	202
SAMP20 , 0101	202	202	101	202	101	101	101	102	202	101	202	101	101	202	101	202	101	202	102	102	202	101	102	101	202	202	202	202	101	202	202	202	202	101	102	101	101	102	202	101	202	202	202	202	102	202	202	202	202
SAMP203 , 0202	202	202	101	102	102	101	101	101	202	101	202	101	101	202	101	102	101	202	101	202	102	101	101	101	202	102	202	202	101	202	202	202	202	101	101	101	101	101	202	101	202	202	102	202	102	102	202	202	101
SAMP204 , 0202	202	202	101	202	101	101	101	202	202	102	202	101	101	202	101	202	101	202	101	202	102	101	101	101	202	102	202	202	101	202	202	202	202	101	202	101	101	101	202	101	202	202	202	202	102	102	202	102	102
SAMP205 , 0202	202	202	101	202	101	101	101	102	202	101	202	102	101	202	101	202	101	202	102	202	101	101	101	101	202	102	202	202	101	202	202	202	202	101	101	101	101	102	202	101	202	202	202	202	202	102	202	202	102
SAMP206 , 0102	102	202	101	202	102	101	101	101	202	102	202	102	101	202	101	202	101	202	101	202	202	101	101	101	202	202	202	202	101	202	202	202	202	101	102	101	102	101	202	101	202	202	102	202	102	102	202	202	102
SAMP21 , 0202	202	202	101	102	101	102	101	202	202	101	202	202	101	202	101	202	101	102	101	202	202	101	101	101	202	101	102	202	101	202	202	202	202	101	102	101	102	101	202	101	202	202	202	202	202	102	202	202	101
SAMP213 , 0101	202	102	101	202	202	102	101	101	202	101	202	101	101	202	101	202	101	102	101	202	102	101	101	101	202	102	202	202	101	202	202	202	202	101	102	101	101	101	202	101	202	202	202	202	202	102	202	102	102
SAMP214 , 0102	202	202	101	202	102	101	101	102	202	101	202	102	101	202	101	202	101	102	101	202	101	101	101	101	202	202	202	202	101	202	202	202	202	101	102	101	101	101	202	101	202	202	202	202	202	102	202	202	202
SAMP215 , 0102	102	202	101	102	101	102	101	102	202	101	202	202	101	202	102	202	101	202	101	202	101	101	101	101	202	202	202	202	101	202	202	202	202	101	202	101	102	101	202	101	202	202	202	202	202	102	202	202	102
SAMP216 , 0102	202	102	101	202	101	102	101	102	202	101	202	102	101	202	101	102	101	202	101	202	101	101	101	101	202	202	202	202	101	202	202	202	202	101	202	101	102	101	202	101	202	202	202	202	102	202	202	202	102
SAMP22 , 0202	102	202	101	101	102	102	101	102	102	101	202	101	101	202	101	202	101	102	101	202	202	101	101	101	202	102	202	202	101	202	202	202	202	101	101	101	102	102	202	101	202	202	102	202	202	202	202	202	102
SAMP223 , 0202	202	202	101	202	102	102	101	202	202	102	202	101	102	202	101	202	101	202	102	202	101	101	101	101	202	202	202	202	101	202	202	202	202	101	102	101	101	101	202	101	202	202	202	202	102	102	202	202	101
SAMP224 , 0202	202	102	101	102	102	101	101	202	202	101	202	101	101	202	101	202	101	202	101	202	202	101	101	101	202	202	202	202	101	202	202	202	202	101	102	101	101	101	202	101	202	202	202	202	102	102	202	202	102
SAMP225 , 0102	202	202	101	202	102	102	101	101	202	101	202	101	101	202	101	202	101	202	101	102	101	101	101	101	202	202	202	202	101	202	202	202	202	101	202	101	101	101	202	101	202	202	202	202	202	202	202	202	102
SAMP226 , 0202	202	202	101	102	102	202	101	202	202	102	202	102	102	202	101	202	101	202	102	202	101	101	101	101	202	202	202	202	101	202	202	202	202	101	101	101	101	101	202	101	202	202	202	202	102	102	202	202	102
SAMP227 , 0102	202	202	101	202	202	101	101	202	202	101	202	102	101	202	101	202	101	202	101	202	202	101	101	101	102	202	202	202	101	202	202	202	202	101	202	101	101	101	202	102	202	202	202	202	202	202	202	101	101
SAMP228 , 0202	202	102	101	102	102	102	101	202	202	101	202	102	101	202	101	202	101	202	101	202	102	101	102	101	202	202	202	202	101	202	202	202	202	101	101	101	101	101	202	101	202	202	202	202	102	102	202	102	101
SAMP229 , 0202	202	102	101	202	102	102	101	202	202	101	202	101	101	202	101	202	101	202	101	202	202	101	102	101	202	202	202	202	101	202	202	202	202	101	102	101	101	101	202	101	202	202	202	202	202	102	202	202	102
SAMP23 , 0102	102	202	101	102	102	101	101	202	202	101	202	102	101	202	102	202	101	202	202	202	202	101	101	101	202	102	202	202	101	202	202	202	202	101	102	101	102	102	202	101	202	202	202	202	102	102	202	202	102
SAMP230 , 0202	202	202	101	102	102	102	101	202	202	101	202	102	101	202	101	202	101	202	101	202	202	101	202	101	202	202	202	202	101	202	202	202	202	101	202	101	101	102	202	102	202	202	202	202	102	102	202	102	101
SAMP231 , 0202	202	202	101	102	102	102	101	202	202	101	202	102	101	202	101	202	101	202	102	202	101	101	101	101	202	202	202	202	101	202	202	202	202	101	102	101	101	101	202	102	202	202	202	202	202	202	202	102	102
SAMP233 , 0202	102	202	101	202	102	102	101	202	202	101	202	102	101	202	101	102	101	102	102	202	202	101	101	101	202	202	202	202	101	202	202	202	202	101	102	101	202	101	202	101	202	202	102	202	102	102	202	102	101
SAMP237 , 0101	102	202	101	102	102	101	101	102	202	101	202	202	101	202	101	202	101	202	101	202	202	101	102	101	202	101	202	202	101	202	202	202	202	101	101	101	101	102	202	101	202	202	202	202	102	102	202	202	102
SAMP239 , 0202	102	202	101	202	101	101	101	102	202	101	202	102	102	202	101	202	101	202	101	202	102	101	101	101	202	202	202	202	101	202	202	202	202	101	101	101	102	101	202	101	202	202	102	202	101	202	202	202	202
SAMP24 , 0102	102	202	101	102	102	101	101	102	202	101	202	101	101	202	101	202	101	202	202	202	102	101	101	101	202	202	202	202	101	202	202	202	202	101	202	101	102	101	202	101	202	202	202	202	102	202	202	202	102
SAMP243 , 0202	202	202	101	202	102	102	101	102	202	101	202	102	102	202	101	102	101	202	101	202	102	101	101	101	202	202	202	202	101	202	202	202	202	101	101	101	101	101	202	101	202	202	202	202	102	102	202	102	202
SAMP244 , 0202	102	202	101	202	102	102	101	102	202	101	202	102	102	202	101	102	101	202	101	202	102	101	101	101	202	202	202	202	101	202	202	202	202	101	102	101	101	101	202	101	202	202	202	202	102	102	202	102	202
SAMP245 , 0101	102	102	101	102	101	202	101	202	202	102	202	102	101	202	101	102	101	202	101	202	102	101	101	101	202	202	202	202	101	202	202	202	202	101	101	101	102	101	202	101	202	202	202	202	102	202	202	101	202
SAMP247 , 0102	102	202	101	202	101	202	101	102	202	101	202	102	101	202	101	202	101	202	101	202	102	101	101	101	202	202	202	202	101	202	202	202	202	101	101	101	102	101	202	101	202	202	102	202	101	202	202	102	202
SAMP25 , 0202	102	202	101	102	102	102	101	202	202	101	202	202	101	202	101	202	101	202	202	202	202	101	101	101	202	102	202	202	102	202	202	202	202	101	102	101	101	101	202	101	202	202	202	202	202	101	202	202	202
SAMP258 , 0102	202	101	101	202	102	101	101	202	202	101	202	202	101	202	101	202	101	202	101	202	102	101	101	101	202	202	202	202	101	202	202	202	202	101	102	101	102	101	202	101	202	202	202	202	202	202	202	202	101
SAMP26 , 0102	202	202	101	202	102	102	101	202	202	101	202	102	101	202	101	202	101	202	102	202	102	101	102	101	202	202	202	202	101	202	202	202	202	101	102	101	101	101	202	101	202	202	202	202	102	202	202	202	202
SAMP27 , 0202	102	202	101	102	102	101	101	102	202	101	202	101	101	202	101	202	101	202	101	102	202	101	102	101	202	202	202	202	101	202	202	202	202	101	102	101	101	101	202	101	102	202	202	202	202	202	202	202	202
SAMP28 , 0102	101	202	101	101	101	101	101	202	202	102	202	102	101	202	101	202	101	202	102	202	102	101	101	101	202	202	202	202	101	202	202	202	202	101	101	101	101	101	202	101	202	202	202	202	101	202	202	202	102
SAMP3 , 0102	202	202	101	102	101	101	101	202	202	101	202	101	101	202	101	202	101	202	202	202	202	101	101	101	202	102	202	202	101	202	202	202	202	101	202	101	101	101	202	101	202	202	202	202	101	102	202	202	102
SAMP31 , 0102	102	202	101	102	101	102	101	102	202	101	202	102	101	202	101	202	101	202	202	202	202	101	102	101	202	102	202	202	101	202	202	202	202	101	102	101	102	101	202	101	202	202	102	202	102	202	202	202	101
SAMP324 , 0102	202	202	101	202	102	101	101	202	202	101	202	102	101	202	101	202	101	202	101	202	202	101	101	101	202	202	202	202	101	202	202	202	202	101	102	101	101	101	202	101	102	202	202	202	202	102	202	202	101
SAMP33 , 0202	202	202	101	202	101	102	101	202	202	101	202	102	202	202	101	102	101	202	101	202	202	101	101	101	202	202	202	202	101	202	202	202	202	101	101	101	102	202	202	101	202	202	202	202	102	101	202	202	102
SAMP331 , 0102	202	202	101	202	101	102	101	102	202	101	202	101	101	202	101	202	101	202	101	202	102	101	101	101	202	202	202	202	101	202	202	202	202	101	102	101	101	101	202	101	202	202	202	202	202	102	202	202	102
SAMP332 , 0202	202	202	101	102	102	102	101	202	202	101	202	102	101	202	101	202	101	202	101	202	102	101	102	101	202	102	202	202	101	202	202	202	202	101	202	101	102	101	202	101	202	202	102	202	202	102	202	102	102
SAMP34 , 0202	102	102	101	102	101	102	101	202	202	101	202	101	101	202	101	202	101	202	101	202	202	101	102	101	202	202	202	202	101	202	202	202	202	101	102	101	101	102	202	101	202	202	202	202	102	102	202	202	102
SAMP35 , 0202	202	202	101	202	102	102	101	202	202	101	202	101	101	202	101	202	101	202	101	202	202	101	102	101	202	202	102	202	101	202	202	202	202	101	202	101	101	202	202	101	202	202	202	202	202	101	202	202	102
SAMP36 , 0102	202	202	101	202	102	101	101	202	202	101	202	101	101	202	101	202	101	202	101	202	101	101	102	101	202	202	202	202	101	202	202	202	202	101	202	101	102	101	202	101	202	202	102	202	102	202	202	202	102
SAMP37 , 0102	202	202	101	102	102	102	101	102	202	101	202	102	101	202	101	202	101	202	102	202	101	101	101	101	202	202	202	202	101	202	202	202	202	101	101	101	102	101	202	101	202	202	102	202	202	202	202	102	202
SAMP385 , 0202	202	202	101	102	101	102	101	102	202	101	202	101	101	202	101	202	101	202	101	202	102	101	101	101	202	202	202	202	101	202	202	102	202	101	101	101	102	101	202	101	202	202	202	202	202	102	202	202	101
SAMP388 , 0202	102	202	101	202	102	102	101	102	202	101	202	102	101	202	101	202	101	202	101	202	202	101	101	101	202	202	202	202	101	202	202	202	202	101	102	101	102	101	202	101	202	202	102	202	101	102	202	102	102
SAMP39 , 0102	102	202	101	202	101	102	101	202	202	101	202	101	101	202	101	102	101	202	101	202	202	101	102	101	202	202	202	202	101	202	202	202	202	101	102	101	101	101	202	101	202	202	102	202	202	202	202	101	202
SAMP4 , 0102	202	202	101	202	102	102	101	202	202	101	202	101	101	202	101	202	101	202	102	202	102	101	101	101	202	202	202	202	101	202	202	202	202	101	102	101	101	102	202	101	202	202	202	202	202	202	202	202	101
SAMP41 , 0102	202	202	101	102	102	102	101	202	202	101	202	102	101	202	101	202	101	202	202	202	102	101	102	101	202	202	202	202	101	202	202	202	202	101	102	101	101	101	202	101	202	202	202	202	202	102	202	102	202
SAMP42 , 0102	202	202	101	102	202	102	101	202	202	101	202	102	101	202	101	202	101	202	102	202	202	101	101	101	202	202	202	202	101	202	202	202	202	101	101	101	101	101	202	101	102	202	202	202	202	202	202	102	102
SAMP45 , 0102	202	202	101	202	102	102	101	202	202	102	202	101	101	202	101	202	101	102	101	202	101	101	202	101	202	202	202	202	101	202	202	202	202	101	102	101	101	102	202	101	202	202	202	202	202	102	202	202	102
SAMP46 , 0102	102	202	101	102	102	101	101	102	202	101	202	102	101	202	101	202	101	202	101	202	202	101	202	101	202	202	202	202	101	202	202	202	202	101	101	101	101	101	202	101	102	202	202	202	202	202	202	101	102
SAMP47 , 0102	102	202	101	202	101	101	101	102	202	101	202	101	101	202	101	102	101	202	202	202	202	101	102	101	202	202	202	202	101	202	202	202	202	101	101	101	101	101	202	101	202	202	202	202	202	202	202	202	102
SAMP48 , 0202	202	202	101	202	101	102	101	102	202	101	202	101	101	202	101	202	101	202	202	202	202	101	101	101	202	202	202	202	101	202	202	202	202	101	101	101	102	101	202	101	202	202	202	202	202	202	202	102	102
SAMP49 , 0102	202	202	101	202	102	102	101	102	202	101	202	101	101	202	101	102	101	202	202	202	202	101	101	101	202	202	202	202	101	202	202	202	202	101	102	101	102	102	202	101	202	202	202	202	202	202	202	202	102
SAMP5 , 0202	202	202	101	202	102	102	101	102	202	101	202	101	101	202	101	102	101	202	202	202	102	101	101	101	202	202	202	202	101	202	202	202	202	101	102	101	202	202	202	101	202	202	102	202	202	102	202	202	102
SAMP50 , 0202	202	202	101	102	101	102	101	101	202	101	202	101	101	202	101	102	101	202	202	202	202	101	101	101	202	202	202	202	101	202	202	202	202	101	102	101	101	101	202	101	202	202	101	202	102	102	202	202	102
SAMP51 , 0102	202	102	101	102	101	202	101	202	202	101	202	102	101	202	101	202	101	102	102	102	202	101	101	101	202	202	202	202	101	202	202	202	102	101	102	101	102	101	202	101	202	202	202	202	202	202	202	102	101
SAMP52 , 0202	102	102	101	102	101	102	101	202	202	101	202	101	101	202	101	202	101	202	102	202	202	101	102	101	202	202	202	202	101	202	202	202	202	101	102	101	101	101	202	101	102	202	202	202	202	102	202	102	202
SAMP53 , 0202	202	102	101	202	101	202	101	202	202	101	202	102	202	202	101	202	101	202	102	202	202	101	101	101	202	102	202	202	101	202	202	202	202	101	101	101	102	101	202	101	202	202	202	202	102	102	202	102	102
SAMP54 , 0102	102	202	101	202	101	202	101	202	202	101	202	102	101	202	101	202	101	202	102	202	202	101	101	101	202	202	202	202	101	202	202	202	202	101	101	101	202	101	202	101	202	202	202	202	202	202	202	202	102
SAMP541 , 0202	202	202	101	202	102	101	101	202	202	101	202	101	101	202	101	202	101	202	101	202	102	101	102	101	202	202	202	202	101	202	202	202	202	101	202	101	101	101	202	101	202	202	202	202	102	102	202	202	102
SAMP55 , 0102	102	202	101	101	102	101	101	202	202	101	202	101	101	202	101	202	101	202	102	202	202	101	102	101	202	202	202	202	101	202	202	202	202	101	101	101	101	102	202	101	202	202	202	202	102	202	202	202	202
SAMP56 , 0202	102	202	101	202	102	101	101	202	202	101	202	102	101	202	101	202	101	202	202	202	102	101	102	101	202	202	202	202	101	202	202	202	202	101	102	101	101	101	202	101	202	202	202	202	202	102	202	202	102
SAMP567 , 0202	202	202	101	202	102	102	101	202	202	101	202	102	101	202	101	202	101	202	101	202	102	101	102	101	202	102	202	202	101	202	202	202	202	101	102	101	102	101	202	101	202	202	202	202	102	102	202	202	101
SAMP57 , 0102	102	202	101	102	101	101	101	202	202	101	202	101	101	202	101	102	101	202	101	202	102	101	101	101	202	202	202	202	101	202	202	202	202	101	102	101	101	101	202	101	202	202	202	202	202	202	202	202	102
SAMP572 , 0202	102	202	101	102	101	101	101	102	202	101	202	102	101	202	101	202	101	102	101	202	202	101	101	101	202	102	202	202	102	202	202	202	202	101	202	101	101	101	202	101	202	202	202	202	102	102	202	202	202
SAMP576 , 0202	202	202	101	102	101	101	101	202	202	101	202	202	101	202	101	202	101	202	101	202	102	101	102	101	202	202	202	202	101	202	202	202	202	101	102	101	101	101	202	101	202	202	202	202	202	102	202	102	101
SAMP577 , 0102	202	202	101	202	101	101	101	202	202	101	202	102	101	202	101	202	101	202	101	202	202	101	102	101	202	202	202	202	101	202	202	202	202	101	202	101	101	101	202	101	202	202	202	202	202	101	202	202	101
SAMP58 , 0101	202	202	101	102	102	101	101	202	202	101	202	102	101	202	101	202	101	202	202	202	101	101	102	101	202	202	202	202	101	202	202	202	202	101	102	101	101	101	202	101	202	202	202	202	202	202	202	202	102
SAMP582 , 0202	102	202	101	102	101	101	101	202	202	101	202	102	101	202	101	202	101	202	101	202	202	101	101	101	202	101	202	202	101	202	202	202	202	101	101	101	101	101	202	101	202	202	102	202	102	102	202	202	202
SAMP589 , 0202	102	202	101	202	102	102	101	202	202	101	202	101	101	202	101	202	101	202	101	202	202	101	102	101	202	202	202	202	101	202	202	202	202	101	101	101	101	101	202	101	202	202	202	202	102	101	202	102	101
SAMP59 , 0101	202	202	101	202	101	202	101	102	102	101	202	202	101	202	101	202	101	202	101	202	202	101	101	101	202	202	202	202	101	202	202	202	202	101	101	101	102	101	202	101	202	202	102	202	202	202	202	202	102
SAMP595 , 0102	202	202	101	101	102	101	101	102	202	101	202	102	101	202	101	202	101	202	101	202	202	101	101	101	202	101	202	202	101	202	202	202	202	101	101	101	102	101	202	101	202	202	202	202	202	102	202	202	101
SAMP6 , 0101	202	202	101	202	101	101	101	202	202	101	202	102	101	202	101	202	101	202	101	202	102	101	101	101	202	202	202	202	101	202	202	202	202	101	202	101	102	101	202	101	202	202	102	202	102	202	202	202	102
SAMP60 , 0102	102	202	101	102	102	101	101	202	102	101	202	102	101	202	101	202	101	202	101	202	202	101	102	101	202	202	202	202	101	202	202	202	202	101	102	101	101	102	202	101	202	202	102	202	102	102	202	202	102
SAMP61 , 0102	102	202	101	102	102	101	101	202	202	101	202	202	101	202	101	202	101	202	102	202	102	101	101	101	202	102	202	202	102	202	202	202	202	101	202	101	102	101	202	101	202	202	202	202	102	202	202	102	102
SAMP62 , 0102	102	202	101	102	102	101	101	202	202	101	202	202	101	202	101	202	101	202	102	202	102	101	101	101	202	102	202	202	102	202	202	202	202	101	202	101	101	101	202	101	202	202	202	202	102	202	202	102	202
SAMP623 , 0102	202	202	101	101	101	102	101	202	202	101	202	101	101	202	101	102	101	202	101	202	102	101	101	101	202	202	202	202	101	202	202	202	202	101	202	101	102	101	202	101	202	202	202	202	102	202	202	202	101
SAMP625 , 0102	202	102	101	102	101	102	101	202	202	101	202	101	101	202	101	202	101	202	101	202	202	101	101	101	202	101	202	202	101	202	202	202	202	101	101	101	101	101	202	101	202	202	202	202	202	102	202	202	102
SAMP63 , 0102	202	202	101	102	102	102	101	202	202	101	202	202	101	202	101	202	101	202	202	202	202	101	102	101	202	102	202	202	101	202	202	202	202	101	102	101	101	101	202	101	202	202	102	202	102	102	202	202	202
SAMP64 , 0202	202	202	101	202	102	101	101	101	202	101	202	202	101	202	101	202	101	202	202	202	102	101	101	101	202	202	202	202	101	202	202	202	202	101	102	101	101	101	202	101	202	202	202	202	102	102	202	202	202
SAMP659 , 0202	202	202	101	202	101	102	101	202	202	101	202	101	101	202	101	101	101	202	101	202	102	101	101	101	202	202	202	202	101	202	202	202	202	101	102	101	102	101	202	101	202	202	202	202	202	202	202	101	102
SAMP661 , 0102	202	202	101	102	101	102	101	102	202	101	202	101	101	202	101	202	101	202	101	202	101	101	101	101	202	202	202	202	101	202	202	202	102	101	101	101	101	101	202	101	202	202	202	202	102	202	202	101	101
SAMP680 , 0202	102	202	101	102	101	101	101	102	202	101	202	101	101	202	101	102	101	202	101	202	202	101	102	101	202	102	202	202	101	202	202	202	202	101	102	101	101	101	202	101	202	202	202	202	202	101	202	202	202
SAMP685 , 0102	102	202	101	202	101	202	101	202	202	101	202	101	101	202	101	202	101	202	101	202	202	101	101	101	202	202	202	202	101	202	202	202	202	101	202	101	101	101	202	101	101	202	202	202	102	102	202	102	202
SAMP691 , 0102	101	202	101	202	102	101	101	202	202	101	202	102	101	202	101	202	101	202	101	202	102	101	102	101	202	202	202	202	101	202	202	202	202	101	101	101	101	101	202	101	202	202	202	202	202	102	202	202	102
SAMP695 , 0202	202	202	101	202	102	102	101	202	102	101	202	101	101	202	101	202	101	102	101	202	102	101	101	101	202	202	202	202	101	202	202	202	202	101	102	101	101	101	202	101	202	202	202	202	102	102	202	102	102
SAMP7 , 0101	102	202	101	102	101	101	101	202	202	101	202	101	101	202	101	202	101	102	102	202	202	101	101	101	202	202	202	202	101	202	202	202	202	101	202	101	101	101	202	101	202	202	202	202	102	102	202	102	101
SAMP726 , 0202	102	202	101	101	102	102	101	202	202	101	202	102	101	202	101	202	101	202	101	202	202	101	101	101	202	202	202	202	102	202	202	202	202	101	101	101	101	101	202	101	202	202	202	202	202	202	202	202	101
SAMP727 , 0202	202	102	101	102	202	202	101	202	202	101	202	102	101	202	102	102	101	202	101	202	102	101	101	101	202	202	102	202	101	202	202	202	202	101	101	101	101	101	202	101	202	202	202	202	202	202	202	202	102
SAMP728 , 0202	202	202	101	102	102	101	101	101	202	101	202	102	101	202	101	202	101	202	101	202	202	101	102	101	202	202	202	202	101	202	202	202	202	101	202	101	102	101	202	101	202	202	202	202	101	102	202	202	102
SAMP729 , 0101	102	202	101	102	102	101	101	102	202	101	202	102	101	202	101	202	101	202	101	202	202	101	101	101	202	102	202	202	101	202	202	202	202	101	101	101	101	101	202	101	202	202	202	202	202	202	202	202	101
SAMP730 , 0202	202	202	101	202	202	101	101	202	202	101	202	101	101	202	101	202	101	202	101	202	202	101	102	101	202	202	202	202	101	202	202	102	202	101	101	101	101	101	202	101	202	202	202	202	202	202	202	202	102
SAMP731 , 0102	202	202	101	202	102	101	101	202	202	102	202	101	101	202	101	202	101	202	101	202	202	101	101	101	202	102	202	102	102	202	202	202	202	101	102	101	101	101	202	101	202	202	202	202	102	102	202	202	102
SAMP732 , 0202	202	202	101	202	102	101	101	102	202	101	202	202	101	202	101	102	101	102	101	202	202	101	101	101	202	102	202	202	101	202	202	202	202	101	102	101	102	101	202	101	202	202	202	202	102	202	202	202	102
SAMP733 , 0202	202	202	101	202	102	102	101	102	202	101	202	202	101	202	101	202	101	202	101	202	202	101	101	101	202	202	202	202	101	202	202	202	202	101	101	101	102	101	202	101	202	202	202	202	102	202	202	202	102
SAMP757 , 0101	102	202	101	102	101	101	101	102	202	102	202	102	101	202	101	102	101	202	101	202	102	101	101	101	202	102	202	202	101	202	202	202	202	101	101	101	101	101	202	101	202	202	102	202	102	202	202	202	101
SAMP759 , 0102	101	202	101	102	102	101	101	202	202	101	202	102	101	202	101	202	101	202	101	202	202	101	101	101	202	102	102	202	101	202	202	202	202	101	101	101	101	101	202	101	202	202	102	202	102	102	202	202	101
SAMP776 , 0202	202	202	101	102	202	101	101	202	202	101	202	101	101	202	101	102	101	202	101	202	202	101	102	101	202	102	202	202	101	202	202	202	202	101	102	101	101	101	202	101	202	202	202	202	102	102	202	202	202
SAMP781 , 0102	102	202	101	101	101	101	101	202	102	101	202	102	101	202	101	202	101	202	101	202	202	101	101	101	202	202	102	202	101	202	202	202	202	101	102	101	101	101	202	101	102	202	202	202	102	102	202	202	202
SAMP8 , 0102	202	202	101	202	102	101	101	202	202	101	202	102	101	202	101	202	101	202	102	202	202	101	102	101	202	102	202	202	101	202	202	202	202	101	102	101	101	101	202	101	202	202	202	202	202	101	202	202	102
SAMP9 , 0101	202	202	101	101	101	102	101	102	202	101	202	102	101	202	101	202	101	202	202	202	202	101	101	101	202	102	202	202	101	202	202	202	202	101	202	101	101	101	202	101	202	202	202	202	202	202	202	102	101
SAMP65 , 0101	101	101	101	102	202	102	101	102	202	101	102	101	101	102	102	102	101	202	102	101	102	101	101	202	202	102	102	102	102	101	101	101	102	101	202	101	202	101	202	102	202	202	202	102	101	101	202	102	101
SAMP66 , 0101	101	102	101	202	202	102	102	101	202	101	102	102	101	202	202	202	101	202	101	101	101	101	202	101	102	202	101	102	102	102	102	102	202	102	202	101	102	101	202	101	102	202	202	202	101	102	202	102	101
SAMP67 , 0101	101	101	102	102	202	101	102	202	202	101	102	101	101	202	101	102	101	202	102	202	102	101	101	101	202	102	102	202	101	202	202	202	202	102	102	101	101	101	102	101	202	202	102	101	102	101	102	202	101
SAMP68 , 0101	101	101	101	202	202	101	102	202	202	101	202	101	101	102	102	202	102	202	101	102	101	101	101	101	202	102	101	202	101	202	202	202	202	102	102	101	102	101	102	101	202	202	202	102	202	101	101	202	101
SAMP69 , 0101	101	101	101	202	202	101	102	202	102	101	102	101	101	202	101	101	101	202	102	102	102	101	101	101	102	202	202	102	101	202	102	102	102	101	102	102	202	101	202	102	202	202	202	202	102	101	102	202	101
SAMP70 , 0101	101	101	101	202	102	101	101	102	102	101	102	101	101	102	102	102	101	202	101	101	101	101	102	102	102	102	102	102	101	202	202	202	202	101	202	101	102	101	202	102	202	202	202	202	202	101	101	202	101
SAMP72 , 0101	101	101	101	102	202	101	101	202	202	101	102	101	101	202	102	102	101	202	101	102	102	101	101	101	102	102	102	202	101	202	202	202	102	101	202	101	102	101	202	101	202	202	202	202	102	101	102	102	101
SAMP73 , 0101	101	101	101	202	102	101	101	102	102	101	102	102	101	101	202	202	101	202	202	102	102	101	101	101	102	102	202	102	101	202	202	202	202	101	202	101	202	101	202	101	202	202	202	102	101	101	102	202	102
SAMP74 , 0101	101	101	101	202	202	101	101	202	202	101	101	101	101	202	102	101	101	202	202	202	102	101	101	101	202	101	202	102	101	102	102	102	202	102	202	101	202	101	102	102	102	102	102	202	101	102	102	102	101
SAMP75 , 0101	101	101	101	202	202	101	101	102	202	101	102	101	101	202	101	102	101	202	101	101	101	101	102	101	202	102	102	202	101	202	202	202	202	102	202	101	101	101	202	101	102	202	202	102	102	102	102	202	101
SAMP76 , 0101	101	101	101	202	202	101	202	101	202	101	202	101	101	202	202	102	101	202	101	102	202	101	102	101	102	202	102	102	101	202	202	202	202	102	202	101	101	101	202	101	102	202	202	202	102	102	102	202	101
SAMP77 , 0101	101	101	101	202	202	101	101	202	202	101	102	101	101	202	101	202	101	202	101	102	102	101	101	101	102	102	102	202	101	202	102	102	102	102	202	101	101	101	202	101	202	202	202	102	102	101	202	202	101
SAMP78 , 0101	101	101	102	202	102	101	101	202	202	101	102	101	101	202	101	202	101	202	101	202	202	101	102	101	102	102	102	202	101	202	102	102	102	101	202	101	101	101	202	101	102	202	202	202	102	101	202	202	101
SAMP80 , 0101	101	101	101	202	202	101	102	202	202	101	202	101	101	202	102	102	101	202	102	202	202	101	101	101	102	202	102	202	101	202	202	202	202	102	102	101	101	101	202	102	102	102	202	202	101	101	102	202	202
SAMP81 , 0101	101	101	101	202	102	101	102	102	102	101	202	101	101	102	102	202	101	202	102	202	102	101	102	102	202	202	101	202	101	202	102	102	102	101	202	101	101	101	202	102	202	202	202	202	101	102	102	202	202
SAMP83 , 0101	101	101	102	202	101	101	101	202	102	101	202	101	101	202	101	202	101	202	101	202	202	101	101	101	102	102	102	202	101	202	202	202	202	101	102	101	202	101	202	101	202	202	202	202	102	101	202	202	101
SAMP265 , 0102	202	202	101	101	101	101	101	101	202	102	202	202	101	202	101	202	101	101	202	202	101	101	202	101	202	202	202	202	101	202	202	202	202	101	202	101	202	101	102	101	101	202	102	202	102	202	202	202	102
SAMP266 , 0102	202	202	101	102	101	101	101	101	202	102	202	202	101	202	101	202	101	102	202	202	101	101	101	101	202	202	202	202	101	202	202	202	202	101	202	101	202	101	102	102	102	202	202	202	202	202	202	202	102
SAMP269 , 0101	202	202	101	102	101	101	101	101	202	101	202	102	101	202	101	202	101	102	202	202	101	101	202	101	202	202	202	202	101	202	202	202	202	101	202	101	202	101	101	101	102	202	102	202	102	202	202	202	102
SAMP270 , 0101	202	202	101	101	102	101	101	101	202	101	202	202	101	202	101	202	101	101	202	202	101	101	202	101	202	202	202	202	101	202	202	202	202	101	202	101	202	101	101	101	102	202	102	202	102	202	202	202	102
SAMP271 , 0101	202	202	101	101	102	101	101	101	202	101	202	202	101	202	102	202	101	101	202	202	101	101	202	101	202	202	202	202	101	202	202	202	202	101	102	101	202	101	102	101	202	202	102	202	202	202	202	202	101
SAMP272 , 0101	202	202	101	101	101	101	101	101	202	101	202	102	101	202	101	202	101	102	202	202	101	101	202	101	202	202	202	202	101	202	202	202	202	101	202	101	202	101	101	101	102	202	202	202	102	202	202	202	202
SAMP275 , 0101	202	202	101	101	102	101	101	102	202	101	202	102	101	202	102	202	101	101	202	202	101	101	202	101	202	202	202	202	101	202	202	202	202	101	202	101	202	101	101	102	202	202	101	202	202	202	202	202	102
SAMP277 , 0101	202	102	101	101	101	101	101	101	202	101	202	101	101	202	101	202	101	102	202	202	101	101	202	101	202	202	202	202	101	202	202	202	202	101	102	101	202	101	102	101	102	202	102	202	102	202	202	202	202
SAMP279 , 0101	202	102	101	101	101	202	101	101	202	101	202	101	101	202	101	202	101	102	202	202	101	101	202	101	202	202	202	202	101	202	202	202	202	101	202	101	202	101	101	101	202	202	101	202	202	202	202	202	102
SAMP281 , 0101	202	102	101	101	101	102	101	101	202	101	202	101	101	202	101	202	101	102	202	202	101	101	202	101	202	202	202	202	101	202	202	202	202	101	202	101	202	101	101	101	202	202	101	202	202	202	202	202	102
SAMP283 , 0101	202	202	101	101	102	101	101	101	202	101	202	202	101	102	101	202	101	102	202	202	101	101	202	101	202	202	202	202	101	202	202	202	202	101	202	101	102	101	101	101	102	202	101	202	202	202	202	202	102
SAMP285 , 0101	202	202	101	101	101	202	101	101	202	101	202	102	101	202	101	202	101	202	202	202	101	101	102	101	202	202	202	202	101	202	202	202	202	101	202	101	202	101	101	101	102	202	102	202	202	202	202	202	202
SAMP286 , 0101	202	202	101	101	101	102	101	101	202	101	202	102	101	202	101	202	101	102	202	202	101	101	102	101	202	202	202	202	101	202	202	202	202	101	202	101	202	202	101	101	101	202	202	202	102	202	202	202	102
SAMP288 , 0101	202	202	101	101	101	101	101	101	202	101	202	202	101	202	101	202	101	101	202	202	101	101	202	101	202	202	202	202	101	202	202	202	202	101	202	101	202	101	101	101	102	202	101	202	202	202	202	202	102
SAMP291 , 0101	202	202	101	101	101	102	101	101	202	101	202	202	101	202	101	202	101	101	202	202	102	101	202	101	202	202	202	202	101	202	202	202	202	101	202	101	202	101	101	101	101	202	102	202	202	202	202	202	101
SAMP1454 , 0101	101	101	101	102	101	202	101	101	101	202	101	101	102	202	202	101	202	102	202	101	101	101	102	101	101	101	101	101	101	202	202	101	102	202	101	101	101	101	202	101	101	202	101	101	202	102	202	101	101
SAMP1456 , 0101	101	101	101	102	101	202	102	101	102	202	101	101	101	102	202	101	202	202	102	102	101	101	101	101	202	101	101	101	101	202	202	101	102	102	101	101	101	101	202	101	101	202	101	101	202	202	202	101	101
SAMP1478 , 0101	101	101	101	101	101	202	101	101	101	202	101	101	202	102	202	101	202	102	102	101	101	101	101	101	101	101	101	101	101	202	202	101	102	202	101	101	101	101	202	101	101	202	101	101	202	202	102	101	101
SAMP1480 , 0101	101	101	101	102	101	202	101	101	101	202	101	101	102	202	102	101	202	202	102	102	101	101	101	101	102	101	101	102	101	202	202	101	102	202	101	101	101	101	202	101	101	202	101	101	202	202	202	101	101
SAMP1492 , 0101	101	101	101	102	101	202	101	102	101	102	102	101	202	202	101	101	202	101	202	102	101	101	101	101	101	101	101	101	101	202	202	101	101	202	101	101	101	101	202	101	101	202	101	101	102	202	101	101	101
SAMP1494 , 0101	101	101	101	101	101	202	101	101	202	202	101	101	202	101	102	101	202	101	202	101	101	101	101	101	101	101	101	102	101	202	202	101	202	202	101	101	101	101	202	101	101	202	101	101	202	202	101	101	101
SAMP1502 , 0101	101	101	101	101	101	102	202	101	101	202	101	101	102	202	102	101	102	101	101	101	101	101	101	101	202	101	101	101	101	202	102	101	202	101	102	101	101	101	202	101	101	102	101	101	202	202	101	101	101
SAMP1504 , 0101	101	101	101	102	101	102	102	101	101	102	101	101	202	102	202	101	102	101	102	101	101	101	101	102	101	101	101	101	101	202	202	101	202	102	101	101	202	101	102	101	101	202	101	101	102	202	102	101	101
SAMP1508 , 0101	101	101	101	101	101	102	102	101	101	202	101	101	202	202	202	101	102	202	101	102	101	101	101	101	101	101	101	102	101	202	202	101	101	102	101	101	102	101	202	101	101	202	101	101	102	102	202	101	101
SAMP1509 , 0101	101	101	101	102	101	102	101	101	101	102	101	101	202	202	102	101	102	101	102	102	101	101	102	101	202	101	101	101	101	202	202	101	101	202	101	101	101	101	202	101	101	202	101	101	202	102	101	101	101
SAMP1510 , 0101	101	101	101	101	101	101	101	101	101	101	101	101	102	202	102	101	202	101	101	102	101	101	101	101	202	101	101	102	101	202	202	101	102	101	101	101	102	101	202	101	101	202	101	101	202	102	101	101	101
SAMP1522 , 0101	101	101	101	202	101	202	101	101	102	202	101	101	202	202	102	101	202	101	202	102	101	101	101	101	202	101	102	102	101	202	202	101	102	202	101	101	101	101	202	101	101	202	101	101	202	202	202	101	101
SAMP1523 , 0101	101	101	101	202	101	202	101	101	101	202	101	101	202	102	202	101	102	102	102	102	101	101	101	101	202	101	101	102	101	202	202	101	102	202	101	101	101	101	202	101	101	202	101	101	202	101	202	101	101
SAMP1525 , 0101	101	101	101	102	101	202	101	101	102	202	101	101	202	202	202	101	202	101	202	102	101	101	101	101	202	101	101	101	101	102	202	101	101	202	101	101	101	101	202	101	101	202	101	101	202	202	202	101	101
SAMP1526 , 0101	101	101	101	202	101	202	102	101	102	202	101	101	102	202	102	101	202	102	102	102	101	101	101	101	202	101	101	101	101	202	202	101	102	202	101	101	101	101	202	102	101	202	101	101	202	102	102	101	101
SAMP1528 , 0101	101	101	101	202	101	202	101	101	101	202	101	101	101	202	202	101	202	101	202	102	101	101	101	101	202	101	101	202	101	202	202	101	102	202	101	101	101	101	202	102	101	202	101	102	202	202	102	101	101
SAMP1529 , 0101	101	101	101	102	101	202	101	101	101	202	101	101	101	202	202	101	202	101	101	101	101	101	102	101	102	101	102	102	101	202	202	101	102	202	101	101	101	101	202	102	101	202	101	101	202	101	202	101	101
SAMP1530 , 0101	101	101	101	102	101	202	101	101	102	202	101	101	202	202	202	101	202	102	202	202	101	101	101	101	102	101	101	101	101	202	202	101	102	202	101	101	101	101	202	102	101	202	101	101	202	202	202	101	101
SAMP1531 , 0101	101	101	101	102	101	202	101	101	101	202	101	101	202	202	202	101	102	202	202	102	101	101	102	101	202	101	101	101	101	202	202	101	202	202	101	101	101	101	202	102	101	202	101	101	202	202	202	101	101
SAMP1551 , 0101	101	101	101	101	101	102	102	101	101	202	101	101	102	102	202	101	202	102	202	202	101	101	101	102	202	101	102	101	102	102	102	101	101	102	101	101	202	101	202	102	101	102	101	101	102	202	102	101	101
SAMP1570 , 0101	101	101	101	102	101	102	101	101	101	102	101	101	102	202	102	101	101	101	101	101	101	101	101	102	102	101	101	102	101	102	202	101	101	102	101	101	102	101	202	101	101	202	101	101	202	202	102	101	101
SAMP1638 , 0101	101	101	101	202	101	202	101	101	101	202	101	101	102	102	202	101	102	102	202	102	101	101	101	101	202	101	101	101	101	202	202	101	102	202	101	101	101	101	202	101	101	202	101	101	202	202	202	101	101
SAMP1639 , 0101	101	101	101	101	101	202	101	101	101	202	101	101	102	102	102	101	202	202	202	102	101	101	102	101	102	101	101	101	101	202	202	101	101	202	101	101	101	101	202	101	101	202	101	102	202	202	202	101	101
SAMP1640 , 0101	101	101	101	102	101	202	102	101	102	202	101	101	202	102	202	101	202	202	202	101	101	101	101	101	102	101	102	102	101	202	202	101	102	202	101	101	101	101	202	101	101	202	101	101	202	202	102	101	101
SAMP1660 , 0101	101	101	101	101	101	202	101	202	102	202	101	101	202	202	202	101	202	101	202	101	101	101	101	101	202	101	101	101	101	202	202	101	202	202	101	101	101	101	202	102	101	202	101	101	202	202	202	101	101
SAMP1662 , 0101	101	101	101	101	101	202	101	101	102	202	101	101	202	202	102	101	202	102	202	102	101	101	101	101	102	101	102	101	101	202	202	102	101	202	101	101	101	101	202	102	101	202	101	101	202	202	102	101	101
SAMP1783 , 0102	101	102	101	101	101	102	102	102	101	102	102	101	202	202	202	101	102	102	202	101	101	102	102	101	102	102	102	101	101	202	102	102	101	202	101	101	202	101	202	101	101	102	101	101	102	101	101	101	101
SAMP1850 , 0101	101	101	101	102	101	202	101	101	102	202	101	101	202	202	202	101	202	101	101	101	101	101	101	101	102	101	101	102	101	202	202	101	202	202	101	101	101	101	202	101	101	202	101	101	202	102	102	101	101
SAMP1852 , 0101	101	101	101	101	101	102	102	101	101	202	101	101	102	101	202	101	202	101	102	101	101	101	101	101	102	101	101	102	101	202	202	101	202	102	101	101	101	101	202	101	101	202	101	101	202	101	202	101	101
SAMP1853 , 0101	101	101	101	101	101	102	101	101	101	102	101	101	101	102	101	101	101	102	101	101	101	101	101	101	102	101	101	101	101	202	101	101	202	102	101	101	102	101	202	101	101	202	102	101	102	102	101	101	101
SAMP1854 , 0101	101	101	101	101	101	101	202	101	101	102	101	101	202	202	102	101	102	102	101	101	101	101	102	101	102	101	101	101	101	202	202	101	101	102	102	101	101	101	202	101	101	102	101	101	101	102	101	101	102
SAMP1855 , 0101	101	101	101	101	101	101	101	101	101	202	101	101	102	202	102	101	101	102	101	101	101	101	101	101	102	101	101	102	102	202	102	101	102	102	102	101	102	101	202	101	101	101	101	101	102	101	202	101	101
SAMP1859 , 0101	101	101	101	101	101	202	101	101	101	202	101	101	202	102	202	101	202	102	101	101	101	101	202	101	102	101	101	101	101	202	202	101	102	202	101	101	101	101	202	101	101	202	101	101	102	202	101	101	101
SAMP1860 , 0101	101	101	101	102	101	202	101	101	101	202	101	101	202	202	202	101	202	102	102	102	101	101	101	101	202	101	101	101	101	202	202	101	102	202	101	101	101	101	202	101	101	202	101	101	202	102	202	101	101
SAMP1861 , 0101	101	101	101	202	101	202	101	101	101	202	101	101	102	202	102	101	102	102	101	102	101	101	101	101	102	101	101	102	101	202	202	101	202	202	101	101	101	101	202	101	101	202	101	101	202	102	202	101	101
SAMP1862 , 0101	101	101	101	202	101	202	102	101	101	202	101	101	202	102	202	101	202	102	102	101	101	101	202	101	102	101	101	102	101	202	202	101	102	202	101	101	101	101	202	101	101	202	101	101	202	102	202	101	101
SAMP1863 , 0101	101	101	101	102	101	202	101	102	101	202	101	101	102	102	202	101	202	102	102	202	101	101	101	101	202	101	101	101	101	202	202	101	202	202	101	101	101	101	202	101	101	202	101	101	202	202	202	101	101
SAMP1866 , 0101	101	101	101	101	101	202	101	101	101	202	101	101	202	202	102	101	202	102	202	101	101	101	101	101	102	101	101	102	101	202	202	101	101	202	101	101	101	102	202	101	101	202	101	101	202	202	101	101	101
SAMP1871 , 0101	101	101	101	102	101	202	101	102	101	202	101	101	102	202	202	101	202	102	202	101	101	101	101	101	101	101	101	101	101	202	202	101	101	202	101	101	101	101	202	101	101	102	101	101	202	102	101	101	101
SAMP1873 , 0101	101	101	101	102	101	202	101	101	101	202	101	101	101	102	102	101	202	102	202	202	101	101	101	101	101	101	101	101	101	202	202	101	101	202	101	101	101	101	202	101	101	202	101	101	202	202	102	101	101
SAMP1874 , 0101	101	101	101	202	101	202	101	101	101	202	101	101	202	202	202	101	102	102	101	202	101	101	101	101	101	101	102	101	101	202	202	101	101	202	101	101	101	101	202	101	101	202	101	101	202	202	202	101	101
SAMP1875 , 0101	101	101	101	102	101	202	101	101	101	202	101	101	101	202	102	101	202	202	102	202	101	101	102	101	102	101	101	102	101	202	202	101	102	202	101	101	101	101	202	101	101	202	101	101	202	102	102	101	101
SAMP1876 , 0101	101	101	101	102	101	202	101	101	102	202	101	101	102	102	202	101	202	202	102	102	101	101	101	101	102	101	101	101	101	202	202	101	102	202	101	101	101	101	202	101	101	202	101	101	202	202	202	101	101
SAMP1878 , 0101	101	101	101	102	101	202	101	101	202	202	101	101	202	202	202	101	102	202	102	202	101	101	101	101	202	101	101	102	101	202	202	101	202	202	101	101	101	101	202	101	101	202	101	101	202	102	102	101	101
SAMP1882 , 0101	101	101	101	102	101	202	101	101	101	202	101	101	202	202	202	101	202	102	202	101	101	101	101	101	102	101	101	101	101	202	202	101	101	202	101	101	101	101	202	101	101	202	101	101	202	202	101	101	101
SAMP1889 , 0101	101	101	101	202	101	202	101	101	101	202	101	101	202	202	102	101	102	102	202	101	101	101	101	101	202	101	101	101	101	202	202	101	102	202	101	101	101	101	202	101	101	202	101	101	202	102	202	101	101
SAMP1891 , 0101	101	101	101	202	101	202	101	101	101	202	101	101	202	202	202	101	202	101	202	101	101	101	102	101	202	101	101	101	101	202	202	101	202	202	101	101	101	101	202	101	101	202	101	101	202	202	102	101	101
SAMP1895 , 0101	101	101	101	101	101	202	101	101	102	102	101	101	101	202	202	101	202	102	202	102	101	101	101	101	202	101	101	102	101	202	202	101	102	202	101	101	101	101	202	101	101	202	101	101	202	202	102	101	101
SAMP1896 , 0101	101	101	101	102	101	202	101	101	101	202	101	101	202	102	202	101	102	102	102	101	101	101	101	101	102	101	101	101	101	202	202	101	102	202	101	101	101	101	202	101	101	102	101	101	102	102	202	101	101
SAMP1897 , 0101	101	101	101	102	101	202	101	101	101	202	101	101	202	101	202	101	202	102	101	101	101	101	102	101	202	101	101	101	101	202	202	101	101	202	101	101	101	101	202	101	101	102	101	101	202	102	202	101	101
SAMP1898 , 0101	101	101	101	102	101	102	101	101	101	202	101	101	102	202	202	101	102	102	102	101	101	101	101	101	102	101	101	101	101	202	202	101	202	202	101	101	101	101	202	101	101	102	101	101	102	102	202	101	101
SAMP1899 , 0101	101	101	101	202	101	202	101	101	101	202	101	101	202	102	202	101	202	202	101	101	101	101	101	101	101	101	101	101	101	202	202	101	102	202	101	101	101	101	202	101	101	202	101	101	101	101	202	101	101
SAMP1901 , 0101	101	101	101	101	101	202	101	101	102	202	101	101	202	202	101	101	102	102	101	102	101	101	101	101	102	101	101	102	101	202	202	101	202	202	101	101	101	101	202	101	101	202	101	101	102	202	202	101	101
SAMP1903 , 0101	101	101	101	101	101	202	101	101	102	202	101	101	202	202	101	101	202	102	102	101	101	101	101	101	102	101	101	102	101	202	202	101	202	202	101	101	101	101	202	101	101	202	101	101	202	102	202	101	101
SAMP1904 , 0101	101	101	101	101	101	101	202	102	101	102	101	101	101	202	202	101	101	101	101	101	101	101	101	101	101	101	101	101	102	102	101	101	102	101	101	101	102	101	202	101	101	202	101	101	101	102	102	101	101
SAMP1907 , 0101	101	101	101	202	101	102	101	101	102	202	101	101	102	202	102	101	102	102	101	101	101	101	102	101	102	101	101	101	102	202	202	101	102	202	101	101	101	101	202	101	101	202	101	101	202	202	102	101	101
SAMP1908 , 0101	101	101	101	102	101	102	102	101	101	102	101	101	101	202	102	101	102	102	101	101	101	101	102	102	102	101	101	101	102	202	202	101	102	202	101	101	102	101	202	101	101	102	101	101	102	102	102	101	101
SAMP1909 , 0101	101	101	101	101	101	102	102	101	101	101	101	101	102	202	101	101	102	102	101	101	101	101	102	101	101	101	101	101	102	202	202	101	102	101	102	101	102	101	202	101	101	102	101	101	202	102	202	101	101
SAMP1910 , 0101	101	101	101	102	101	202	101	101	101	102	101	101	102	102	101	101	102	101	102	102	101	101	101	102	102	101	101	102	101	102	202	101	101	202	101	101	101	101	202	101	101	202	101	101	202	102	102	101	101
SAMP1911 , 0101	101	101	101	202	101	202	101	101	202	202	101	101	202	102	202	101	202	102	202	101	101	101	101	101	202	101	202	102	101	202	202	101	102	202	101	101	101	101	202	101	101	202	101	102	202	102	102	101	101
SAMP1912 , 0101	101	101	101	102	101	202	101	101	101	202	101	101	202	202	202	101	202	102	202	101	101	101	101	101	101	101	101	101	101	202	202	101	101	202	101	101	101	101	202	101	101	202	101	101	202	202	102	101	101
SAMP1913 , 0101	101	101	101	202	101	202	101	101	101	102	101	101	102	202	102	101	202	102	202	102	101	101	101	101	102	101	101	101	102	102	202	101	102	202	101	101	101	101	202	101	101	202	101	101	202	102	102	101	101
SAMP1915 , 0101	101	101	101	102	101	202	101	102	101	202	101	101	202	202	102	101	202	102	202	101	101	101	101	101	101	101	101	101	101	202	202	101	102	202	101	101	101	101	202	101	101	202	101	101	202	202	101	101	101
SAMP1411 , 0101	101	101	101	102	101	102	102	101	101	101	101	102	101	202	102	101	101	101	102	102	101	101	202	101	102	101	101	102	202	102	101	101	101	101	202	101	202	101	102	101	101	202	102	101	101	102	101	101	102
SAMP1412 , 0101	101	101	101	101	101	101	102	101	102	101	101	101	101	202	202	101	101	102	101	101	101	101	101	101	101	101	102	202	101	102	102	102	102	102	102	101	202	101	102	102	101	101	102	101	101	202	102	101	101
SAMP1421 , 0101	202	101	101	101	101	101	102	102	102	101	102	202	101	101	102	101	101	102	101	202	101	101	102	102	101	101	101	101	101	102	102	102	102	101	202	101	102	102	102	102	102	202	102	101	102	101	101	101	102
SAMP1422 , 0101	202	202	101	102	102	202	101	101	102	101	102	202	101	102	102	101	102	202	101	202	101	101	202	102	101	101	101	101	202	101	101	101	101	101	202	101	102	102	102	102	202	202	101	101	102	101	102	101	202
SAMP1435 , 0101	101	101	102	102	101	101	101	101	102	101	101	101	101	102	102	101	102	202	102	101	101	101	102	101	101	101	102	102	102	102	102	102	102	101	202	101	202	101	202	202	102	101	102	101	101	102	202	101	202
SAMP1436 , 0101	101	101	101	101	101	102	102	101	102	101	102	102	102	102	202	101	101	202	202	101	101	101	202	102	101	101	101	102	101	202	202	202	202	101	202	102	202	101	102	102	102	102	101	101	101	102	101	101	202
SAMP1441 , 0101	102	101	102	202	101	101	102	101	102	101	101	202	101	202	202	102	102	202	102	101	101	101	102	102	101	101	102	202	102	102	202	202	202	101	102	101	202	102	102	102	202	202	102	101	101	101	101	101	101
SAMP1442 , 0101	102	102	102	102	101	102	102	101	202	101	102	202	101	102	202	101	101	102	102	101	101	101	102	101	101	101	102	102	101	202	202	202	202	102	202	101	202	101	102	102	101	102	101	101	101	102	102	101	202
SAMP1444 , 0101	102	102	102	102	102	102	202	101	202	101	102	102	101	102	202	101	102	202	202	101	101	101	202	102	101	101	101	202	102	102	102	102	102	101	102	101	101	101	202	101	101	202	102	101	202	102	101	101	102
SAMP1446 , 0101	102	101	102	101	101	102	101	101	101	101	202	202	101	102	202	102	101	202	102	102	102	101	102	102	102	102	102	102	102	202	102	102	102	102	202	101	202	101	102	102	101	102	202	202	102	102	101	101	101
SAMP1447 , 0101	102	101	101	102	202	102	102	102	202	101	101	101	102	101	202	101	102	102	102	101	101	101	101	102	101	101	102	202	101	102	102	102	102	102	101	102	202	102	202	101	101	102	102	101	101	202	102	101	102
SAMP1452 , 0102	101	102	102	102	202	202	202	101	202	101	101	202	101	102	102	101	101	202	102	101	101	101	102	101	102	101	102	102	102	102	102	101	102	101	102	101	202	102	102	102	102	202	102	101	101	102	102	101	101
SAMP1453 , 0101	101	101	102	202	102	202	102	102	102	101	101	101	101	102	102	101	101	202	102	102	101	101	102	102	101	101	202	102	102	102	101	101	101	102	102	101	202	101	202	102	102	202	102	101	101	202	102	101	202
SAMP1782 , 0101	101	101	101	101	101	102	202	101	101	102	102	101	101	102	202	101	101	102	102	101	101	101	102	101	101	101	101	101	101	202	202	202	102	202	202	102	202	101	102	101	101	101	101	101	102	102	101	101	101
SAMP1800 , 0101	102	101	101	101	101	202	102	101	102	102	101	202	101	102	102	102	202	202	102	102	101	101	102	102	102	101	101	102	102	102	102	102	101	102	101	101	202	101	202	101	102	102	202	101	101	202	101	101	101
SAMP1801 , 0101	102	101	101	101	102	101	202	102	102	101	101	101	101	102	202	102	102	102	202	101	101	101	102	101	101	101	101	101	101	102	102	101	102	102	101	102	202	102	102	102	202	202	101	101	101	202	101	101	101
SAMP1802 , 0101	102	101	101	101	101	102	202	102	101	101	101	102	101	101	202	101	101	102	102	101	101	101	202	102	102	101	101	101	101	102	102	101	102	101	102	101	202	101	102	102	102	202	102	101	101	202	101	101	101
SAMP1803 , 0101	202	101	101	101	101	202	102	101	102	102	101	202	101	102	102	102	102	202	102	102	101	101	102	101	102	101	101	102	102	101	101	101	101	102	102	101	202	101	202	101	102	102	102	101	101	202	101	101	101
SAMP1839 , 0101	102	102	101	101	102	101	102	101	102	101	101	101	102	102	102	102	101	202	101	102	102	101	202	101	102	102	102	102	101	202	102	101	102	101	202	101	202	102	202	102	102	102	102	101	101	202	102	101	102
SAMP1917a , 0101	101	101	101	102	101	101	202	101	101	101	101	101	102	102	202	101	102	102	202	101	101	102	102	102	101	101	101	202	202	101	101	101	101	102	102	102	102	102	102	101	101	101	101	101	102	102	102	102	202
SAMP1918a , 0101	101	101	101	102	101	101	202	101	101	101	102	102	102	202	202	101	102	102	202	102	101	102	102	102	101	101	101	202	202	101	101	101	101	102	101	102	102	102	102	101	101	102	101	101	102	102	101	102	202
SAMP1919a , 0101	101	101	101	102	102	202	202	102	101	101	102	102	102	202	202	101	102	102	202	101	101	101	101	101	102	102	102	202	102	102	102	101	102	101	101	102	102	202	102	102	101	202	102	101	101	102	102	101	102
SAMP1920a , 0102	102	101	101	101	101	202	102	101	101	101	101	101	102	102	102	101	102	202	102	102	101	101	202	101	101	101	101	202	202	101	101	101	101	101	202	101	102	101	102	101	101	101	102	101	202	102	102	101	102
SAMP1945a , 0101	102	101	101	102	101	101	101	101	101	101	101	101	102	202	202	101	102	102	102	101	101	101	202	101	101	101	101	102	202	101	102	101	102	101	102	102	202	102	202	101	101	102	101	101	101	202	101	101	102
SAMP1946a , 0101	102	101	101	101	101	202	101	101	102	102	101	102	101	102	102	101	102	202	102	101	101	101	102	101	101	101	202	102	102	102	101	101	101	102	102	202	202	101	202	102	102	202	102	102	102	202	202	101	202
SAMP1947a , 0101	102	101	101	102	101	102	102	101	102	101	101	101	101	202	101	102	101	202	102	101	101	101	102	101	101	101	202	202	101	202	101	101	101	101	102	102	202	101	202	101	102	102	202	101	202	102	102	101	102
SAMP1951a , 0101	102	101	101	202	101	102	102	102	202	101	202	102	101	202	102	101	101	202	102	101	101	101	102	102	101	101	102	101	102	202	101	101	101	101	101	101	202	101	202	101	101	101	102	101	102	202	101	101	102
SAMP1952a , 0101	102	102	101	102	101	101	102	102	202	202	101	101	102	102	202	101	102	102	101	101	101	102	101	102	101	101	101	102	102	102	101	101	101	101	102	101	202	101	202	102	101	101	202	101	102	202	101	101	102
SAMP1981a , 0101	101	101	101	101	102	101	102	101	101	101	101	202	101	102	202	101	101	202	102	101	101	101	202	101	101	102	102	102	102	102	102	101	102	202	202	101	202	102	102	101	202	202	102	102	102	102	101	102	102
SAMP1982a , 0101	102	101	102	102	101	102	101	101	102	101	102	202	101	102	202	101	102	202	202	102	102	101	202	102	101	102	102	102	101	202	202	202	202	202	202	101	102	102	102	102	101	101	102	101	101	202	102	102	102
SAMP1983a , 0101	101	101	101	101	101	101	101	101	101	101	101	102	102	102	102	102	102	202	202	101	101	101	102	101	102	101	101	101	101	202	202	102	202	102	101	101	102	102	102	102	101	102	102	102	101	202	102	202	101
SAMP1984a , 0101	102	101	101	101	101	102	101	101	102	102	101	202	101	102	102	102	101	202	202	101	101	101	102	101	102	102	102	102	102	102	102	102	102	102	102	101	202	202	101	102	101	102	102	101	101	202	202	101	102
SAMP1985a , 0101	101	101	101	101	101	202	102	101	202	102	101	202	101	202	202	101	102	202	102	202	102	101	102	101	101	102	102	102	101	102	102	102	102	102	102	101	102	102	101	102	102	102	102	102	101	202	102	101	102
SAMP1986a , 0101	101	101	101	101	101	102	101	101	101	102	101	202	101	202	102	102	101	102	102	101	101	101	102	101	101	202	102	101	101	202	202	102	202	102	101	101	102	101	102	102	101	101	101	101	101	102	102	102	101
SAMP1989a , 0101	202	101	101	102	101	202	101	101	101	101	101	102	101	202	202	101	102	102	102	101	101	101	102	101	101	101	101	101	102	102	102	202	102	102	102	102	202	102	202	102	101	101	102	101	101	202	102	101	102
SAMP1990a , 0101	102	102	102	102	202	202	102	102	202	102	101	102	101	202	102	102	101	202	102	101	101	101	101	102	101	101	102	101	202	102	102	101	102	102	101	101	202	202	102	102	102	102	101	101	101	102	202	101	102
SAMP1992a , 0101	102	102	102	102	202	202	102	102	202	102	101	102	101	202	102	102	101	202	202	101	101	101	101	102	101	101	102	101	202	102	102	101	102	102	102	101	202	202	102	102	101	101	102	101	102	202	202	101	102
SAMP2001a , 0101	102	101	101	202	101	102	101	101	101	101	101	102	101	202	102	102	101	202	202	101	101	101	101	101	101	102	101	102	101	202	202	102	102	101	202	101	102	101	202	101	102	102	101	101	102	202	102	101	102
SAMP2003a , 0101	102	102	101	101	101	101	102	102	101	101	102	101	102	102	202	101	102	202	101	102	101	101	202	101	101	101	101	202	202	101	101	101	102	102	102	202	202	101	102	101	102	102	102	102	101	101	101	101	102
SAMP2004a , 0101	101	101	102	102	102	102	102	101	102	102	101	202	101	202	202	101	102	202	102	101	101	101	102	202	101	101	101	202	202	101	101	101	101	102	101	102	102	101	202	101	102	102	202	101	101	102	101	101	102
SAMP2033a , 0101	101	102	102	102	101	101	101	101	102	101	102	202	101	202	202	101	101	202	202	102	101	102	102	101	102	102	102	102	102	202	102	102	102	101	102	101	102	101	202	101	202	102	202	101	102	202	102	101	202
SAMP2055a , 0101	101	101	101	101	101	101	101	101	102	102	102	101	202	102	102	102	101	102	202	101	101	101	102	101	101	102	101	102	102	102	101	101	102	202	202	102	202	102	202	101	102	202	102	102	202	202	102	101	102
SAMP2056a , 0101	102	101	101	101	202	102	101	102	102	102	102	102	102	202	101	102	101	102	102	102	101	101	202	102	101	101	102	101	102	102	101	101	102	102	202	202	102	101	202	102	101	102	101	101	101	202	102	101	102
SAMP2057a , 0101	101	101	102	102	202	102	102	101	202	102	101	101	101	202	101	101	102	202	102	101	101	101	202	101	101	101	101	102	102	202	101	101	101	101	102	102	202	101	202	101	102	202	102	101	101	102	202	101	102
SAMP2086a , 0101	101	101	102	102	102	102	102	101	102	102	101	102	102	202	202	101	202	102	202	102	101	101	102	202	101	101	101	102	102	101	101	101	101	102	101	202	202	101	202	101	102	102	202	101	101	202	101	101	102
SAMP2087a , 0101	101	102	101	102	102	102	102	102	202	101	101	102	102	102	102	101	102	202	202	102	101	102	202	101	101	101	101	101	102	102	101	101	102	102	202	202	202	101	102	101	101	202	101	102	202	102	102	101	102
SAMP2118a , 0101	202	101	101	102	101	101	202	102	102	101	101	101	101	102	102	101	202	102	101	101	101	202	101	101	102	101	101	101	102	102	102	102	102	102	101	102	102	101	202	101	102	202	101	101	101	202	101	101	202
SAMP2119a , 0101	102	101	101	101	102	102	102	102	102	101	102	102	101	102	102	101	102	202	102	102	102	101	102	102	102	101	101	102	102	101	101	101	101	102	102	102	102	101	202	102	101	102	101	101	101	102	102	101	102
SAMP2164a , 0101	202	101	202	202	102	101	101	102	101	101	101	102	101	101	202	101	102	202	202	101	102	101	101	101	101	101	101	202	102	202	102	102	102	101	101	101	101	101	102	102	101	102	102	101	102	102	102	102	202
SAMP2165a , 0101	102	101	101	101	102	101	102	102	102	101	102	102	101	202	102	101	102	202	101	101	101	101	102	102	101	101	101	102	102	102	102	101	102	101	101	101	102	101	102	102	101	101	202	101	102	202	102	101	101
SAMP2166a , 0101	102	101	101	101	101	101	102	101	102	101	102	202	101	102	102	101	102	102	202	101	101	101	101	101	101	101	101	102	102	202	102	102	102	101	101	101	101	101	202	101	101	101	202	101	202	202	102	102	102
SAMP2167a , 0101	102	101	101	101	101	101	102	101	102	101	102	202	101	102	102	101	102	102	202	101	101	101	102	102	101	101	102	101	102	102	102	101	102	102	101	101	101	101	202	101	101	102	102	101	202	202	101	101	101
SAMP2208a , 0101	202	101	101	102	102	202	102	101	101	101	101	101	102	202	101	101	202	202	202	101	101	101	102	102	102	101	102	101	202	101	102	102	102	102	101	101	202	102	202	101	102	202	102	101	101	101	102	101	102
SAMP2209a , 0101	101	202	101	102	102	102	202	102	202	101	101	102	101	202	102	101	102	202	101	101	101	101	101	102	102	101	102	102	102	102	202	202	202	102	101	101	102	202	202	202	101	102	102	102	102	102	102	102	102
SAMP2210a , 0101	102	102	101	102	102	101	102	101	102	102	101	102	101	202	202	101	101	202	102	101	101	101	102	102	101	102	102	202	102	101	102	202	102	101	102	102	102	101	101	102	101	101	202	101	101	202	101	101	102
SAMP2227a , 0101	101	101	101	102	101	102	102	102	102	101	101	202	101	102	102	101	101	202	202	102	102	101	202	202	102	101	101	202	102	101	102	102	102	101	101	101	102	102	202	102	101	102	101	101	102	202	102	101	102
SAMP2228a , 0101	101	101	101	102	102	202	101	101	102	101	102	202	101	202	102	101	102	102	102	102	102	101	102	102	101	101	101	202	102	101	101	101	101	202	202	202	202	101	102	102	101	101	101	101	101	202	102	101	102
SAMP234 , 0101	101	101	101	101	101	202	202	101	101	101	101	102	101	202	102	101	102	102	102	102	101	101	101	101	101	101	101	101	102	101	101	101	101	202	101	102	202	101	102	101	101	101	101	101	102	202	101	101	102
SAMP255 , 0101	101	101	101	101	101	102	102	101	102	101	101	102	101	202	102	101	102	102	101	102	101	101	102	101	101	102	202	101	102	102	102	101	202	102	102	101	202	101	202	102	101	101	101	101	101	202	102	101	202
SAMP256 , 0101	102	101	101	101	101	101	202	101	102	101	101	101	101	202	102	101	101	102	101	101	101	101	101	102	101	101	101	102	202	101	101	101	101	101	102	102	202	101	202	102	101	102	102	101	102	102	202	101	102
SAMP2755a , 0101	202	101	101	202	101	101	101	101	101	101	101	102	102	102	102	102	102	202	102	101	102	102	101	101	101	101	102	101	102	202	102	102	102	101	101	101	102	101	202	202	102	102	102	101	102	102	102	101	202
SAMP2756a , 0101	102	101	101	102	101	101	102	101	102	102	101	101	102	102	102	101	101	202	102	102	101	202	102	202	101	101	102	101	102	102	202	102	202	102	202	101	202	102	202	102	101	101	101	101	101	101	101	101	202
SAMP2757a , 0101	101	101	102	102	101	202	102	101	101	101	102	101	101	102	102	101	202	202	102	101	101	101	102	102	101	101	102	101	202	102	202	202	202	101	102	102	102	102	102	102	101	101	202	101	102	202	102	102	102
SAMP2758a , 0101	101	101	102	202	101	202	101	102	101	101	101	102	102	202	101	101	102	202	102	101	101	102	102	202	101	101	101	101	202	101	102	102	102	102	102	102	202	101	202	102	102	101	101	101	102	102	101	101	202
SAMP2777a , 0101	101	102	102	102	101	202	102	101	101	101	202	102	102	202	101	202	101	202	101	102	102	102	101	102	102	101	101	101	102	102	101	101	102	101	101	101	101	202	202	102	102	102	202	101	101	102	102	101	102
SAMP2778a , 0101	101	102	102	102	102	202	102	102	102	101	102	102	102	202	101	102	101	202	101	102	101	102	102	202	101	101	102	101	102	102	101	101	101	101	101	101	102	102	202	102	102	102	202	101	101	202	102	101	102
SAMP2779a , 0101	101	102	102	102	102	202	102	101	102	101	101	101	102	202	101	102	101	202	101	102	101	101	202	202	101	101	102	101	102	101	101	101	101	101	101	101	102	102	202	101	102	102	202	101	101	202	102	101	202
SAMP2780a , 0101	101	102	102	102	101	102	102	101	101	101	102	101	101	202	101	202	101	202	101	102	101	102	101	102	101	101	101	102	101	202	102	102	102	101	101	101	102	102	102	101	102	102	202	101	101	102	102	101	202
SAMP2814a , 0101	102	101	101	102	101	102	102	101	102	102	101	101	102	102	102	102	102	102	102	101	101	101	101	101	101	102	202	102	101	102	102	102	102	102	101	101	101	102	102	102	102	101	102	101	102	202	101	101	101
SAMP2815a , 0101	202	101	101	202	102	102	102	102	102	101	101	102	101	101	102	102	101	102	202	101	101	101	101	101	101	101	102	102	101	202	102	101	102	101	101	101	102	102	102	102	101	102	202	202	101	202	102	101	202
SAMP2816a , 0101	202	102	101	202	101	102	102	101	101	101	101	101	101	102	202	101	101	202	102	102	101	101	101	102	101	101	102	102	101	202	101	101	101	102	101	102	202	102	202	102	102	202	102	101	102	102	202	101	102
SAMP2817a , 0101	202	102	101	202	101	102	102	101	101	101	101	101	101	102	202	101	101	202	102	102	101	101	101	102	101	101	102	102	101	202	101	101	101	102	101	102	202	102	102	102	102	202	101	101	102	102	202	101	102
SAMP2859a , 0102	102	102	102	102	102	202	101	101	101	102	101	202	101	202	102	202	102	102	102	202	102	101	102	202	101	101	101	202	102	101	102	102	102	101	101	202	202	102	202	202	202	202	202	101	202	102	101	101	102
SAMP2860a , 0102	102	102	102	202	102	202	101	101	101	102	101	202	101	202	102	202	102	102	102	102	102	101	102	202	101	101	101	102	102	102	102	102	102	102	101	102	202	101	202	202	202	202	202	101	102	101	101	101	102
SAMP2865a , 0101	102	102	101	101	101	102	202	101	202	101	101	202	101	202	202	101	102	202	102	102	102	101	202	102	102	101	101	101	101	102	102	101	102	202	202	101	202	101	202	101	202	202	202	101	102	102	102	101	102
SAMP2866a , 0101	202	102	101	102	102	102	101	101	102	101	101	202	101	102	202	102	202	101	202	101	102	101	101	102	101	101	101	101	102	102	101	101	101	102	202	101	102	101	202	101	102	102	102	102	101	102	101	101	102
SAMP2879a , 0101	202	101	101	101	101	102	102	102	101	101	101	202	101	102	202	101	101	202	102	102	102	101	102	102	101	101	102	102	102	102	102	102	102	101	101	102	102	101	202	102	101	102	101	101	102	202	202	101	102
SAMP2880a , 0101	101	101	102	101	101	101	102	101	101	101	102	202	102	101	202	101	101	202	202	102	101	101	101	102	102	102	202	101	101	202	102	102	102	101	102	102	102	102	202	102	101	102	102	101	102	102	102	101	102
SAMP2881a , 0101	102	102	101	102	102	102	102	102	102	101	101	202	101	202	202	101	202	102	102	102	101	101	101	102	102	101	102	102	102	102	102	102	102	101	101	102	102	102	202	102	202	202	202	101	101	102	202	202	202
SAMP2882a , 0102	101	101	101	101	101	101	102	102	101	101	101	102	101	102	202	101	202	102	202	102	102	101	101	102	102	101	202	102	101	202	102	102	102	102	102	101	101	101	202	101	202	202	202	101	101	202	102	101	102
SAMP2901a , 0102	202	101	102	202	202	202	102	102	202	101	102	102	101	202	202	101	101	102	202	101	101	101	102	102	101	101	101	102	102	202	202	202	202	101	101	101	102	102	202	102	101	101	102	101	202	102	102	101	101
SAMP2902a , 0101	202	101	101	202	101	102	101	101	102	101	102	202	101	202	202	101	101	202	202	101	101	101	102	102	101	102	102	102	202	102	102	102	102	101	102	102	202	101	102	202	101	102	101	101	102	202	102	102	102
SAMP2903a , 0102	202	101	202	202	102	102	102	101	202	102	102	102	101	202	102	101	102	202	102	101	101	101	102	102	102	101	101	101	202	102	102	102	102	101	102	101	102	101	102	101	101	101	102	101	202	102	101	101	102
SAMP2904a , 0102	202	101	102	102	102	102	101	101	102	102	101	102	101	202	102	102	101	202	202	101	101	102	102	102	101	102	102	102	102	202	202	202	202	101	102	102	202	101	102	101	101	102	101	102	102	202	202	101	101
SAMP3266a , 0101	101	101	101	101	101	101	101	101	101	101	101	202	101	202	102	101	102	102	102	101	101	101	202	101	101	101	101	102	101	202	102	101	102	101	102	102	202	102	202	101	101	101	202	101	102	102	202	101	202
SAMP3267a , 0101	102	101	102	102	101	202	102	101	102	101	101	101	202	202	202	101	102	202	102	102	101	101	101	101	101	101	202	102	202	102	101	101	101	101	102	101	102	101	202	102	102	101	102	101	101	102	101	101	202
SAMP3269a , 0101	202	101	101	101	101	102	102	101	102	101	101	102	101	102	102	101	202	202	102	101	101	102	102	102	101	101	102	101	102	102	101	101	102	101	102	102	102	101	102	102	101	102	202	101	102	202	102	102	102
SAMP3272a , 0101	101	102	102	102	102	202	202	102	102	101	101	101	101	102	202	101	101	202	102	101	101	102	101	202	101	101	101	101	102	101	101	101	101	101	202	102	102	202	202	102	101	101	102	101	101	202	101	101	102
SAMP3273a , 0101	102	101	101	101	101	102	102	101	102	101	101	102	101	101	101	101	101	202	101	101	101	101	102	102	101	101	101	101	102	102	102	102	102	102	101	102	202	101	101	101	101	101	202	101	101	102	101	101	102
SAMP3274a , 0101	102	101	102	202	102	102	202	102	102	101	101	101	101	102	202	101	102	202	101	101	101	102	101	102	101	101	101	101	102	102	101	101	101	101	202	101	102	202	202	202	102	202	102	101	101	101	202	101	102
SAMP337 , 0101	101	101	101	102	101	101	102	101	101	102	101	101	102	202	102	101	101	202	102	101	101	101	102	101	101	101	101	101	102	102	101	101	102	102	101	101	202	102	202	102	101	102	101	101	101	202	202	101	102
SAMP339 , 0101	102	101	101	102	101	101	102	101	101	102	101	102	101	202	102	101	101	102	202	101	101	101	202	202	101	102	101	102	102	102	202	202	202	102	202	102	202	102	102	101	102	102	101	101	101	202	202	101	102
SAMP3477a , 0101	102	101	101	102	101	101	101	101	101	101	101	102	102	202	102	102	101	102	102	102	102	102	101	202	202	202	202	101	101	102	102	102	102	101	102	101	102	101	202	101	202	202	202	202	101	102	101	101	102
SAMP3478a , 0101	101	101	101	101	102	101	202	102	102	101	101	202	101	102	202	102	101	202	102	102	102	102	102	101	202	102	102	202	102	102	101	101	101	101	102	101	102	101	202	101	102	202	202	102	202	202	102	101	102
SAMP3479a , 0101	101	101	102	102	101	101	202	101	101	101	101	202	101	202	202	101	102	202	102	102	102	101	202	202	102	101	102	202	102	102	102	102	102	102	101	101	101	101	202	101	102	202	202	102	101	202	102	101	202
SAMP3485a , 0101	102	102	101	102	101	101	101	101	101	101	101	102	101	202	101	102	101	202	202	101	101	102	102	102	101	101	101	102	101	102	202	102	202	101	101	102	102	102	102	101	102	102	102	101	101	101	102	101	102
SAMP370 , 0101	101	101	102	101	101	101	101	101	101	101	101	102	101	202	102	101	101	202	102	101	101	101	102	101	101	101	101	102	102	102	202	202	102	202	102	101	202	202	202	101	101	101	102	101	101	102	101	101	102
SAMP1106 , 0101	101	102	101	102	101	101	102	101	102	101	102	101	101	102	102	102	101	202	102	102	102	101	102	101	102	102	202	202	101	202	202	202	202	101	102	101	101	101	202	102	102	102	202	102	101	102	202	101	202
SAMP1426 , 0101	102	101	101	202	101	102	101	102	102	101	102	101	101	202	102	102	101	202	102	202	102	101	102	101	102	102	101	102	101	202	102	102	102	102	102	101	102	102	202	102	102	102	102	202	101	202	102	102	102
SAMP1427 , 0101	102	102	101	101	102	101	102	102	102	101	101	101	101	202	101	101	202	202	202	101	101	101	202	102	102	102	202	101	102	202	102	102	102	101	102	102	202	102	102	102	102	102	102	102	202	202	202	101	202
SAMP1431 , 0101	102	102	102	101	101	101	102	202	101	101	101	101	101	202	102	101	202	202	202	101	101	102	202	101	101	102	101	202	101	202	202	202	202	101	102	101	101	101	202	101	202	202	202	102	202	102	202	102	102
SAMP2519 , 0101	101	101	101	101	102	202	102	102	202	101	101	202	101	202	102	102	101	202	202	101	102	101	102	102	102	102	202	202	101	202	102	102	202	101	102	101	102	101	102	101	102	102	202	102	202	202	102	102	202
SAMP2521 , 0101	202	101	101	102	202	202	102	102	202	101	101	101	101	102	202	101	101	202	102	101	101	101	102	102	101	101	102	102	101	202	202	202	202	101	102	202	202	102	102	101	102	102	202	202	102	202	102	101	101
SAMP2523 , 0101	102	101	102	101	102	101	101	101	102	101	102	102	101	202	101	102	102	202	102	101	101	101	102	102	101	101	102	102	102	102	102	102	202	102	102	101	202	101	101	101	202	202	102	101	102	202	102	102	202
SAMP2720a , 0102	101	101	101	102	101	101	101	101	101	102	102	101	101	202	202	101	102	202	102	102	101	101	101	102	102	101	102	102	102	102	102	102	102	101	102	101	101	101	202	102	202	202	102	202	202	202	102	101	101
SAMP2721a , 0101	102	101	102	101	102	101	102	101	102	101	102	102	102	102	202	101	101	202	202	101	101	101	102	102	202	101	101	102	102	202	102	102	102	101	202	101	202	101	202	202	202	202	102	101	101	102	102	102	102
SAMP2722a , 0101	102	101	102	101	101	101	102	102	102	102	101	101	102	202	102	101	202	202	102	101	101	101	101	101	102	101	101	202	101	202	202	202	202	102	202	102	202	101	202	101	202	102	102	102	101	102	101	101	202
SAMP2723a , 0101	102	101	102	101	101	102	101	101	101	202	101	101	101	202	202	101	102	202	102	101	101	102	102	101	102	102	101	102	102	102	102	102	102	101	102	101	102	101	202	101	202	202	102	202	102	102	102	102	101
SAMP2736a , 0101	102	101	102	102	102	101	101	102	202	102	101	102	101	202	202	101	101	202	101	102	102	101	202	101	102	101	101	102	102	202	102	102	102	102	102	101	202	101	202	102	102	102	102	202	101	202	102	101	202
SAMP2737a , 0101	102	101	101	101	102	102	101	101	102	102	102	102	101	202	202	101	102	202	202	101	101	101	102	101	102	101	101	102	202	102	102	102	102	101	102	102	102	101	202	102	202	202	101	202	102	102	102	102	101
SAMP2738a , 0101	202	101	102	202	202	202	102	101	202	102	101	101	102	202	202	101	101	202	102	101	101	101	102	101	102	101	101	102	101	102	202	202	102	101	101	101	202	102	202	101	202	202	102	202	101	102	202	101	102
SAMP2739a , 0102	202	101	102	102	101	102	102	101	101	102	101	101	101	202	202	101	102	102	102	101	101	202	101	202	102	102	102	102	102	202	101	101	101	101	102	202	102	102	202	101	102	102	101	202	101	102	101	102	101
SAMP2799a , 0101	102	202	101	101	101	101	102	101	102	101	202	202	101	202	202	102	101	202	101	101	101	101	101	102	202	102	102	202	102	102	102	102	101	102	102	101	102	101	202	102	101	202	202	102	102	202	102	102	101
SAMP2800a , 0101	202	102	102	202	102	102	102	101	202	101	101	202	101	102	202	101	102	202	102	101	101	101	101	101	102	102	102	102	102	102	102	102	101	101	102	101	202	101	202	102	202	202	102	101	102	202	202	101	101
SAMP2801a , 0101	202	202	102	102	101	101	202	101	102	101	102	202	101	202	202	102	101	202	101	101	101	101	101	102	102	102	202	202	102	102	102	102	101	102	101	101	101	101	202	101	101	202	202	101	202	202	102	202	102
SAMP2802a , 0101	101	102	102	102	102	102	101	101	202	101	102	202	101	102	202	101	102	202	102	102	101	102	101	102	101	102	202	102	102	102	102	102	101	101	101	102	202	102	102	101	102	202	102	102	101	202	102	101	102
SAMP2919a , 0101	101	101	101	101	101	102	101	101	102	101	102	102	101	102	102	202	102	202	101	101	101	101	101	101	102	102	102	101	102	102	102	102	101	102	102	102	202	102	202	202	102	202	101	202	202	202	102	101	101
SAMP2920 , 0101	101	101	101	101	101	102	101	101	102	101	102	102	101	202	101	102	101	202	101	101	101	101	101	101	202	102	101	102	102	102	102	102	101	102	102	102	202	102	202	202	102	202	101	202	202	202	102	101	101
SAMP2923a , 0202	102	101	101	101	101	102	101	101	102	101	101	101	101	202	102	101	101	202	101	101	101	101	101	101	101	101	102	102	101	202	202	102	102	102	102	102	101	102	202	101	101	102	101	101	102	202	102	101	202
SAMP2924a , 0101	102	101	101	101	101	202	101	101	102	101	102	102	101	102	102	202	101	202	101	101	101	101	101	101	202	102	102	101	102	102	102	102	101	102	102	102	202	102	202	102	101	102	102	102	102	202	202	101	102
SAMP3466 , 0101	101	102	102	102	101	101	102	101	102	101	102	202	101	202	102	101	101	102	202	101	101	101	202	101	102	102	102	102	101	102	202	102	102	101	102	101	102	102	102	101	202	202	102	102	102	202	202	202	101
SAMP3468a , 0101	101	101	202	202	101	101	101	101	202	101	101	202	101	202	101	102	101	202	202	102	101	101	202	102	102	102	102	102	101	202	102	101	102	102	101	101	102	101	202	102	102	102	202	102	102	102	102	102	102
SAMP3469a , 0101	102	102	102	102	101	101	101	101	102	101	202	202	101	102	202	101	102	102	202	101	101	101	102	101	102	102	102	102	101	202	102	102	102	101	101	101	102	101	202	101	202	102	202	102	202	202	102	101	101
SAMP836 , 0101	102	102	101	202	101	101	102	102	102	101	102	101	101	102	202	101	101	202	202	202	102	101	102	101	202	102	102	202	101	202	202	202	202	101	102	101	102	102	202	101	202	202	202	202	101	102	202	102	202
[truncated: 201 more columns]
