# Supplementary material for: HBeeID: a molecular tool that identifies honey bee subspecies from different geographic populations
Source: BMC Bioinformatics. 2024 Aug 27;25:278. doi: 10.1186/s12859-024-05776-9 (PMC11348773; doi:10.1186/s12859-024-05776-9)
Supplement: Supplementary file 9 — Additional file 9. Reference set I genotype data used for GeneClass2 assignations (Table S11). [file 12859_2024_5776_MOESM9_ESM.xlsx]

## Sheet: Additional file 9_Table_S11
Supplement Table S11: Reference set I genotype data used for GeneClass2 assignations.
Group1__3_280311
Group1__3_482843
Group1__7_644159
Group1__7_673437
Group1__8_169897
Group1__8_244195
Group1__9_96754
Group1__10_340399
Group1__10_1203836
Group1__14_13588
Group1__14_238766
Group1__14_244882
Group1__15_42040
Group1__15_382675
Group1__15_801980
Group1__15_1218937
Group1__16_333965
Group1__17_420845
Group1__17_492172
Group1__18_103944
Group1__19_15125
Group1__21_177895
Group1__21_221986
Group1__21_391930
Group1__22_11789
Group1__23_355968
Group1__23_521893
Group1__25_183316
Group1__27_371032
Group1__29_1541982
Group1__32_293853
Group1__32_361237
Group1__32_501540
Group1__34_822325
Group1__35_735054
Group1__35_736810
Group1__36_92182
Group1__36_125083
Group1__36_149488
Group1__37_193841
Group1__42_116956
Group2__2_68562
Group2__4_283136
Group2__7_49166
Group2__7_416140
Group2__9_408886
Group2__11_418938
Group2__15_292249
Group2__17_281307
Group2__17_1035989
Group2__17_1036742
Group2__19_3131696
Group2__19_3200069
Group2__19_3778444
Group3__3_313771
Group3__4_301218
Group3__4_307634
Group3__4_432626
Group3__4_778301
Group3__5_111665
Group3__5_583438
Group3__7_59841
Group3__7_64071
Group3__7_147105
Group3__8_126276
Group3__8_921817
Group3__8_946323
Group3__9_823599
Group3__14_619863
Group4__4_376415
Group4__4_378018
Group4__5_289666
Group4__5_1126631
Group4__7_87551
Group4__7_103927
Group4__7_124253
Group4__8_154524
Group4__8_324104
Group4__9_336443
Group4__9_936478
Group4__9_963781
Group4__9_972308
Group4__9_1187235
Group4__11_92121
Group4__11_427850
Group4__12_228261
Group4__13_59355
Group4__13_179304
Group4__13_342770
Group4__13_554806
Group4__13_2038246
Group4__16_167299
Group4__16_716501
Group5__2_487672
Group5__2_793945
Group5__2_848325
Group5__9_1299091
Group5__9_1489764
Group5__14_22462
Group5__14_61675
Group5__14_594296
Group5__14_1299924
Group5__14_2533137
Group5__15_79408
Group5__16_41491
Group5__20_155366
Group5__20_437365
Group6__1_259334
Group6__2_565292
Group6__10_49407
Group6__14_484599
Group6__16_629310
Group6__16_672128
Group6__16_1073979
Group6__20_1041776
Group6__23_171336
Group6__23_858598
Group6__37_337597
Group7__5_300027
Group7__12_462664
Group7__16_24169
Group7__17_696177
Group7__18_243890
Group7__19_76089
Group7__21_1095007
Group8__5_414227
Group8__6_269758
Group8__6_422610
Group8__6_422643
Group8__6_552077
Group8__6_561120
Group8__6_624107
Group8__6_695232
Group8__6_1223926
Group8__7_1920076
Group8__9_628490
Group8__9_1093963
Group8__9_1355613
Group8__11_436848
Group8__14_41375
Group8__14_172051
Group8__21_905420
Group9__1_250272
Group9__1_283209
Group9__2_308934
Group9__2_413834
Group9__4_162714
Group9__4_246403
Group9__7_1000319
Group9__10_845383
Group9__10_888634
Group9__10_890325
Group9__10_917583
Group9__10_1255842
Group9__10_3326325
Group9__10_3402049
Group9__10_3446662
Group9__12_566841
Group9__12_931265
Group9__12_1133058
Group9__12_1199604
Group10__6_164317
Group10__9_2392
Group10__10_128313
Group10__10_144017
Group10__10_294664
Group10__16_114816
Group10__23_350045
Group10__23_1093680
Group10__23_1147690
Group10__24_575555
Group10__25_82628
Group10__26_2209505
Group10__28_159116
Group11__1_250089
Group11__1_295965
Group11__1_597531
Group11__9_436472
Group11__12_84263
Group11__18_1317514
Group11__18_2576656
Group11__18_2995363
Group11__18_3533993
Group11__18_3534931
Group11__18_3601198
Group11__18_3604543
Group11__18_3685034
Group11__18_3762761
Group11__18_3797457
Group11__18_3832529
Group11__18_3884967
Group11__18_3973975
Group11__18_3995053
Group11__18_4162838
Group11__18_4692165
Group12__8_1198200
Group12__11_125307
Group12__16_385652
Group12__17_190424
Group12__17_395672
Group12__17_1469018
Group12__17_1506781
Group12__17_1546369
Group12__17_2359615
Group12__17_2365637
Group13__3_518902
Group13__3_524481
Group13__3_604885
Group13__4_221886
Group13__4_557446
Group13__5_146393
Group13__7_478005
Group13__10_35514
Group13__10_252965
Group13__10_1108958
Group14__5_290599
Group14__7_188123
Group14__8_337672
Group14__9_980980
Group14__13_836820
Group14__13_1218777
Group14__14_15882
Group14__14_954684
Group14__15_204646
Group14__15_293814
Group14__15_1090820
Group15__2_414243
Group15__3_34660
Group15__3_79434
Group15__3_131293
Group15__3_274269
Group15__5_77197
Group15__5_351245
Group15__11_169272
Group15__11_398366
Group15__13_192856
Group15__13_307026
Group15__13_315511
Group15__16_20000
Group15__19_1423968
Group15__19_1857968
Group16__2_1405494
Group16__4_330185
Group16__4_1180790
Group16__4_1215025
Group16__4_1359385
Group16__5_515889
Group16__5_643286
Group16__6_359348
Group16__8_23196
Group16__8_473641
POP
11PR_WHAIPI005633-80_gAHB , 0202	101	101	202	101	202	101	202	101	101	101	101	101	202	202	101	101	202	202	202	101	202	101	202	101	202	202	101	101	101	101	101	101	101	202	101	101	101	101	101	202	101	202	202	101	101	101	101	101	101
12PR_WHAIPI005634-81_gAHB , 0202	202	101	202	101	202	101	101	101	101	101	101	202	101	101	101	101	101	202	202	202	202	202	101	101	202	202	101	101	101	202	202	101	202	202	101	101	101	101	101	202	101	101	202	101	101	202	101	101	101
1PR_WHAIPI005630-74_gAHB , 0202	101	0	202	202	202	101	202	202	101	101	202	101	101	202	101	101	101	101	0	101	202	202	202	101	202	202	101	101	202	101	101	101	101	202	101	202	101	202	101	101	101	101	202	101	101	202	101	101	101
2PR_WHAIPI005631-75_gAHB , 0202	202	101	202	101	101	101	202	202	101	101	101	101	202	101	202	101	101	202	101	101	202	101	101	101	202	101	202	202	101	101	101	101	202	202	101	101	101	101	101	202	101	101	101	202	101	202	101	101	202
31PR_WHAIPI005636-90_gAHB , 0202	101	202	101	202	101	101	202	101	101	202	202	101	202	202	202	202	101	202	202	101	202	101	202	101	202	202	101	101	101	101	202	202	101	101	202	202	202	202	101	101	101	202	202	101	101	101	101	202	202
32PR_WHAIPI005637-92_gAHB , 0202	101	202	202	101	202	202	202	101	101	202	202	101	101	202	101	202	101	202	202	101	202	101	101	101	202	202	101	101	101	202	202	202	202	202	101	101	101	101	101	202	202	101	202	101	101	101	101	101	202
20PR_WHAIPI005635-85_gAHB , 0101	101	101	202	101	202	101	101	101	101	101	101	202	101	101	101	202	101	202	202	101	101	202	101	101	202	202	101	101	101	101	101	101	202	101	202	101	101	101	101	101	202	101	101	101	202	101	202	101	202
33PR_WHAIPI005638-93_gAHB , 0202	101	101	101	101	202	101	202	101	101	202	202	101	101	101	101	202	101	101	202	101	202	101	202	101	202	202	101	101	101	202	101	101	101	101	202	202	202	202	101	101	101	202	202	101	101	202	101	101	202
41PR_WHAIPI005640-97_gAHB , 0101	101	202	202	101	101	101	101	101	101	202	202	202	101	202	202	202	101	101	101	101	202	202	101	202	202	202	101	101	101	202	202	101	101	101	202	101	101	101	202	202	101	202	101	202	101	202	0	101	202
44PR_WHAIPI005639-95_gAHB , 0101	101	101	202	101	101	101	202	101	101	101	202	101	101	101	101	202	202	202	202	101	202	202	202	101	202	101	101	101	101	101	101	101	202	202	101	101	101	101	101	202	101	101	202	101	202	202	101	202	101
7PR_WHAIPI005632-79_gAHB , 0202	101	101	101	101	202	101	202	101	101	101	101	101	101	101	101	202	202	202	101	101	101	202	101	101	202	101	101	101	101	202	101	101	202	202	101	101	101	101	202	101	101	202	202	202	101	202	101	101	101
b212ABPR_RSZAIPI005425-115_gAHB , 0101	202	101	202	101	202	101	101	202	101	101	101	101	101	101	202	202	101	101	202	101	202	202	101	101	202	0	101	101	101	202	101	101	101	202	101	101	101	101	101	202	101	101	202	101	202	101	101	101	202
b214ABPR_RSZAIPI005427-116_gAHB , 0202	101	101	202	101	202	101	101	101	202	101	202	101	101	202	101	101	101	202	101	101	202	202	202	101	202	202	101	101	202	101	101	202	101	202	101	101	101	101	101	101	101	101	202	101	202	101	101	202	202
b214_RSZAIPI005418-129_gAHB , 0101	101	101	101	101	202	101	202	202	101	101	101	101	202	202	101	202	101	101	101	101	101	202	101	202	101	202	101	101	101	101	101	101	101	202	101	101	101	101	101	202	101	202	202	101	101	202	0	101	101
b218_RSZAIPI005406-130_gAHB , 0202	101	101	101	101	202	101	202	202	101	202	202	202	101	202	101	202	202	202	202	101	202	202	101	101	202	202	101	101	101	202	101	202	202	202	101	202	101	101	101	202	202	101	101	101	202	202	101	101	202
b219CAPR_RSZAIPI005063-34_gAHB , 0202	101	202	202	101	202	101	202	101	101	101	202	202	101	202	101	101	202	202	202	101	202	101	101	101	202	202	101	101	101	101	101	202	101	202	101	101	101	101	101	202	101	202	101	101	101	202	101	101	101
b219_RSZAIPI005415-131_gAHB , 0101	101	101	101	101	202	101	202	101	101	101	202	202	101	101	202	202	202	202	202	101	202	202	101	202	202	202	202	101	101	202	202	101	202	101	202	101	101	101	101	202	101	202	202	101	101	101	101	202	101
b21GPR_RSZAIPI005061-32_gAHB , 0202	101	101	202	101	101	101	202	101	101	101	101	101	202	202	101	202	101	101	202	101	202	202	101	101	202	202	101	101	101	101	101	202	202	202	101	101	101	101	202	101	202	202	101	101	202	202	101	101	202
b220CAPR_RSZAIPI005419-117_gAHB , 0101	101	101	202	101	202	101	202	202	101	101	101	202	202	101	202	202	101	202	101	101	101	202	101	101	202	101	202	202	101	101	202	202	202	202	101	202	101	101	101	202	202	202	101	101	101	202	101	101	101
b221CAPR_RSZAIPI005413-119_gAHB , 0202	101	101	202	101	101	101	202	101	101	101	202	101	101	202	202	202	202	202	101	101	202	202	101	202	101	202	101	101	202	202	202	202	101	202	101	101	101	101	101	202	101	202	101	101	202	101	101	101	101
b225_RSZAIPI005403-132_gAHB , 0101	101	101	101	202	202	202	101	101	101	101	101	101	202	202	202	202	101	101	202	101	202	101	202	101	202	202	101	101	101	202	101	101	202	202	101	101	101	101	101	101	101	202	101	101	101	202	202	101	101
b228_RSZAIPI005411-133_gAHB , 0101	101	101	202	101	202	202	202	101	101	101	101	101	101	202	202	101	202	202	202	101	202	202	101	202	202	202	101	101	202	101	101	101	101	202	101	101	101	101	101	101	202	202	202	101	101	101	101	101	202
b22GPR_RSZAIPI005062-33_gAHB , 0202	202	101	202	101	101	101	202	101	202	202	202	101	202	202	202	202	202	202	101	101	202	202	101	202	101	202	101	101	202	202	202	202	101	202	101	101	101	101	101	101	202	101	202	101	101	202	101	101	101
b238_RSZAIPI005400-135_gAHB , 0101	101	101	202	101	202	101	202	101	202	101	101	101	101	202	101	202	101	101	101	101	202	202	101	101	202	202	101	101	101	202	101	202	202	202	101	101	101	101	101	202	202	202	202	202	101	202	202	101	202
b24GPR_RSZAIPI005410-111_gAHB , 0202	101	101	101	101	202	101	101	202	101	101	202	101	202	101	202	202	202	202	202	101	202	202	101	101	202	202	101	101	101	101	101	101	202	101	202	101	101	101	101	202	101	202	202	101	101	101	101	101	202
b26GPR_RSZAIPI005412-113_gAHB , 0202	101	101	202	101	101	101	202	101	101	101	202	101	202	101	101	101	101	202	101	101	202	101	202	202	202	101	101	101	101	101	101	101	202	202	101	101	101	101	101	202	101	202	202	202	101	101	101	101	202
b28_RSZAIPI005416-123_gAHB , 0202	202	101	202	101	202	101	202	101	101	101	101	202	101	101	101	101	202	202	101	101	202	202	101	101	202	202	101	101	101	202	202	101	202	202	101	202	202	202	101	202	101	202	101	101	202	202	101	101	202
b29CPR_RSZAIPI005420-114_gAHB , 0101	202	101	202	101	202	202	101	101	101	101	101	101	101	202	101	101	202	202	202	101	202	101	101	202	202	202	101	101	101	101	101	101	101	101	202	202	101	101	101	202	101	202	202	101	101	101	0	202	202
b2BA4PR_RSZAIPI005417-122_gAHB , 0101	101	101	101	101	202	101	202	101	101	101	101	101	101	101	202	202	101	101	202	101	202	202	101	101	202	101	202	202	101	202	101	202	202	202	101	101	101	101	202	101	202	101	202	101	101	202	101	101	202
PRHB , 0202	101	101	101	101	202	202	101	101	101	101	101	202	101	101	101	101	101	101	202	101	202	202	202	101	202	0	101	101	101	101	101	202	202	202	101	101	101	101	101	101	101	202	101	101	101	202	101	101	202
POP
110MEX_WHAIPI005600-66_AHB , 0101	101	101	101	202	101	101	202	202	101	101	101	101	101	202	101	202	101	101	202	101	101	202	101	101	202	202	101	202	101	101	202	101	202	101	202	202	202	202	202	101	202	101	101	202	101	202	202	202	202
115MEX_WHAIPI005599-64_AHB , 0202	101	101	101	101	202	101	202	101	202	101	101	101	101	101	202	202	101	202	202	101	202	101	101	101	202	101	101	202	101	101	202	202	202	101	202	202	202	202	101	101	101	101	202	101	101	202	202	101	101
26MEX_WHAIPI005629-73_AHB , 0101	202	101	202	202	101	101	101	101	202	101	101	202	101	202	101	202	101	101	202	101	101	202	101	101	202	101	101	101	101	101	101	101	101	101	202	202	202	202	101	101	101	101	202	101	101	202	101	101	202
33MEX_WHAIPI005628-72_AHB , 0101	101	101	202	101	202	101	101	101	101	101	202	101	202	101	202	202	101	202	202	101	101	202	101	101	202	101	101	101	101	202	202	202	202	101	202	101	202	202	101	202	202	101	202	101	101	202	101	101	202
52MEX_WHAIPI005627-71_AHB , 0101	101	202	202	202	202	101	202	101	202	101	202	101	202	101	202	202	101	101	202	101	202	101	202	202	202	202	101	101	101	101	202	101	202	101	202	101	202	101	101	101	202	101	202	101	101	202	101	202	202
b2C10A_RSZAIPI005501-155_AHB , 0101	101	202	202	101	202	101	101	101	101	101	202	101	101	101	101	202	101	202	202	101	202	101	202	101	202	101	202	101	101	202	202	202	202	202	101	101	101	101	101	101	202	101	202	101	101	202	101	101	202
b2C11A_RSZAIPI005502-159_AHB , 0202	101	101	101	101	202	101	101	101	202	101	202	202	202	202	0	202	101	0	202	101	202	101	101	101	202	101	101	101	101	202	202	202	202	101	202	202	0	202	101	202	202	101	202	101	101	101	101	101	101
b2C12A_RSZAIPI005503-160_AHB , 0202	101	202	202	202	101	101	101	101	202	101	202	101	101	101	202	202	101	202	101	101	0	202	101	101	202	0	202	101	101	101	101	202	101	101	202	202	202	202	101	202	202	101	101	101	202	101	101	202	202
b2C16A_RSZAIPI005504-161_AHB , 0101	101	101	202	101	202	101	101	101	202	101	101	101	101	101	202	202	101	101	101	101	202	101	202	101	202	101	101	101	101	202	202	202	202	101	202	202	202	202	101	202	202	101	202	101	101	202	101	202	202
b2C17A_RSZAIPI005505-162_AHB , 0202	101	202	202	101	101	202	101	101	101	101	202	101	202	101	202	202	101	101	101	101	202	101	101	101	101	101	101	202	101	101	101	202	202	101	202	202	202	202	101	202	202	101	101	101	101	202	101	202	101
b2C1A_RSZAIPI005495-147_AHB , 0101	101	101	101	101	202	101	202	101	202	101	101	101	101	202	202	202	101	101	101	101	101	202	101	101	202	101	0	101	101	101	202	202	202	101	202	101	101	101	101	0	202	101	202	101	101	202	101	202	202
b2C20A_RSZAIPI005506-167_AHB , 0101	101	101	101	101	101	101	101	101	101	0	202	202	202	101	101	202	101	101	101	101	202	202	202	101	202	101	101	101	101	101	101	202	202	101	202	202	202	202	101	101	202	101	202	101	101	202	101	101	202
b2C23A_RSZAIPI005507-169_AHB , 0202	202	101	202	101	202	0	101	101	202	101	202	202	101	202	202	202	101	101	202	101	202	101	202	101	202	101	0	101	101	202	202	101	202	202	101	101	101	101	101	202	202	101	101	101	202	101	101	101	202
b2C25A_RSZAIPI005508-170_AHB , 0202	101	101	101	0	202	202	101	101	202	101	101	101	0	101	202	202	101	202	202	101	202	101	101	101	202	101	101	101	101	101	101	202	101	101	101	101	101	101	101	202	202	101	202	101	101	101	101	202	202
b2C2A_RSZAIPI005496-148_AHB , 0202	101	101	202	101	202	101	101	101	101	101	202	101	101	101	101	202	101	202	202	101	202	101	101	101	202	101	202	202	0	101	0	202	202	101	202	202	202	202	101	101	202	101	202	101	202	101	101	202	202
b2C5A_RSZAIPI005497-149_AHB , 0000	101	101	0	101	202	101	202	101	101	101	202	202	101	202	101	202	101	101	202	101	202	202	101	101	202	101	101	101	101	101	101	101	202	202	202	202	101	101	101	101	101	101	202	101	101	202	101	202	202
b2C7A_RSZAIPI005498-150_AHB , 0101	101	101	101	101	202	101	202	101	101	101	202	101	101	101	0	202	101	101	202	101	202	202	101	101	202	202	202	202	101	101	202	101	202	101	202	202	202	202	101	101	202	101	202	101	101	202	101	101	202
b2C8A_RSZAIPI005499-152_AHB , 0101	101	101	101	101	202	101	101	101	101	101	101	101	101	101	202	202	101	202	101	101	202	101	202	101	202	101	0	101	101	101	101	202	101	101	202	202	202	202	101	202	202	101	202	101	101	202	101	202	202
b2C9A_RSZAIPI005500-153_AHB , 0101	101	202	101	202	101	101	101	101	202	101	101	101	101	101	202	101	101	101	202	101	202	101	202	101	202	202	101	202	202	101	101	101	202	101	202	0	202	101	101	202	202	101	0	202	101	202	101	202	0
b2M26_RSZAIPI005065-37_AHB , 0101	101	101	101	101	202	101	101	101	202	101	202	101	101	202	101	202	101	101	202	101	202	101	101	101	202	101	101	101	101	101	202	101	202	101	202	101	202	202	101	101	202	101	101	101	101	202	202	202	202
b2M28_RSZAIPI005066-39_AHB , 0202	101	101	101	101	202	101	101	202	202	101	202	101	101	101	101	202	101	202	202	101	202	101	202	101	202	101	202	101	101	202	202	202	101	202	101	101	101	101	101	202	202	101	202	101	101	202	101	202	202
b2M30_RSZAIPI005401-139_AHB , 0202	202	101	202	202	202	101	101	202	202	101	101	101	101	101	101	202	101	101	202	101	202	202	101	202	202	202	101	101	101	101	101	202	101	101	202	101	101	101	101	101	101	101	101	101	202	101	202	101	202
b2M31_RSZAIPI005404-140_AHB , 0101	101	202	202	101	202	101	101	101	101	101	101	202	101	101	202	101	101	101	202	101	101	202	101	202	202	101	101	101	101	202	202	202	202	101	202	202	0	202	101	101	202	101	202	101	101	202	101	101	101
b2M33_RSZAIPI005490-141_AHB , 0101	101	202	202	202	202	101	202	101	101	101	202	101	202	101	202	202	101	202	101	101	202	101	202	101	202	101	202	101	101	202	202	202	101	101	202	202	202	202	101	101	202	101	202	101	101	202	0	202	202
b2M34_RSZAIPI005491-142_AHB , 0202	101	202	202	101	202	202	101	101	202	101	101	202	101	101	101	101	101	101	202	101	101	202	101	202	101	202	101	101	101	202	202	202	202	101	202	202	202	202	101	101	101	101	202	101	101	202	202	202	202
b2M39_RSZAIPI005067-40_AHB , 0202	202	101	202	202	101	202	101	101	101	202	202	101	101	101	202	202	101	101	202	101	101	202	101	202	202	202	202	202	101	101	101	202	101	202	202	202	202	101	101	202	202	101	101	101	202	202	101	202	202
b2M44_RSZAIPI005493-145_AHB , 0202	101	101	101	101	202	101	101	101	101	101	202	101	101	202	101	202	101	202	202	101	202	202	101	202	202	101	202	101	101	101	202	202	202	101	202	202	202	202	101	202	101	101	101	101	101	202	101	202	202
b2M48_RSZAIPI005494-146_AHB , 0101	101	101	101	101	202	101	202	101	202	202	202	101	101	101	202	202	101	202	202	101	202	101	101	101	202	101	101	101	101	202	202	202	101	101	202	202	202	202	101	202	202	101	202	101	101	101	202	101	202
afr_1 , 0102	102	101	101	101	202	101	101	101	102	101	202	101	202	101	202	202	101	202	102	101	202	101	102	101	202	101	102	101	101	102	102	202	202	101	202	202	202	202	101	202	202	101	202	101	101	202	101	102	202
afr_2 , 0101	101	101	101	102	202	101	202	101	202	101	102	101	102	102	202	202	101	202	102	101	202	102	102	101	202	102	102	202	101	202	202	202	202	101	202	202	202	202	101	202	202	101	202	101	101	202	101	102	102
afr_3 , 0102	101	101	101	101	102	101	102	101	102	101	202	101	102	102	101	202	101	102	102	101	202	101	102	101	202	102	202	102	101	102	102	202	202	101	202	102	202	202	101	202	202	101	202	101	101	202	101	102	202
afr_4 , 0101	101	102	102	101	102	101	102	102	102	102	202	101	101	101	102	202	101	202	101	101	202	101	102	101	202	102	101	202	101	202	202	101	202	101	202	202	202	202	101	102	202	101	102	101	101	202	101	202	202
afr_5 , 0102	101	101	101	102	202	101	202	102	102	102	102	101	102	202	102	202	101	102	101	101	202	101	102	101	202	102	202	202	101	102	102	102	202	101	202	202	202	202	101	102	202	101	202	101	101	202	101	102	202
afr_6 , 0101	101	101	101	101	202	101	202	102	202	102	202	101	202	102	102	202	101	202	202	101	202	101	101	101	202	102	101	101	101	102	102	202	202	102	202	202	202	202	101	101	202	101	102	101	102	202	101	101	202
afr_7 , 0101	101	101	102	101	102	101	102	101	102	101	102	101	102	202	102	202	101	102	202	101	202	101	202	101	202	101	202	202	101	102	102	202	202	101	202	202	202	202	101	102	102	101	202	101	101	202	101	101	102
afr_8 , 0101	101	101	101	101	202	101	202	101	202	101	202	101	202	102	102	202	101	202	202	101	202	102	202	101	202	102	102	202	101	202	102	102	202	101	202	202	202	202	101	102	202	101	202	101	101	202	101	202	202
afr_9 , 0102	101	101	101	101	102	101	102	101	202	101	202	102	102	101	102	202	101	102	102	101	102	101	102	101	102	102	102	101	101	102	202	102	202	102	202	102	102	102	101	102	102	101	202	101	101	102	101	102	102
AHB , 0202	101	101	101	102	202	101	202	101	102	102	202	101	102	102	101	202	101	202	102	102	202	101	102	101	202	101	202	102	101	102	102	202	202	101	202	202	202	202	101	102	202	101	202	101	101	202	101	102	202
POP
b2W144_RSZAIPI005409-93_EHB , 0202	101	101	202	101	101	101	101	101	101	101	101	202	101	101	101	202	101	101	101	101	101	202	101	202	101	101	101	101	202	101	101	101	101	101	202	101	202	202	101	101	202	101	202	101	202	101	101	101	101
b2W172_RSZAIPI005398-94_EHB , 0101	101	101	101	101	101	101	101	101	101	101	101	202	101	101	101	101	202	101	101	202	101	202	101	202	101	101	101	101	202	101	101	101	202	202	202	202	202	202	101	101	101	101	202	101	202	101	202	101	101
b2W187-1_RSZAIPI005060-31_EHB , 0101	202	202	202	101	202	101	202	101	101	101	101	101	101	101	101	101	202	101	101	202	202	202	101	101	101	101	101	101	101	101	101	101	101	101	202	202	101	101	101	101	202	101	202	101	202	202	202	101	101
b2W190_RSZAIPI005405-95_EHB , 0101	101	101	202	101	202	101	101	101	101	101	202	202	101	101	101	101	101	101	101	202	101	202	101	101	202	202	101	101	101	101	101	101	101	101	202	101	101	101	101	101	101	101	101	101	202	202	202	101	101
b2W193_RSZAIPI005408-96_EHB , 0101	101	101	101	101	202	101	101	101	101	202	101	202	101	101	101	101	202	101	101	101	101	202	101	202	202	202	101	101	202	101	101	101	202	101	101	101	101	101	101	101	101	101	101	202	202	101	202	101	101
b2W198_RSZAIPI005421-97_EHB , 0101	202	101	101	101	202	101	101	101	101	101	101	202	101	101	101	101	101	101	101	0	101	202	101	202	202	101	101	101	202	101	101	101	101	101	202	202	202	101	101	101	202	101	101	202	101	202	202	101	101
b2Y10-2_RSZAIPI005407-102_EHB , 0202	101	202	202	101	101	101	101	101	101	101	101	101	202	202	101	101	202	101	202	101	101	202	101	202	202	202	101	101	101	101	101	101	202	202	101	101	101	101	101	101	101	101	101	202	101	101	202	101	101
b2Y13-2_RSZAIPI005424-106_EHB , 0101	202	101	202	101	202	101	101	101	101	101	101	101	101	101	101	101	202	202	202	101	101	202	101	202	202	202	101	101	101	101	101	101	101	101	202	202	202	101	101	101	202	101	101	101	202	202	101	101	101
b2Y19-3_RSZAIPI005426-107_EHB , 0101	202	101	101	101	101	101	101	101	101	101	202	101	101	101	101	101	101	101	101	202	202	202	101	101	202	101	101	101	202	101	101	101	101	202	202	101	101	101	101	101	202	101	101	202	101	101	101	101	101
b2Y25-2_RSZAIPI005402-108_EHB , 0101	202	101	202	101	202	101	101	101	101	101	101	202	101	101	101	101	101	101	101	202	202	101	101	202	101	202	101	101	101	202	101	101	101	101	202	202	202	202	101	101	202	101	101	202	202	202	101	101	101
b2Y41-1_RSZAIPI005399-109_EHB , 0101	202	101	101	101	202	101	202	101	101	101	101	202	101	101	101	101	101	101	202	101	202	101	101	202	202	202	101	101	202	101	101	101	202	101	202	202	202	202	101	101	101	101	101	202	202	202	202	101	101
b2Y6-1_RSZAIPI005423-98_EHB , 0101	101	101	202	101	202	101	101	101	101	101	202	101	202	101	101	202	101	101	202	101	101	202	101	101	202	101	101	101	202	101	101	101	101	202	101	101	101	101	101	101	202	101	101	101	202	202	0	101	101
B08_WHAIPI005557-26_EHB , 0101	101	101	202	101	202	202	202	101	101	101	101	202	101	101	101	101	101	101	101	101	202	101	101	202	101	101	101	101	101	101	101	101	101	202	101	101	202	101	202	101	202	101	101	202	101	202	202	101	101
B10A_WHAIPI005562-27_EHB , 0101	101	101	101	101	202	101	202	101	101	101	202	202	202	101	202	202	101	101	101	101	202	101	101	101	101	202	101	101	202	101	101	101	101	202	202	202	202	202	101	101	202	101	202	101	202	101	202	101	101
W153-40_WHAIPI005572-43_EHB , 0101	202	101	202	101	202	101	101	101	101	101	101	202	101	101	202	101	101	101	101	202	101	202	101	101	202	101	101	101	101	101	101	101	202	202	202	101	101	101	101	202	101	101	202	202	202	202	101	101	101
W174_WHAIPI005561-14_EHB , 0101	202	101	202	101	202	101	101	101	101	101	101	101	202	101	202	202	202	101	101	202	101	202	101	101	202	101	101	101	101	101	101	101	101	202	101	101	101	101	202	202	101	101	101	202	101	101	101	101	101
W177_WHAIPI005565-15_EHB , 0202	202	101	101	101	101	101	101	101	101	101	101	202	101	101	101	101	202	101	202	101	101	202	101	202	101	101	101	101	202	101	101	101	202	202	101	101	101	101	101	101	101	101	202	101	101	101	202	101	101
W180_WHAIPI005551-16_EHB , 0202	202	101	202	101	202	101	202	101	101	101	101	101	202	101	101	202	101	101	101	101	101	202	101	101	202	202	101	101	101	101	101	101	202	202	101	101	101	101	202	202	202	101	101	101	101	101	101	101	101
W189_WHAIPI005552-17_EHB , 0101	202	101	202	101	202	101	101	101	101	202	202	202	101	101	101	101	101	101	101	202	101	202	101	202	202	101	101	101	202	101	101	101	101	202	202	101	101	101	101	202	101	101	101	202	202	101	202	101	101
W197_WHAIPI005553-18_EHB , 0101	202	101	202	101	101	101	101	101	101	101	101	202	202	101	101	202	101	101	101	101	202	101	101	101	101	101	101	101	101	101	101	101	101	202	101	101	101	101	101	101	202	101	101	202	202	202	202	101	101
W199_WHAIPI005554-19_EHB , 0202	101	101	202	101	202	101	202	101	101	101	101	101	202	101	101	101	101	101	101	101	101	202	101	101	202	101	101	101	101	101	101	202	101	202	101	101	101	101	202	101	101	101	101	101	202	101	202	101	101
W200_WHAIPI005563-20_EHB , 0101	202	101	202	101	202	202	101	101	101	101	202	101	202	101	101	101	101	202	202	101	101	202	101	202	202	202	101	101	101	101	101	101	202	101	202	101	202	101	101	202	101	101	101	101	101	101	101	101	101
W22_WHAIPI005556-13_EHB , 0101	101	101	202	101	202	202	101	101	101	101	202	202	101	101	202	101	101	101	101	101	202	101	101	101	101	101	101	101	202	101	101	101	101	101	202	202	101	101	101	101	202	101	202	101	101	202	202	101	101
Y2_WHAIPI005560-21_EHB , 0101	202	101	202	101	202	101	101	101	101	202	202	202	101	101	101	202	101	101	101	101	101	202	101	202	202	101	101	101	101	101	101	202	101	202	101	202	101	101	101	101	202	101	101	101	101	202	101	101	101
Y4-39_WHAIPI005571-42_EHB , 0202	202	101	202	202	101	101	101	101	101	101	202	101	202	101	101	101	101	101	101	101	101	202	101	202	202	101	101	101	202	101	101	101	101	202	101	101	101	101	202	101	202	101	101	101	202	101	202	101	101
Y4_WHAIPI005555-22_EHB , 0202	202	202	202	101	202	101	101	101	101	101	101	101	202	101	101	101	202	101	101	202	101	202	101	202	202	101	101	101	202	101	101	101	101	101	202	202	202	101	202	101	202	101	101	101	202	101	202	101	101
Y5_WHAIPI005558-23_EHB , 0101	202	101	101	101	202	101	101	101	101	202	202	202	202	101	101	202	101	101	101	202	202	101	101	101	202	101	101	101	101	101	101	101	101	202	101	101	101	101	202	101	101	101	202	101	101	202	101	101	101
Y7_WHAIPI005549-24_EHB , 0101	101	101	101	101	101	202	101	101	101	101	101	101	202	101	101	101	101	101	101	202	202	101	101	202	101	101	202	101	202	101	101	101	101	202	101	101	101	101	101	101	101	101	101	101	202	202	101	101	202
Y9_WHAIPI005564-25_EHB , 0101	202	101	101	202	101	101	101	101	101	101	101	101	202	202	101	101	101	101	101	202	101	202	101	202	202	101	101	101	101	101	101	101	101	202	101	101	101	101	202	202	101	101	101	202	202	202	101	101	101
EHB , 0101	202	101	202	101	202	101	202	101	101	101	101	202	101	101	101	101	101	101	101	202	202	101	101	101	202	101	101	101	202	101	101	101	101	202	202	202	202	202	101	101	202	101	202	202	101	202	202	101	101
POP
ada_1 , 0102	101	101	101	101	202	101	202	102	202	101	102	101	102	202	101	202	102	202	102	101	202	101	202	101	202	202	202	102	101	202	202	202	202	101	202	202	202	202	101	102	202	101	202	101	101	202	101	202	202
ada_2 , 0102	101	101	101	101	202	101	202	202	102	101	202	101	102	202	101	102	101	202	101	101	202	101	202	101	202	202	202	202	101	202	202	202	202	101	202	202	202	202	101	102	202	101	202	101	101	202	101	202	202
ada_3 , 0102	101	101	101	101	202	101	202	202	202	101	202	101	101	202	101	202	101	202	101	101	202	101	202	101	202	202	202	202	101	202	202	202	202	101	202	202	202	202	101	102	202	101	202	101	101	202	101	202	202
ada_4 , 0102	101	102	102	102	202	101	102	202	202	101	102	101	101	102	101	202	101	202	101	101	202	101	202	101	202	202	202	202	101	202	202	202	202	102	202	202	102	202	101	102	202	101	202	101	101	202	101	102	202
ada_5 , 0102	101	101	101	101	202	101	202	202	202	101	202	101	101	202	101	202	101	202	102	101	202	101	202	101	202	202	202	202	101	202	102	202	202	101	202	202	202	102	101	102	202	101	202	101	101	202	101	202	202
ada_6 , 0102	101	101	101	102	202	101	102	202	202	101	202	101	102	202	102	202	101	102	202	102	202	101	202	101	202	202	202	202	101	202	202	202	202	101	202	202	202	202	101	102	202	102	202	101	101	202	101	202	202
ada_7 , 0102	101	101	102	102	202	101	202	102	202	101	101	101	101	202	101	202	101	102	102	101	202	101	202	101	202	202	202	202	101	202	202	202	202	101	202	202	202	202	101	101	202	101	202	101	101	202	101	202	202
ada_8 , 0102	101	101	102	102	202	101	102	102	202	101	102	101	202	102	202	202	101	202	102	101	202	101	202	101	202	202	202	202	101	202	202	102	202	101	202	202	202	202	101	102	202	101	102	101	101	102	101	202	202
ada_9 , 0102	101	101	102	101	202	101	102	202	202	101	102	101	202	202	102	202	101	202	101	101	202	101	202	101	202	202	202	202	101	202	202	102	202	101	202	202	202	202	101	102	202	101	102	101	101	202	101	202	202
ada_10 , 0102	101	101	102	102	202	101	102	101	202	101	202	101	102	102	202	202	101	102	102	101	202	101	202	101	202	202	202	202	101	202	202	102	202	101	202	202	202	202	101	202	202	101	202	101	101	202	101	202	202
scu_1 , 0102	101	101	102	202	202	101	202	202	202	101	102	101	101	101	102	202	101	202	102	101	202	101	202	101	202	101	202	102	101	202	102	102	202	101	202	202	202	202	101	102	202	101	202	101	101	202	101	202	202
scu_2 , 0101	101	101	102	101	202	101	202	102	202	101	102	101	101	102	102	102	101	202	102	101	202	101	202	101	102	101	202	102	101	202	202	102	202	101	202	202	202	202	101	202	202	101	202	101	101	202	101	202	202
scu_3 , 0202	101	101	101	101	202	101	202	101	102	101	102	101	102	202	101	202	101	202	101	101	202	101	202	101	102	101	202	102	101	202	202	202	202	102	202	202	202	202	101	202	202	101	202	101	101	202	101	101	202
scu_4 , 0101	101	101	101	101	202	101	202	202	102	101	102	101	101	202	102	202	102	202	101	101	102	101	202	101	202	101	202	102	101	202	202	202	202	101	202	202	202	202	101	101	202	101	102	101	101	202	101	102	202
scu_5 , 0101	101	101	102	101	202	101	102	202	102	101	101	101	101	202	102	202	101	202	101	101	202	101	202	101	202	101	102	202	101	202	202	102	202	101	202	202	202	202	101	102	202	101	202	101	101	202	101	102	202
scu_6 , 0102	101	101	101	101	202	101	202	202	102	101	101	101	102	202	101	202	101	202	102	101	202	101	102	101	202	102	202	202	101	202	102	202	202	101	202	202	202	202	101	102	202	101	202	101	101	202	101	202	202
scu_7 , 0102	101	101	101	101	202	101	202	101	202	101	202	101	102	102	101	202	101	202	102	101	202	101	202	101	202	102	202	202	101	202	102	202	202	101	202	202	202	202	101	202	202	101	202	101	101	202	101	102	202
scu_8 , 0101	101	101	101	101	202	101	202	202	202	101	102	101	101	202	102	202	101	202	101	101	202	101	202	101	202	101	202	102	101	202	202	102	202	101	202	202	202	202	101	202	102	101	202	101	101	202	101	102	202
scu_9 , 0101	101	101	102	101	202	101	202	202	102	101	102	101	101	102	202	202	101	202	101	101	202	101	102	101	202	102	202	202	101	202	102	202	202	101	202	202	202	202	101	102	202	101	202	101	101	202	101	101	202
scu_10 , 0101	101	101	101	101	202	101	102	202	202	101	101	101	101	102	102	202	101	202	202	101	202	101	202	101	202	101	202	202	101	202	202	102	202	101	202	202	202	202	101	102	202	101	202	101	101	202	101	202	202
cap_1 , 0102	101	101	101	101	202	101	202	102	202	101	102	101	101	202	101	202	101	202	102	101	202	101	202	101	202	101	202	102	101	202	202	202	202	101	202	202	202	202	101	101	202	101	202	101	101	202	101	102	202
cap_2 , 0102	101	101	101	101	202	101	102	202	202	101	102	101	101	202	202	202	101	202	202	101	202	101	202	101	202	101	202	202	101	202	102	102	202	101	202	202	202	202	101	102	202	101	102	101	101	202	101	102	202
cap_3 , 0101	101	101	101	101	202	101	202	102	102	101	202	101	101	101	101	202	101	202	102	101	202	101	102	101	202	101	102	202	101	202	202	102	202	101	202	202	202	202	101	202	202	101	202	101	101	202	101	102	202
cap_4 , 0102	101	101	101	101	202	101	102	202	202	101	102	101	101	102	101	202	101	202	102	101	202	101	202	101	202	101	202	202	101	202	102	202	202	101	202	202	202	202	101	102	101	101	202	101	101	202	101	202	202
cap_5 , 0101	101	101	101	101	202	101	202	101	102	101	102	101	102	202	101	202	101	202	101	101	202	101	202	101	202	101	202	102	101	202	202	202	202	101	202	202	202	202	101	102	202	101	202	101	101	202	101	102	202
cap_6 , 0101	101	101	101	101	202	101	202	102	202	101	101	101	101	202	102	202	101	202	102	101	202	101	101	101	202	101	202	202	101	202	202	202	102	101	202	202	202	202	101	102	202	101	202	101	101	202	101	102	202
cap_7 , 0101	101	101	101	101	202	101	202	101	202	101	102	101	101	102	202	202	101	202	101	101	202	101	102	101	202	101	202	102	101	202	202	202	202	101	202	202	202	202	101	102	202	101	202	101	101	202	101	102	202
cap_8 , 0101	101	101	101	101	202	101	202	102	202	101	102	101	101	102	102	202	101	202	102	101	202	101	102	101	202	101	202	202	101	202	202	202	202	101	202	202	202	202	101	202	202	101	202	101	101	202	101	101	202
cap_9 , 0102	101	101	101	101	202	101	202	102	202	101	101	101	101	102	101	102	101	202	102	101	202	101	202	101	202	101	202	202	101	202	202	102	202	101	202	202	202	202	101	101	202	101	202	101	101	202	101	202	202
SSA , 0101	101	101	101	101	102	101	202	102	202	101	102	101	101	202	101	202	101	202	102	101	202	101	102	101	202	101	202	202	101	202	202	202	202	101	202	202	202	202	101	102	202	101	202	101	101	202	101	102	202
[truncated: 201 more columns]
