# Supplementary material for: HBeeID: a molecular tool that identifies honey bee subspecies from different geographic populations
Source: BMC Bioinformatics. 2024 Aug 27;25:278. doi: 10.1186/s12859-024-05776-9 (PMC11348773; doi:10.1186/s12859-024-05776-9)
Supplement: Supplementary file 12 — Additional file 12. HBeeID assignations of samples from the data sets used to test BeeID: Data from this work and published data sets: Cridland et al. [57]; Avalos et al. [84]; Kadri et al. [93]; Wallberg et al. [53]; Harpur et al. [52]; Harpur et al. [88] along with their metadata (Table S14). [file 12859_2024_5776_MOESM12_ESM.xlsx]

## Sheet: Data from this work
Supplement Table S14. HBeeID assignations of samples from the data sets used to test BeeID: Data from this work and published data sets: Cridland et al. (2018); Avalos et al. (2017); Kadri et al. (2016); Wallberg et al. 2014; Harpur et al. (2014); Harpur et al. (2019) along with their metadata. This table is also posted on the Github website associated with this publication.
SampleID	Location	Original_Assignation	BeeID_Assignation	Number_of_missing_SNPs_of_BeeID_272	Samples_used_in_Donthu_et_al
CL100046543_L01_38	Puerto Rico	Puerto Rico	EU_lig_like	67	Included
AG3	Puerto Rico	Puerto Rico	Puerto_Rico	59	Included
AR1	Puerto Rico	Puerto Rico	Puerto_Rico	76	Included
BA1	Puerto Rico	Puerto Rico	Puerto_Rico	65	Included
BA7	Puerto Rico	Puerto Rico	Puerto_Rico	71	Included
CA1	Puerto Rico	Puerto Rico	Puerto_Rico	77	Included
CR1	Puerto Rico	Puerto Rico	Puerto_Rico	67	Included
CR2	Puerto Rico	Puerto Rico	Puerto_Rico	75	Included
HA1	Puerto Rico	Puerto Rico	Puerto_Rico	73	Included
LO1	Puerto Rico	Puerto Rico	Puerto_Rico	68	Included
MA1	Puerto Rico	Puerto Rico	Puerto_Rico	64	Included
PO1	Puerto Rico	Puerto Rico	Puerto_Rico	73	Included
R14	Puerto Rico	Puerto Rico	Puerto_Rico	67	Included
R1	Puerto Rico	Puerto Rico	Puerto_Rico	71	Included
R2	Puerto Rico	Puerto Rico	Puerto_Rico	77	Included
R8	Puerto Rico	Puerto Rico	Puerto_Rico	76	Included
RG1	Puerto Rico	Puerto Rico	Puerto_Rico	74	Included
RG7	Puerto Rico	Puerto Rico	Puerto_Rico	61	Included
SA1	Puerto Rico	Puerto Rico	Puerto_Rico	60	Included
SI1	Puerto Rico	Puerto Rico	Puerto_Rico	69	Included
TA1	Puerto Rico	Puerto Rico	Puerto_Rico	64	Included
TB1	Puerto Rico	Puerto Rico	Puerto_Rico	63	Included
TR1	Puerto Rico	Puerto Rico	Puerto_Rico	66	Included
TR5	Puerto Rico	Puerto Rico	Puerto_Rico	65	Included
VA1	Puerto Rico	Puerto Rico	Puerto_Rico	72	Included
CL100046543_L01_29	Puerto Rico	Puerto Rico	Puerto_Rico	61	Included
CL100046543_L01_30	Puerto Rico	Puerto Rico	Puerto_Rico	58	Included
CL100046543_L01_31	Puerto Rico	Puerto Rico	Puerto_Rico	77	Included
CL100046543_L01_32	Puerto Rico	Puerto Rico	Puerto_Rico	68	Included
CL100046543_L01_33	Puerto Rico	Puerto Rico	Puerto_Rico	76	Included
CL100046543_L01_34	Puerto Rico	Puerto Rico	Puerto_Rico	82	Included
CL100046543_L01_35	Puerto Rico	Puerto Rico	Puerto_Rico	72	Included
CL100046543_L01_36	Puerto Rico	Puerto Rico	Puerto_Rico	71	Included
CL100046543_L01_37	Puerto Rico	Puerto Rico	Puerto_Rico	71	Included

## Sheet: Cridland_et_al_2018
Cridland et al. 2018 data.
SampleID	Location	Region	Original_Assignation	BeeID_Assignation	Number_of_missing_SNPs_of_BeeID_272	SampleID2	Samples_used_in_Donthu_et_al				Donthu_et_al_given_assignation_based_ on_ African_component_Admixture_analysis
SRR5580834	Berkeley_2011	North CA	European	EU_lig_like	243	ap11	excluded				European
SRR5580837	Davis_1968	North CA	European	EU_lig_like	42	SRCD8B	Included				European
SRR5580850	Davis_1968	North CA	European	EU_lig_like	205	SRCD54B	excluded				European
SRR5580847	Davis_2014	North CA	European	EU_lig_like	41	SRCD50B	Included				European
SRR5580836	Davis_2014	North CA	European	EU_lig_like	47	SRCD47B	Included				European
SRR5580844	Davis_2014	North CA	European	EU_lig_like	71	SRCD50C	Included				European
SRR5580845	Davis_2014	North CA	European	EU_lig_like	78	SRCD53A	Included				European
SRR5580846	Davis_2014	North CA	European	EU_lig_like	113	SRCD49C	excluded				European
SRR5580827	Humboldt_1966	North CA	European	EU_lig_like	23	ap31	Included				European
SRR5580819	Humboldt_1966	North CA	European	Puerto_Rico	28	ap20	Included				European
SRR5580859	Humboldt_1966	North CA	European	EU_lig_like	31	SRCD53C	Included				European
SRR5580820	Humboldt_1966	North CA	European	EU_lig_like	39	ap22	Included				European
SRR5580826	Humboldt_1966	North CA	European	Puerto_Rico	122	ap30	excluded				European
SRR5580821	Humboldt_1966	North CA	European	EU_lig_like	137	ap29	excluded				European
SRR5580852	Humboldt_2014	North CA	European	EU_lig_like	28	SRCD45A	Included				European
SRR5580848	Humboldt_2014	North CA	European	EU_lig_like	31	SRCD12B	Included				European
SRR5580849	Humboldt_2014	North CA	European	EU_lig_like	41	SRCD12C	Included				European
SRR5580853	Humboldt_2014	North CA	European	EU_lig_like	41	SRCD45B	Included				European
SRR5580851	Humboldt_2014	North CA	European	EU_lig_like	46	SRCD12A	Included				European
SRR5580843	Humboldt_2014	North CA	European	Puerto_Rico	264	SRCD53B	excluded				European
SRR5580829	Stanislaus_1976	North CA	European	EU_lig_like	121	SRCD10A	excluded				European
SRR5580817	Stanislaus_1976	North CA	European	EU_lig_like	242	ap05	excluded				European
SRR5580833	Stanislaus_2014	North CA	European	EU_lig_like	17	SRCD47C	Included				European
SRR5580830	Stanislaus_2014	North CA	European	EU_lig_like	22	SRCD46B	Included				European
SRR5580828	Stanislaus_2014	North CA	European	EU_lig_like	30	SRCD8A	Included				European
SRR5580831	Stanislaus_2014	North CA	European	EU_lig_like	33	SRCD11C	Included				European
SRR5580835	Stanislaus_2014	North CA	European	EU_lig_like	39	SRCD51A	Included				European
SRR5580832	Stanislaus_2014	North CA	European	EU_lig_like	42	SRCD50A	Included				European
SRR5580815	Stebbins_1996	North CA	European	EU_lig_like	20	ap52	Included				European
SRR5580808	Stebbins_1996	North CA	European	EU_lig_like	49	ap53	Included				European
SRR5580814	Stebbins_1996	North CA	European	EU_lig_like	216	ap51	excluded				European
SRR5580810	Stebbins_1996	North CA	European	EU_lig_like	248	ap55	excluded				European
SRR5580809	Stebbins_1996	North CA	European	EU_lig_like	270	ap54	excluded				European
SRR5580842	Stebbins_2014	North CA	European	EU_lig_like	31	SRCD45C	Included				European
SRR5580841	Stebbins_2014	North CA	European	EU_lig_like	38	SRCD46C	Included				European
SRR5580840	Stebbins_2014	North CA	European	EU_lig_like	43	SRCD48A	Included				European
SRR5580839	Stebbins_2014	North CA	European	EU_lig_like	77	SRCD48B	Included				European
SRR5580838	Stebbins_2014	North CA	Africanized	EU_lig_like	185	SRCD48C	excluded				Africanized
SRR5580794	Avalon_1910	South CA	European	EU_lig_like	272	ap25	excluded				European
SRR5580797	Avalon_1910	South CA	European	EU_lig_like	272	ap24	excluded				European
SRR5580791	Avalon_2014	South CA	European	EU_lig_like	17	SRCD52A	Included				European
SRR5580790	Avalon_2014	South CA	European	EU_lig_like	23	SRCD49B	Included				European
SRR5580795	Avalon_2014	South CA	European	EU_lig_like	29	SRCD8C	Included				European
SRR5580792	Avalon_2014	South CA	European	EU_lig_like	96	SRCD9B	Included				European
SRR5580793	Avalon_2014	South CA	Africanized	Puerto_Rico	194	SRCD9C	excluded				Africanized
SRR5580783	Placerita_1999	South CA	European	EU_lig_like	255	ap48	excluded				European
SRR5580781	Placerita_1999	South CA	European	EU_lig_like	266	ap43	excluded				European
SRR5580786	Placerita_1999	South CA	European	EU_lig_like	267	ap42	excluded				European
SRR5580780	Placerita_1999	South CA	European	EU_lig_like	272	ap45	excluded				European
SRR5580863	Placerita_2014	South CA	Africanized	EU_lig_like	23	SRCD6B	Included				Africanized
SRR5580785	Placerita_2014	South CA	Africanized	EU_lig_like	26	SRCD6C	Included				Africanized
SRR5580784	Placerita_2014	South CA	Africanized	EU_lig_like	30	SRCD11A	Included				Africanized
SRR5580861	Placerita_2014	South CA	Africanized	EU_lig_like	30	SRCD11B	Included				Africanized
SRR5580860	Placerita_2014	South CA	Africanized	EU_lig_like	35	SRCD10C	Included				Africanized
SRR5580862	Placerita_2014	South CA	Africanized	EU_lig_like	122	SRCD54A	excluded				Africanized
SRR5580801	Riverside_1983	South CA	European	EU_lig_like	253	ap38	excluded				European
SRR5580800	Riverside_1983	South CA	European	EU_lig_like	265	ap39	excluded				European
SRR5580788	Riverside_1999	South CA	Africanized	EU_lig_like	25	ap34	Included				Africanized
SRR5580789	Riverside_1999	South CA	Africanized	EU_lig_like	188	ap50	excluded				Africanized
SRR5580806	Riverside_2014	South CA	Africanized	America_Africanized	18	SRCD9A	Included				Africanized
SRR5580805	Riverside_2014	South CA	Africanized	EU_lig_like	21	SRCD49A	Included				Africanized
SRR5580804	Riverside_2014	South CA	Africanized	America_Africanized	27	SRCD51B	Included				Africanized
SRR5580807	Riverside_2014	South CA	Africanized	EU_lig_like	32	SRCD6A	Included				Africanized
SRR5580798	Riverside_2014	South CA	Africanized	America_Africanized	40	SRCD10B	Included				Africanized
SRR5580812	Riverside_2014	South CA	Africanized	EU_lig_like	71	SRCD47A	Included				Africanized
SRR5580802	Riverside_2014	South CA	Africanized	EU_lig_like	72	SRCD54C	Included				Africanized
SRR5580799	Riverside_2014	South CA	Africanized	EU_lig_like	141	SRCD51C	excluded				Africanized
SRR5580779	SanPedro_2002	South CA	Africanized	America_Africanized	63	ap36	Included				Africanized
SRR5580782	SanPedro_2002	South CA	Africanized	America_Africanized	187	ap35	excluded				Africanized
SRR5580787			NA	EU_lig_like	272		excluded

## Sheet: Avalos_et_al_2017
Avalos et al. 2017 data.
SampleID	Location	Original assignation	BeeID_Assignation	Number_of_missing_SNPs_of_BeeID_272	SRRIDs	Samples_used_in_Donthu_et_al
b2C10A_RSZAIPI005501-155_AHB	Mexico	AHB	Madagascar_Seychelles	8	SRR6347773	Included
110MEX_WHAIPI005600-66_AHB	Mexico	AHB	America_Africanized	8	SRR6347830	Included
115MEX_WHAIPI005599-64_AHB	Mexico	AHB	America_Africanized	8	SRR6347829	Included
26MEX_WHAIPI005629-73_AHB	Mexico	AHB	America_Africanized	8	SRR6347828	Included
33MEX_WHAIPI005628-72_AHB	Mexico	AHB	America_Africanized	9	SRR6347822	Included
52MEX_WHAIPI005627-71_AHB	Mexico	AHB	America_Africanized	8	SRR6347818	Included
b2C11A_RSZAIPI005502-159_AHB	Mexico	AHB	America_Africanized	22	SRR6347780	Included
b2C12A_RSZAIPI005503-160_AHB	Mexico	AHB	America_Africanized	16	SRR6347779	Included
b2C16A_RSZAIPI005504-161_AHB	Mexico	AHB	America_Africanized	16	SRR6347778	Included
b2C17A_RSZAIPI005505-162_AHB	Mexico	AHB	America_Africanized	10	SRR6347777	Included
b2C1A_RSZAIPI005495-147_AHB	Mexico	AHB	America_Africanized	18	SRR6347782	Included
b2C20A_RSZAIPI005506-167_AHB	Mexico	AHB	America_Africanized	19	SRR6347781	Included
b2C23A_RSZAIPI005507-169_AHB	Mexico	AHB	America_Africanized	14	SRR6347807	Included
b2C25A_RSZAIPI005508-170_AHB	Mexico	AHB	America_Africanized	16	SRR6347808	Included
b2C2A_RSZAIPI005496-148_AHB	Mexico	AHB	America_Africanized	15	SRR6347805	Included
b2C5A_RSZAIPI005497-149_AHB	Mexico	AHB	America_Africanized	17	SRR6347806	Included
b2C7A_RSZAIPI005498-150_AHB	Mexico	AHB	America_Africanized	13	SRR6347811	Included
b2C8A_RSZAIPI005499-152_AHB	Mexico	AHB	America_Africanized	18	SRR6347812	Included
b2C9A_RSZAIPI005500-153_AHB	Mexico	AHB	America_Africanized	18	SRR6347809	Included
b2M26_RSZAIPI005065-37_AHB	Mexico	AHB	America_Africanized	8	SRR6347803	Included
b2M28_RSZAIPI005066-39_AHB	Mexico	AHB	America_Africanized	8	SRR6347804	Included
b2M31_RSZAIPI005404-140_AHB	Mexico	AHB	America_Africanized	9	SRR6347795	Included
b2M34_RSZAIPI005491-142_AHB	Mexico	AHB	America_Africanized	8	SRR6347797	Included
b2M39_RSZAIPI005067-40_AHB	Mexico	AHB	America_Africanized	9	SRR6347800	Included
b2M44_RSZAIPI005493-145_AHB	Mexico	AHB	America_Africanized	11	SRR6347802	Included
b2M48_RSZAIPI005494-146_AHB	Mexico	AHB	America_Africanized	8	SRR6347801	Included
b2M33_RSZAIPI005490-141_AHB	Mexico	AHB	EU_lig_like	10	SRR6347798	Included
b2M30_RSZAIPI005401-139_AHB	Mexico	AHB	Puerto_Rico	8	SRR6347796	Included
B08_WHAIPI005557-26_EHB	Hawaii	EHB	EU_lig_like	8	SRR6347816	Included
B10A_WHAIPI005562-27_EHB	Hawaii	EHB	EU_lig_like	8	SRR6347815	Included
W153-40_WHAIPI005572-43_EHB	Hawaii	EHB	EU_lig_like	8	SRR6347814	Included
W174_WHAIPI005561-14_EHB	Hawaii	EHB	EU_lig_like	9	SRR6347813	Included
W177_WHAIPI005565-15_EHB	Hawaii	EHB	EU_lig_like	8	SRR6347769	Included
W180_WHAIPI005551-16_EHB	Hawaii	EHB	EU_lig_like	8	SRR6347770	Included
W189_WHAIPI005552-17_EHB	Hawaii	EHB	EU_lig_like	8	SRR6347767	Included
W197_WHAIPI005553-18_EHB	Hawaii	EHB	EU_lig_like	8	SRR6347768	Included
W199_WHAIPI005554-19_EHB	Hawaii	EHB	EU_lig_like	8	SRR6347765	Included
W200_WHAIPI005563-20_EHB	Hawaii	EHB	EU_lig_like	9	SRR6347766	Included
W22_WHAIPI005556-13_EHB	Hawaii	EHB	EU_lig_like	8	SRR6347763	Included
Y2_WHAIPI005560-21_EHB	Hawaii	EHB	EU_lig_like	8	SRR6347764	Included
Y4-39_WHAIPI005571-42_EHB	Hawaii	EHB	EU_lig_like	9	SRR6347771	Included
Y4_WHAIPI005555-22_EHB	Hawaii	EHB	EU_lig_like	9	SRR6347772	Included
Y5_WHAIPI005558-23_EHB	Hawaii	EHB	EU_lig_like	8	SRR6347758	Included
Y7_WHAIPI005549-24_EHB	Hawaii	EHB	EU_lig_like	8	SRR6347757	Included
Y9_WHAIPI005564-25_EHB	Hawaii	EHB	EU_lig_like	8	SRR6347760	Included
b2B14-2_RSZAIPI005422-92_EHB	Hawaii	EHB	EU_lig_like	8	SRR6347775	Included
b2W144_RSZAIPI005409-93_EHB	Hawaii	EHB	EU_lig_like	9	SRR6347794	Included
b2W172_RSZAIPI005398-94_EHB	Hawaii	EHB	EU_lig_like	8	SRR6347793	Included
b2W187-1_RSZAIPI005060-31_EHB	Hawaii	EHB	EU_lig_like	8	SRR6347743	Included
b2W190_RSZAIPI005405-95_EHB	Hawaii	EHB	EU_lig_like	8	SRR6347744	Included
b2W193_RSZAIPI005408-96_EHB	Hawaii	EHB	EU_lig_like	8	SRR6347745	Included
b2W198_RSZAIPI005421-97_EHB	Hawaii	EHB	EU_lig_like	9	SRR6347746	Included
b2Y10-2_RSZAIPI005407-102_EHB	Hawaii	EHB	EU_lig_like	9	SRR6347747	Included
b2Y13-2_RSZAIPI005424-106_EHB	Hawaii	EHB	EU_lig_like	9	SRR6347748	Included
b2Y19-3_RSZAIPI005426-107_EHB	Hawaii	EHB	EU_lig_like	9	SRR6347749	Included
b2Y25-2_RSZAIPI005402-108_EHB	Hawaii	EHB	EU_lig_like	13	SRR6347750	Included
b2Y41-1_RSZAIPI005399-109_EHB	Hawaii	EHB	EU_lig_like	8	SRR6347751	Included
b2Y6-1_RSZAIPI005423-98_EHB	Hawaii	EHB	EU_lig_like	9	SRR6347752	Included
11PR_WHAIPI005633-80_gAHB	Puerto Rico	gAHB	Puerto_Rico	8	SRR6347832	Included
12PR_WHAIPI005634-81_gAHB	Puerto Rico	gAHB	Puerto_Rico	8	SRR6347831	Included
1PR_WHAIPI005630-74_gAHB	Puerto Rico	gAHB	Puerto_Rico	20	SRR6347826	Included
20PR_WHAIPI005635-85_gAHB	Puerto Rico	gAHB	Puerto_Rico	8	SRR6347825	Included
2PR_WHAIPI005631-75_gAHB	Puerto Rico	gAHB	Puerto_Rico	8	SRR6347827	Included
31PR_WHAIPI005636-90_gAHB	Puerto Rico	gAHB	Puerto_Rico	8	SRR6347824	Included
32PR_WHAIPI005637-92_gAHB	Puerto Rico	gAHB	Puerto_Rico	8	SRR6347823	Included
33PR_WHAIPI005638-93_gAHB	Puerto Rico	gAHB	Puerto_Rico	8	SRR6347821	Included
41PR_WHAIPI005640-97_gAHB	Puerto Rico	gAHB	Puerto_Rico	9	SRR6347820	Included
44PR_WHAIPI005639-95_gAHB	Puerto Rico	gAHB	Puerto_Rico	8	SRR6347819	Included
7PR_WHAIPI005632-79_gAHB	Puerto Rico	gAHB	Puerto_Rico	8	SRR6347817	Included
b212ABPR_RSZAIPI005425-115_gAHB	Puerto Rico	gAHB	Puerto_Rico	10	SRR6347759	Included
b214ABPR_RSZAIPI005427-116_gAHB	Puerto Rico	gAHB	Puerto_Rico	8	SRR6347754	Included
b214_RSZAIPI005418-129_gAHB	Puerto Rico	gAHB	Puerto_Rico	10	SRR6347753	Included
b218_RSZAIPI005406-130_gAHB	Puerto Rico	gAHB	Puerto_Rico	9	SRR6347756	Included
b219CAPR_RSZAIPI005063-34_gAHB	Puerto Rico	gAHB	Puerto_Rico	8	SRR6347755	Included
b219_RSZAIPI005415-131_gAHB	Puerto Rico	gAHB	Puerto_Rico	9	SRR6347762	Included
b21GPR_RSZAIPI005061-32_gAHB	Puerto Rico	gAHB	Puerto_Rico	8	SRR6347761	Included
b220CAPR_RSZAIPI005419-117_gAHB	Puerto Rico	gAHB	Puerto_Rico	10	SRR6347789	Included
b221CAPR_RSZAIPI005413-119_gAHB	Puerto Rico	gAHB	Puerto_Rico	8	SRR6347790	Included
b225_RSZAIPI005403-132_gAHB	Puerto Rico	gAHB	Puerto_Rico	8	SRR6347791	Included
b228_RSZAIPI005411-133_gAHB	Puerto Rico	gAHB	Puerto_Rico	9	SRR6347792	Included
b22GPR_RSZAIPI005062-33_gAHB	Puerto Rico	gAHB	Puerto_Rico	9	SRR6347785	Included
b238_RSZAIPI005400-135_gAHB	Puerto Rico	gAHB	Puerto_Rico	8	SRR6347786	Included
b24GPR_RSZAIPI005410-111_gAHB	Puerto Rico	gAHB	Puerto_Rico	8	SRR6347787	Included
b26GPR_RSZAIPI005412-113_gAHB	Puerto Rico	gAHB	Puerto_Rico	8	SRR6347788	Included
b28_RSZAIPI005416-123_gAHB	Puerto Rico	gAHB	Puerto_Rico	8	SRR6347783	Included
b29CPR_RSZAIPI005420-114_gAHB	Puerto Rico	gAHB	Puerto_Rico	9	SRR6347784	Included
b29_RSZAIPI005414-125_gAHB	Puerto Rico	gAHB	Puerto_Rico	9	SRR6347776	Included
b2BA4PR_RSZAIPI005417-122_gAHB	Puerto Rico	gAHB	Puerto_Rico	9	SRR6347774	Included

## Sheet: Kadri_et_al_2016
Kadri et al. 2016 data.
SampleID	Location	Original assignation	BeeID_TierI_Assignation	BeeID_TierII_Assignation	Number_of_missing_SNPs_of_BeeID_272	Samples_used_in_Donthu_et_al
Sample4	Brazil	AHB	scutellata_capensis	scutellata	76	Included
Sample7	Brazil	AHB	scutellata_capensis	scutellata	74	Included
Sample14	Brazil	AHB	scutellata_capensis	scutellata	89	Included
Sample21	Brazil	AHB	scutellata_capensis	scutellata	118	excluded
Sample28	Brazil	AHB	scutellata_capensis	scutellata	85	Included
Sample1	Brazil	AHB	America_Africanized		73	Included
Sample2	Brazil	AHB	America_Africanized		76	Included
Sample3	Brazil	AHB	America_Africanized		73	Included
Sample5	Brazil	AHB	America_Africanized		75	Included
Sample6	Brazil	AHB	America_Africanized		74	Included
Sample8	Brazil	AHB	America_Africanized		74	Included
Sample9	Brazil	AHB	America_Africanized		73	Included
Sample10	Brazil	AHB	America_Africanized		73	Included
Sample11	Brazil	AHB	America_Africanized		221	excluded
Sample12	Brazil	AHB	America_Africanized		77	Included
Sample13	Brazil	AHB	America_Africanized		74	Included
Sample15	Brazil	AHB	America_Africanized		73	Included
Sample16	Brazil	AHB	America_Africanized		73	Included
Sample17	Brazil	AHB	America_Africanized		73	Included
Sample18	Brazil	AHB	America_Africanized		76	Included
Sample19	Brazil	AHB	America_Africanized		74	Included
Sample20	Brazil	AHB	America_Africanized		74	Included
Sample22	Brazil	AHB	America_Africanized		73	Included
Sample23	Brazil	AHB	America_Africanized		96	Included
Sample24	Brazil	AHB	America_Africanized		109	excluded
Sample25	Brazil	AHB	America_Africanized		73	Included
Sample26	Brazil	AHB	America_Africanized		75	Included
Sample27	Brazil	AHB	America_Africanized		101	excluded
Sample29	Brazil	AHB	America_Africanized		83	Included
Sample30	Brazil	AHB	America_Africanized		73	Included

## Sheet: Wallberg_et_al_2014
Wallberg et al. 2014 data.
SampleID	Location	Original_assignation	BeeID_TierI_Assignation	BeeIDTierII Assignation	Number_of_missing_SNPs_of_BeeID_272	Samples_used_in_Donthu_et_al
ada_1	Nigeria	adansonii	scutellata	scutellata	4	Included
ada_10	Nigeria	adansonii	scutellata	scutellata	5	Included
ada_2	Nigeria	adansonii	scutellata	scutellata	4	Included
ada_3	Nigeria	adansonii	scutellata	scutellata	4	Included
ada_4	Nigeria	adansonii	scutellata	scutellata	4	Included
ada_5	Nigeria	adansonii	scutellata	scutellata	3	Included
ada_6	Nigeria	adansonii	scutellata	scutellata	3	Included
ada_7	Nigeria	adansonii	scutellata	scutellata	4	Included
ada_8	Nigeria	adansonii	scutellata	scutellata	3	Included
ada_9	Nigeria	adansonii	scutellata	scutellata	4	Included
afr_1	Brazil	AHB	America_Africanized		5	Included
afr_10	Brazil	AHB	America_Africanized		5	Included
afr_2	Brazil	AHB	America_Africanized		3	Included
afr_3	Brazil	AHB	America_Africanized		5	Included
afr_4	Brazil	AHB	America_Africanized		5	Included
afr_5	Brazil	AHB	America_Africanized		5	Included
afr_6	Brazil	AHB	America_Africanized		5	Included
afr_7	Brazil	AHB	America_Africanized		7	Included
afr_8	Brazil	AHB	America_Africanized		6	Included
afr_9	Brazil	AHB	America_Africanized		3	Included
ana_1	Turkey	anatoliaca	Turkey_Anat_Syr		7	Included
ana_10	Turkey	anatoliaca	Turkey_Anat_Syr		4	Included
ana_2	Turkey	anatoliaca	Turkey_Anat_Syr		5	Included
ana_3	Turkey	anatoliaca	Turkey_Anat_Syr		4	Included
ana_4	Turkey	anatoliaca	Turkey_Anat_Syr		4	Included
ana_5	Turkey	anatoliaca	Turkey_Anat_Syr		5	Included
ana_6	Turkey	anatoliaca	Turkey_Anat_Syr		5	Included
ana_7	Turkey	anatoliaca	Turkey_Anat_Syr		10	Included
ana_8	Turkey	anatoliaca	Georgia_Turkey		5	Included
ana_9	Turkey	anatoliaca	Turkey_Anat_Syr		4	Included
bona_1	Sweden	EUdom	EU_lig_like		4	Included
bona_10	Sweden	EUdom	EU_lig_like		3	Included
bona_2	Sweden	EUdom	EU_lig_like		3	Included
bona_3	Sweden	EUdom	EU_lig_like		3	Included
bona_4	Sweden	EUdom	EU_lig_like		3	Included
bona_5	Sweden	EUdom	EU_lig_like		6	Included
bona_6	Sweden	EUdom	EU_lig_like		3	Included
bona_7	Sweden	EUdom	EU_lig_like		5	Included
bona_8	Sweden	EUdom	EU_lig_like		3	Included
bona_9	Sweden	EUdom	EU_lig_like		5	Included
bonb_1	Sweden	EUdom	EU_lig_like		4	Included
bonb_10	Sweden	EUdom	EU_lig_like		3	Included
bonb_2	Sweden	EUdom	EU_lig_like		5	Included
bonb_3	Sweden	EUdom	EU_lig_like		4	Included
bonb_4	Sweden	EUdom	EU_lig_like		3	Included
bonb_5	Sweden	EUdom	EU_lig_like		4	Included
bonb_6	Sweden	EUdom	EU_lig_like		4	Included
bonb_7	Sweden	EUdom	EU_lig_like		5	Included
bonb_8	Sweden	EUdom	EU_lig_like		3	Included
bonb_9	Sweden	EUdom	EU_lig_like		4	Included
cap_1	South Africa	capensis	scutellata	scutellata	3	Included
cap_10	South Africa	capensis	capensis	capensis	3	Included
cap_2	South Africa	capensis	scutellata	scutellata	6	Included
cap_3	South Africa	capensis	scutellata	scutellata	4	Included
cap_4	South Africa	capensis	scutellata	scutellata	3	Included
cap_5	South Africa	capensis	scutellata	scutellata	6	Included
cap_6	South Africa	capensis	capensis	capensis	4	Included
cap_7	South Africa	capensis	capensis	capensis	3	Included
cap_8	South Africa	capensis	capensis	capensis	4	Included
cap_9	South Africa	capensis	capensis	capensis	4	Included
car_1	Austria	carnica	EU_lig_like		6	Included
car_10	Austria	carnica	EU_lig_like		5	Included
car_2	Austria	carnica	EU_lig_like		5	Included
car_3	Austria	carnica	EU_lig_like		5	Included
car_4	Austria	carnica	EU_lig_like		3	Included
car_5	Austria	carnica	EU_lig_like		5	Included
car_6	Austria	carnica	EU_lig_like		4	Included
car_7	Austria	carnica	EU_lig_like		3	Included
car_8	Austria	carnica	EU_lig_like		3	Included
car_9	Austria	carnica	EU_lig_like		4	Included
hyg_1	Minnesota, USA	USdom	EU_lig_like		4	Included
hyg_10	Minnesota, USA	USdom	EU_lig_like		4	Included
hyg_2	Minnesota, USA	USdom	EU_lig_like		4	Included
hyg_3	Minnesota, USA	USdom	EU_lig_like		4	Included
hyg_4	Minnesota, USA	USdom	EU_lig_like		4	Included
hyg_5	Minnesota, USA	USdom	EU_lig_like		5	Included
hyg_6	Minnesota, USA	USdom	EU_lig_like		4	Included
hyg_7	Minnesota, USA	USdom	EU_lig_like		3	Included
hyg_8	Minnesota, USA	USdom	EU_lig_like		3	Included
hyg_9	Minnesota, USA	USdom	EU_lig_like		5	Included
ibe_1	Spain	iberiensis	ES_PT_iberiensis		3	Included
ibe_10	Spain	iberiensis	ES_PT_iberiensis		5	Included
ibe_2	Spain	iberiensis	ES_PT_iberiensis		5	Included
ibe_3	Spain	iberiensis	ES_PT_iberiensis		4	Included
ibe_4	Spain	iberiensis	ES_PT_iberiensis		3	Included
ibe_5	Spain	iberiensis	ES_PT_iberiensis		5	Included
ibe_6	Spain	iberiensis	ES_PT_iberiensis		3	Included
ibe_7	Spain	iberiensis	ES_PT_iberiensis		3	Included
ibe_8	Spain	iberiensis	ES_PT_iberiensis		6	Included
ibe_9	Spain	iberiensis	EU_lig_like		4	Included
lig_1	Italy	ligustica	EU_lig_like		5	Included
lig_10	Italy	ligustica	EU_lig_like		4	Included
lig_2	Italy	ligustica	EU_lig_like		4	Included
lig_3	Italy	ligustica	EU_lig_like		4	Included
lig_4	Italy	ligustica	EU_lig_like		4	Included
lig_5	Italy	ligustica	EU_lig_like		6	Included
lig_6	Italy	ligustica	EU_lig_like		3	Included
lig_7	Italy	ligustica	EU_lig_like		5	Included
lig_8	Italy	ligustica	EU_lig_like		5	Included
lig_9	Italy	ligustica	EU_lig_like		5	Included
mel_1	Sweden/Norway	SWNOR	ES_PT_iberiensis		4	Included
mel_10	Sweden/Norway	SWNOR	ES_PT_iberiensis		5	Included
mel_2	Sweden/Norway	SWNOR	ES_PT_iberiensis		4	Included
mel_3	Sweden/Norway	SWNOR	ES_PT_iberiensis		4	Included
mel_4	Sweden/Norway	SWNOR	ES_PT_iberiensis		3	Included
mel_5	Sweden/Norway	SWNOR	ES_PT_iberiensis		3	Included
mel_6	Sweden/Norway	SWNOR	ES_PT_iberiensis		4	Included
mel_7	Sweden/Norway	SWNOR	ES_PT_iberiensis		3	Included
mel_8	Sweden/Norway	SWNOR	ES_PT_iberiensis		3	Included
mel_9	Sweden/Norway	SWNOR	ES_PT_iberiensis		3	Included
mse_1	Sweden/Norway	SWNOR	ES_PT_iberiensis		6	Included
mse_10	Sweden/Norway	SWNOR	ES_PT_iberiensis		4	Included
mse_2	Sweden/Norway	SWNOR	ES_PT_iberiensis		6	Included
mse_3	Sweden/Norway	SWNOR	ES_PT_iberiensis		5	Included
mse_4	Sweden/Norway	SWNOR	ES_PT_iberiensis		3	Included
mse_5	Sweden/Norway	SWNOR	ES_PT_iberiensis		7	Included
mse_6	Sweden/Norway	SWNOR	ES_PT_iberiensis		3	Included
mse_7	Sweden/Norway	SWNOR	ES_PT_iberiensis		5	Included
mse_8	Sweden/Norway	SWNOR	ES_PT_iberiensis		4	Included
mse_9	Sweden/Norway	SWNOR	EU_lig_like		4	Included
scu_1	South Africa	scutellata	scutellata	scutellata	3	Included
scu_10	South Africa	scutellata	scutellata	scutellata	4	Included
scu_2	South Africa	scutellata	scutellata	scutellata	5	Included
scu_3	South Africa	scutellata	scutellata	scutellata	4	Included
scu_4	South Africa	scutellata	scutellata	scutellata	5	Included
scu_5	South Africa	scutellata	scutellata	scutellata	4	Included
scu_6	South Africa	scutellata	scutellata	scutellata	5	Included
scu_7	South Africa	scutellata	scutellata	scutellata	4	Included
scu_8	South Africa	scutellata	scutellata	scutellata	4	Included
scu_9	South Africa	scutellata	scutellata	scutellata	6	Included
syr_1	Jordan	syriaca	EU_lig_like		3	Included
syr_10	Jordan	syriaca	Turkey_Anat_Syr		3	Included
syr_2	Jordan	syriaca	EU_lig_like		3	Included
syr_3	Jordan	syriaca	EU_lig_like		4	Included
syr_4	Jordan	syriaca	EU_lig_like		3	Included
syr_5	Jordan	syriaca	Turkey_Anat_Syr		4	Included
syr_6	Jordan	syriaca	Turkey_Anat_Syr		3	Included
syr_7	Jordan	syriaca	Turkey_Anat_Syr		3	Included
syr_8	Jordan	syriaca	EU_lig_like		4	Included
syr_9	Jordan	syriaca	EU_lig_like		3	Included

## Sheet: Harpur_et_al_2014
Harpur et al. 2014 data.
SampleID	Location	Original assignation	BeeID_assignation_TierI	BeeID_assignation_TierII	number missing SNPs	Samples_used_in_Donthu_et_al	Harpur 2014 ID	Purity
SRR957079	Thailand	A. cerana	America_Africanized		93	Excluded
SRR957082	Croatia	A. m. carnica	EU_lig_like		15	Included
SRR957083	Croatia	A. m. carnica	EU_lig_like		14	Included
SRR957084	Croatia	A. m. carnica	EU_lig_like		14	Included
SRR957085	Croatia	A. m. carnica	EU_lig_like		15	Included
SRR957080	Germany	A. m. carnica	EU_lig_like		14	Included
SRR957081	Germany	A. m. carnica	EU_lig_like		15	Included
SRR957086	Slovenia	A. m. carnica	EU_lig_like		14	Included
SRR957087	Slovenia	A. m. carnica	EU_lig_like		15	Included
SRR957088	Slovenia	A. m. carnica	EU_lig_like		15	Included
SRR957061	Spain	A. m. iberiensis	ES_PT_iberiensis		20	Included
SRR957062	Spain	A. m. iberiensis	ES_PT_iberiensis		24	Included
SRR957063	Spain	A. m. iberiensis	ES_PT_iberiensis		17	Included
SRR957064	Spain	A. m. iberiensis	ES_PT_iberiensis		17	Included
SRR957058	Poland	A. m. mellifera	EU_lig_like		18	Included	M218	0.94
SRR957059	Poland	A. m. mellifera	Puerto_Rico		16	Included	M226	0.999
SRR957060	Poland	A. m. mellifera	Puerto_Rico		15	Included	M227	0.932
SRR957090	Poland	A. m. mellifera	Puerto_Rico		16	Included	M217	0.999
SRR957089	Poland	A. m. mellifera	ES_PT_iberiensis		25	Included	M207	0.999
SRR957075	South Africa	A. m. scutellata	scut_cap	Scutellata	14	Included
SRR957076	South Africa	A. m. scutellata	scut_cap	Scutellata	16	Included
SRR957078	South Africa	A. m. scutellata	scut_cap	Scutellata	17	Included
SRR957091	South Africa	A. m. scutellata	scut_cap	Scutellata	18	Included
SRR957093	South Africa	A. m. scutellata	scut_cap	Scutellata	16	Included
SRR957094	South Africa	A. m. scutellata	scut_cap	Scutellata	17	Included
SRR957095	South Africa	A. m. scutellata	scut_cap	Scutellata	16	Included
SRR957096	South Africa	A. m. scutellata	scut_cap	Scutellata	15	Included
SRR957097	South Africa	A. m. scutellata	scut_cap	Scutellata	15	Included
SRR957077	South Africa	A. m. scutellata	America_Africanized		15	Included
SRR957092	South Africa	A. m. scutellata	America_Africanized		14	Included
SRR957065	Saudi Arabia	A. m. yemenitica	America_Africanized		15	Included
SRR957066	Saudi Arabia	A. m. yemenitica	America_Africanized		15	Included
SRR957067	Saudi Arabia	A. m. yemenitica	America_Africanized		15	Included
SRR957068	Saudi Arabia	A. m. yemenitica	America_Africanized		16	Included
SRR957069	Saudi Arabia	A. m. yemenitica	America_Africanized		16	Included
SRR957070	Saudi Arabia	A. m. yemenitica	America_Africanized		15	Included
SRR957071	Saudi Arabia	A. m. yemenitica	America_Africanized		15	Included
SRR957074	Yemen	A. m. yemenitica	scut_cap	Scutellata	18	Included
SRR957072	Yemen	A. m. yemenitica	America_Africanized		15	Included
SRR957073	Yemen	A. m. yemenitica	America_Africanized		23	Included

## Sheet: Harpur_et_al_2019
Harpur et al. 2019 data.
SampleID	Location	Original_assignation	BeeID_assignation	Number_of_missing_SNPs_of_BeeID_272	Samples_used_in_Donthu_et_al
SRR5221636	Canada	EHB	America_Africanized	48	Included
SRR5221634	Canada	EHB	EU_lig_like	47	Included
SRR5221635	Canada	EHB	EU_lig_like	48	Included
SRR5221637	Canada	EHB	EU_lig_like	47	Included
SRR5221638	Canada	EHB	EU_lig_like	47	Included
SRR5221639	Canada	EHB	EU_lig_like	47	Included
SRR5221640	Canada	EHB	EU_lig_like	47	Included
SRR5221641	Canada	EHB	EU_lig_like	48	Included
SRR5221642	Canada	EHB	EU_lig_like	47	Included
SRR5221643	Canada	EHB	EU_lig_like	48	Included
SRR5221644	Canada	EHB	EU_lig_like	48	Included
SRR5221645	Canada	EHB	EU_lig_like	47	Included
SRR5221646	Canada	EHB	EU_lig_like	48	Included
SRR5221647	Canada	EHB	EU_lig_like	48	Included
SRR5221648	Canada	EHB	EU_lig_like	47	Included
SRR5221649	Canada	EHB	EU_lig_like	47	Included
SRR5221650	Canada	EHB	EU_lig_like	47	Included
SRR5221651	Canada	EHB	EU_lig_like	47	Included
SRR5221652	Canada	EHB	EU_lig_like	47	Included
SRR5221653	Canada	EHB	EU_lig_like	48	Included
SRR5221654	Canada	EHB	EU_lig_like	47	Included
SRR5221655	Canada	EHB	EU_lig_like	47	Included
SRR5221656	Canada	EHB	EU_lig_like	48	Included
SRR5221657	Canada	EHB	EU_lig_like	47	Included
SRR5221658	Canada	EHB	EU_lig_like	48	Included
SRR5221659	Canada	EHB	EU_lig_like	47	Included
SRR5221660	Canada	EHB	EU_lig_like	47	Included
SRR5221661	Canada	EHB	EU_lig_like	47	Included
SRR5221662	Canada	EHB	EU_lig_like	48	Included
SRR5221663	Canada	EHB	EU_lig_like	47	Included
SRR5221664	Canada	EHB	EU_lig_like	48	Included
SRR5221665	Canada	EHB	EU_lig_like	47	Included
SRR5221666	Canada	EHB	EU_lig_like	47	Included
SRR5221667	Canada	EHB	EU_lig_like	47	Included
SRR5221668	Canada	EHB	EU_lig_like	47	Included
SRR5221669	Canada	EHB	EU_lig_like	49	Included
SRR5221670	Canada	EHB	EU_lig_like	47	Included
SRR5221671	Canada	EHB	EU_lig_like	47	Included
SRR5221672	Canada	EHB	EU_lig_like	47	Included
SRR5221673	Canada	EHB	EU_lig_like	47	Included
SRR5221674	Canada	EHB	EU_lig_like	47	Included
SRR5221675	Canada	EHB	EU_lig_like	48	Included
SRR5221676	Canada	EHB	EU_lig_like	47	Included
SRR5221677	Canada	EHB	EU_lig_like	47	Included
SRR5221678	Canada	EHB	EU_lig_like	47	Included
SRR5221679	Canada	EHB	EU_lig_like	47	Included
SRR5221680	Canada	EHB	EU_lig_like	47	Included
SRR5221681	Canada	EHB	EU_lig_like	48	Included
SRR5221682	Canada	EHB	EU_lig_like	48	Included
SRR5221683	Canada	EHB	EU_lig_like	47	Included
SRR5221684	Canada	EHB	EU_lig_like	47	Included
SRR5221685	Canada	EHB	EU_lig_like	47	Included
SRR5221686	Canada	EHB	EU_lig_like	47	Included
SRR5221687	Canada	EHB	EU_lig_like	47	Included
SRR5221688	Canada	EHB	EU_lig_like	47	Included
SRR5221689	Canada	EHB	EU_lig_like	47	Included
SRR5221690	Canada	EHB	EU_lig_like	48	Included
SRR5221691	Canada	EHB	EU_lig_like	47	Included
SRR5221692	Canada	EHB	EU_lig_like	47	Included
SRR5221693	Canada	EHB	EU_lig_like	48	Included
SRR5221694	Canada	EHB	EU_lig_like	47	Included
SRR5221695	Canada	EHB	EU_lig_like	48	Included
SRR5221696	Canada	EHB	EU_lig_like	48	Included
SRR5221697	Canada	EHB	EU_lig_like	47	Included
SRR5221698	Canada	EHB	EU_lig_like	47	Included
SRR5221699	Canada	EHB	EU_lig_like	47	Included
SRR5221700	Canada	EHB	EU_lig_like	47	Included
SRR5221701	Canada	EHB	EU_lig_like	47	Included
SRR5221702	Canada	EHB	EU_lig_like	47	Included
SRR5221703	Canada	EHB	EU_lig_like	47	Included
SRR5221704	Canada	EHB	EU_lig_like	47	Included
SRR5221705	Canada	EHB	EU_lig_like	47	Included
SRR5221706	Canada	EHB	EU_lig_like	47	Included
SRR5221707	Canada	EHB	EU_lig_like	47	Included
SRR5221708	Canada	EHB	EU_lig_like	47	Included
SRR5221709	Canada	EHB	EU_lig_like	47	Included
SRR5221710	Canada	EHB	EU_lig_like	47	Included
SRR5221711	Canada	EHB	EU_lig_like	47	Included
SRR5221712	Canada	EHB	EU_lig_like	47	Included
SRR5221713	Canada	EHB	EU_lig_like	47	Included
SRR5221714	Canada	EHB	EU_lig_like	47	Included
SRR5221715	Canada	EHB	EU_lig_like	47	Included
SRR5221716	Canada	EHB	EU_lig_like	47	Included
SRR5221717	Canada	EHB	EU_lig_like	47	Included
SRR5221718	Canada	EHB	EU_lig_like	47	Included
SRR5221719	Canada	EHB	EU_lig_like	47	Included
SRR5221720	Canada	EHB	EU_lig_like	47	Included
SRR5221721	Canada	EHB	EU_lig_like	47	Included
SRR5221722	Canada	EHB	EU_lig_like	47	Included
SRR5221723	Canada	EHB	EU_lig_like	47	Included
SRR5221724	Canada	EHB	EU_lig_like	47	Included
SRR5221725	Canada	EHB	EU_lig_like	47	Included
SRR5221726	Canada	EHB	EU_lig_like	47	Included
SRR5221727	Canada	EHB	EU_lig_like	48	Included
SRR5221728	Canada	EHB	EU_lig_like	48	Included
SRR5221729	Canada	EHB	EU_lig_like	47	Included
SRR5221730	Canada	EHB	EU_lig_like	47	Included
SRR5221731	Canada	EHB	EU_lig_like	47	Included
SRR5221732	Canada	EHB	EU_lig_like	47	Included
SRR5221733	Canada	EHB	EU_lig_like	47	Included
SRR5221734	Canada	EHB	EU_lig_like	47	Included
SRR5221735	Canada	EHB	EU_lig_like	47	Included
SRR5221736	Canada	EHB	EU_lig_like	49	Included
SRR5221737	Canada	EHB	EU_lig_like	47	Included
SRR5221738	Canada	EHB	EU_lig_like	47	Included
SRR5221739	Canada	EHB	EU_lig_like	47	Included
SRR5221740	Canada	EHB	EU_lig_like	47	Included
SRR5221741	Canada	EHB	EU_lig_like	47	Included
SRR5221742	Canada	EHB	EU_lig_like	47	Included
SRR5221743	Canada	EHB	EU_lig_like	47	Included
SRR5221744	Canada	EHB	EU_lig_like	47	Included
SRR5221745	Canada	EHB	EU_lig_like	48	Included
SRR5221746	Canada	EHB	EU_lig_like	47	Included
SRR5221747	Canada	EHB	EU_lig_like	47	Included
SRR5221748	Canada	EHB	EU_lig_like	47	Included
SRR5221749	Canada	EHB	EU_lig_like	48	Included
SRR5221750	Canada	EHB	EU_lig_like	47	Included
SRR5221751	Canada	EHB	EU_lig_like	47	Included
SRR5221752	Canada	EHB	EU_lig_like	47	Included
SRR5221753	Canada	EHB	EU_lig_like	47	Included
SRR5221754	Canada	EHB	EU_lig_like	47	Included
SRR5221755	Canada	EHB	EU_lig_like	47	Included
SRR5221756	Canada	EHB	EU_lig_like	48	Included
SRR5221757	Canada	EHB	EU_lig_like	47	Included
SRR5221758	Canada	EHB	EU_lig_like	47	Included
